# Supplementary material for: Preneoplastic liver colonization by 11p15.5 altered mosaic cells in young children with hepatoblastoma
Source: Nat Commun. 2023 Nov 6;14:7122. doi: 10.1038/s41467-023-42418-9 (PMC10628292; doi:10.1038/s41467-023-42418-9)
Supplement: Supplementary file 3 — Supplementary Data 1 [file 41467_2023_42418_MOESM3_ESM.xlsx]

## Sheet: Feuil1
Supplementary Data 1: Cohort description
Cohort of 131 individuals including 115 patients with pediatric liver tumor and 16 fetal livers. 165 corresponding tumor samples from 112 patients were analyzed.
Sample ID	Patient identifier	Age at surgery range (years)	Additional non tumor samples	Mosaic patient	Etiology	Sample type	Location	Sampling type	Histological diagnosis in the corresponding tumor	RNAseq	WGS	WES	CTNNB1 alteration	APC alteration	AXIN1 alteration	11p15.5 locus alteration	IC1 methylation bval	IC2 methylation bval	adult promoter usage	fetal promoter usage	P1 promoter methylation	P2 promoter methylation	P3 promoter methylation	P4 promoter methylation
#3168T	3168	0-2		Mosaic	without etiology	Tumor	liver	biopsy	HB	no	no	yes	Missense	wt	wt	GAIN	0.555616	0.0971251	NA	NA	0.483333	0.074115	0.0089153	0.0286533
#3117T	3115	0-2		Mosaic	without etiology	Tumor	liver	resection	HB	yes	yes	no	Missense	wt	wt	cn-LOH	0.986667	0.2875	2.31959	97.6804	0.606061	0.0318076	0.00943396	0.00443459
#3115N	3115	0-2		Mosaic	without etiology	Non tumor	liver	resection	HB	yes	yes	no	wt	NA	NA	cn-LOH	0.836667	0.2575	1.57437	98.4256	0.74552	0.212425	0.0203837	0.0128342
#05534S	3115	0-2	yes	Mosaic	without etiology	Non tumor	blood	blood	HB	no	yes	no	wt	wt	wt	wt	NA	NA	NA	NA	NA	NA	NA	NA
#3169T	3168	0-2		Mosaic	without etiology	Tumor	liver	resection	HB	no	no	no	Missense	NA	NA	GAIN	NA	NA	NA	NA	NA	NA	NA	NA
#3168N	3168	0-2		Mosaic	without etiology	Non tumor	liver	biopsy	HB	yes	no	yes	wt	NA	NA	pat.dup	0.556667	0.4975	1.75378	98.2462	NA	NA	NA	NA
#3174T	3174	0-2		wt	without etiology	Tumor	liver	biopsy	HB	yes	yes	no	Large_deletion	wt	wt	cn-LOH	0.708814	0.208799	0	100	0.421769	0.0933126	0.0102489	0.0172911
#2970T	2970	0-2		wt	without etiology	Tumor	liver	resection	HB	yes	yes	no	Missense	wt	wt	cn-LOH	0.861667	0.21625	0	100	NA	NA	NA	NA
#2970N	2970	0-2		wt	without etiology	Non tumor	liver	resection	HB	yes	yes	no	wt	NA	NA	wt	0.563333	0.5225	1.2987	98.7013	NA	NA	NA	NA
#3175T	3174	0-2		wt	without etiology	Tumor	liver	resection	HB	yes	yes	no	Large_deletion	wt	wt	wt	0.600551	0.524032	0	100	0.553571	0.112805	0.0242588	0.00987092
#3176T	3174	0-2		wt	without etiology	Tumor	liver	resection	HB	no	no	no	Large_deletion	NA	NA	wt	0.556667	0.5375	NA	NA	NA	NA	NA	NA
#3174N	3174	0-2		wt	without etiology	Non tumor	liver	biopsy	HB	yes	yes	no	wt	NA	NA	wt	0.54	0.5175	9.22693	90.7731	NA	NA	NA	NA
#4079T	3163	0-2		wt	without etiology	Tumor	liver	biopsy	HB	yes	yes	no	Large_deletion	wt	wt	wt	0.555	0.54875	1.78607	98.2139	0.746032	0.27156	0.0167898	0.0738636
#3703T	3702	0-2		wt	without etiology	Tumor	liver	resection	HB	yes	no	yes	Missense	wt	wt	cn-LOH	0.71	0.335	1.6387	98.3613	0.858696	0.123225	0.016455	0.0580456
#3702N	3702	0-2		wt	without etiology	Non tumor	liver	resection	HB	no	no	yes	wt	NA	NA	wt	0.556667	0.5475	NA	NA	NA	NA	NA	NA
#3615T	3559	0-2		Mosaic	without etiology	Tumor	liver	biopsy	HB	no	yes	no	Missense	wt	wt	cn-LOH	0.578709	0.272551	NA	NA	0.576923	0.21025	0.0191865	0.00115207
#3181T	3180	0-2		Mosaic	Beckwith Wiedmann Syndrome	Tumor	liver	resection	HB	yes	yes	no	Missense	wt	wt	LOM_IC2	0.536049	0.106963	0	100	0.546012	0.117158	0.0134346	0.0168067
#3180N	3180	0-2		Mosaic	Beckwith Wiedmann Syndrome	Non tumor	liver	resection	HB	yes	yes	no	wt	NA	NA	Epimutation IC2	0.523333	0.3675	5.44759	94.5524	NA	NA	NA	NA
#3610T	3608	0-2		Mosaic	without etiology	Tumor	liver	resection	HB	yes	yes	no	Missense	wt	wt	cn-LOH	0.819512	0.0104092	2.61409	97.3859	0.502347	0.0116279	0.00350732	0.00937808
#3608N	3608	0-2		Mosaic	without etiology	Non tumor	liver	resection	HB	yes	yes	no	wt	NA	NA	cn-LOH	0.576667	0.255	12.9218	87.0782	NA	NA	NA	NA
#05536S	3608	0-2	yes	Mosaic	without etiology	Non tumor	blood	blood	HB	no	yes	no	wt	wt	wt	wt	NA	NA	NA	NA	NA	NA	NA	NA
#4001T	4001	0-2		Mosaic	without etiology	Tumor	liver	resection	HB	yes	no	yes	Missense	wt	wt	cn-LOH	0.986667	0.08	0	100	NA	NA	NA	NA
#4001N	4001	0-2		Mosaic	without etiology	Non tumor	liver	resection	HB	yes	no	yes	wt	NA	NA	cn-LOH	0.58	0.4875	2.57039	97.4296	NA	NA	NA	NA
#3163T	3163	0-2		wt	without etiology	Tumor	liver	resection	HB	yes	yes	no	Large_deletion	wt	wt	cn-LOH	0.92	0.09875	0	100	0.676647	0.0631488	0.00571429	0.00480769
#3163N	3163	0-2		wt	without etiology	Non tumor	liver	resection	HB	no	yes	no	wt	NA	NA	wt	0.573333	0.5725	NA	NA	NA	NA	NA	NA
#3164T	3163	0-2		wt	without etiology	Tumor	liver	resection	HB	no	no	no	Large_deletion	NA	NA	wt	0.56	0.505	NA	NA	NA	NA	NA	NA
#3691T	3691	0-2		wt	without etiology	Tumor	liver	resection	HB	yes	no	yes	Missense	wt	wt	cn-LOH	0.68	0.4375	1.61937	98.3806	NA	NA	NA	NA
#3691N	3691	0-2		wt	without etiology	Non tumor	liver	resection	HB	yes	no	yes	wt	NA	NA	wt	0.58	0.5475	7.23157	92.7684	NA	NA	NA	NA
#3527N	3527	0-2		wt	without etiology	Non tumor	liver	resection	HB	no	no	no	wt	NA	NA	wt	0.553333	0.5175	NA	NA	NA	NA	NA	NA
#3527T	3527	0-2		wt	without etiology	Tumor	liver	resection	HB	no	no	no	Large_deletion	NA	NA	wt	NA	NA	NA	NA	NA	NA	NA	NA
#3573N	3573	0-2		wt	without etiology	Non tumor	liver	resection	HB	no	no	no	wt	NA	NA	wt	0.533333	0.5375	NA	NA	NA	NA	NA	NA
#3574T	3573	0-2		wt	without etiology	Tumor	liver	resection	HB	no	no	no	Small_deletion	NA	NA	GOM_IC1	0.823333	0.3475	NA	NA	NA	NA	NA	NA
#3575T	3573	0-2		wt	without etiology	Tumor	liver	resection	HB	no	no	no	Small_deletion	NA	NA	wt	0.696667	0.57	NA	NA	NA	NA	NA	NA
#2912T	2911	0-2		wt	without etiology	Tumor	liver	resection	HB	yes	no	yes	Large_deletion	wt	wt	wt	0.533333	0.55	1.46426	98.5357	0.756944	0.130018	0.0131643	0.0436803
#2911N	2911	0-2		wt	without etiology	Non tumor	liver	resection	HB	yes	no	yes	wt	NA	NA	wt	0.556667	0.55	41.6978	58.3022	NA	NA	NA	NA
#3559T	3559	0-2		Mosaic	without etiology	Tumor	liver	resection	HB	yes	yes	no	Missense	wt	wt	cn-LOH	0.782487	0.19747	0	100	0.486339	0.0240296	0.0118812	0.00803213
#3561T	3559	0-2		Mosaic	without etiology	Tumor	liver	resection	HB	yes	yes	no	Missense	wt	wt	cn-LOH	0.849809	0.0584137	0	100	0.388889	0.00807537	0.00855365	0.0136476
#3560T	3559	0-2		Mosaic	without etiology	Tumor	liver	resection	HB	no	no	no	Missense	NA	NA	cn-LOH	0.93	0.2	NA	NA	NA	NA	NA	NA
#3559N	3559	0-2		Mosaic	without etiology	Non tumor	liver	resection	HB	yes	yes	no	wt	NA	NA	cn-LOH	0.581667	0.4875	3.31965	96.6803	0	0.17597	0.0196262	0.0525114
#3577N	3577	0-2		wt	without etiology	Non tumor	liver	resection	HB	no	no	no	wt	NA	NA	wt	0.573333	0.5575	NA	NA	NA	NA	NA	NA
#05303T	5303	0-2		wt	without etiology	Tumor	liver	resection	HB	yes	no	yes	Large_deletion	NA	NA	wt	NA	NA	NA	NA	NA	NA	NA	NA
#05303N	5303	0-2		wt	without etiology	Non tumor	liver	resection	HB	no	no	yes	wt	NA	NA	wt	NA	NA	NA	NA	NA	NA	NA	NA
#3081T	3081	0-2		wt	without etiology	Tumor	liver	resection	HB	no	no	no	Large_deletion	NA	NA	GOM_IC1	0.763333	0.4625	NA	NA	NA	NA	NA	NA
#3083T	3081	0-2		wt	without etiology	Tumor	liver	resection	HB	no	no	no	Large_deletion	NA	NA	cn-LOH	0.936667	0.06	NA	NA	NA	NA	NA	NA
#3082T	3081	0-2		wt	without etiology	Tumor	liver	resection	HB	yes	yes	no	Large_deletion	wt	wt	cn-LOH	0.94	0.07625	0	100	0.589744	0.0240793	0.00251467	0.0159011
#3081N	3081	0-2		wt	without etiology	Non tumor	liver	resection	HB	yes	yes	no	wt	NA	NA	wt	0.486667	0.525	24.3919	75.6081	NA	NA	NA	NA
#4078T	3370	0-2		Mosaic	without etiology	Tumor	liver	biopsy	HB	yes	yes	no	Missense	wt	wt	cn-LOH	0.780512	0.115646	0	100	0.684783	0.0133091	0.0185286	0.00472441
#4078N	3370	0-2		Mosaic	without etiology	Non tumor	liver	biopsy	HB	yes	no	no	wt	NA	NA	cn-LOH	0.681333	0.381	62.1665	37.8335	0.530534	0.263946	0.0244059	0.037702
#4088T	3970	0-2		wt	Familial Adenomatous Polyposis	Tumor	liver	biopsy	HB	yes	no	yes	wt	constit_frameshift	wt	wt	0.54	0.53	1.61943	98.3806	NA	NA	NA	NA
#3551T	3549	0-2		Mosaic	without etiology	Tumor	liver	resection	HB	yes	no	yes	Missense	wt	wt	cn-LOH	0.789452	0.181818	0	100	0.753769	0.0275028	0.0102941	0.018648
#3550T	3549	0-2		Mosaic	without etiology	Tumor	liver	resection	HB	yes	no	yes	Missense	wt	wt	cn-LOH	0.774843	0.0838537	0	100	0.73617	0.0128795	0.00568182	0.0200308
#3549N	3549	0-2		Mosaic	without etiology	Non tumor	liver	resection	HB	yes	no	yes	wt	NA	NA	cn-LOH	0.603333	0.495	4.11429	95.8857	NA	NA	NA	NA
#3182N	3182	0-2		wt	without etiology	Non tumor	liver	resection	HB	no	no	yes	wt	NA	NA	wt	0.553333	0.525	NA	NA	NA	NA	NA	NA
#3183T	3182	0-2		wt	without etiology	Tumor	liver	resection	HB	no	no	no	Large_deletion	NA	NA	wt	0.523333	0.55	NA	NA	NA	NA	NA	NA
#4014N	4014	0-2		wt	Familial Adenomatous Polyposis	Non tumor	liver	resection	HB	no	no	no	wt	constit_frameshift	NA	wt	0.553333	0.5475	NA	NA	NA	NA	NA	NA
#4014T	4014	0-2		wt	Familial Adenomatous Polyposis	Tumor	liver	resection	HB	no	no	no	wt	constit_frameshift	NA	wt	0.523333	0.465	NA	NA	NA	NA	NA	NA
#2941N	2941	0-2		wt	without etiology	Non tumor	liver	resection	HB	no	yes	no	wt	NA	NA	wt	0.570667	0.543	NA	NA	0.509434	0.192163	0.0779817	0.015083
#2943T	2941	0-2		wt	without etiology	Tumor	liver	resection	HB	yes	yes	no	wt	wt	wt	wt	0.555038	0.603201	0	100	0.715976	0.22695	0.0274949	0.0174825
#3370N	3370	0-2	yes	Mosaic	without etiology	Non tumor	liver	resection	HB	no	yes	no	wt	wt	wt	wt	NA	NA	NA	NA	NA	NA	NA	NA
#3371T	3370	0-2		Mosaic	without etiology	Tumor	liver	resection	HB	yes	yes	no	Missense	wt	wt	cn-LOH	0.806958	0.121154	1.32022	98.6798	0.504425	0.0230769	0.0105777	0.00406504
#3370T	3370	0-2		Mosaic	without etiology	Tumor	liver	resection	HB	yes	yes	no	Missense	wt	wt	cn-LOH	0.718162	0.235772	0	100	0.52381	0.248756	0.00773015	0.00714286
#05535S	3370	0-2	yes	Mosaic	without etiology	Non tumor	blood	blood	HB	no	yes	no	wt	wt	wt	wt	NA	NA	NA	NA	NA	NA	NA	NA
#3101T	3101	0-2		wt	Mitochondrial Cytopathy	Tumor	liver	hepatic transplantation	HCC	yes	yes	no	wt	wt	wt	GOM_IC1	0.73	0.42	1.29678	98.7032	0.75	0.092999	0.00413907	0.0188324
#3101N	3101	0-2		wt	Mitochondrial Cytopathy	Non tumor	liver	hepatic transplantation	HCC	yes	yes	no	wt	NA	NA	wt	0.56	0.58	11.9816	88.0184	NA	NA	NA	NA
#3166T	3165	0-2		wt	without etiology	Tumor	liver	resection	HB	yes	no	yes	Large_deletion	wt	wt	cn-LOH	1.11667	0.05	0	100	NA	NA	NA	NA
#3165N	3165	0-2		wt	without etiology	Non tumor	liver	resection	HB	no	no	yes	wt	NA	NA	wt	0.54	0.5175	NA	NA	NA	NA	NA	NA
#2964T	2964	0-2		wt	Duchenne Myopathy	Tumor	liver	resection	HB	yes	no	yes	Large_deletion	wt	wt	wt	0.593333	0.58	1.68919	98.3108	NA	NA	NA	NA
#2964N	2964	0-2		wt	Duchenne Myopathy	Non tumor	liver	resection	HB	yes	no	yes	wt	NA	NA	wt	0.56	0.53	53.1447	46.8553	NA	NA	NA	NA
#2914T	2914	0-2		Mosaic	without etiology	Tumor	liver	resection	HB	no	no	no	Small_deletion	NA	NA	LOM_IC2	0.52	0.26	18.5385	81.4615	NA	NA	NA	NA
#2914N	2914	0-2		Mosaic	without etiology	Non tumor	liver	resection	HB	no	no	yes	wt	NA	NA	Epimutation IC2	0.526667	0.2225	NA	NA	NA	NA	NA	NA
#3962T	3960	0-2		wt	without etiology	Tumor	liver	resection	HB	yes	no	yes	Large_deletion	wt	wt	CDKN1C_mut	0.523333	0.535	1.66528	98.3347	0.685446	0.215064	0.074141	0.0182796
#3961N	3960	0-2		wt	without etiology	Non tumor	liver	resection	HB	no	no	yes	wt	NA	NA	wt	0.523333	0.53	NA	NA	NA	NA	NA	NA
#3970N	3970	0-2		wt	Familial Adenomatous Polyposis	Non tumor	liver	resection	HB	no	no	yes	wt	constit_frameshift	NA	wt	0.523333	0.53	NA	NA	NA	NA	NA	NA
#3971T	3970	0-2		wt	Familial Adenomatous Polyposis	Tumor	liver	resection	HB	no	no	yes	wt	constit_frameshift	wt	wt	0.59	0.5625	NA	NA	NA	NA	NA	NA
#2996T	2996	0-2		wt	without etiology	Tumor	liver	resection	HB	yes	no	yes	Large_deletion	wt	wt	wt	0.566667	0.5725	0	100	NA	NA	NA	NA
#4009T	4008	0-2		wt	Simpson Golabi Behmel Syndrome	Tumor	liver	resection	HB	yes	yes	no	Small_deletion	wt	wt	wt	0.458022	0.536243	1.56627	98.4337	0.754098	0.0762902	0.0183028	0.0291971
#2996N	2996	0-2		wt	without etiology	Non tumor	liver	resection	HB	yes	no	yes	wt	NA	NA	wt	0.51	0.5125	29.3493	70.6507	NA	NA	NA	NA
#4008N	4008	0-2		wt	Simpson Golabi Behmel Syndrome	Non tumor	liver	resection	HB	yes	yes	no	wt	NA	NA	wt	0.556667	0.54	26.8647	73.1353	NA	NA	NA	NA
#3996N	3995	0-2		Mosaic	without etiology	Non tumor	liver	resection	HB	no	no	no	wt	NA	NA	Epimutation IC2	0.556667	0.4025	NA	NA	NA	NA	NA	NA
#3998T	3995	0-2		Mosaic	without etiology	Tumor	liver	resection	HB	no	no	no	wt	NA	NA	LOM_IC2	0.496667	0.2725	NA	NA	NA	NA	NA	NA
#3955N	3955	0-2		wt	without etiology	Non tumor	liver	resection	HB	no	no	no	wt	NA	NA	wt	0.556667	0.5525	NA	NA	NA	NA	NA	NA
#3958T	3955	0-2		wt	without etiology	Tumor	liver	resection	HB	no	no	no	Large_deletion	NA	NA	wt	0.533333	0.555	NA	NA	NA	NA	NA	NA
#3084N	3084	0-2		wt	without etiology	Non tumor	liver	resection	HB	no	yes	no	wt	NA	NA	wt	0.52	0.545	NA	NA	NA	NA	NA	NA
#3084T	3084	0-2		wt	without etiology	Tumor	liver	resection	HB	yes	yes	no	Missense	wt	wt	DEL-LOH	0.646667	0.375	0	100	0.282609	0.0818966	0.061651	0.00884956
#3657T	3657	0-2		wt	without etiology	Tumor	liver	resection	HB	yes	no	yes	Small_deletion	wt	wt	cn-LOH	0.856667	0.1575	1.29322	98.7068	NA	NA	NA	NA
#3657N	3657	0-2		wt	without etiology	Non tumor	liver	resection	HB	no	no	yes	wt	NA	NA	wt	0.573333	0.515	NA	NA	NA	NA	NA	NA
#3093T	3092	0-2		wt	Progressive familial intrahepatic cholestasis type 4	Tumor	liver	hepatic transplantation	HCC	yes	yes	no	wt	wt	wt	cn-LOH	0.87	0.2025	0	100	0.461538	0.0466165	0.0253749	0.037037
#3092T	3092	0-2		wt	Progressive familial intrahepatic cholestasis type 4	Tumor	liver	hepatic transplantation	HCC	no	no	no	wt	NA	NA	cn-LOH	0.88	0.18	NA	NA	NA	NA	NA	NA
#3092N	3092	0-2		wt	Progressive familial intrahepatic cholestasis type 4	Non tumor	liver	hepatic transplantation	HCC	yes	yes	no	wt	NA	NA	wt	0.513333	0.5425	3.26087	96.7391	NA	NA	NA	NA
#3547N	3547	0-2		wt	Familial Adenomatous Polyposis	Non tumor	liver	resection	HB	no	yes	no	wt	constit_frameshift	NA	wt	0.526667	0.58	NA	NA	NA	NA	NA	NA
#3547T	3547	0-2		wt	Familial Adenomatous Polyposis	Tumor	liver	resection	HB	no	no	no	wt	constit_frameshift	NA	wt	0.563333	0.5775	NA	NA	NA	NA	NA	NA
#3171T	3171	0-2		wt	without etiology	Tumor	liver	resection	HB	yes	yes	no	Missense	wt	wt	cn-LOH	0.670507	0.313226	1.51895	98.4811	0.8	0.250336	0.0246063	0.0243902
#3171N	3171	0-2		wt	without etiology	Non tumor	liver	resection	HB	no	yes	no	wt	NA	NA	wt	0.566667	0.54	NA	NA	NA	NA	NA	NA
#2997N	2997	0-2		wt	without etiology	Non tumor	liver	resection	HB	no	no	yes	wt	NA	NA	wt	0.53	0.5275	NA	NA	NA	NA	NA	NA
#2997T	2997	0-2		wt	without etiology	Tumor	liver	resection	HB	yes	no	yes	Missense	wt	wt	cn-LOH	0.645	0.41	0	100	0.614943	0.289982	0.0142222	0.0388693
#3616T	3370	0-2		Mosaic	without etiology	Tumor	lung	metastasectomy	HB metastasis	yes	yes	no	Missense	wt	wt	cn-LOH	0.79602	0.126341	1.22106	98.7789	0.642857	0.0201823	0.0102937	0.0248668
#3094T	3094	0-2		wt	without etiology	Tumor	liver	resection	HB	yes	no	yes	Large_deletion	wt	wt	wt	0.533333	0.54	0	100	0.825112	0.112264	0.0244618	0.026
#3094N	3094	0-2		wt	without etiology	Non tumor	liver	resection	HB	yes	no	yes	wt	NA	NA	wt	0.56	0.5575	42.9417	57.0583	0.830688	0.267492	0.0590164	0.0418605
#2824T	2824	0-2		wt	without etiology	Tumor	liver	resection	HB	yes	yes	no	Large_deletion	wt	wt	wt	0.566667	0.58	1.83307	98.1669	0.918239	0.0913126	0.0285021	0.0565371
#2824N	2824	0-2		wt	without etiology	Non tumor	liver	resection	HB	yes	yes	no	wt	NA	NA	wt	0.551667	0.541667	64.9621	35.0379	0.315436	0.311275	0.0956012	0.136929
#3604T	3604	0-2		wt	without etiology	Tumor	liver	resection	HB	yes	no	yes	Large_deletion	wt	wt	cn-LOH	0.87	0.2325	1.60033	98.3997	0.664179	0.004561	0.0100125	0.0234542
#3604N	3604	0-2		wt	without etiology	Non tumor	liver	resection	HB	no	no	yes	wt	NA	NA	wt	0.54	0.57	NA	NA	NA	NA	NA	NA
#3526T	3524	0-2		wt	without etiology	Tumor	liver	resection	HB	yes	no	no	Large_deletion	NA	NA	wt	0.553333	0.53	2.3976	97.6024	NA	NA	NA	NA
#3524N	3524	0-2		wt	without etiology	Non tumor	liver	resection	HB	no	no	yes	wt	NA	NA	wt	0.573333	0.5475	NA	NA	NA	NA	NA	NA
#3705T	3370	0-2		Mosaic	without etiology	Tumor	brain	metastasectomy	HB metastasis	yes	yes	no	Missense	wt	wt	cn-LOH	0.767265	0.174617	1.69419	98.3058	0.427481	0.0454545	0.0109819	0.0251889
#3553T	3552	0-2		wt	without etiology	Tumor	liver	resection	HB	yes	no	yes	Small_deletion	wt	wt	CDKN1C_mut	0.576667	0.6225	0	100	NA	NA	NA	NA
#3552N	3552	0-2		wt	without etiology	Non tumor	liver	resection	HB	no	no	yes	wt	NA	NA	wt	0.563333	0.5625	NA	NA	NA	NA	NA	NA
#3387T	3383	0-2		Mosaic	without etiology	Tumor	liver	hepatic transplantation	HB	yes	no	yes	Missense	wt	wt	cn-LOH	0.61	0.4525	7.33509	92.6649	0.840376	0.221681	0.0164679	0.0302419
#3383N	3383	0-2		Mosaic	without etiology	Non tumor	liver	hepatic transplantation	HB	yes	no	yes	wt	NA	NA	cn-LOH	0.6825	0.36125	71.0821	28.9179	NA	NA	NA	NA
#3678T	3678	0-2		wt	Progressive familial intrahepatic cholestasis	Tumor	liver	hepatic transplantation	HCC	yes	no	yes	wt	wt	wt	cn-LOH	0.82	0.325	0	100	NA	NA	NA	NA
#3678N	3678	0-2		wt	Progressive familial intrahepatic cholestasis	Non tumor	liver	hepatic transplantation	HCC	yes	no	yes	wt	NA	NA	wt	0.51	0.5375	76.8421	23.1579	NA	NA	NA	NA
#4086T	3694	0-2		wt	without etiology	Tumor	liver	biopsy	HB	yes	yes	no	Large_deletion	wt	wt	cn-LOH	0.96	0.1475	0	100	NA	NA	NA	NA
#3137T	3571	0-2		wt	without etiology	Tumor	liver	biopsy	HB	no	no	no	Missense	NA	NA	wt	0.526667	0.595	NA	NA	NA	NA	NA	NA
#3710T	3571	0-2		wt	without etiology	Tumor	liver	resection	HB	yes	yes	no	Missense	wt	wt	wt	0.526698	0.43311	1.47961	98.5204	0.679487	0.142391	0.0362791	0.0488323
#3571T	3571	0-2		wt	without etiology	Tumor	liver	resection	HB	yes	yes	no	Missense	wt	wt	wt	0.536667	0.5375	0	100	0.808219	0.117524	0.0163812	0.017094
#3571N	3571	0-2		wt	without etiology	Non tumor	liver	resection	HB	yes	yes	no	wt	NA	NA	wt	0.543333	0.55	89.5539	10.4461	0.153846	0.231936	0.0253542	0.106303
#3694T	3694	0-2		wt	without etiology	Tumor	liver	resection	HB	yes	yes	no	Large_deletion	wt	wt	cn-LOH	0.773559	0.156689	0	100	0.428571	0.0107411	0.0126939	0.0187166
#3554T	3554	0-2		wt	without etiology	Tumor	liver	resection	HB	yes	yes	no	Large_deletion	wt	wt	cn-LOH	0.768429	0.26776	1.85897	98.141	0.539823	0.124558	0.0368664	0.011254
#3554N	3554	0-2		wt	without etiology	Non tumor	liver	resection	HB	no	yes	no	wt	NA	NA	wt	0.545	0.51375	NA	NA	NA	NA	NA	NA
#4222T	4217	0-2		wt	without etiology	Tumor	liver	resection	HB	yes	no	yes	Large_deletion	wt	wt	cn-LOH	0.946667	0.075	0	100	0.222222	0.0208333	0.0289256	0.015625
#4219T	4217	0-2		wt	without etiology	Tumor	liver	resection	HB	yes	no	yes	Large_deletion	wt	wt	wt	0.593333	0.555	0	100	0.64881	0.142857	0.0160727	0.00608519
#4217N	4217	0-2		wt	without etiology	Non tumor	liver	resection	HB	no	no	yes	wt	NA	NA	wt	0.546667	0.52	NA	NA	NA	NA	NA	NA
#3947T	3944	0-2		wt	without etiology	Tumor	liver	resection	HB	yes	no	yes	Missense	wt	wt	cn-LOH	0.5345	0.186549	0	100	0.615385	0.280079	0.0218931	0.00546448
#3948T	3944	0-2		wt	without etiology	Tumor	liver	resection	HB	yes	no	yes	Missense	wt	wt	cn-LOH	0.742132	0.257457	1.84775	98.1523	0.679045	0.0221607	0.00437318	0.00330579
#3944N	3944	0-2		wt	without etiology	Non tumor	liver	resection	HB	no	no	yes	wt	NA	NA	wt	0.573333	0.555	NA	NA	NA	NA	NA	NA
#4087T	3966	0-2		wt	without etiology	Tumor	liver	biopsy	HB	yes	no	yes	Large_deletion	wt	wt	GOM_IC1	0.836667	0.1525	1.30992	98.6901	NA	NA	NA	NA
#3133T	3131	0-2		Mosaic	without etiology	Tumor	lung	resection	HB	yes	yes	no	Missense	wt	wt	cn-LOH	0.906667	0.12	0	100	0.789916	0.0161074	0.00963855	0.0191781
#3966N	3966	0-2		wt	without etiology	Non tumor	liver	resection	HB	yes	no	yes	wt	NA	NA	wt	0.516667	0.49	63.4161	36.5839	NA	NA	NA	NA
#3131N	3131	0-2		Mosaic	without etiology	Non tumor	lung	resection	HB	no	yes	no	wt	NA	NA	cn-LOH	0.45	0.465	0	100	NA	NA	NA	NA
#3964N	3964	3-5		wt	without etiology	Non tumor	liver	resection	HB	no	no	yes	wt	NA	NA	wt	0.54	0.535	NA	NA	NA	NA	NA	NA
#3964T	3964	3-5		wt	without etiology	Tumor	liver	resection	HB	no	no	no	Large_deletion	NA	NA	wt	0.633333	0.5775	2.12085	97.8792	NA	NA	NA	NA
#3706T	3706	3-5		wt	without etiology	Tumor	liver	resection	HB	yes	no	yes	Large_deletion	wt	wt	CDKN1C_mut	0.886667	0.5275	0	100	NA	NA	NA	NA
#3706N	3706	3-5		wt	without etiology	Non tumor	liver	resection	HB	no	no	yes	wt	NA	NA	wt	0.533333	0.51	NA	NA	NA	NA	NA	NA
#2961N	2961	3-5		wt	without etiology	Non tumor	liver	hepatic transplantation	HB	no	no	yes	wt	NA	NA	wt	0.52	0.5225	NA	NA	NA	NA	NA	NA
#2961T	2961	3-5		wt	without etiology	Tumor	liver	hepatic transplantation	HB	yes	no	yes	Missense	wt	wt	GOM_IC1	0.71	0.595	8.80503	91.195	NA	NA	NA	NA
#3377T	3377	3-5		Mosaic	without etiology	Tumor	liver	resection	HB	yes	no	yes	Missense	wt	wt	cn-LOH	0.746667	0.2375	2.5641	97.4359	0.709677	0.0731293	0.0139276	0.0329835
#3377N	3377	3-5		Mosaic	without etiology	Non tumor	liver	resection	HB	yes	no	yes	wt	NA	NA	cn-LOH	0.593333	0.4675	55.8926	44.1074	NA	NA	NA	NA
#05533S	3377	3-5	yes	Mosaic	without etiology	Non tumor	blood	blood	HB	no	yes	no	wt	wt	wt	wt	NA	NA	NA	NA	NA	NA	NA	NA
#2967N	2967	3-5		wt	Familial Adenomatous Polyposis	Non tumor	liver	hepatic transplantation	HB	no	yes	no	wt	constit_frameshift	NA	wt	0.573333	0.55	NA	NA	NA	NA	NA	NA
#2969T	2967	3-5		wt	Familial Adenomatous Polyposis	Tumor	liver	hepatic transplantation	HB	yes	yes	no	wt	constit_frameshift	wt	GOM_IC1	0.713333	0.5475	1.78571	98.2143	0.862903	0.0907441	0.0167715	0.0526316
#2960T	2959	3-5		wt	without etiology	Tumor	liver	resection	HB	yes	yes	no	Missense	wt	wt	cn-LOH	0.893333	0.2225	0	100	0.882979	0.119259	0.0169205	0.0170261
#2959T	2959	3-5		wt	without etiology	Tumor	liver	resection	HB	yes	yes	no	Missense	wt	wt	cn-LOH	0.973333	0.075	0	100	0.780992	0.00715015	0.0111008	0.0358209
#2959N	2959	3-5		wt	without etiology	Non tumor	liver	resection	HB	yes	yes	no	wt	NA	NA	wt	0.533333	0.535	50.4065	49.5935	NA	NA	NA	NA
#3513T	3511	3-5		wt	without etiology	Tumor	liver	resection	HB	yes	no	no	Missense	wt	wt	cn-LOH	0.786667	0.18	0	100	NA	NA	NA	NA
#3511N	3511	3-5		wt	without etiology	Non tumor	liver	resection	HB	no	yes	no	wt	NA	NA	wt	0.53	0.5525	NA	NA	NA	NA	NA	NA
#3511T	3511	3-5		wt	without etiology	Tumor	liver	resection	HB	no	yes	no	Missense	wt	wt	cn-LOH	0.786667	0.18	NA	NA	0.607692	0.270588	0.0328397	0.0153322
#3662T	3660	3-5		wt	without etiology	Tumor	liver	hepatic transplantation	HB	yes	no	yes	Missense	wt	wt	wt	0.563333	0.5625	2.06482	97.9352	0.445887	0.0440332	0.0315488	0.0277778
#3661T	3660	3-5		wt	without etiology	Tumor	liver	hepatic transplantation	HB	yes	no	yes	Missense	wt	wt	wt	0.583333	0.5725	2.08105	97.9189	0.466321	0.0370714	0.0028436	0.0221328
#3660N	3660	3-5		wt	without etiology	Non tumor	liver	hepatic transplantation	HB	no	no	yes	wt	NA	NA	wt	0.59	0.565	NA	NA	NA	NA	NA	NA
#3663T	3660	3-5		wt	without etiology	Tumor	liver	hepatic transplantation	HB	no	no	no	Missense	NA	NA	wt	NA	NA	NA	NA	NA	NA	NA	NA
#05044T	5043	3-5		wt	without etiology	Tumor	liver	resection	HB	yes	no	yes	Large_deletion	wt	wt	GOM_IC1	0.684123	0.517928	NA	NA	0.442857	0.0736479	0.0146678	0.03
#05043T	5043	3-5		wt	without etiology	Tumor	liver	resection	HB	yes	no	yes	Large_deletion	wt	wt	GOM_IC1	0.700261	0.491478	NA	NA	0.678112	0.0235641	0.0107527	0.0233236
#05043N	5043	3-5		wt	without etiology	Non tumor	liver	resection	HB	yes	no	yes	wt	NA	NA	wt	NA	NA	76.7255	23.2745	NA	NA	NA	NA
#3696T	3694	3-5		wt	without etiology	Tumor	liver	resection	HB relapse	yes	yes	no	Large_deletion	somatic_missense	wt	cn-LOH	0.838419	0.0658333	0	100	0.819672	0	0.018711	0.0046875
#3697T	3694	3-5		wt	without etiology	Tumor	liver	resection	HB relapse	no	no	no	Large_deletion	NA	NA	cn-LOH	0.973333	0.0525	NA	NA	NA	NA	NA	NA
#3696N	3694	3-5		wt	without etiology	Non tumor	liver	resection	HB	yes	yes	no	wt	NA	NA	wt	0.52	0.5425	91.2281	8.77193	0.487805	0.490229	0.135015	0.144578
#3519N	3519	3-5		wt	Familial Adenomatous Polyposis	Non tumor	liver	resection	HB	no	yes	no	wt	constit_frameshift	NA	wt	0.53	0.56	NA	NA	NA	NA	NA	NA
#05233T	5233	3-5		wt	without etiology	Tumor	liver	resection	HB	yes	no	yes	Large_deletion	wt	wt	cn-LOH	0.817974	0.181293	NA	NA	0.6	0.0331126	0.0127551	0.00408998
#05233N	5233	3-5		wt	without etiology	Non tumor	liver	resection	HB	no	no	yes	wt	NA	NA	wt	0.583333	0.555	NA	NA	NA	NA	NA	NA
#4080T	3934	3-5		wt	without etiology	Tumor	liver	biopsy	HB	yes	yes	no	wt	wt	germline	cn-LOH	0.730325	0.224745	0	100	0.340909	0.25	0.0166813	0.0396601
#3934T	3934	3-5		wt	without etiology	Tumor	liver	resection	HB	yes	yes	no	wt	wt	germline	cn-LOH	0.653333	0.375	16.1812	83.8188	0.778502	0.367044	0.00996413	0.0246548
#3936T	3934	3-5		wt	without etiology	Tumor	liver	resection	HB	yes	yes	no	wt	wt	germline	cn-LOH	0.779181	0.111664	0	100	0.681818	0.166129	0.00491803	0.0028777
#3934N	3934	3-5		wt	without etiology	Non tumor	liver	resection	HB	yes	yes	no	wt	NA	NA	wt	0.53	0.515	36.8932	63.1068	NA	NA	NA	NA
#3091T	3090	6-10		wt	Mitochondrial Cytopathy	Tumor	liver	resection	HCC	yes	yes	no	wt	wt	hdel	cn-LOH	0.807318	0.213941	0	100	0.85034	0.268641	0.00652819	0.0501002
#3090T	3090	6-10		wt	Mitochondrial Cytopathy	Tumor	liver	resection	HCC	no	no	no	wt	NA	NA	cn-LOH	NA	NA	NA	NA	NA	NA	NA	NA
#3090N	3090	6-10		wt	Mitochondrial Cytopathy	Non tumor	liver	resection	HCC	no	yes	no	wt	NA	NA	wt	0.496667	0.5175	NA	NA	NA	NA	NA	NA
#3087T	3086	6-10		wt	without etiology	Tumor	liver	hepatic transplantation	HB	no	no	no	Large_deletion	NA	NA	GOM_IC1	0.936667	0.575	NA	NA	NA	NA	NA	NA
#3086N	3086	6-10		wt	without etiology	Non tumor	liver	hepatic transplantation	HB	no	yes	no	wt	NA	NA	wt	NA	NA	NA	NA	NA	NA	NA	NA
#3086T	3086	6-10		wt	without etiology	Tumor	liver	hepatic transplantation	HB	yes	yes	no	Large_deletion	wt	wt	GOM_IC1	0.92	0.5425	0	100	0.619355	0.0764045	0.00223714	0.00921053
#3698T	3694	6-10		wt	without etiology	Tumor	liver	resection	HB relapse	yes	yes	no	Large_deletion	wt	wt	cn-LOH	0.851003	0.0305677	2.46619	97.5338	0.72973	0.0636833	0.00818833	0.0165563
#3540T	3086	6-10		wt	without etiology	Tumor	diaphragm	metastasectomy	HB metastasis	yes	yes	no	Large_deletion	wt	wt	GOM_IC1	0.943333	0.55	1.16535	98.8346	0.731092	0.0302511	0.00822511	0.00928793
#3959T	3959	6-10		wt	without etiology	Tumor	liver	resection	HB relapse	yes	no	yes	Missense	wt	wt	cn-LOH	0.966667	0.165	1.6034	98.3966	NA	NA	NA	NA
#3960T	3959	6-10		wt	without etiology	Tumor	liver	resection	HB relapse	no	no	no	wt	NA	NA	cn-LOH	0.84	0.245	NA	NA	NA	NA	NA	NA
#3959N	3959	6-10		wt	without etiology	Non tumor	liver	resection	HB	yes	no	yes	wt	NA	NA	wt	0.58	0.565	74.1162	25.8838	NA	NA	NA	NA
#3531T	3529	6-10		wt	without etiology	Tumor	liver	hepatic transplantation	HB	yes	no	yes	Large_deletion	wt	wt	cn-LOH	0.715242	0.389571	1.60625	98.3937	0.832653	0.53281	0.0190572	0.0191083
#3529N	3529	6-10		wt	without etiology	Non tumor	liver	hepatic transplantation	HB	no	no	yes	wt	NA	NA	wt	0.531667	0.538333	NA	NA	0.034632	0.619048	0.0338346	0.0689655
#3514N	3514	6-10		wt	without etiology	Non tumor	liver	resection	HB	no	yes	no	wt	NA	NA	wt	0.603333	0.6425	NA	NA	NA	NA	NA	NA
#4013N	4013	6-10		wt	without etiology	Non tumor	liver	resection	FLC	no	no	no	wt	NA	NA	wt	0.51	0.5375	NA	NA	NA	NA	NA	NA
#4013T	4013	6-10		wt	without etiology	Tumor	liver	resection	FLC	no	no	no	wt	NA	NA	wt	0.51	0.54	NA	NA	NA	NA	NA	NA
#3389T	3389	6-10		wt	Tyrosinemia	Tumor	liver	hepatic transplantation	HCC	yes	yes	no	wt	wt	hdel	GOM_IC1	0.751691	0.483391	0	100	0.726619	0.062069	0.0367394	0.0248756
#3389N	3389	6-10		wt	Tyrosinemia	Non tumor	liver	hepatic transplantation	HCC	yes	yes	no	wt	NA	NA	wt	NA	NA	1.58136	98.4186	NA	NA	NA	NA
#3711T	3676	6-10		wt	without etiology	Tumor	liver	resection	HB	yes	yes	no	Large_deletion	wt	wt	GOM_IC1	0.781687	0.44202	5.12821	94.8718	0.199413	0.113074	0.0367021	0.0403587
#3677T	3676	6-10		wt	without etiology	Tumor	liver	resection	HB	yes	yes	no	Large_deletion	wt	wt	DEL-LOH	0.853646	0.533912	0.419727	99.5803	0.601227	0.096	0.0135685	0.00646204
#3712T	3676	6-10		wt	without etiology	Tumor	liver	resection	HB	no	yes	no	Large_deletion	wt	wt	wt	0.624938	0.556081	NA	NA	0.706667	0.108108	0.014902	0.0186567
#3676N	3676	6-10		wt	without etiology	Non tumor	liver	resection	HB	yes	yes	no	wt	NA	NA	wt	0.516667	0.5375	69.174	30.826	NA	NA	NA	NA
#3952T	3949	6-10		wt	without etiology	Tumor	liver	hepatic transplantation	HB	yes	no	yes	Small_deletion	wt	wt	wt	0.404505	0.467405	0	100	0.26087	0.0571726	0.012772	0.0154762
#3949T	3949	6-10		wt	without etiology	Tumor	liver	hepatic transplantation	HB	yes	no	yes	Small_deletion	wt	wt	GOM_IC1	0.665399	0.354055	0	100	0.290909	0.0500569	0.00904295	0.0528376
#3949N	3949	6-10		wt	without etiology	Non tumor	liver	hepatic transplantation	HB	yes	no	yes	wt	NA	NA	wt	0.52	0.5375	82.3575	17.6425	NA	NA	NA	NA
#1878T	1878	6-10		wt	without etiology	Tumor	liver	resection	HCA	no	no	no	wt	NA	NA	wt	0.51	0.5875	NA	NA	NA	NA	NA	NA
#1878S	1878	6-10		wt	without etiology	Non tumor	blood	blood	HCA	no	no	no	wt	NA	NA	wt	0.526667	0.4875	NA	NA	NA	NA	NA	NA
#3372T	3372	6-10		wt	without etiology	Tumor	liver	resection	HB	yes	yes	no	Large_deletion	wt	wt	wt	0.41956	0.590094	0	100	0.735484	0.116386	0.0319465	0.0366667
#3373T	3372	6-10		wt	without etiology	Tumor	liver	resection	HB	yes	yes	no	Large_deletion	wt	wt	GOM_IC1	0.701398	0.477906	0	100	0.752577	0.107482	0.00939368	0.0337838
#3372N	3372	6-10		wt	without etiology	Non tumor	liver	resection	HB	yes	yes	no	wt	NA	NA	wt	0.566667	0.5125	38.1991	61.8009	NA	NA	NA	NA
#3533T	3529	6-10		wt	without etiology	Tumor	spleen	metastasectomy	HB metastasis	yes	no	yes	Large_deletion	wt	wt	cn-LOH	0.627362	0.351292	1.37302	98.627	0.639594	0.0655941	0.0160085	0.0215517
#3381T	3380	6-10		wt	Tyrosinemia	Tumor	liver	resection	HCC	yes	yes	no	wt	wt	truncative	wt	0.506667	0.5275	0.929235	99.0708	NA	NA	NA	NA
#3382T	3380	6-10		wt	Tyrosinemia	Tumor	liver	resection	HCC	yes	yes	no	wt	wt	truncative	wt	0.623333	0.4125	0.906344	99.0937	NA	NA	NA	NA
#3380N	3380	6-10		wt	Tyrosinemia	Non tumor	liver	resection	HCC	no	yes	no	wt	NA	NA	wt	NA	NA	NA	NA	NA	NA	NA	NA
#3953T	3949	6-10		wt	without etiology	Tumor	Mediastinum	metastasectomy	HB metastasis	yes	no	yes	Small_deletion	wt	wt	GOM_IC1	0.675686	0.487149	0	100	0.558621	0.0217822	0.0303867	0.0047619
#3954T	3949	6-10		wt	without etiology	Tumor	Mediastinum	metastasectomy	HB metastasis	yes	no	yes	Small_deletion	wt	wt	wt	0.574539	0.372748	0	100	0.647541	0.073132	0.0207317	0.0175
#3564T	3563	6-10		wt	Progressive familial intrahepatic cholestasis type 2	Tumor	liver	resection	HCC	yes	yes	no	wt	wt	wt	cn-LOH	0.896667	0.195	0	100	NA	NA	NA	NA
#3538T	3538	6-10		wt	Familial Adenomatous Polyposis	Tumor	liver	resection	HB	yes	yes	no	wt	constit_stop_codon	wt	wt	0.411038	0.440491	0	100	0.787234	0.273446	0.0424242	0.0317221
#3563N	3563	6-10		wt	Progressive familial intrahepatic cholestasis type 2	Non tumor	liver	resection	HCC	no	yes	no	wt	NA	NA	wt	0.556667	0.5725	NA	NA	NA	NA	NA	NA
#3539T	3538	6-10		wt	Familial Adenomatous Polyposis	Tumor	liver	resection	HB	no	no	no	wt	constit_stop_codon	NA	GOM_IC1	0.763333	0.7525	NA	NA	NA	NA	NA	NA
#3538S	3538	6-10		wt	Familial Adenomatous Polyposis	Non tumor	blood	blood	HB	no	yes	no	wt	constit_stop_codon	NA	wt	0.523333	0.5425	NA	NA	NA	NA	NA	NA
#4060N	3680	6-10		wt	without etiology	Non tumor	liver	resection	HCC	no	no	no	wt	NA	NA	wt	0.506667	0.54	NA	NA	NA	NA	NA	NA
#3680T	3680	6-10		wt	without etiology	Tumor	liver	resection	HCC	no	no	no	wt	NA	NA	wt	0.556667	0.58	NA	NA	NA	NA	NA	NA
#3537T	3529	11-18		wt	without etiology	Tumor	liver	resection	HB relapse	yes	no	yes	Large_deletion	wt	wt	cn-LOH	0.732572	0.105858	1.70683	98.2932	0.687861	0.0356789	0.036036	0.0175439
#3097T	3097	11-18		wt	without etiology	Tumor	liver	resection	HB	yes	no	yes	Large_deletion	wt	wt	GOM_IC1	0.743333	0.53	1.43818	98.5618	NA	NA	NA	NA
#3097N	3097	11-18		wt	without etiology	Non tumor	liver	resection	HB	no	no	yes	wt	NA	NA	wt	0.55	0.5225	NA	NA	NA	NA	NA	NA
#3118N	3118	11-18		wt	without etiology	Non tumor	liver	resection	FLC	no	yes	no	wt	NA	NA	wt	0.566667	0.565	NA	NA	NA	NA	NA	NA
#3118T	3118	11-18		wt	without etiology	Tumor	liver	resection	FLC	yes	yes	no	wt	wt	wt	wt	0.475626	0.528543	0	100	0.614679	0.183301	0.0601578	0.099631
#3534T	3529	11-18		wt	without etiology	Tumor	liver	hepatic transplantation	HB relapse	yes	no	yes	Large_deletion	wt	wt	cn-LOH	0.817968	0.159562	1.68624	98.3138	0.741176	0.10274	0.0118044	0.04375
#3112T	3109	11-18		wt	without etiology	Tumor	liver	resection	FLC	no	no	no	wt	NA	NA	wt	0.46	0.5775	NA	NA	NA	NA	NA	NA
#3113T	3109	11-18		wt	without etiology	Tumor	liver	resection	FLC	yes	no	yes	wt	wt	wt	wt	0.403333	0.69	0	100	NA	NA	NA	NA
#3109N	3109	11-18		wt	without etiology	Non tumor	liver	resection	FLC	yes	no	yes	wt	NA	NA	wt	0.53	0.5475	88.1226	11.8774	NA	NA	NA	NA
#1223T	1223	11-18		wt	Alagille syndrome	Tumor	liver	resection	HCA	no	no	no	wt	NA	NA	wt	0.51	0.5825	NA	NA	NA	NA	NA	NA
#1223N	1223	11-18		wt	Alagille syndrome	Non tumor	liver	resection	HCA	no	no	no	wt	NA	NA	wt	0.496667	0.545	NA	NA	NA	NA	NA	NA
#4004T	4003	11-18		wt	without etiology	Tumor	liver	resection	HB	yes	no	yes	Large_deletion	wt	wt	wt	0.55	0.535	0	100	0.845842	0.175497	0.0457903	0.0446673
#4005T	4003	11-18		wt	without etiology	Tumor	liver	resection	HB	yes	no	yes	Large_deletion	wt	wt	GOM_IC1	0.626667	0.565	0	100	0.679443	0.180822	0.0146048	0.066568
#4003N	4003	11-18		wt	without etiology	Non tumor	liver	resection	HB	no	no	yes	wt	NA	NA	wt	0.536667	0.5275	NA	NA	0.282468	0.5	0.168259	0.146087
#05045T	4992	11-18		wt	without etiology	Tumor	liver	resection	HB	yes	no	yes	Large_deletion	wt	wt	GOM_IC1	0.761329	0.584972	NA	NA	0.520548	0.0210238	0.0480874	0.0101833
#04992S	4992	11-18		wt	without etiology	Non tumor	blood	blood	HB	no	no	yes	wt	NA	NA	wt	NA	NA	NA	NA	NA	NA	NA	NA
#3017T	3017	11-18		wt	without etiology	Tumor	liver	resection	FLC	yes	yes	no	wt	wt	wt	wt	0.5093	0.433146	NA	NA	0.582524	0.220259	0.0241838	0.0178571
#3017N	3017	11-18		wt	without etiology	Non tumor	liver	resection	FLC	yes	yes	no	wt	NA	NA	wt	0.55	0.5225	81.7906	18.2094	NA	NA	NA	NA
#05046T	4992	11-18		wt	without etiology	Tumor	lung	metastasectomy	HB metastasis	yes	no	yes	Large_deletion	wt	wt	GOM_IC1	0.781457	0.514342	1.1836	98.8164	0.566038	0.0222985	0.015807	0.0117233
#3013T	3013	11-18		wt	without etiology	Tumor	liver	resection	FLC	yes	yes	no	wt	wt	wt	wt	0.52644	0.502867	0	100	0.794444	0.284941	0.0292249	0.0508982
#3013N	3013	11-18		wt	without etiology	Non tumor	liver	resection	FLC	yes	yes	no	wt	NA	NA	wt	0.533333	0.535	78.8966	21.1034	NA	NA	NA	NA
#05237N	5237	11-18		wt	Shunt	Non tumor	liver	biopsy	HCA	no	no	yes	wt	NA	NA	wt	0.573333	0.64	NA	NA	NA	NA	NA	NA
#05237T	5237	11-18		wt	Shunt	Tumor	liver	biopsy	HCA	yes	no	yes	Large_deletion	wt	wt	wt	0.416667	0.59	NA	NA	NA	NA	NA	NA
#3142N	3142	11-18		wt	without etiology	Non tumor	liver	resection	FLC	no	no	yes	wt	NA	NA	wt	0.576667	0.57	NA	NA	NA	NA	NA	NA
#3144T	3142	11-18		wt	without etiology	Tumor	liver	resection	FLC	yes	no	yes	Missense	wt	wt	wt	0.336667	0.525	NA	NA	NA	NA	NA	NA
#1132T	1132	11-18		wt	without etiology	Tumor	liver	resection	HCA	no	no	no	wt	NA	NA	wt	0.496667	0.565	NA	NA	NA	NA	NA	NA
#1132N	1132	11-18		wt	without etiology	Non tumor	liver	resection	HCA	no	no	no	wt	NA	NA	wt	0.546667	0.5475	NA	NA	NA	NA	NA	NA
#3613T	3613	11-18		wt	without etiology	Tumor	liver	hepatic transplantation	HB	yes	yes	no	Large_deletion	wt	wt	cn-LOH	0.770222	0.297631	0	100	0.87619	0.0812834	0.00412736	0.0378549
#3613N	3613	11-18		wt	without etiology	Non tumor	liver	hepatic transplantation	HB	yes	yes	no	wt	NA	NA	wt	0.526667	0.5275	75.6906	24.3094	0.645349	0.256627	0.0468019	0.119235
#3972N	3972	11-18		wt	Hepatoportal Sclerosis	Non tumor	liver	hepatic transplantation	HCC	no	no	no	wt	NA	NA	wt	0.533333	0.55	NA	NA	NA	NA	NA	NA
#3972T	3972	11-18		wt	Hepatoportal Sclerosis	Tumor	liver	hepatic transplantation	HCC	no	no	no	Missense	NA	NA	GOM_IC1	0.876667	0.5525	NA	NA	NA	NA	NA	NA
#3099N	3099	11-18		wt	Biliary Atresia	Non tumor	liver	hepatic transplantation	HCA	yes	yes	no	wt	NA	NA	wt	0.523333	0.525	100	0	NA	NA	NA	NA
#3099T	3099	11-18		wt	Biliary Atresia	Tumor	liver	hepatic transplantation	HCA	no	yes	no	wt	wt	wt	wt	NA	NA	NA	NA	NA	NA	NA	NA
#3369T	3369	11-18		wt	Mitochondrial Cytopathy	Tumor	liver	resection	HCC	yes	yes	no	wt	wt	wt	cn-LOH	0.846667	0.235	0	100	NA	NA	NA	NA
#3369N	3369	11-18		wt	Mitochondrial Cytopathy	Non tumor	liver	resection	HCC	no	yes	no	wt	NA	NA	wt	0.51	0.5375	NA	NA	NA	NA	NA	NA
#2806T	2806	11-18		wt	Biliary Atresia	Tumor	liver	hepatic transplantation	HCA	yes	yes	no	wt	wt	wt	wt	0.363333	0.5025	83.5165	16.4835	NA	NA	NA	NA
#2806N	2806	11-18		wt	Biliary Atresia	Non tumor	liver	hepatic transplantation	HCA	yes	yes	no	wt	NA	NA	wt	0.5	0.5175	100	0	NA	NA	NA	NA
#524T	523	11-18		wt	without etiology	Tumor	liver	resection	HCA	no	no	no	wt	NA	NA	wt	0.486667	0.595	NA	NA	NA	NA	NA	NA
#523N	523	11-18		wt	without etiology	Non tumor	liver	resection	HCA	no	no	no	wt	NA	NA	wt	0.54	0.5125	NA	NA	NA	NA	NA	NA
#964T	964	11-18		wt	without etiology	Tumor	liver	resection	HCA	no	no	no	wt	NA	NA	wt	NA	NA	NA	NA	NA	NA	NA	NA
#964N	964	11-18		wt	without etiology	Non tumor	liver	resection	HCA	yes	no	no	wt	NA	NA	wt	0.516667	0.54	72.348	27.652	NA	NA	NA	NA
#3669T	2180	11-18		wt	without etiology	Tumor	liver	resection	HCA	yes	no	no	Large_deletion	NA	NA	wt	0.543333	0.565	100	0	NA	NA	NA	NA
#3665N	2180	11-18		wt	without etiology	Non tumor	liver	resection	HCA	no	no	no	wt	NA	NA	wt	0.516667	0.5125	NA	NA	NA	NA	NA	NA
#1876T	1876	11-18		wt	Shunt	Tumor	liver	biopsy	HCA	no	no	no	Missense	NA	NA	wt	NA	NA	NA	NA	NA	NA	NA	NA
#1876S	1876	11-18		wt	Shunt	Non tumor	blood	blood	HCA	no	no	no	wt	NA	NA	wt	NA	NA	NA	NA	NA	NA	NA	NA
#3096T	3096	11-18		wt	Mitochondrial Cytopathy	Tumor	liver	resection	HCC	yes	yes	no	wt	wt	truncative	GOM_IC1	1.01167	0.6275	0	100	0.875	0.222411	0.0730435	0.00668896
#3096N	3096	11-18		wt	Mitochondrial Cytopathy	Non tumor	liver	resection	HCC	no	yes	no	wt	NA	NA	wt	0.53	0.5525	NA	NA	NA	NA	NA	NA
#376T	376	11-18		wt	Aplastic Anemia - androgens	Tumor	liver	resection	HCA	no	yes	no	Missense	wt	wt	wt	0.473333	0.5	NA	NA	NA	NA	NA	NA
#376N	376	11-18		wt	Aplastic Anemia - androgens	Non tumor	liver	resection	HCA	no	yes	no	wt	NA	NA	wt	0.503333	0.5075	NA	NA	NA	NA	NA	NA
#518T	518	11-18		wt	without etiology	Tumor	liver	resection	HCA	yes	yes	no	wt	wt	wt	wt	0.423333	0.575	92.5344	7.46562	NA	NA	NA	NA
#522N	518	11-18		wt	without etiology	Non tumor	liver	resection	HCA	no	yes	no	wt	NA	NA	wt	0.553333	0.54	NA	NA	NA	NA	NA	NA
#1026T	1025	11-18		wt	Shunt	Tumor	liver	resection	HCA	no	no	no	wt	NA	NA	wt	0.563333	0.6725	NA	NA	NA	NA	NA	NA
#1025N	1025	11-18		wt	Shunt	Non tumor	liver	resection	HCA	no	no	no	wt	NA	NA	wt	0.52	0.5275	NA	NA	NA	NA	NA	NA
#3126T	3122	11-18		wt	without etiology	Tumor	lung	metastasectomy	HB metastasis	yes	no	yes	Large_deletion	wt	wt	GOM_IC1	0.806667	0.53	0	100	NA	NA	NA	NA
#3122S	3122	11-18		wt	without etiology	Non tumor	blood	blood	HB	no	no	yes	wt	NA	NA	wt	0.54	0.5625	NA	NA	NA	NA	NA	NA
#2945T	2944	11-18		wt	without etiology	Tumor	liver	resection	HB	no	no	no	Large_deletion	NA	NA	GOM_IC1	0.87	0.5525	NA	NA	NA	NA	NA	NA
#2944N	2944	11-18		wt	without etiology	Non tumor	liver	resection	HB	no	no	no	wt	NA	NA	wt	0.516667	0.505	0	100	NA	NA	NA	NA
#2944T	2944	11-18		wt	without etiology	Tumor	liver	resection	HB	yes	no	no	Large_deletion	NA	NA	GOM_IC1	0.906667	0.5575	0	100	NA	NA	NA	NA
#1475N	1475	11-18		wt	without etiology	Non tumor	liver	resection	FLC	no	yes	no	wt	NA	NA	wt	0.53	0.5475	NA	NA	NA	NA	NA	NA
#1475T	1475	11-18		wt	without etiology	Tumor	liver	resection	FLC	yes	yes	no	wt	wt	wt	cn-LOH	0.43	0.665	NA	NA	NA	NA	NA	NA
#3681T	3681	11-18		wt	without etiology	Tumor	liver	resection	HB	yes	yes	no	Large_deletion	wt	wt	wt	0.463333	0.495	1.0779	98.9221	NA	NA	NA	NA
#3681N	3681	11-18		wt	without etiology	Non tumor	liver	resection	HB	yes	yes	no	wt	NA	NA	wt	0.496667	0.5025	88.6497	11.3503	NA	NA	NA	NA
#1471N	1471	11-18		wt	without etiology	Non tumor	liver	resection	FLC	no	no	yes	wt	NA	NA	wt	0.493333	0.53	NA	NA	NA	NA	NA	NA
#1471T	1471	11-18		wt	without etiology	Tumor	liver	resection	FLC	yes	no	yes	wt	wt	wt	wt	0.483333	0.54	0	100	NA	NA	NA	NA
#1167T	1167	11-18		wt	without etiology	Tumor	liver	resection	HB	yes	no	yes	Large_deletion	wt	wt	GOM_IC1	0.779029	0.496128	0	100	0.893064	0.480335	0.0135135	0
#1167N	1167	11-18		wt	without etiology	Non tumor	liver	resection	HB	yes	no	yes	wt	NA	NA	wt	0.483333	0.5125	87.6289	12.3711	0.872549	0.195531	0.0496146	0.138322
#1850T	1850	11-18		wt	Progressive familial intrahepatic cholestasis	Tumor	liver	hepatic transplantation	HCC	no	no	no	wt	NA	NA	wt	0.786667	0.3025	NA	NA	NA	NA	NA	NA
#1850N	1850	11-18		wt	Progressive familial intrahepatic cholestasis	Non tumor	liver	hepatic transplantation	HCC	no	no	no	wt	NA	NA	wt	0.466667	0.5475	NA	NA	NA	NA	NA	NA
#742T	742	11-18		wt	glycogenosis	Tumor	liver	resection	HCA	no	no	no	Missense	NA	NA	wt	0.49	0.5325	NA	NA	NA	NA	NA	NA
#742N	742	11-18		wt	glycogenosis	Non tumor	liver	resection	HCA	no	no	no	wt	NA	NA	wt	0.56	0.5425	NA	NA	NA	NA	NA	NA
#834T	833	11-18		wt	Sickle Cell Disease	Tumor	liver	resection	HCA	no	no	no	wt	NA	NA	wt	0.501667	0.54125	NA	NA	NA	NA	NA	NA
#833N	833	11-18		wt	Sickle Cell Disease	Non tumor	liver	resection	HCA	no	no	no	wt	NA	NA	wt	0.55	0.575	NA	NA	NA	NA	NA	NA
#969T	969	11-18		wt	without etiology	Tumor	liver	resection	HCA	yes	no	no	wt	NA	NA	wt	0.533333	0.57	80.2326	19.7674	NA	NA	NA	NA
#969N	969	11-18		wt	without etiology	Non tumor	liver	resection	HCA	no	no	no	wt	NA	NA	wt	0.56	0.52	NA	NA	NA	NA	NA	NA
#407T	407	11-18		wt	without etiology	Tumor	liver	resection	FLC	no	no	no	wt	NA	NA	wt	0.553333	0.5475	NA	NA	NA	NA	NA	NA
#407N	407	11-18		wt	without etiology	Non tumor	liver	resection	FLC	no	no	no	wt	NA	NA	wt	0.54	0.5525	NA	NA	NA	NA	NA	NA
#4025T	4025	11-18		wt	without etiology	Tumor	liver	resection	HCA	no	no	no	wt	NA	NA	wt	0.366667	0.51	NA	NA	NA	NA	NA	NA
#4025N	4025	11-18		wt	without etiology	Non tumor	liver	resection	HCA	no	no	no	wt	NA	NA	wt	0.586667	0.535	NA	NA	NA	NA	NA	NA
#4077T	3538	18-22		wt	Familial Adenomatous Polyposis	Tumor	lung	metastasectomy	HB metastasis	yes	yes	no	wt	constit_stop_codon	wt	cn-LOH	0.706263	0.276455	0	100	0.666667	0.0563847	0.0260756	0.0188442
#640FF	640	Fetal liver 13 Amenorrhea weeks		wt	without etiology	Fetal liver	liver	Fetal liver		yes	no	no	wt	NA	NA	wt	0.5	0.5175	2.51682	97.4832	0.758242	0.0478943	0.00525131	0.029361
#647FF	647	Fetal liver 14 Amenorrhea weeks		wt	without etiology	Fetal liver	liver	Fetal liver		no	no	no	wt	NA	NA	wt	0.496667	0.5175	NA	NA	NA	NA	NA	NA
#652FF	652	Fetal liver 14 Amenorrhea weeks		wt	without etiology	Fetal liver	liver	Fetal liver		yes	no	no	wt	NA	NA	wt	0.503333	0.5	3.75648	96.2435	0.768595	0.115681	0.0164634	0.0130112
#641FF	641	Fetal liver 19 Amenorrhea weeks		wt	without etiology	Fetal liver	liver	Fetal liver		yes	no	no	wt	NA	NA	wt	0.51	0.5475	1.73721	98.2628	NA	NA	NA	NA
#648FF	648	Fetal liver 20 Amenorrhea weeks		wt	without etiology	Fetal liver	liver	Fetal liver		yes	no	no	wt	NA	NA	wt	0.457791	0.51924	10.5	89.5	0.724409	0.0554156	0.00422238	0.0354391
#650FF	650	Fetal liver 22 Amenorrhea weeks		wt	without etiology	Fetal liver	liver	Fetal liver		no	no	no	wt	NA	NA	wt	0.51	0.53	NA	NA	NA	NA	NA	NA
#646FF	646	Fetal liver 23 Amenorrhea weeks		wt	without etiology	Fetal liver	liver	Fetal liver		no	no	no	wt	NA	NA	wt	0.5	0.5175	NA	NA	NA	NA	NA	NA
#642FF	642	Fetal liver 23 Amenorrhea weeks		wt	without etiology	Fetal liver	liver	Fetal liver		yes	no	no	wt	NA	NA	wt	0.5	0.51	2.25273	97.7473	NA	NA	NA	NA
#644FF	644	Fetal liver 24 Amenorrhea weeks		wt	without etiology	Fetal liver	liver	Fetal liver		no	no	no	wt	NA	NA	wt	0.48	0.5	NA	NA	NA	NA	NA	NA
#653FF	653	Fetal liver 24 Amenorrhea weeks		wt	without etiology	Fetal liver	liver	Fetal liver		no	no	no	wt	NA	NA	wt	0.526667	0.535	NA	NA	NA	NA	NA	NA
#655FF	655	Fetal liver 24 Amenorrhea weeks		wt	without etiology	Fetal liver	liver	Fetal liver		no	no	no	wt	NA	NA	wt	0.486667	0.5625	NA	NA	NA	NA	NA	NA
#658FF	658	Fetal liver 24 Amenorrhea weeks		wt	without etiology	Fetal liver	liver	Fetal liver		no	no	no	wt	NA	NA	wt	0.493333	0.55	NA	NA	NA	NA	NA	NA
#643FF	643	Fetal liver 25 Amenorrhea weeks		wt	without etiology	Fetal liver	liver	Fetal liver		no	no	no	wt	NA	NA	wt	0.49	0.565	NA	NA	NA	NA	NA	NA
#645FF	645	Fetal liver 26 Amenorrhea weeks		wt	without etiology	Fetal liver	liver	Fetal liver		yes	no	no	wt	NA	NA	wt	0.486667	0.5375	3.26797	96.732	0.797468	0.0902883	0.010303	0.00793651
#649FF	649	Fetal liver 30 Amenorrhea weeks		wt	without etiology	Fetal liver	liver	Fetal liver		yes	no	no	wt	NA	NA	wt	0.476667	0.535	4.77816	95.2218	0.684	0.0458624	0.0182292	0.0309278
#651FF	651	Fetal liver 31 Amenorrhea weeks		wt	without etiology	Fetal liver	liver	Fetal liver		no	no	no	wt	NA	NA	wt	0.52	0.5125	NA	NA	NA	NA	NA	NA
