# Supplementary material for: Preneoplastic liver colonization by 11p15.5 altered mosaic cells in young children with hepatoblastoma
Source: Nat Commun. 2023 Nov 6;14:7122. doi: 10.1038/s41467-023-42418-9 (PMC10628292; doi:10.1038/s41467-023-42418-9)
Supplement: Supplementary file 4 — Supplementary Data 2 [file 41467_2023_42418_MOESM4_ESM.xlsx]

## Sheet: Feuil1
Supplementary Data 2: Differential expression analysis between 7 fetal livers and 10 mosaic livers in Bulk RNAseq
Limma package was used for differential expression analysis including a two-sided moderated t-test. Pvalues were adjusted with age at surgery using Benjamini Hochberg correction.
Gene	logFC	AveExpr	t	P.Value	adj.P.Val	B
AHSP	15.0377	1.83817	12.2739	1.21597e-10	3.82065e-08	12.2381
HBZ	14.1664	-0.435319	6.27315	4.42217e-06	8.87621e-05	4.03874
RHAG	13.9794	1.04328	12.0016	1.79546e-10	5.11663e-08	11.937
SLC4A1	13.928	4.09667	9.99199	3.99881e-09	4.78062e-07	10.4093
HBG2	13.8848	4.74953	11.2834	5.19102e-10	1.12585e-07	12.3214
EPB42	13.8363	1.82323	11.9644	1.89473e-10	5.33749e-08	12.2395
GYPB	13.2101	-0.290371	12.8921	5.1439e-11	1.85392e-08	12.5453
HBG1	13.0593	1.99513	7.82706	1.89835e-07	8.33778e-06	6.87872
HBM	12.894	1.71808	8.48833	5.48344e-08	3.43703e-06	7.8506
KLF1	12.8799	1.34156	10.7844	1.11872e-09	1.85254e-07	10.8432
FAM178B	12.6834	0.417868	11.2597	5.38087e-10	1.13685e-07	11.2199
HEMGN	12.6683	2.06294	13.0412	4.20047e-11	1.69934e-08	13.2799
C17orf99	12.3011	0.434108	15.2435	2.57839e-12	3.15956e-09	14.9114
SPTA1	12.147	2.87704	14.0325	1.14362e-11	6.67329e-09	14.6454
GYPA	11.7375	1.78181	10.2137	2.78051e-09	3.66369e-07	10.2864
HBQ1	11.7093	-0.645233	10.2056	2.81727e-09	3.6864e-07	9.87105
GATA1	11.5345	1.06248	11.3502	4.69301e-10	1.0456e-07	11.4839
ANK1	11.4034	3.6636	17.4338	2.21576e-13	6.78799e-10	18.3855
ALAS2	11.3169	3.5919	8.3288	7.36005e-08	4.11265e-06	7.95663
NFE2	10.9094	3.2215	13.1491	3.6318e-11	1.56154e-08	14.6888
SLFN14	10.7342	-1.51658	9.56073	8.24015e-09	8.44401e-07	8.94557
TMCC2	10.4974	3.75501	17.099	3.16656e-13	8.6229e-10	18.3008
SHISA7	10.3891	-1.70998	11.4756	3.88797e-10	9.07488e-08	11.1196
TSPO2	10.3573	0.381947	9.53024	8.67943e-09	8.82636e-07	9.3392
ABCC13	10.3328	-1.03507	7.56704	3.14304e-07	1.18873e-05	6.26675
GFI1B	10.2547	0.909738	11.877	2.15098e-10	5.54908e-08	12.0679
SLC22A16	10.2061	-1.12199	12.6396	7.28042e-11	2.51308e-08	12.2737
MYL4	10.2035	2.98361	13.7631	1.61638e-11	8.09378e-09	15.207
SPTB	10.0261	4.31643	15.6441	1.61017e-12	2.676e-09	17.533
HBA1	9.92493	4.0105	5.32153	3.54348e-05	0.000430985	2.41524
ADD2	9.80672	2.56092	14.8618	4.07771e-12	3.84371e-09	15.6941
AC024267.1	9.74979	-2.32179	5.87686	1.03841e-05	0.00016955	3.2944
AC103876.1	9.63524	-1.69829	12.2359	1.28333e-10	3.93149e-08	11.747
GYPE	9.63524	1.88195	13.0298	4.26566e-11	1.69934e-08	13.9058
AC130456.3	9.36715	-1.28408	9.3123	1.26225e-08	1.18981e-06	8.76162
AC100835.2	9.29316	1.59807	10.8031	1.08645e-09	1.81135e-07	11.486
CA1	9.23048	-0.0265535	4.17588	0.000485754	0.00309217	0.0152268
PHOSPHO1	9.22256	2.22225	10.7256	1.22663e-09	1.97778e-07	11.5063
HBBP1	9.20407	-2.28847	11.0697	7.18887e-10	1.39829e-07	10.5607
AC104561.2	9.19653	-2.18957	9.49676	9.19001e-09	9.19301e-07	8.8087
BTNL10	9.19279	-2.41174	9.50349	9.08491e-09	9.12512e-07	8.80239
IFIT1B	9.1891	-2.00291	5.48385	2.46657e-05	0.000330331	2.58009
MYO18B	9.18125	-1.18616	9.26609	1.36757e-08	1.24597e-06	8.78053
HBA2	9.09291	5.25093	5.28222	3.87001e-05	0.000459257	2.28625
KRT1	9.0914	-0.42596	4.85401	0.000102027	0.000955106	1.40636
HBE1	9.06657	-0.4294	9.56992	8.11235e-09	8.35367e-07	9.21978
GKN2	9.05579	-2.31578	13.4334	2.48719e-11	1.19522e-08	12.6323
KCNH2	9.04992	2.94656	11.9362	1.97361e-10	5.37435e-08	13.1932
PRSS57	9.03619	-1.1254	8.64953	4.08627e-08	2.79738e-06	7.95036
TRIM58	8.97342	2.1443	10.9157	9.1176e-10	1.64304e-07	11.7244
SLC2A1	8.83685	5.09642	19.6134	2.49199e-14	1.2886e-10	21.7991
AL138900.3	8.8091	-1.25816	5.61154	1.85858e-05	0.000269209	2.85824
LIN28B	8.79992	-2.19986	7.81811	1.93129e-07	8.42209e-06	6.52574
NMU	8.74148	-2.12819	7.67904	2.52669e-07	1.01682e-05	6.32583
KRT13	8.7154	-1.99617	8.61282	4.36801e-08	2.91839e-06	7.68733
XK	8.6648	2.49561	11.2487	5.47118e-10	1.14605e-07	12.3888
AC114811.2	8.65077	-1.515	8.67479	3.9034e-08	2.72548e-06	7.96912
AC099795.2	8.59974	-2.33501	8.78005	3.22823e-08	2.39026e-06	7.87847
SLC38A5	8.47618	2.6959	14.1927	9.33483e-12	5.71945e-09	15.7783
HEPACAM2	8.45669	-1.88828	5.17253	4.95311e-05	0.000552863	1.98866
CA8	8.39378	0.487275	7.91126	1.61551e-07	7.37295e-06	7.17198
KDM5D	8.30348	0.281313	1.88805	0.0739432	0.144652	-4.67832
E2F2	8.291	3.19618	12.9883	4.51257e-11	1.75546e-08	14.6822
AC016629.3	8.28382	-1.97066	7.06275	8.57624e-07	2.52325e-05	5.37432
RPS4Y1	8.20596	0.897478	1.64052	0.116879	0.205663	-5.11991
KEL	8.20111	3.61131	10.8698	9.79205e-10	1.67821e-07	12.2381
OSBP2	8.17484	4.10639	14.7151	4.87633e-12	4.1653e-09	16.9042
RUNDC3A	8.1482	1.39632	8.04405	1.25499e-07	6.17618e-06	7.43628
EIF5AP2	8.13955	-1.35784	9.71138	6.38522e-09	6.86355e-07	9.28569
AC008040.1	8.07617	-2.67833	8.65287	4.0616e-08	2.79611e-06	7.68256
AC010615.2	8.04351	-1.01786	6.14326	5.83725e-06	0.000109523	3.91639
RHD	8.03634	-1.2914	2.63012	0.0162336	0.0449588	-3.07319
AC104561.3	8.01363	-2.78795	10.643	1.39707e-09	2.16705e-07	10.066
CRB1	8.0004	-1.5959	8.71326	3.64109e-08	2.57164e-06	7.98253
RHCE	7.97213	2.20141	9.96651	4.17085e-09	4.91439e-07	10.5625
GALNT5	7.95956	-0.903115	5.10059	5.82675e-05	0.000624407	1.90183
SNCA	7.95516	3.90345	14.2145	9.0814e-12	5.71945e-09	16.3971
AFP	7.90902	6.4173	5.04453	6.61511e-05	0.000691228	1.59667
CTSE	7.90083	0.315852	5.13159	5.43255e-05	0.000592791	1.99875
AC073349.1	7.88849	-1.3144	8.99828	2.18731e-08	1.81717e-06	8.35188
MYT1	7.84882	0.0230585	6.86591	1.28087e-06	3.42701e-05	5.31341
EIF1AY	7.81872	-0.192449	1.71731	0.101714	0.184638	-4.86553
LINC00656	7.78088	-2.35062	4.75775	0.000127129	0.00112683	1.17929
SLC6A9	7.76908	3.44751	13.3517	2.77116e-11	1.30607e-08	15.4548
FAM83A	7.7037	-1.41531	4.26232	0.000397723	0.00266979	0.186025
ERFE	7.64175	2.18731	5.92578	9.33569e-06	0.00015639	3.67668
APOBEC2	7.64032	-2.41779	8.9138	2.54123e-08	2.00184e-06	8.2284
ANKLE1	7.58237	2.58364	8.83405	2.93014e-08	2.23713e-06	9.03699
KCNN4	7.43344	1.95059	11.079	7.08724e-10	1.38955e-07	12.2637
OR2W3	7.37293	-0.964352	5.44432	2.69338e-05	0.0003513	2.57662
AL009031.1	7.34017	-1.08038	9.28065	1.33344e-08	1.23061e-06	9.01502
TDH	7.33099	-1.22214	6.96515	1.04566e-06	2.92088e-05	5.37389
YPEL4	7.32417	3.13473	10.083	3.44257e-09	4.23973e-07	11.1047
DDX3Y	7.31947	0.426275	1.82033	0.0840449	0.159607	-4.82891
MFSD2B	7.26381	2.29126	11.3878	4.43447e-10	1.0157e-07	12.5432
RFESD	7.22768	2.44869	12.5437	8.31804e-11	2.75484e-08	13.9979
STYK1	7.17295	-2.384	7.32664	5.05027e-07	1.70593e-05	5.85201
TSPAN32	7.15041	3.81431	14.2117	9.11364e-12	5.71945e-09	16.5949
TREML2	7.13736	1.46462	8.94207	2.41659e-08	1.94822e-06	9.03835
GP9	7.12371	-0.561534	4.53273	0.000213096	0.00167175	0.754865
AF131216.3	7.09234	-2.65837	7.62416	2.81133e-07	1.09619e-05	6.22625
EIF4HP2	7.03345	-0.649596	8.94727	2.39435e-08	1.93666e-06	8.64085
LANCL3	7.03014	-0.174552	5.94162	9.02006e-06	0.000152985	3.60935
TUBB1	6.96223	2.57738	10.9071	9.2401e-10	1.65297e-07	12.0907
PTPRN	6.94855	-2.49288	8.37108	6.80555e-08	3.89697e-06	7.38676
OR10Z1	6.94383	-2.85022	5.63918	1.74857e-05	0.000256611	2.84333
AC100801.1	6.92725	-2.7259	7.45926	3.88393e-07	1.39978e-05	5.95462
SLC14A1	6.91199	2.67417	12.9526	4.73663e-11	1.81383e-08	14.6967
IGLL1	6.85648	-1.47275	5.86951	1.05517e-05	0.000171588	3.36076
MYB	6.78063	1.57471	9.07459	1.9116e-08	1.63239e-06	9.29961
PIP5K1B	6.7634	1.95658	11.1524	6.33415e-10	1.28295e-07	12.2341
HIST1H1B	6.72871	-2.20962	5.63382	1.76935e-05	0.000258576	2.87564
HIST1H2BH	6.71254	-0.62157	6.51146	2.67226e-06	6.05845e-05	4.62542
CLC	6.70511	-1.55222	4.6769	0.000153003	0.00129795	1.04489
MYBL2	6.70449	3.93719	11.7502	2.5889e-10	6.40897e-08	13.6019
THEGL	6.70286	-3.22462	8.12097	1.08539e-07	5.5188e-06	6.91848
TRIM10	6.69787	4.53414	15.284	2.45736e-12	3.15956e-09	18.0312
PNMT	6.6957	0.290046	7.24483	5.94529e-07	1.8997e-05	6.08355
AUNIP	6.68283	-0.826412	7.02217	9.31175e-07	2.67541e-05	5.48303
HIST1H2AL	6.68089	-3.06115	6.29902	4.18542e-06	8.53698e-05	4.04968
HMBS	6.67784	6.09747	21.6597	3.88075e-15	9.51094e-11	24.1517
FHDC1	6.66808	3.31909	11.7074	2.75685e-10	6.75648e-08	13.3347
DLGAP5	6.64759	2.91253	9.32451	1.23584e-08	1.17395e-06	9.85605
SLC2A14	6.6384	1.04264	8.3446	7.14754e-08	4.03308e-06	8.08782
MUC16	6.59879	-2.60289	4.66886	0.000155848	0.00131618	0.999803
CPSF1P1	6.59868	-2.16214	6.46015	2.97647e-06	6.63762e-05	4.49871
PF4	6.55745	0.691213	4.0543	0.000643621	0.00383979	-0.249094
AC004264.2	6.52821	-0.606186	5.93452	9.1601e-06	0.000154611	3.58762
HES6	6.48975	3.09122	5.59124	1.9439e-05	0.000278603	2.94124
NHLRC4	6.47285	-0.0395421	10.5288	1.67449e-09	2.50234e-07	10.9475
ABCB5	6.46922	-2.14485	5.77926	1.28515e-05	0.000200999	3.18892
ALOX12	6.46101	-1.52224	4.73403	0.000134223	0.00116982	1.15545
RUNDC3A-AS1	6.46088	-1.63999	8.52594	5.11828e-08	3.27079e-06	7.79877
CDC20	6.45488	3.43544	9.79931	5.50884e-09	6.02727e-07	10.6809
UTY	6.45259	-0.60664	1.90565	0.0714996	0.140952	-4.5781
AC092490.1	6.43393	0.688587	6.0614	6.96102e-06	0.000124526	3.91168
TICRR	6.42001	1.34467	7.95148	1.49618e-07	6.98447e-06	7.40219
HIST1H3B	6.39778	-3.11609	5.2975	3.7396e-05	0.000447948	2.2158
RNF182	6.37927	-2.10323	7.49627	3.611e-07	1.3308e-05	6.10463
AP002478.1	6.37435	-3.35862	9.39368	1.09677e-08	1.0709e-06	8.60083
BPGM	6.36029	4.82855	14.4991	6.3632e-12	4.58674e-09	17.2367
EPX	6.35659	-1.81011	4.32013	0.000347977	0.00241593	0.300845
LINC00664	6.34958	-1.52073	7.31446	5.17417e-07	1.73266e-05	6.00548
MKI67	6.32427	5.45764	12.9113	5.01072e-11	1.85392e-08	15.4007
SLC25A21	6.31913	0.251285	6.59583	2.23977e-06	5.32935e-05	4.8706
DNAJC6	6.31605	2.70669	7.33595	4.95762e-07	1.68518e-05	6.45086
ICAM4	6.30919	2.76318	8.76298	3.32888e-08	2.4281e-06	9.0287
ACSBG1	6.30332	-0.116952	7.0966	8.00892e-07	2.37918e-05	5.7589
TREML3P	6.20235	-2.52105	7.92584	1.57115e-07	7.22446e-06	6.86382
ABCB6	6.18264	0.915477	6.89924	1.19633e-06	3.23617e-05	5.56387
LINC01388	6.17603	-3.32141	7.78198	2.07042e-07	8.88647e-06	6.45044
HIST1H1D	6.16901	-2.93677	5.17933	4.8777e-05	0.000546356	1.97626
PPBP	6.16327	1.43768	4.36338	0.000314891	0.00224276	0.390882
MPIG6B	6.1612	-0.374269	5.46251	2.58648e-05	0.00034246	2.66927
KIF2C	6.15806	3.03057	9.37863	1.12559e-08	1.09468e-06	10.0308
GYPC	6.15353	6.05242	14.9303	3.7528e-12	3.72345e-09	17.9575
HIST3H2BB	6.14431	-2.20461	5.19344	4.72511e-05	0.000533408	2.03771
DIO3	6.13561	1.21001	5.10375	5.78528e-05	0.000621877	1.96448
TSPAN5	6.13127	3.00004	11.2644	5.34203e-10	1.13685e-07	12.8446
TERT	6.12898	-2.27192	5.8701	1.05381e-05	0.000171588	3.31758
LINC01133	6.12085	-2.01325	5.38106	3.10162e-05	0.000391223	2.40704
HK1	6.11673	6.38153	15.9002	1.19824e-12	2.44721e-09	19.0915
CYTL1	6.11473	-0.696934	7.64875	2.67986e-07	1.06041e-05	6.64466
CCDC169	6.08601	-2.49693	6.30227	4.1566e-06	8.50334e-05	4.07514
TMEM40	6.07165	-2.18551	5.82929	1.15194e-05	0.000184642	3.28624
ASIC4	6.06719	-1.50578	4.35481	0.000321184	0.00227371	0.384888
HMGA2	6.04205	0.3438	7.18921	6.64621e-07	2.06445e-05	5.97241
HPDL	6.02352	-0.236936	6.24071	4.73872e-06	9.31125e-05	4.19695
PTTG1	6.02075	3.38799	10.5733	1.56029e-09	2.37513e-07	11.9119
EXO1	6.0085	1.56013	7.32272	5.08982e-07	1.71584e-05	6.35442
TXLNGY	5.98511	-0.625317	1.72745	0.0998441	0.182094	-4.89555
ACKR1	5.98404	1.79721	5.44192	2.70787e-05	0.000352627	2.67531
CCNB2	5.97911	2.96827	8.93272	2.45711e-08	1.95891e-06	9.28473
SLC22A4	5.97514	2.1916	12.3611	1.07478e-10	3.42087e-08	14.1425
CENPF	5.97326	4.3391	11.8904	2.10937e-10	5.54908e-08	13.9144
KIF15	5.96828	2.51523	10.8058	1.08193e-09	1.81135e-07	12.078
RAB6B	5.96209	2.12975	6.76712	1.56959e-06	4.0154e-05	5.36124
AC061975.7	5.94013	-1.79242	4.2414	0.00041743	0.00277021	0.147127
BUB1	5.92896	2.84521	9.81707	5.34759e-09	5.87707e-07	10.6519
AP001171.1	5.89562	-3.66225	5.86723	1.06042e-05	0.000172112	3.24563
AC139099.2	5.8855	-3.03995	8.71876	3.60509e-08	2.56097e-06	7.76686
FIRRE	5.86364	-1.37422	8.83932	2.90266e-08	2.23005e-06	8.42037
ORC1	5.85913	2.28389	8.01112	1.33582e-07	6.45727e-06	7.66919
HRASLS5	5.84815	-2.30113	7.70259	2.41384e-07	9.86658e-06	6.52312
CR1L	5.84367	1.03966	6.86091	1.29408e-06	3.44731e-05	5.47071
MPO	5.83427	1.74051	2.94242	0.00818333	0.026584	-2.64184
TFRC	5.80145	7.55181	15.3708	2.21768e-12	3.0195e-09	18.5485
NT5DC4	5.7616	-0.899541	4.68237	0.000151092	0.00128575	1.06911
ERCC6L	5.74482	-0.069193	7.29517	5.37684e-07	1.77595e-05	6.12217
HIST1H2BM	5.73533	-2.92219	4.18007	0.000481064	0.00307204	0.00572203
CDCA8	5.71461	2.70449	8.36837	6.83979e-08	3.90745e-06	8.29977
SLC25A37	5.71177	7.86383	15.6295	1.63783e-12	2.676e-09	18.8429
FECH	5.69393	6.24039	13.9237	1.31416e-11	7.11232e-09	16.7816
AC007256.1	5.6824	-1.73749	6.18151	5.37779e-06	0.000102487	3.97285
SLC2A1-AS1	5.67527	-1.69774	5.44438	2.69306e-05	0.0003513	2.55925
TUBAL3	5.66584	-3.12393	5.53597	2.19702e-05	0.000303521	2.64969
HBB	5.66498	7.88454	4.06677	0.000625296	0.00375202	-0.788669
PRTN3	5.66358	0.78451	3.11226	0.00559433	0.0200067	-2.24257
COCH	5.64622	0.118083	5.62485	1.80476e-05	0.000262769	3.03073
UBE2T	5.63482	2.31828	8.5869	4.57911e-08	3.04959e-06	8.68926
HJURP	5.62713	3.20499	7.68695	2.48818e-07	1.00961e-05	7.14529
HIST1H4A	5.62182	-3.55444	4.69258	0.000147598	0.00126215	1.02587
NCAPG	5.62126	3.46568	10.6116	1.4684e-09	2.26337e-07	12.0043
KIF4A	5.61284	3.01976	11.0134	7.839e-10	1.48929e-07	12.5344
HIST1H3F	5.59176	-3.68478	6.64126	2.03743e-06	4.93278e-05	4.59848
AC079466.1	5.58874	-2.29871	6.3569	3.70167e-06	7.82073e-05	4.20395
CENPE	5.57689	3.10091	11.9018	2.07469e-10	5.52679e-08	13.6833
GRAP2	5.5713	2.4705	9.13366	1.72316e-08	1.48702e-06	9.59683
SHCBP1	5.56829	2.39518	9.8264	5.26484e-09	5.85928e-07	10.6647
MUC5AC	5.56594	-2.16422	1.53386	0.14108	0.23744	-4.88431
NEK2	5.56563	2.09948	8.77156	3.2779e-08	2.40523e-06	8.93622
THEM5	5.56161	-3.8336	7.21272	6.34015e-07	1.99211e-05	5.55582
TAL1	5.56072	5.75577	12.2506	1.25678e-10	3.89889e-08	14.5769
RBM38	5.55318	5.7959	19.8735	1.94863e-14	1.2886e-10	22.8675
LYL1	5.53448	3.80252	12.2223	1.30837e-10	3.95871e-08	14.3195
HBD	5.52754	-0.649971	4.79393	0.000117033	0.00105722	1.29883
HIST1H2AH	5.52173	-3.42633	4.91935	8.79087e-05	0.000851231	1.46438
CCNE1	5.50884	2.06305	7.96011	1.47181e-07	6.91017e-06	7.57045
HIST1H2BI	5.48946	-3.54478	6.07982	6.69019e-06	0.000121185	3.65338
MGAT3	5.48808	1.28892	9.57694	8.01597e-09	8.28926e-07	10.0269
CENPA	5.48706	1.34837	7.01033	9.53826e-07	2.72452e-05	5.77736
CMTM5	5.44894	-0.741614	4.86644	9.91743e-05	0.000933396	1.45319
HIST1H3G	5.4316	-2.23605	6.15961	5.63616e-06	0.000106747	3.86943
NCAPH	5.41277	2.76606	8.82755	2.96447e-08	2.25014e-06	9.11204
DHRS13	5.40761	3.96612	9.21709	1.48928e-08	1.32725e-06	9.89298
USP9Y	5.39402	-0.948829	1.77002	0.0923094	0.171692	-4.79505
RAD54L	5.38228	1.92538	7.39073	4.4471e-07	1.56369e-05	6.54178
TTK	5.36822	1.95297	8.21657	9.0715e-08	4.80547e-06	8.01034
SLC6A10P	5.36264	-3.78514	7.52177	3.43462e-07	1.28513e-05	6.0181
AC010329.1	5.35067	-0.331959	6.18162	5.37652e-06	0.000102487	4.0969
GMPR	5.33056	3.79214	10.2956	2.43463e-09	3.37106e-07	11.6259
CDT1	5.32166	3.30637	8.44428	5.94574e-08	3.61584e-06	8.52839
CKAP2L	5.31433	2.35766	8.45091	5.8736e-08	3.59875e-06	8.44724
PRC1	5.31106	4.64287	11.9475	1.94152e-10	5.34638e-08	14.0898
AC104071.1	5.31007	-3.82788	7.36401	4.68889e-07	1.61398e-05	5.76342
MIAT	5.30463	1.3731	7.06999	8.45162e-07	2.49257e-05	5.93117
KIF20A	5.30407	2.99629	8.46467	5.72689e-08	3.54431e-06	8.52546
MCM2	5.30298	4.36356	8.57198	4.7053e-08	3.11669e-06	8.77578
NUF2	5.29777	2.35402	8.74955	3.41039e-08	2.45108e-06	8.96077
HASPIN	5.29082	0.138827	6.5896	2.26905e-06	5.37814e-05	4.89369
DTL	5.28051	2.67997	8.32614	7.39648e-08	4.11984e-06	8.29248
ZFY	5.26613	-0.714637	1.80328	0.0867702	0.163569	-4.73767
CDKN2D	5.26282	3.45048	11.3811	4.47938e-10	1.01649e-07	13.1774
MCM10	5.25915	1.73154	6.74213	1.65276e-06	4.19076e-05	5.29885
FAM46C	5.25358	5.76866	14.5347	6.08864e-12	4.58674e-09	17.5119
NEIL3	5.24952	0.417153	6.93233	1.11809e-06	3.07888e-05	5.55838
SLC6A8	5.24578	4.26715	12.4214	9.87315e-11	3.22628e-08	14.7033
BUB1B	5.2306	2.44091	8.07474	1.18425e-07	5.89908e-06	7.81963
TROAP	5.2302	3.63906	8.4473	5.91279e-08	3.60474e-06	8.54647
UCP2	5.22686	6.10141	11.1112	6.74621e-10	1.3442e-07	12.9346
CENPM	5.21881	1.73751	7.25873	5.78236e-07	1.86164e-05	6.28223
CRISP2	5.21836	-3.32837	6.07057	6.82486e-06	0.000122717	3.63574
CCNB1	5.21155	3.89446	9.29956	1.29041e-08	1.20509e-06	10.0201
HIST3H2A	5.2091	0.689767	5.45106	2.65329e-05	0.000347993	2.68771
SLC7A5	5.20878	5.58451	13.7813	1.57867e-11	8.09378e-09	16.5943
HMGB2	5.19932	6.65107	17.8823	1.38647e-13	4.85424e-10	21.1537
E2F8	5.19917	1.89904	8.08053	1.17137e-07	5.84683e-06	7.75372
KIF18B	5.19912	3.20689	8.72519	3.56348e-08	2.54617e-06	8.99934
CCNA2	5.19399	3.83402	8.37563	6.74853e-08	3.89697e-06	8.42007
CDC45	5.19233	2.19431	7.91656	1.59924e-07	7.33974e-06	7.53714
CDC25A	5.18801	2.64997	8.27839	8.08309e-08	4.40722e-06	8.18733
SNCA-AS1	5.17633	-3.59958	6.30115	4.16646e-06	8.51641e-05	4.01724
POLQ	5.16212	2.44705	7.70721	2.39233e-07	9.82096e-06	7.16064
DEPDC1B	5.15832	2.15266	7.19207	6.60815e-07	2.05523e-05	6.17789
AL451070.1	5.14366	-3.2567	5.73898	1.40379e-05	0.000214891	3.0381
E2F7	5.13564	0.777867	5.70465	1.51377e-05	0.000227464	3.20866
PROSER2-AS1	5.13489	-2.59462	6.33449	3.88171e-06	8.09641e-05	4.25914
PAGE2B	5.13248	-2.45036	5.22495	4.40153e-05	0.00050597	2.11099
KIFC1	5.13108	3.62806	10.225	2.72989e-09	3.65597e-07	11.4646
NDC80	5.12932	2.81939	10.0213	3.80982e-09	4.62233e-07	11.0435
HIST1H2AJ	5.12462	-3.91035	6.40776	3.3241e-06	7.23507e-05	4.19451
FANCB	5.12278	-0.665424	6.26624	4.48777e-06	8.95346e-05	4.25283
KIF11	5.12228	3.54408	9.89037	4.73238e-09	5.32023e-07	10.9284
TPX2	5.12021	4.65521	9.68549	6.67004e-09	7.10736e-07	10.6797
AURKA	5.11414	3.64611	10.0834	3.44e-09	4.23973e-07	11.2718
NT5M	5.10599	1.54275	9.06412	1.94718e-08	1.657e-06	9.3985
CDCA3	5.09233	2.91487	8.54632	4.93097e-08	3.20552e-06	8.67731
HOXA10	5.08536	-3.4708	4.68339	0.000150739	0.00128319	1.00216
CDCA5	5.07897	2.74714	7.64823	2.6826e-07	1.06041e-05	7.07002
HIST1H2BF	5.07249	-2.18595	4.2055	0.000453578	0.00293848	0.0740457
SPC24	5.07082	2.75264	7.975	1.43068e-07	6.75592e-06	7.66931
HOXA9	5.06074	-2.73254	5.61328	1.85145e-05	0.000268493	2.87475
AC093159.1	5.05672	-2.11205	5.77823	1.28805e-05	0.000201323	3.22821
PRG3	5.05506	-2.90988	3.10538	0.00568172	0.0202454	-2.14622
KIF23	5.04577	3.28616	10.1418	3.12638e-09	3.90925e-07	11.3191
UHRF1	5.04551	3.14041	7.27584	5.58818e-07	1.82364e-05	6.37556
C11orf21	5.04078	3.32377	11.9137	2.03905e-10	5.49154e-08	13.9181
AC069281.1	5.03508	-3.52111	6.47048	2.91252e-06	6.51277e-05	4.31503
SEMA7A	5.0309	3.49868	7.53407	3.35271e-07	1.25832e-05	6.86563
HIST1H3C	5.02402	-2.78267	4.53346	0.000212739	0.00167023	0.72938
AL133215.2	5.01549	-2.80692	5.26841	3.99183e-05	0.000470798	2.16642
AL031123.1	4.99951	-3.9546	7.45853	3.88955e-07	1.39978e-05	5.90423
PLK1	4.99431	3.63847	10.355	2.21195e-09	3.13355e-07	11.6817
MBOAT2	4.98637	4.22933	11.2992	5.06791e-10	1.10897e-07	13.1639
HMMR	4.98608	2.95486	8.6417	4.14472e-08	2.8295e-06	8.84092
ESCO2	4.97835	1.38992	7.74422	2.22697e-07	9.37775e-06	7.12649
CCNF	4.97037	3.44167	9.93542	4.39125e-09	5.14932e-07	10.9979
LRRC75A	4.96508	1.75779	9.13151	1.72967e-08	1.4874e-06	9.49997
HIST1H3I	4.92981	-3.21436	4.12172	0.000550619	0.003406	-0.109122
ST6GALNAC4	4.91824	3.89966	10.4863	1.79206e-09	2.62994e-07	11.9401
TK1	4.91247	4.12084	7.85363	1.80393e-07	8.02189e-06	7.45617
AC074135.1	4.906	-2.58894	6.06951	6.84044e-06	0.000122907	3.74327
SPN	4.89838	4.08566	10.3776	2.13297e-09	3.06633e-07	11.7829
CDKN3	4.89409	2.23506	8.40076	6.44238e-08	3.77727e-06	8.37545
KIF18A	4.89242	1.61242	8.00558	1.34994e-07	6.47134e-06	7.60272
RAD51	4.89141	1.74184	8.40984	6.33527e-08	3.75944e-06	8.32653
TRIM59	4.89	2.06591	8.27659	8.11024e-08	4.40722e-06	8.14475
CACNA1I	4.8865	-0.678495	5.14002	5.33005e-05	0.000585779	2.02313
MLC1	4.87721	1.00308	6.42467	3.20756e-06	7.06932e-05	4.66513
PRKY	4.87136	-1.57831	1.79908	0.0874545	0.164619	-4.68581
CDCA2	4.86559	1.861	6.53479	2.54469e-06	5.8504e-05	4.89819
CDC6	4.86175	2.7558	7.48728	3.67542e-07	1.34444e-05	6.7728
FAM117A	4.85508	5.03229	15.114	3.00872e-12	3.35172e-09	18.1288
KIF14	4.85365	2.37226	8.16283	1.00325e-07	5.19822e-06	7.99353
STRA6	4.8522	-0.470938	3.74634	0.00131225	0.00665849	-0.88781
SLC1A5	4.84194	5.57323	11.6783	2.87777e-10	6.983e-08	13.775
ASPM	4.84018	3.65384	8.3136	7.57078e-08	4.18837e-06	8.31255
CPOX	4.8314	6.30635	13.9799	1.22302e-11	6.8122e-09	16.8743
AURKB	4.82774	3.07107	8.24735	8.56455e-08	4.60307e-06	8.18198
CDK1	4.8264	3.82519	8.56779	4.74142e-08	3.13215e-06	8.76255
PLEK2	4.8263	3.03259	10.0174	3.83451e-09	4.62937e-07	11.1964
PPIAP31	4.81883	1.72885	3.19122	0.00468062	0.0173702	-2.34102
PLK4	4.81316	2.37811	8.50802	5.28895e-08	3.34966e-06	8.57223
DPPA4	4.81249	-0.0524326	6.27507	4.40413e-06	8.84725e-05	4.33851
UBE2C	4.80626	3.40072	7.82409	1.90921e-07	8.37047e-06	7.41202
ITGA4	4.79552	4.4807	14.7064	4.92875e-12	4.1653e-09	17.5988
HIST1H2BL	4.79505	-3.33073	4.02312	0.000691796	0.00406779	-0.312123
DEPDC1	4.79436	2.04	6.37883	3.53369e-06	7.55705e-05	4.59832
AL157895.1	4.78906	-2.79142	4.92019	8.77405e-05	0.000850274	1.49451
PVT1	4.77858	1.71374	8.95258	2.37191e-08	1.92486e-06	9.29851
TESC	4.7774	3.70351	7.44676	3.98088e-07	1.42014e-05	6.69509
AC127526.4	4.77565	-3.8893	5.72177	1.45788e-05	0.000221684	2.97401
PPOX	4.77069	5.06686	15.9574	1.12233e-12	2.44721e-09	19.0348
HIST1H2AI	4.76934	-3.38615	5.75048	1.36882e-05	0.000210855	3.04535
SKA1	4.76683	1.95197	8.91217	2.54864e-08	2.00184e-06	9.1935
TRAIP	4.75838	1.42851	7.31032	5.21697e-07	1.74193e-05	6.36966
HIST1H4F	4.75018	-3.61197	4.1151	0.000559114	0.00344118	-0.129971
SPAG17	4.7473	-2.3397	5.79251	1.24841e-05	0.000196633	3.23293
PRSS51	4.74574	-1.9139	4.58757	0.000187841	0.00151684	0.877739
AC027702.1	4.74509	-3.21833	6.24923	4.6534e-06	9.20464e-05	4.03745
PCYT1B	4.73726	-0.661251	3.39712	0.00292951	0.012173	-1.61962
GATA5	4.72962	1.82737	7.05078	8.78683e-07	2.57285e-05	5.92886
GTSE1	4.72673	2.86869	8.41499	6.27536e-08	3.74201e-06	8.45891
PRSS21	4.72586	-1.94916	3.30619	0.00360516	0.0142279	-1.77773
OIP5	4.72455	0.858197	6.83286	1.37081e-06	3.5893e-05	5.4355
SMILR	4.72026	-3.64171	6.09942	6.41374e-06	0.00011748	3.66457
SGO1	4.71769	1.63152	7.20376	6.45502e-07	2.01272e-05	6.18764
KIAA1524	4.69755	2.59362	11.1275	6.58037e-10	1.3219e-07	12.6528
SKA3	4.68343	1.20666	6.11889	6.1508e-06	0.000113512	4.05989
FAM167A-AS1	4.67323	-3.76634	4.74223	0.000131725	0.0011531	1.11983
C21orf58	4.66861	3.02849	8.42045	6.21256e-08	3.7198e-06	8.47955
SNX22	4.66833	3.81789	9.89333	4.70907e-09	5.31843e-07	10.9869
CLSPN	4.66817	2.16655	7.69563	2.44662e-07	9.97701e-06	7.13545
CENPW	4.6588	2.2919	8.65517	4.04468e-08	2.79231e-06	8.85169
LXN	4.65791	2.99565	7.10138	7.93188e-07	2.36202e-05	6.03399
GINS2	4.65613	2.45377	5.80447	1.21616e-05	0.000192917	3.41827
RAG2	4.65274	-3.43778	4.06812	0.000623345	0.00374685	-0.221166
DIAPH3	4.65224	1.74803	6.9648	1.04641e-06	2.92088e-05	5.72928
SPECC1	4.64124	3.91894	10.6043	1.48529e-09	2.27509e-07	12.1139
WDR76	4.64013	2.53338	8.66079	4.00364e-08	2.7819e-06	8.8686
ZWINT	4.63552	3.96419	8.40259	6.42058e-08	3.77727e-06	8.47316
MED12L	4.62817	0.108933	5.92355	9.38113e-06	0.000156937	3.65982
VN1R42P	4.61826	-3.54407	5.46081	2.5963e-05	0.000343521	2.54148
DMTN	4.6081	6.35213	13.2492	3.17613e-11	1.44149e-08	15.9446
Z82206.1	4.60803	-1.26044	5.11139	5.68612e-05	0.000615256	1.93574
CHST2	4.59252	4.09292	10.969	8.39492e-10	1.55866e-07	12.6817
AC231533.1	4.58725	-2.33775	5.22199	4.43086e-05	0.000508625	2.10929
SGO2	4.58647	2.2235	8.71133	3.6538e-08	2.5732e-06	8.91379
B3GALNT1	4.57705	2.74111	6.87859	1.24801e-06	3.35743e-05	5.5994
BORA	4.57592	1.97393	7.64403	2.70462e-07	1.06567e-05	7.04028
RRM2	4.57098	4.13245	6.30487	4.13368e-06	8.46963e-05	4.38276
ADAM7	4.56775	-4.13557	6.61907	2.1338e-06	5.13705e-05	4.54672
GPSM2	4.56758	2.5752	8.47942	5.57376e-08	3.47879e-06	8.54267
BLVRB	4.56751	7.50631	13.2887	3.0131e-11	1.3933e-08	16.0041
SLC10A4	4.56293	-2.58719	3.44218	0.00264247	0.0112492	-1.49017
HIST1H4B	4.56113	-3.70849	3.61313	0.00178423	0.00842541	-1.13634
ANLN	4.56079	3.27337	7.0718	8.4206e-07	2.48641e-05	5.97973
AL392046.2	4.56062	-3.93317	6.55074	2.46111e-06	5.7068e-05	4.44626
AL138720.1	4.5602	-3.89964	5.18177	4.85096e-05	0.000544106	1.9633
SNHG25	4.54411	-0.642755	4.17178	0.000490384	0.00311678	-0.00441844
AC018618.1	4.54216	-4.14081	5.51638	2.29459e-05	0.000312421	2.59101
GCSAML	4.53489	-2.11407	3.87663	0.000970989	0.00526715	-0.603485
FAM83D	4.53346	2.62497	8.79532	3.14087e-08	2.34684e-06	9.09668
PARPBP	4.52621	1.89399	7.68703	2.48779e-07	1.00961e-05	7.08698
ARHGAP11A	4.52005	3.11882	7.48807	3.66977e-07	1.34437e-05	6.78138
S100A4	4.51861	4.16558	8.90684	2.57296e-08	2.00184e-06	9.36265
PRDX2	4.5175	8.30151	14.9204	3.7982e-12	3.72345e-09	18.0319
ITGA2B	4.5128	2.16278	4.41515	0.000279427	0.00205837	0.423121
XPO7	4.51156	6.80545	14.763	4.59878e-12	4.1653e-09	17.8385
COL2A1	4.50528	1.88521	1.94236	0.0666318	0.133678	-4.44706
CYP2W1	4.50087	-0.975478	3.70277	0.00145111	0.00720208	-0.98181
TACC3	4.49785	5.21507	13.9826	1.21887e-11	6.8122e-09	16.8291
BLM	4.49211	2.19953	10.0506	3.63066e-09	4.44901e-07	11.053
AC099795.1	4.49163	-4.16055	5.30915	3.64315e-05	0.000439835	2.20188
ARHGEF39	4.4886	2.05397	7.91029	1.61851e-07	7.37295e-06	7.5308
PKMYT1	4.48512	3.59903	8.80507	3.08642e-08	2.31321e-06	9.18048
AC123912.4	4.48315	-1.35275	4.19391	0.000465905	0.00300011	0.0498211
HIST1H2BO	4.4775	-2.47342	3.51816	0.00221978	0.00988597	-1.33285
AL139220.2	4.47414	-1.72096	6.19722	5.20004e-06	0.00010027	4.03974
CENPI	4.46981	0.903572	7.41885	4.20642e-07	1.4876e-05	6.49515
MND1	4.46952	0.304337	5.28365	3.85763e-05	0.000458501	2.33828
CDC25C	4.46046	1.1009	5.46438	2.57578e-05	0.000341782	2.72092
NATD1	4.46009	4.88285	8.27758	8.09521e-08	4.40722e-06	8.21766
FOXM1	4.45646	3.8075	8.2217	8.98491e-08	4.787e-06	8.14639
BIRC5	4.4536	3.67552	7.79279	2.02775e-07	8.74933e-06	7.35567
CDCA4	4.44936	3.2052	10.2638	2.56324e-09	3.47072e-07	11.5315
DYRK3	4.44576	2.64645	9.66293	6.92891e-09	7.35125e-07	10.5821
AC132938.6	4.445	0.880311	4.83201	0.000107279	0.00099166	1.36595
ERMAP	4.43843	5.83371	15.1159	3.00214e-12	3.35172e-09	18.2092
SEPT14P12	4.43294	-3.661	4.57278	0.00019434	0.00155751	0.783184
FANCI	4.4327	4.09862	10.2644	2.56087e-09	3.47072e-07	11.6048
TYMS	4.43043	4.85874	7.03827	9.01236e-07	2.62198e-05	5.79274
INCENP	4.4264	3.77301	9.99534	3.97674e-09	4.77755e-07	11.1713
CELF3	4.42352	-2.36423	4.16526	0.00049784	0.00315354	-0.0100928
FEN1	4.42312	4.0568	8.03048	1.28767e-07	6.315e-06	7.78673
AL359513.1	4.41947	-1.91908	5.45982	2.60201e-05	0.000343959	2.61439
ZBTB32	4.41864	-2.66719	4.83082	0.000107573	0.000992996	1.35123
DNTT	4.4036	-3.42074	2.41601	0.0256111	0.0634852	-3.42824
NUSAP1	4.40057	4.85541	10.7747	1.13576e-09	1.86813e-07	12.42
AC084033.3	4.39875	0.950379	6.65116	1.99589e-06	4.86235e-05	5.10068
OR2T8	4.39725	-3.92561	4.70514	0.000143407	0.0012332	1.03899
MICALCL	4.39547	0.381493	6.99207	9.89902e-07	2.79499e-05	5.7346
ST8SIA1	4.39364	0.294223	5.5328	2.21252e-05	0.000305317	2.86109
ELAVL2	4.38939	-3.8327	2.85652	0.00989998	0.0307553	-2.61534
LINC00618	4.38245	-2.38922	4.25547	0.000404067	0.00270127	0.178442
AC246817.1	4.38071	-4.14922	4.50135	0.000229064	0.0017615	0.655643
HTR1F	4.37722	-3.90392	5.44448	2.69244e-05	0.0003513	2.45992
LINC02506	4.36141	-3.82012	3.12489	0.00543738	0.0195682	-2.10017
ANOS2P	4.35936	-3.02272	1.93677	0.067353	0.134728	-4.30997
DUSP21	4.35533	-4.18392	6.82273	1.39966e-06	3.66093e-05	4.88373
SLC25A39	4.35406	7.76318	15.733	1.45257e-12	2.676e-09	18.9643
CEP83-AS1	4.35205	-2.42599	4.60449	0.000180675	0.00147356	0.889737
IKZF1	4.35128	4.46826	9.4603	9.78181e-09	9.66663e-07	10.3082
TOP2A	4.34713	5.44768	8.36263	6.91284e-08	3.93349e-06	8.3576
STRIP2	4.34713	1.38488	7.29595	5.36848e-07	1.77558e-05	6.37977
AL023803.2	4.34692	-2.65881	4.92336	8.711e-05	0.000846386	1.51666
GPR1-AS	4.34074	-3.77452	3.86907	0.000988124	0.00533413	-0.62394
VPREB1	4.33361	-2.80134	2.94263	0.00817951	0.026578	-2.46676
AC016205.1	4.33342	-2.16608	4.9029	9.12657e-05	0.000877842	1.50108
MPL	4.3268	-2.29933	3.83543	0.00106806	0.00566091	-0.688867
ABCB10	4.32047	6.04077	15.4496	2.02117e-12	2.98383e-09	18.6116
XRCC2	4.3132	1.16921	6.08659	6.59328e-06	0.0001199	4.00249
SMIM5	4.31289	3.49365	6.76913	1.5631e-06	4.00298e-05	5.35311
ATAD5	4.29948	2.56922	8.92717	2.48147e-08	1.96815e-06	9.34299
MS4A3	4.29827	-1.52862	3.18458	0.00475154	0.0175934	-2.02296
ICAM5	4.28143	1.64545	5.4244	2.81568e-05	0.000363576	2.62061
HIST1H3J	4.2648	-3.28776	3.71738	0.00140298	0.00701149	-0.926834
GP1BA	4.26383	0.4177	3.79934	0.001161	0.00603858	-0.828838
RPS3AP6	4.25345	2.42566	3.46118	0.00252988	0.0109006	-1.85355
FAM72B	4.2473	-1.20471	5.27495	3.93366e-05	0.000465056	2.28278
CHEK1	4.24656	2.47016	7.42508	4.15493e-07	1.47578e-05	6.65653
RGS6	4.24648	1.20327	7.01574	9.43404e-07	2.7042e-05	5.8193
VRK1	4.24359	3.43104	10.5018	1.74803e-09	2.59641e-07	11.9309
AFF2	4.241	-2.21976	4.38429	0.000300048	0.00216537	0.44158
TTC25	4.23219	0.595735	5.93321	9.1862e-06	0.000154945	3.68841
VWDE	4.22553	-2.99855	5.11799	5.60196e-05	0.000608568	1.92012
DDN	4.21141	-1.39362	3.23922	0.00419812	0.0159565	-1.92433
RAD51AP1	4.20336	2.16876	7.36531	4.67689e-07	1.61316e-05	6.53824
WDHD1	4.19255	2.73765	8.37326	6.77816e-08	3.89697e-06	8.39659
LRRC37A9P	4.19183	-4.07136	5.60008	1.90625e-05	0.00027433	2.74648
GBGT1	4.18746	2.714	8.41	6.33344e-08	3.75944e-06	8.46237
AC068831.1	4.18723	-3.42371	4.22069	0.000437912	0.00286349	0.0976491
AZU1	4.18682	1.16377	2.58287	0.0179711	0.0484983	-3.36054
HIST2H2AA4	4.18507	-3.79233	3.38124	0.00303783	0.0125044	-1.59744
RACGAP1	4.18059	3.92932	11.0039	7.95563e-10	1.49982e-07	12.7101
C16orf59	4.17649	1.51976	6.69362	1.82743e-06	4.52179e-05	5.21708
DEFA4	4.17484	-1.87778	2.20026	0.0399853	0.0891765	-3.853
LMO2	4.17208	5.04261	12.3817	1.04398e-10	3.36657e-08	14.7555
GYG2P1	4.16455	-2.88732	2.24978	0.0361487	0.082397	-3.7909
LGALS12	4.16326	-1.4161	4.56676	0.000197047	0.0015761	0.831855
RGS10	4.15635	3.59227	11.095	6.91528e-10	1.36677e-07	12.8355
IRX1	4.15615	-3.9952	3.88664	0.000948757	0.00517413	-0.589733
ACHE	4.15327	4.72561	8.61701	4.33484e-08	2.91839e-06	8.82207
CRYGD	4.15034	-4.28499	6.08558	6.60763e-06	0.000119955	3.62156
WDR62	4.14792	3.12584	8.30523	7.68941e-08	4.22796e-06	8.29548
SNORD3A	4.13769	0.417024	3.15366	0.0050955	0.0186	-2.24245
MTFR2	4.12639	0.318803	6.87609	1.25442e-06	3.36728e-05	5.48201
NTSR1	4.11563	-2.91602	3.10774	0.0056516	0.0201791	-2.14965
RTL1	4.11008	-3.43221	4.47249	0.000244818	0.0018622	0.600266
KCTD9P1	4.10894	-3.70605	3.94714	0.000824806	0.00464164	-0.46662
MCM6	4.10136	4.69872	8.56491	4.76638e-08	3.14017e-06	8.73753
NARF-IT1	4.10087	0.0677866	3.74376	0.00132009	0.00668858	-0.948426
NMNAT3	4.10058	2.54613	8.38181	6.6719e-08	3.8656e-06	8.41498
ESPL1	4.09155	4.13541	8.83423	2.92923e-08	2.23713e-06	9.23755
TAF4B	4.08875	1.83657	6.11804	6.16208e-06	0.000113549	4.07311
C5orf30	4.08539	2.56808	8.34686	7.11774e-08	4.03308e-06	8.33498
ABCA7	4.07848	5.34875	12.5725	7.99124e-11	2.72013e-08	15.0323
MELK	4.07789	2.40441	6.56992	2.36431e-06	5.53964e-05	4.98887
CDCA7	4.07618	1.52276	6.60771	2.1849e-06	5.23437e-05	5.04944
PRDX2P4	4.07227	-4.33419	4.57701	0.000192455	0.00154494	0.786223
HIST1H3A	4.07163	-3.26496	4.92116	8.75481e-05	0.000848746	1.50982
MARCH3	4.07069	3.23404	8.43381	6.06144e-08	3.668e-06	8.52752
RETN	4.07005	-0.831755	2.9565	0.00793075	0.0259814	-2.56065
NUDT1	4.06494	2.6458	7.48634	3.68227e-07	1.34493e-05	6.77807
NCAPD2	4.06482	5.34039	9.8876	4.7542e-09	5.32037e-07	11.0064
CHMP1B2P	4.05922	-3.41439	2.86857	0.00963988	0.0301345	-2.6212
MSLN	4.05709	-1.51944	3.72885	0.00136632	0.0068534	-0.925019
AL669983.1	4.05555	-4.33718	5.55671	2.09831e-05	0.000293898	2.69581
NCAPG2	4.04421	3.94384	9.37192	1.13867e-08	1.09868e-06	10.1606
MAD2L1	4.03823	2.77417	6.39345	3.42613e-06	7.39152e-05	4.61929
DNAJA4	4.03771	5.37576	8.40559	6.38517e-08	3.77727e-06	8.42448
CENPH	4.0359	2.07766	7.01288	9.48909e-07	2.71364e-05	5.86144
PIM1	4.03369	7.70446	7.6452	2.69844e-07	1.06495e-05	6.88733
OR2W6P	4.02679	-3.88205	3.61227	0.00178775	0.00843347	-1.1381
ASF1B	4.02605	2.67809	7.72733	2.3009e-07	9.59019e-06	7.22556
PIF1	4.02598	2.40673	7.35232	4.79895e-07	1.64034e-05	6.51997
SLC8A3	4.02434	-2.81358	5.02698	6.88376e-05	0.000713349	1.73443
HIST1H2BJ	4.01502	0.239115	3.68099	0.00152588	0.00747777	-1.07338
ECT2	4.00487	3.44244	8.44849	5.89983e-08	3.60474e-06	8.55572
SLC35D3	4.00291	-3.77967	3.63919	0.00168026	0.00804609	-1.08411
RIPOR3	3.99899	6.70569	9.82428	5.28358e-09	5.85928e-07	10.8611
CENPL	3.99271	1.86804	7.25298	5.84924e-07	1.87145e-05	6.3187
FOXH1	3.99236	-1.41955	4.02598	0.000687226	0.00404755	-0.297621
CKAP2	3.98584	4.05297	8.54127	4.97675e-08	3.22673e-06	8.72008
AC097641.3	3.98559	-1.99138	3.9977	0.000733728	0.004255	-0.35416
RNASE3	3.98485	-2.3581	2.79365	0.0113702	0.0341914	-2.7652
TRIP13	3.98464	2.21976	5.91635	9.52907e-06	0.000158762	3.65568
PBK	3.9835	2.20202	5.35117	3.31599e-05	0.000409901	2.46023
PRKAR2B	3.9815	4.15421	10.4651	1.85367e-09	2.68815e-07	11.932
UBAC1	3.98102	5.99231	13.2322	3.24934e-11	1.44791e-08	15.9209
AC108136.1	3.96598	-3.51161	4.70192	0.000144472	0.00124105	1.04579
KIF24	3.96426	1.49604	8.11617	1.09524e-07	5.55145e-06	7.86064
AK7	3.95932	1.08081	5.37934	3.11356e-05	0.0003915	2.54332
CMPK2	3.95746	3.99165	5.02965	6.8422e-05	0.000709343	1.51143
PYCR1	3.95345	3.20356	6.26409	4.50838e-06	8.98305e-05	4.33064
C8orf88	3.95194	0.727099	7.13243	7.45037e-07	2.24869e-05	6.00733
PRR11	3.95095	2.65139	7.36498	4.67994e-07	1.61316e-05	6.5425
PIMREG	3.94674	0.261033	4.27665	0.000384758	0.00259985	0.207266
EME1	3.94546	1.01415	5.8982	9.91264e-06	0.0001637	3.61913
DUSP9	3.94002	3.80898	4.67152	0.000154902	0.00131134	0.847095
DPY19L2P2	3.93956	1.38983	7.33375	4.97936e-07	1.69022e-05	6.45282
AL035456.1	3.9378	-2.77789	4.35111	0.000323942	0.00228926	0.36444
TTTY15	3.92339	-2.26401	1.51667	0.145344	0.242914	-5.01238
AC002464.1	3.92206	-3.68332	3.91093	0.000896915	0.00495527	-0.538995
RPL18AP3	3.91764	-3.13502	4.67815	0.000152565	0.00129589	1.03301
TTTY14	3.91704	-2.22149	1.5522	0.136644	0.231932	-4.99479
AC093766.1	3.91255	-4.12943	4.4453	0.00026065	0.00195472	0.524624
ZNF273	3.91053	2.21172	8.01723	1.32042e-07	6.4208e-06	7.74993
BX293535.1	3.90165	-3.4523	4.62537	0.000172212	0.00141953	0.902584
NEFH	3.89741	1.48505	4.65084	0.000162428	0.00135724	0.963201
FAM72D	3.89539	-3.27025	3.93539	0.000847554	0.00474568	-0.48604
ARHGAP11B	3.89487	2.29965	8.31649	7.53022e-08	4.17535e-06	8.27166
SLC7A5P1	3.89166	-3.307	4.07799	0.000609277	0.0036815	-0.190998
AC124947.1	3.8897	-2.15672	4.94966	8.20503e-05	0.000810516	1.60667
RYR3	3.88542	-1.01714	4.16353	0.000499828	0.00316368	-0.0129199
ARL9	3.88503	-0.997645	3.74758	0.00130848	0.0066435	-0.882077
RNASE2	3.8819	-1.39901	3.13879	0.00526944	0.0190871	-2.14982
TFDP1	3.88142	6.49634	13.4651	2.38541e-11	1.16923e-08	16.2323
MUC17	3.87837	-4.51212	2.55528	0.0190653	0.0508214	-3.17441
E2F1	3.87662	2.97071	6.93602	1.10968e-06	3.0626e-05	5.70841
UROD	3.8675	7.41948	13.9115	1.33494e-11	7.11232e-09	16.805
TTC39A	3.86657	0.461986	5.32289	3.53271e-05	0.00043053	2.42544
KLRG2	3.86385	-3.56538	3.12501	0.0054358	0.0195654	-2.10341
TANGO2	3.86298	5.6686	14.2879	8.28087e-12	5.63744e-09	17.2503
XRCC3	3.86056	3.14608	8.78033	3.22663e-08	2.39026e-06	9.13859
CAMP	3.85831	-1.65478	2.17795	0.0418327	0.0925553	-3.90679
AP001024.1	3.854	-1.44001	0.989218	0.334636	0.457328	-5.52087
SNORD113-3	3.84871	-3.79046	3.96217	0.000796608	0.00452137	-0.432489
AL442067.1	3.84788	-3.41565	4.34204	0.000330798	0.00232765	0.34236
TCF19	3.84522	3.44089	6.98521	1.00381e-06	2.82774e-05	5.781
LINC00278	3.84069	-4.11108	2.25386	0.0358477	0.081845	-3.72042
SHROOM2P1	3.83397	-4.67194	2.74406	0.012675	0.0370294	-2.83095
RSAD2	3.83389	3.69451	4.08095	0.000605106	0.0036609	-0.6028
AC246817.2	3.8281	-2.90999	3.91725	0.000883885	0.00489542	-0.520005
XG	3.81966	-1.64744	3.71316	0.00141671	0.00706855	-0.945508
DCLRE1B	3.81843	2.96922	8.06641	1.20304e-07	5.98056e-06	7.86136
HMGA1	3.79772	6.68823	7.6581	2.63161e-07	1.04871e-05	6.922
SH3TC2	3.79637	0.760678	6.31039	4.08544e-06	8.39982e-05	4.4437
ABCC4	3.79507	3.22956	5.71028	1.49514e-05	0.000225772	3.1442
MIR663AHG	3.79468	-4.31774	2.89382	0.00911583	0.0288346	-2.54158
RDM1	3.7942	-1.76882	4.79725	0.000116148	0.00105116	1.29471
CD36	3.79408	7.00084	10.9506	8.63792e-10	1.56814e-07	12.6743
SMIM1	3.79098	3.61461	5.54979	2.1307e-05	0.000297037	2.76783
AC091057.3	3.78912	-1.21082	3.05153	0.00641271	0.0221668	-2.32561
C4orf45	3.78565	-3.93414	4.45702	0.000253701	0.00191045	0.559609
CYP19A1	3.78462	1.8653	1.55679	0.135551	0.23043	-5.10095
HIST1H4E	3.77807	-1.71423	3.15259	0.0051078	0.0186232	-2.08007
CYP4A22-AS1	3.77231	-2.44539	4.33625	0.000335253	0.00235087	0.344816
NARF	3.76512	6.27478	15.0068	3.42196e-12	3.64632e-09	18.1232
HIST2H2AB	3.75384	-4.31039	3.83382	0.00107206	0.00567841	-0.696289
BRCA1	3.75255	2.80505	8.65878	4.01825e-08	2.7819e-06	8.91387
SLC25A38P1	3.7501	-3.92777	4.52732	0.00021577	0.0016854	0.690657
AF241728.1	3.74921	-4.53587	3.6495	0.00164079	0.00790072	-1.06432
ZNF670-ZNF695	3.74633	-4.32732	5.21333	4.51814e-05	0.000515344	2.02568
POLE2	3.74436	1.84453	6.43939	3.10951e-06	6.89663e-05	4.72647
KNSTRN	3.73816	3.36122	8.12946	1.06817e-07	5.47673e-06	7.97708
EGF	3.73763	-2.98429	3.49298	0.0023519	0.0102911	-1.37936
DAND5	3.7373	-3.79248	4.39691	0.000291439	0.00212198	0.433931
H1F0	3.73476	8.05234	8.10371	1.12126e-07	5.64267e-06	7.77364
HIST1H1E	3.73064	-1.07038	2.57508	0.0182738	0.0491716	-3.23042
AC106038.1	3.71449	-2.82889	4.41011	0.000282694	0.00207528	0.484298
BCAT1	3.71058	3.19158	6.78775	1.50421e-06	3.90108e-05	5.38668
CCDC26	3.71033	-2.17709	3.49622	0.00233448	0.0102405	-1.3831
STIL	3.70579	2.90492	8.40188	6.42908e-08	3.77727e-06	8.46421
AC079922.1	3.70378	-3.24029	3.27213	0.0038957	0.0150736	-1.82164
AL135960.1	3.70179	-3.50964	3.99666	0.000735492	0.00426126	-0.364322
FAM24B	3.69548	-2.96004	4.07855	0.000608479	0.00367849	-0.187758
CGA	3.69209	-1.08895	1.20211	0.243672	0.360122	-5.37933
AD000090.1	3.68913	3.74691	4.11707	0.000556571	0.00342811	-0.445508
TNNT1	3.67745	-2.7397	2.86058	0.0098117	0.0305205	-2.64061
LRRC63	3.67508	-2.78344	3.89838	0.000923329	0.00506819	-0.558251
FANCD2	3.66984	3.269	8.55553	4.84877e-08	3.17737e-06	8.74495
LCT	3.66202	-4.30681	3.48754	0.00238145	0.0103981	-1.39009
EPO	3.66037	1.38998	2.56743	0.018576	0.0498369	-3.56858
HIST1H2AB	3.65906	-3.66483	3.64728	0.00164922	0.00793155	-1.06788
CEACAM5	3.65814	-4.52709	2.26715	0.0348843	0.0800959	-3.67372
CDC7	3.65805	3.32435	9.63252	7.29472e-09	7.64013e-07	10.5925
GINS1	3.65764	2.26628	6.54224	2.5053e-06	5.77794e-05	4.93022
EPB41	3.64935	7.22436	10.7153	1.24665e-09	1.99691e-07	12.3044
DSCC1	3.64522	1.78377	7.75025	2.20118e-07	9.31719e-06	7.23944
XAGE2	3.64259	-3.9272	4.69169	0.000147898	0.00126383	1.01514
SLC7A4	3.6408	-1.67133	3.49528	0.0023395	0.0102533	-1.41638
CTSG	3.63892	0.630719	2.6346	0.0160774	0.0446235	-3.30749
MUC1	3.63092	2.07496	5.74865	1.37434e-05	0.000211573	3.28169
ANKRD18B	3.62991	-1.19127	3.78786	0.00119221	0.00617207	-0.815297
GPR63	3.62989	-1.90227	2.96175	0.00783854	0.0257412	-2.48413
AC010889.1	3.62939	-2.73732	1.63295	0.118472	0.207825	-4.82208
NECAB1	3.62655	-3.43096	4.04147	0.000663011	0.00393535	-0.266643
MCM4	3.61895	5.70837	11.2156	5.75279e-10	1.19483e-07	13.0907
GALNT6	3.61547	2.74774	4.69532	0.000146674	0.001256	0.929049
PIM2	3.60999	4.85496	9.14549	1.68781e-08	1.47732e-06	9.74886
ENPP7P8	3.60684	-4.04973	5.18912	4.77128e-05	0.000536643	1.97744
AC002310.2	3.60674	-2.95279	3.84057	0.00105545	0.00561347	-0.676408
PIGQ	3.60481	6.28031	14.2654	8.51744e-12	5.64177e-09	17.2364
TCEAL5	3.60291	-1.45135	1.88007	0.0750764	0.146392	-4.40909
STAR	3.60199	-1.61359	4.5903	0.000186665	0.00150993	0.877861
KLHL7-AS1	3.60073	-2.80477	4.09549	0.000585078	0.00356339	-0.15289
RFPL2	3.60002	-2.2468	3.53504	0.00213535	0.00964051	-1.30938
BTK	3.59788	3.57535	8.61997	4.31159e-08	2.91097e-06	8.86029
FOXO4	3.59778	4.4537	8.4576	5.8018e-08	3.58162e-06	8.54457
HOXB9	3.59613	-4.34458	1.80431	0.0866046	0.163383	-4.4128
PCNA	3.59509	5.69738	7.99797	1.36958e-07	6.51761e-06	7.60807
AC006511.4	3.59432	-4.57315	3.64384	0.00166233	0.00797891	-1.07562
PNP	3.59414	6.15145	10.8721	9.7559e-10	1.67821e-07	12.5548
AL356515.1	3.57924	-4.59663	2.8409	0.0102474	0.031642	-2.64054
SNORA26	3.57842	-2.66627	4.43463	0.000267148	0.00199187	0.549524
TONSL	3.57724	3.75469	9.48812	9.32682e-09	9.25432e-07	10.3545
SPINK2	3.57567	-3.54717	3.5962	0.00185513	0.00867168	-1.17068
AC092745.1	3.5666	-3.37951	4.18836	0.00047192	0.00302849	0.0242455
FDPSP8	3.56501	-4.50425	4.99108	7.46802e-05	0.000756932	1.58912
ZNF492	3.56167	-1.76906	5.68316	1.58704e-05	0.000236732	3.0786
AC011447.7	3.5584	-1.06933	5.01082	7.14077e-05	0.000732856	1.75539
IGSF1	3.55118	3.51073	2.477	0.0225211	0.0575424	-3.9127
RPIA	3.54314	3.97981	8.82735	2.96554e-08	2.25014e-06	9.22225
PTPN7	3.53767	3.23319	5.51939	2.27932e-05	0.000311033	2.68507
KIF22	3.53623	5.64314	10.8738	9.73086e-10	1.67821e-07	12.5682
MLLT3	3.53541	2.63567	6.77855	1.533e-06	3.95067e-05	5.39743
HIST1H4D	3.53409	-3.4553	3.41198	0.00283163	0.0118852	-1.53904
ZNF788	3.53026	1.63706	5.84418	1.1151e-05	0.000179796	3.50924
AP000577.1	3.52839	-1.60747	3.40612	0.00286981	0.0119874	-1.5851
PTH2R	3.52142	-2.05268	4.10876	0.000567383	0.00348158	-0.125091
SMC2	3.51815	4.29267	8.50798	5.28937e-08	3.34966e-06	8.6442
C9orf40	3.51593	3.23899	6.78136	1.52415e-06	3.93287e-05	5.38418
AC090061.1	3.51278	-2.82487	4.13187	0.000537832	0.00335058	-0.0818082
CHAF1B	3.51268	2.08298	6.25227	4.62335e-06	9.15999e-05	4.33795
RIMS3	3.50839	1.20949	6.41407	3.28012e-06	7.15842e-05	4.67363
RPS6KL1	3.5037	2.72418	7.87065	1.74605e-07	7.85178e-06	7.49645
RECQL4	3.50324	4.1675	6.3155	4.04139e-06	8.32323e-05	4.35951
DLK1	3.50026	5.79606	2.76446	0.0121218	0.0358101	-3.4457
DCAF12	3.497	6.2169	9.90812	4.59475e-09	5.21633e-07	11.0083
MCM7	3.49471	6.66055	10.546	1.62934e-09	2.4498e-07	12.0392
HIST1H3H	3.49278	0.834048	4.74604	0.000130582	0.00114624	1.1945
DCK	3.49174	4.09528	7.51523	3.479e-07	1.2958e-05	6.78217
BCL11A	3.48388	1.84271	5.53174	2.21773e-05	0.00030552	2.81593
BOLA3-AS1	3.482	0.203226	4.77898	0.000121101	0.00108281	1.27898
AC034206.1	3.48166	-3.95263	3.61239	0.00178725	0.00843347	-1.13848
OSM	3.4798	1.32898	3.87539	0.000973766	0.00527521	-0.802956
NCEH1	3.47827	4.3887	5.68224	1.59027e-05	0.000237071	2.95106
AC130324.3	3.4772	-0.93752	4.40424	0.000286545	0.00209694	0.492138
AC112777.1	3.47411	-3.94036	4.40178	0.000288177	0.00210565	0.442668
CHAF1A	3.47288	3.85015	9.26125	1.37912e-08	1.25183e-06	9.97453
CCRL2	3.47004	1.90946	7.02924	9.179e-07	2.65282e-05	5.89677
DMC1	3.46916	-0.262909	4.30703	0.000358672	0.00246297	0.284195
SPAG6	3.46728	-3.23283	3.86107	0.00100658	0.00541724	-0.635723
BLVRA	3.466	3.77467	5.9609	8.65049e-06	0.00014836	3.6268
AC005481.1	3.46538	-4.16713	3.39851	0.00292023	0.0121448	-1.56502
DDIAS	3.46366	0.931556	6.1338	5.95699e-06	0.000110862	4.09709
AL022324.3	3.46128	-4.53821	4.86249	0.000100071	0.000939669	1.33992
MZT1	3.4607	3.21642	7.91457	1.60534e-07	7.34734e-06	7.57876
POLA2	3.45336	3.37176	7.85515	1.79869e-07	8.01498e-06	7.46264
CRISP3	3.44983	-1.56567	2.6297	0.0162484	0.0449808	-3.14321
ARPP21	3.4481	-1.0736	4.66756	0.000156315	0.00131741	1.04574
TMPRSS4	3.44417	-0.686645	2.93208	0.00837369	0.0270457	-2.57876
CKS2	3.44197	4.34882	6.49162	2.78593e-06	6.26974e-05	4.67
AC013474.1	3.43531	-1.72901	3.57278	0.00195788	0.0090439	-1.233
SPIN4	3.43268	2.71851	8.47419	5.62758e-08	3.49166e-06	8.5949
SLC2A4	3.43207	3.10849	7.13615	7.39468e-07	2.23463e-05	6.08526
ARHGAP19	3.42611	3.82866	9.13828	1.70927e-08	1.48024e-06	9.76466
POLD1	3.42509	4.50437	10.1995	2.8454e-09	3.68968e-07	11.5213
SAPCD2	3.42388	0.693847	4.82792	0.000108288	0.000997338	1.37668
AC106795.3	3.42374	-4.74174	3.34534	0.00329735	0.0132826	-1.66794
S100A6	3.42325	5.55854	7.32928	5.02377e-07	1.70294e-05	6.30216
CD46P1	3.41935	-4.5593	2.62015	0.0165866	0.0456489	-3.05836
EPOR	3.41473	5.87665	11.3312	4.8289e-10	1.06619e-07	13.2614
CIT	3.41389	4.05745	7.45306	3.93167e-07	1.41079e-05	6.66957
SLC12A9-AS1	3.41351	-3.74178	5.15661	5.13422e-05	0.000568336	1.96619
RNASEH2A	3.41235	3.24508	8.50608	5.30783e-08	3.35269e-06	8.65759
CENPU	3.41089	3.59812	5.53707	2.19165e-05	0.00030312	2.73847
CACNA1C-AS1	3.41074	-1.38503	5.05752	6.42326e-05	0.000675338	1.85473
RAB3IL1	3.40993	4.8565	10.2655	2.55605e-09	3.47072e-07	11.6218
MCM5	3.40351	5.70391	8.16366	1.00167e-07	5.19822e-06	7.92524
TMOD1	3.39995	4.92936	4.56466	0.000198001	0.00158065	0.351072
RRM1	3.39644	5.07869	7.94456	1.51604e-07	7.03697e-06	7.5465
AC005730.1	3.3941	-4.62253	4.29568	0.000368204	0.00251714	0.224181
KNL1	3.39117	4.31897	8.08824	1.15444e-07	5.7859e-06	7.85877
CEP152	3.39063	2.96131	6.90371	1.18542e-06	3.22088e-05	5.62958
AC008985.1	3.38763	-3.40216	4.3292	0.000340756	0.00237792	0.322916
UBE2O	3.38726	5.77418	12.1811	1.38755e-10	4.14709e-08	14.4963
ATP1B2	3.38356	4.08406	10.1811	2.9322e-09	3.74283e-07	11.4894
HIST1H4I	3.37914	-1.60532	4.08121	0.00060475	0.00366046	-0.182376
LINC01961	3.376	-4.61692	3.64496	0.00165805	0.00795994	-1.07312
AL078644.1	3.37473	-3.01155	3.7694	0.00124418	0.0063805	-0.821717
LINC01475	3.37436	-4.61531	3.52476	0.00218642	0.00978659	-1.31231
MAST1	3.37314	-1.13194	3.65628	0.00161535	0.0078204	-1.09356
ZNF695	3.37184	-3.41444	3.70812	0.0014333	0.00713533	-0.945384
CENPK	3.36856	2.27415	5.06384	6.33207e-05	0.000668619	1.81114
FAM19A2	3.36027	0.323815	6.86348	1.28726e-06	3.43289e-05	5.5129
SCARNA22	3.35673	-3.56756	2.84251	0.010211	0.0315616	-2.65772
BRCA2	3.35647	2.28754	7.85221	1.80888e-07	8.02189e-06	7.46368
AC006238.1	3.35454	-2.7033	4.65664	0.00016028	0.00134345	1.00531
ALS2CR12	3.34521	1.20667	5.77436	1.29901e-05	0.000202649	3.36721
AC106795.2	3.34395	-1.15277	4.74611	0.000130562	0.00114624	1.21024
YOD1	3.34128	5.02245	9.27788	1.33986e-08	1.23061e-06	9.97027
APOBEC3D	3.33973	-3.24045	4.0075	0.000717268	0.00418642	-0.33522
SERPINI1	3.33783	2.93265	7.21662	6.2908e-07	1.98423e-05	6.25719
AC002116.2	3.33704	-1.96762	4.42493	0.000273189	0.00202459	0.53228
PPME1	3.33443	5.76443	11.8049	2.38939e-10	6.09991e-08	13.9587
SNORA73B	3.33176	-0.765174	3.51863	0.00221738	0.00987955	-1.39895
C20orf27	3.32972	4.15519	7.80646	1.97506e-07	8.55208e-06	7.33317
AL109955.1	3.32819	-2.63477	4.42942	0.000270374	0.00200859	0.536466
RPL7P6	3.3276	-3.21468	2.6716	0.0148403	0.0419112	-2.97869
OXCT1-AS1	3.32619	-4.45176	3.82713	0.00108877	0.00574089	-0.709983
EZH2	3.32503	4.25354	8.21081	9.16965e-08	4.84332e-06	8.0878
ST6GALNAC1	3.31983	-0.233809	2.98542	0.00743541	0.0247557	-2.47494
SYNGR1	3.31461	3.91232	8.49927	5.37448e-08	3.38606e-06	8.63838
TUBBP1	3.31308	-2.97914	4.02542	0.000688115	0.004051	-0.296723
AC131888.1	3.31122	-4.0785	4.18938	0.000470811	0.00302375	0.0247505
MARCH8	3.3086	5.7988	7.46902	3.80997e-07	1.38538e-05	6.58061
TUBG1	3.30854	4.44386	8.96555	2.31791e-08	1.89762e-06	9.4511
AL354864.1	3.30732	-4.16663	3.39165	0.00296635	0.0122782	-1.57808
TESPA1	3.30652	1.60192	5.92824	9.28593e-06	0.000156084	3.67826
ATP2A1-AS1	3.30586	-1.40277	4.82933	0.000107939	0.000994871	1.38329
AC097534.1	3.30238	-1.91976	4.06983	0.000620888	0.00373692	-0.205263
KBTBD8	3.30121	1.55423	6.94088	1.09874e-06	3.03926e-05	5.72155
LMNB1	3.29211	4.68668	7.66212	2.61108e-07	1.04222e-05	7.00985
DNAJC9	3.2871	4.6622	10.3721	2.15199e-09	3.06633e-07	11.7953
APOBEC3B	3.28418	0.975179	4.54376	0.000207754	0.00163823	0.730994
FAM214B	3.28307	4.94672	10.2033	2.82783e-09	3.6864e-07	11.5217
UBE2S	3.2819	4.11714	5.87545	1.04161e-05	0.000169959	3.39785
AL121832.3	3.28013	0.146333	4.79053	0.000117945	0.00106194	1.3007
LEF1-AS1	3.27716	-3.37284	3.50295	0.00229872	0.0101362	-1.36159
NLGN4Y	3.27293	-2.56043	1.39925	0.177396	0.283324	-5.16126
FAM238B	3.2718	-4.19985	2.82371	0.0106431	0.0325359	-2.67846
SLC36A1	3.26676	4.20441	7.32125	5.10465e-07	1.71847e-05	6.40135
BMP7	3.25962	-2.36838	2.43962	0.0243707	0.0611804	-3.45345
AC090246.1	3.2596	-3.08985	3.78367	0.00120383	0.00622303	-0.795248
AC092384.3	3.24856	-3.48594	3.00841	0.00706302	0.0238398	-2.35434
CRYBA4	3.24712	-4.68349	2.97195	0.0076623	0.0253527	-2.39155
H2AFX	3.24446	5.24807	7.71605	2.35168e-07	9.71922e-06	7.09147
AC024940.1	3.24411	-2.0046	2.86269	0.00976605	0.030428	-2.68948
CRLF3	3.24189	3.62846	7.84401	1.83757e-07	8.09984e-06	7.42846
OXCT1	3.23754	2.51638	6.07894	6.70286e-06	0.000121325	3.96732
DPY19L2P1	3.23655	-0.535496	4.1379	0.000530382	0.00331512	-0.0773607
AC068944.1	3.23572	-3.40763	2.56685	0.0185989	0.049882	-3.18752
AC102953.1	3.23414	-4.35971	3.0573	0.00633024	0.0219744	-2.23177
AC005014.1	3.23197	-4.44965	3.69376	0.00148158	0.00731329	-0.974365
RIBC2	3.23174	-0.450143	3.08188	0.00599018	0.0211051	-2.30331
AL355309.1	3.22867	-3.88012	3.21338	0.00445143	0.0167026	-1.92896
ACSL6	3.22618	3.41711	5.41906	2.84942e-05	0.000366966	2.44159
XIRP2	3.22295	-4.52186	3.92209	0.000874051	0.00485302	-0.520553
HIST1H2BB	3.22179	-3.67758	2.88465	0.00930295	0.029289	-2.56834
AC092104.1	3.22153	-4.46435	2.75158	0.0124682	0.036591	-2.80813
SLC16A9	3.21977	2.33362	6.18528	5.33462e-06	0.000101945	4.20364
MPP1	3.21926	6.75759	9.66002	6.96317e-09	7.35574e-07	10.5789
UROS	3.21712	5.93006	13.0458	4.17462e-11	1.69934e-08	15.6789
SPAG5	3.21309	5.06889	10.2434	2.64926e-09	3.56748e-07	11.5789
TTF2	3.21143	3.29604	8.52483	5.12863e-08	3.27079e-06	8.69142
AL499627.2	3.21114	-4.06899	2.38347	0.0274175	0.0668653	-3.47951
SQLE	3.20958	4.52734	5.73684	1.41042e-05	0.000215637	3.05349
CHST11	3.20814	3.7279	8.34577	7.13206e-08	4.03308e-06	8.35789
C2orf88	3.20799	3.03571	6.59617	2.23816e-06	5.32935e-05	5.01235
RPL10P6	3.20685	-3.54159	2.47002	0.0228561	0.0581951	-3.3392
CADM3-AS1	3.20488	-2.83574	2.81725	0.0107954	0.0328867	-2.71738
AL008723.3	3.20094	-4.05016	2.6448	0.015727	0.0438845	-3.0136
KCNQ4	3.20088	0.993908	6.20597	5.10367e-06	9.89564e-05	4.25177
COL6A5	3.19362	-3.31931	2.25721	0.0356029	0.0813952	-3.73238
AC091153.1	3.18996	-3.87876	2.94413	0.00815214	0.0265223	-2.45137
AC008750.2	3.18759	-1.96665	4.45442	0.000255226	0.0019205	0.595176
KIF5A	3.18718	-1.87659	3.24042	0.00418662	0.0159153	-1.91048
AC126283.1	3.18537	-4.07198	3.04312	0.00653482	0.0224874	-2.26154
AC008750.7	3.18416	-4.24943	4.25596	0.000403609	0.00269963	0.148235
RPSAP3	3.18278	-4.04795	2.98569	0.00743095	0.0247443	-2.36944
TRAK2	3.18223	6.58938	10.5515	1.61506e-09	2.44333e-07	12.0513
TREML1	3.18157	-0.686661	2.80672	0.0110484	0.0334661	-2.814
AL353608.3	3.18103	-4.04246	2.84016	0.0102639	0.0316572	-2.64742
OAT	3.17638	6.87191	6.20733	5.08882e-06	9.87466e-05	3.91576
ALOX15B	3.17281	-1.23898	1.33856	0.196065	0.305516	-5.20425
AC008752.2	3.17129	-4.70407	3.91017	0.000898493	0.00496176	-0.544705
COL11A1	3.1703	-1.95281	3.06697	0.00619427	0.0216345	-2.24819
MCM3	3.16458	5.6781	8.00892	1.34141e-07	6.45879e-06	7.62766
KLC3	3.16421	-0.83946	2.9894	0.00736959	0.0245867	-2.45542
NUP37	3.16188	3.25093	7.71776	2.34393e-07	9.70356e-06	7.20564
AC011297.1	3.16078	-2.97537	1.4952	0.150822	0.250362	-4.96851
SEC14L4	3.15752	3.91797	6.30911	4.09664e-06	8.40874e-05	4.29666
TTLL12	3.1561	5.43014	9.05118	1.99212e-08	1.67853e-06	9.55451
AC020928.1	3.15534	-2.59377	3.55044	0.00206111	0.0094049	-1.27109
MIR1302-5	3.15219	-4.5051	2.7557	0.0123564	0.0363426	-2.80022
PAFAH1B3	3.1511	3.18759	7.8666	1.75963e-07	7.89834e-06	7.49183
AC069499.1	3.14783	-2.12897	4.34311	0.000329986	0.00232327	0.356253
FBP2P1	3.14517	-4.74615	3.69791	0.00146746	0.00726407	-0.968167
RPL7AP30	3.14021	-4.03235	3.09896	0.00576445	0.0204598	-2.15094
HIST2H2AC	3.13943	-1.36228	3.90771	0.000903626	0.00498581	-0.543907
AP000692.2	3.13241	-1.16516	3.11681	0.00553729	0.0198374	-2.22218
FBXO5	3.13183	3.54259	9.98455	4.04823e-09	4.81621e-07	11.1681
RMI2	3.13153	2.52359	5.58582	1.96733e-05	0.000280485	2.92211
RBM11	3.1313	-3.36075	3.85734	0.0010153	0.00545081	-0.642519
HNRNPUL2-BSCL2	3.13002	-4.26371	2.87672	0.00946764	0.0296983	-2.57484
ORC6	3.12881	3.24662	6.00563	7.85182e-06	0.000137275	3.73082
MTBP	3.12858	1.40759	7.41012	4.27967e-07	1.51133e-05	6.59613
MRGPRE	3.1284	-4.79604	2.97096	0.00767923	0.0253905	-2.39292
AC006042.3	3.12668	-2.78164	2.98258	0.0074826	0.0248858	-2.40961
ACSS1	3.1262	5.38315	10.2143	2.77768e-09	3.66369e-07	11.5251
TESMIN	3.12553	0.316762	4.62654	0.000171748	0.00141669	0.946072
AC016757.1	3.12459	0.292287	2.99748	0.00723774	0.0242757	-2.52518
POC1A	3.12409	2.93049	7.49631	3.61072e-07	1.3308e-05	6.79134
AC015849.5	3.12172	-2.55418	2.6009	0.0172884	0.0470834	-3.15749
LDHB	3.12152	5.88282	8.30263	7.72666e-08	4.23635e-06	8.18021
AL133351.4	3.11363	-1.80035	2.37863	0.0276961	0.0674192	-3.62752
AL356235.1	3.11225	-0.907997	3.02922	0.0067416	0.0229923	-2.3861
AL139095.2	3.11035	-4.15062	3.3061	0.00360584	0.0142283	-1.74527
E2F4	3.10423	6.43793	10.4881	1.78673e-09	2.62994e-07	11.9466
AC068831.8	3.10408	-4.061	3.36302	0.00316692	0.0128715	-1.63346
HIST1H2AE	3.10039	0.622691	4.16362	0.000499726	0.00316368	-0.0818072
DNM1P47	3.09985	-1.57557	2.98995	0.00736048	0.024563	-2.4688
SELENBP1	3.09832	8.14361	10.0393	3.69861e-09	4.50972e-07	11.2118
PKIA	3.09792	-0.282162	4.81991	0.000110286	0.00101232	1.36726
TNNI3	3.096	-3.54775	2.98594	0.00742667	0.0247367	-2.37644
C5orf34	3.08448	-0.0167901	5.36437	3.21954e-05	0.000401754	2.51067
TUBA1B	3.08329	7.40589	10.8758	9.70074e-10	1.67821e-07	12.5537
CKAP5	3.08123	5.891	9.70469	6.45758e-09	6.91102e-07	10.672
SPDL1	3.07912	3.1177	8.47758	5.59264e-08	3.47879e-06	8.60774
LINC02151	3.07765	-4.71729	3.21323	0.00445302	0.0167026	-1.92543
PRIM1	3.07666	2.4153	5.90438	9.78027e-06	0.000161956	3.60304
RFC3	3.07563	3.47933	7.3613	4.71417e-07	1.61447e-05	6.50769
SP7	3.07415	-4.38827	2.93523	0.00831518	0.026917	-2.4656
FTH1P8	3.06628	-3.9604	3.67598	0.00154362	0.0075526	-1.01027
TMSB4Y	3.06146	-3.21248	1.58545	0.128898	0.22164	-4.84681
AC087280.2	3.06076	-4.32789	2.88801	0.00923382	0.0291191	-2.56971
AC007240.1	3.06	-1.24601	2.91954	0.00861032	0.0275773	-2.60905
CSTF3-AS1	3.05662	-4.28689	2.88214	0.00935464	0.0294166	-2.56483
EEF1A1P13	3.05636	1.90438	3.05868	0.00631064	0.0219223	-2.66361
BRIP1	3.05582	1.96527	6.33625	3.86724e-06	8.08e-05	4.50249
SYNGR3	3.05513	-1.48279	3.61811	0.00176386	0.00835176	-1.15561
CCNDBP1	3.05475	5.5175	8.11397	1.09979e-07	5.55743e-06	7.83992
NT5DC2	3.05427	4.62955	9.34551	1.19178e-08	1.14094e-06	10.1015
AC016168.2	3.05282	-3.73843	2.61398	0.0168084	0.0461196	-3.07945
FKBPL	3.05206	2.11402	6.04165	7.26404e-06	0.000129005	3.89753
BSG	3.05196	8.49085	12.1036	1.55026e-10	4.52307e-08	14.3835
CNRIP1	3.04981	3.60899	8.25884	8.38299e-08	4.54536e-06	8.20599
CHEK2	3.04924	3.36011	7.16797	6.93599e-07	2.13552e-05	6.10578
AC092692.1	3.04897	-3.56814	3.26034	0.0040015	0.0153857	-1.84029
AC009121.2	3.0473	-3.29062	3.24426	0.00415032	0.0158116	-1.88205
AC104561.1	3.04376	-3.56918	3.45331	0.00257592	0.0110523	-1.45952
PF4V1	3.04139	-2.64458	2.44299	0.0241982	0.0608442	-3.41574
GALNT10	3.04063	4.36512	7.4674	3.82217e-07	1.38571e-05	6.66011
HIF3A	3.03981	3.92793	4.78883	0.000118403	0.0010645	1.0514
KIR2DL1	3.03907	-4.76304	2.67616	0.0146942	0.0415849	-2.95919
AC064850.1	3.03796	-3.63226	3.10955	0.00562856	0.0201144	-2.14033
AC079776.2	3.03662	-4.41946	2.76382	0.0121388	0.035843	-2.79413
AMMECR1	3.03265	4.31051	9.91734	4.52492e-09	5.21633e-07	11.0662
FOXD4L1	3.03161	-1.74339	3.38871	0.00298639	0.0123403	-1.61417
MOB1B	3.02656	5.33933	11.6606	2.95384e-10	7.09731e-08	13.7503
AC129492.6	3.02527	-2.73808	1.4068	0.175175	0.280619	-5.01541
RFC4	3.02421	3.58433	7.557	3.20542e-07	1.20488e-05	6.88707
MIR623	3.02298	-4.66089	3.02632	0.00678551	0.0231003	-2.30384
GTSE1-AS1	3.02101	-3.88174	3.01833	0.00690797	0.0234229	-2.30953
TFF1	3.01874	-4.03783	1.83339	0.0820083	0.156653	-4.39889
FERMT3	3.01502	5.17334	9.64515	7.14041e-09	7.51061e-07	10.5827
AC012146.1	3.01456	0.157177	5.45503	2.62992e-05	0.000346901	2.70187
AL008723.1	3.01142	-4.38423	1.93454	0.0676425	0.135175	-4.22478
DBF4	3.01019	3.1675	7.9709	1.4419e-07	6.79577e-06	7.67921
AC019205.3	3.00883	-3.14824	2.75847	0.0122817	0.0361693	-2.83029
ZNF849P	3.00632	-4.09615	3.56067	0.0020132	0.00923788	-1.24101
TYMSOS	3.00412	0.663037	2.82594	0.0105908	0.0324369	-3.01337
MXD3	3.00296	4.60448	7.14207	7.30697e-07	2.22183e-05	5.97849
AL021807.1	3.00245	-2.28501	2.36988	0.0282064	0.0683219	-3.56576
AC110011.1	3.00224	-4.76607	3.35631	0.00321578	0.0130182	-1.645
MTCYBP16	3.00001	-4.38687	1.94173	0.0667118	0.133784	-4.20776
DQX1	2.9991	-1.64672	2.77181	0.0119283	0.0353879	-2.86885
RBL1	2.99651	2.9128	8.43127	6.08981e-08	3.67609e-06	8.51942
LINC01150	2.99621	-3.09305	3.57755	0.0019365	0.00896483	-1.21645
FER1L6	2.99582	-3.98334	2.55234	0.0191854	0.0510321	-3.1816
AC092650.1	2.99227	-4.58292	3.10436	0.00569477	0.0202759	-2.1371
TMC5	2.99093	0.182592	2.7276	0.0131387	0.03808	-3.08504
MID1IP1-AS1	2.98991	-4.03082	3.4514	0.00258718	0.0110832	-1.45853
MFSD14A	2.98705	-1.39167	3.37454	0.0030847	0.0126273	-1.69222
ZGRF1	2.98583	3.14282	7.23982	6.00521e-07	1.90889e-05	6.26963
TSKS	2.98064	-0.888318	3.48941	0.00237124	0.0103646	-1.4584
MCM8	2.97925	3.40439	6.53307	2.55388e-06	5.86205e-05	4.84292
TCF3	2.9791	5.97616	11.0139	7.83403e-10	1.48929e-07	12.7765
AP003392.4	2.97671	-1.1227	3.82326	0.00109855	0.0057837	-0.7507
CENPO	2.97627	4.13851	9.02074	2.10211e-08	1.75233e-06	9.55096
POLA1	2.97541	3.74429	7.59342	2.98508e-07	1.14132e-05	6.94163
SMC4	2.97324	6.41522	11.4181	4.23731e-10	9.79698e-08	13.3847
LINC02232	2.973	-4.82611	2.5091	0.0210384	0.0546311	-3.2488
GNA15	2.97131	2.68533	6.0712	6.8156e-06	0.000122717	3.89797
COX6B2	2.97109	-2.55348	2.67608	0.014697	0.0415881	-3.03702
MSH2	2.97059	4.12883	7.51377	3.48899e-07	1.29755e-05	6.7747
HIST1H2BG	2.97047	0.219375	4.16955	0.000492918	0.00312884	-0.0312305
WASH4P	2.96996	-3.58438	3.28516	0.00378192	0.0147685	-1.79164
APOBEC3C	2.9691	4.23532	7.80646	1.97506e-07	8.55208e-06	7.32266
AC063923.2	2.96856	-3.28684	3.04097	0.00656644	0.0225692	-2.28224
LINC01399	2.96593	-4.4942	2.54478	0.0194979	0.05166	-3.18709
EEF1A1P29	2.96474	-4.50677	2.05441	0.0535425	0.11254	-4.02496
AC008622.2	2.96393	-1.25761	4.0972	0.000582767	0.00355314	-0.157131
FAM72C	2.95604	-2.87198	2.93803	0.0082635	0.0267922	-2.49249
LPAR3	2.95559	-3.62297	2.63367	0.0161098	0.0446829	-3.06906
GALNTL6	2.95543	-2.59227	2.49415	0.0217169	0.0559887	-3.40274
FAM110A	2.9547	3.14236	6.60105	2.21548e-06	5.29211e-05	4.9971
ENO2	2.95298	2.90128	6.00557	7.85291e-06	0.000137275	3.7414
GINS3	2.95218	1.84488	6.26056	4.54234e-06	9.03602e-05	4.36013
CDKN2C	2.94913	3.00774	6.36813	3.61465e-06	7.68993e-05	4.53187
SNORD59A	2.94687	-3.62647	2.76508	0.0121054	0.0357702	-2.82143
MTHFD2	2.94642	4.10608	5.1533	5.17268e-05	0.000572076	1.75745
AC005394.2	2.94484	-4.73774	3.16678	0.00494673	0.0181652	-2.01581
EEF1A1P22	2.94426	-4.13581	2.79406	0.01136	0.0341714	-2.7331
LIN9	2.94393	2.00727	7.12242	7.60226e-07	2.28049e-05	6.07842
CHIT1	2.94253	-2.49555	2.4764	0.0225497	0.0575975	-3.38564
SOX21-AS1	2.94033	-3.89431	2.31642	0.0315177	0.0741943	-3.60711
PCDHB1	2.939	-4.42169	3.47951	0.00242574	0.0105483	-1.40292
DGUOK-AS1	2.93867	-1.82168	3.54814	0.00207204	0.00944068	-1.28672
AC004453.1	2.93811	-3.95465	2.80147	0.0111767	0.0337586	-2.73564
AC078802.1	2.93393	-3.15545	2.41916	0.0254426	0.0631695	-3.46945
AL451069.1	2.93369	-3.24376	2.02912	0.0562764	0.117012	-4.10303
LDB1	2.93334	5.8772	10.765	1.15326e-09	1.88052e-07	12.3913
AC008659.1	2.93324	-4.73855	2.73221	0.0130073	0.0377749	-2.84284
HAPLN1	2.93317	-3.52586	1.97201	0.0629159	0.127739	-4.18379
MUC4	2.93016	-3.12644	1.72048	0.101127	0.183782	-4.58993
BOP1	2.92894	5.2168	7.23743	6.03403e-07	1.91557e-05	6.11901
SOX21	2.92592	-4.07359	3.02805	0.00675936	0.0230433	-2.28845
LINC01366	2.92485	-3.18267	2.39583	0.0267178	0.0656112	-3.50174
AC239868.3	2.92458	0.03698	3.97218	0.000778373	0.00444774	-0.454971
AC005871.2	2.91982	-4.83964	2.66522	0.0150469	0.0423726	-2.96575
GP5	2.91654	-1.10981	2.07818	0.0510828	0.10844	-4.18368
AC068620.2	2.91558	-2.47361	3.11409	0.00557133	0.0199419	-2.16616
FTLP2	2.91459	-3.68541	2.39602	0.0267071	0.0656112	-3.48221
ELANE	2.91159	0.542006	2.4816	0.0223029	0.0570981	-3.57456
GALNT4	2.91132	-1.79915	3.24337	0.00415875	0.0158314	-1.92421
FADS2	2.91086	6.75626	4.82047	0.000110146	0.00101141	0.825406
FTH1P20	2.91085	-4.27232	3.15933	0.00503068	0.0184238	-2.03204
AC009118.2	2.90613	-2.25373	3.00476	0.00712091	0.0239873	-2.37879
ZAR1	2.90508	-4.59988	2.49636	0.0216156	0.0557636	-3.27277
RAG1	2.90195	0.495793	2.94377	0.00815877	0.0265333	-2.68979
AC002454.1	2.89825	-2.88118	3.1724	0.00488427	0.0180033	-2.02384
AC016700.2	2.89633	-4.42214	2.75887	0.012271	0.0361421	-2.7951
CCNE2	2.895	2.5392	4.80386	0.000114404	0.00104038	1.1814
NRIP3	2.89499	-0.507965	4.52169	0.000218585	0.00170066	0.726238
AC105415.1	2.89307	-4.3698	2.42853	0.0249461	0.0622395	-3.39592
AC090502.1	2.8927	-4.58675	3.74109	0.00132825	0.0067105	-0.882016
CEP85	2.88761	3.92842	7.77389	2.10298e-07	8.99473e-06	7.27297
RNA5SP226	2.88729	-4.20009	1.84298	0.080539	0.154581	-4.36352
SLC22A8	2.88594	-4.67972	2.26631	0.0349444	0.080189	-3.6738
MINPP1	2.8857	5.45788	7.49468	3.62237e-07	1.33299e-05	6.63409
FAM172BP	2.88498	-4.31358	2.51322	0.0208547	0.0543037	-3.25581
TMC6	2.88486	5.44524	8.3049	7.6941e-08	4.22796e-06	8.18549
AL133351.1	2.88455	-1.8436	3.80448	0.0011473	0.00597621	-0.761372
LRR1	2.88402	2.53067	7.40725	4.304e-07	1.51773e-05	6.62681
TPGS2	2.88285	5.15003	8.14814	1.0313e-07	5.32106e-06	7.92284
AC139713.2	2.88069	-0.572389	3.96554	0.000790421	0.00449667	-0.451797
PRKCQ	2.87974	1.08039	6.50187	2.7266e-06	6.16452e-05	4.8468
HIST1H2APS5	2.87786	-4.79609	3.28988	0.00374149	0.0146433	-1.77539
KNTC1	2.87588	4.4603	7.29604	5.36751e-07	1.77558e-05	6.30528
DDN-AS1	2.87583	-2.37223	3.00568	0.00710631	0.0239466	-2.38719
HNRNPKP4	2.87449	-2.86426	3.98	0.000764399	0.0043863	-0.390554
TSPAN13	2.87316	3.91947	6.27658	4.39006e-06	8.84071e-05	4.2156
BNIP3L	2.87069	6.55738	9.91037	4.5776e-09	5.21633e-07	11.0015
HTRA2	2.8706	5.08246	10.9566	8.55797e-10	1.56814e-07	12.7011
TUBB6	2.87028	6.25828	7.30542	5.26809e-07	1.75422e-05	6.21705
TUBB	2.86839	8.8757	8.12564	1.07588e-07	5.50473e-06	7.82211
RAB39B	2.8679	-1.03698	4.47882	0.000241267	0.00183804	0.646876
NUP62CL	2.86319	0.737168	5.12106	5.56333e-05	0.000605253	1.97944
DUSP26	2.86178	-2.06637	2.88286	0.00933986	0.029384	-2.62887
AMPD3	2.86059	2.79246	8.23298	8.79744e-08	4.70759e-06	8.16474
SLC48A1	2.85982	4.4185	7.94634	1.5109e-07	7.02642e-06	7.57773
AC073585.1	2.85615	-3.2084	3.44551	0.00262235	0.0111858	-1.47529
AL133553.1	2.85462	-4.19473	3.73438	0.001349	0.00678874	-0.893917
ITPRIPL1	2.85112	1.01181	4.5575	0.000201288	0.00160064	0.752388
HMGB1P1	2.84938	-3.84784	2.85459	0.00994226	0.030871	-2.63252
LRRIQ4	2.84832	-3.96379	3.58929	0.00188487	0.00877721	-1.18406
PCLAF	2.84784	1.15075	4.15001	0.000515716	0.00324008	-0.144879
AC016405.3	2.8442	-2.05378	3.73565	0.00134505	0.00677165	-0.910064
UPK1A-AS1	2.84254	-3.84176	2.42703	0.0250253	0.0623609	-3.41034
GINS4	2.83824	2.07359	4.59355	0.000185276	0.00150256	0.754007
MYH15	2.83804	-2.65644	2.67508	0.0147286	0.0416583	-3.02796
AC106047.1	2.83645	-2.60856	2.64374	0.0157629	0.0439395	-3.08011
CATSPER1	2.83575	-3.04423	3.39835	0.00292128	0.012147	-1.58261
FANCA	2.83478	4.36313	6.29829	4.19184e-06	8.53698e-05	4.24704
KREMEN1	2.83119	4.61111	5.5181	2.28589e-05	0.000311583	2.56271
AL024498.1	2.83108	-4.09765	2.73447	0.012943	0.0376285	-2.84548
DTYMK	2.82983	3.91471	7.24338	5.96265e-07	1.90277e-05	6.2471
CLEC2L	2.82715	-3.8839	2.94561	0.00812529	0.0264525	-2.45596
KIT	2.82708	2.61649	5.47457	2.51804e-05	0.000335392	2.63341
LINC02418	2.82596	-3.79263	1.9418	0.0667038	0.133779	-4.24241
TMEM158	2.82316	1.29889	4.50375	0.000227801	0.00175675	0.586593
KIAA1211	2.81606	2.29964	6.87665	1.25298e-06	3.36712e-05	5.59345
LRRN2	2.8152	0.550808	3.14099	0.00524343	0.0190126	-2.27127
EREG	2.81503	-0.89944	2.28053	0.0339393	0.0783889	-3.88571
AC011816.2	2.81386	-3.26369	2.68847	0.0143068	0.0407379	-2.96652
GTSF1	2.81009	-2.67693	2.55153	0.0192188	0.0510973	-3.24894
DUSP13	2.80871	-4.59989	2.62637	0.0163654	0.045213	-3.03813
SSX2IP	2.80856	4.08225	8.01354	1.32969e-07	6.44031e-06	7.72019
HMGA1P1	2.80805	-4.82459	2.80773	0.0110237	0.0334162	-2.70154
GSTP1	2.80762	6.09526	7.18534	6.69813e-07	2.0727e-05	5.9869
TCP11L2	2.80661	4.1301	5.78706	1.26339e-05	0.000198228	3.15893
SNHG1	2.80578	5.34748	7.98037	1.41615e-07	6.70019e-06	7.57378
ZFY-AS1	2.80539	-3.94649	1.8109	0.0855425	0.16174	-4.46343
HM13-AS1	2.80539	-1.50332	3.62796	0.00172429	0.00820563	-1.16264
AC246787.1	2.80238	-3.64397	2.82731	0.0105589	0.0323592	-2.67969
LMNB2	2.8007	5.23658	10.1736	2.96821e-09	3.76917e-07	11.4592
AC019270.1	2.79998	-3.95562	3.0745	0.00609031	0.0213597	-2.2097
MIGA2	2.79979	5.70097	10.3721	2.15172e-09	3.06633e-07	11.7719
OGFOD2	2.79717	-0.714711	4.4709	0.000245715	0.0018667	0.626785
SPA17	2.7937	1.10295	3.70512	0.00144326	0.00717181	-1.14458
CHRM4	2.79058	-4.37131	2.70471	0.0138106	0.0395873	-2.90828
TIPIN	2.78753	1.59869	6.40266	3.36008e-06	7.30043e-05	4.6499
HMGN1P8	2.78227	-2.81345	3.07845	0.00603649	0.0212127	-2.23161
REXO5	2.78059	2.51481	6.84183	1.34578e-06	3.54648e-05	5.52194
CISH	2.78041	5.1709	4.84947	0.000103087	0.000962463	0.941506
CERS1	2.77789	-2.07062	2.51823	0.0206337	0.0538598	-3.32873
NF1P8	2.77563	-4.8192	3.17663	0.00483774	0.017869	-1.99641
BMP2K	2.77444	5.74949	11.5285	3.59276e-10	8.46647e-08	13.5526
CDC27	2.77331	6.18088	11.7721	2.50706e-10	6.26969e-08	13.9074
AC137630.1	2.76988	-3.06612	3.62017	0.00175553	0.00832198	-1.13757
FDFT1	2.76851	6.07795	7.3848	4.4996e-07	1.57537e-05	6.38452
FAM234B	2.76388	2.63001	6.08007	6.68658e-06	0.000121185	3.94865
KIF20B	2.75985	3.6706	7.37041	4.62982e-07	1.60447e-05	6.51999
AC007969.1	2.75884	-2.36529	3.50671	0.00227892	0.0100761	-1.37542
HECTD4	2.75772	6.46086	9.90778	4.59739e-09	5.21633e-07	10.9956
S100A3	2.75656	-2.7782	2.53522	0.0199001	0.0524758	-3.2576
SYNPO2L	2.75461	-3.36356	3.41677	0.00280075	0.0117879	-1.53774
NSD2	2.75324	6.35299	9.3757	1.13129e-08	1.09587e-06	10.0952
RPS13P2	2.75101	-3.4692	2.96812	0.00772798	0.0254885	-2.41479
ENPP7P10	2.75041	-4.91129	2.62998	0.0162386	0.0449588	-3.02976
AC131235.1	2.74748	-4.04963	2.86087	0.00980527	0.0305114	-2.61428
CDH15	2.74647	-3.10753	2.53188	0.0200422	0.0527427	-3.28169
AP003733.4	2.74562	-0.522593	3.43546	0.00268341	0.0113977	-1.58365
AC123788.1	2.74488	-4.89071	2.6301	0.0162343	0.0449588	-3.02968
UCN3	2.74403	-4.79563	2.99735	0.00723986	0.0242795	-2.34248
AC093249.2	2.74202	-3.51304	3.02826	0.00675604	0.0230352	-2.30263
FAM104A	2.73984	5.04149	11.1868	6.01098e-10	1.22764e-07	13.0497
SLFN13	2.73831	3.28109	6.61685	2.14368e-06	5.15071e-05	5.0113
OR7C1	2.73745	-4.7009	2.608	0.017026	0.0465552	-3.08224
CBX5	2.73711	5.69674	7.89697	1.66026e-07	7.49349e-06	7.4049
AC093890.1	2.73529	-2.75371	3.44476	0.00262686	0.0112003	-1.48128
NUP93	2.73359	4.40618	8.42025	6.21478e-08	3.7198e-06	8.45657
CHD5	2.73254	-2.63387	2.45677	0.023505	0.059455	-3.44652
FAM210B	2.73173	7.16184	10.3375	2.27513e-09	3.20453e-07	11.6983
ENDOD1	2.73057	4.03458	5.14152	5.31201e-05	0.000584059	1.75724
RPL38P4	2.72602	-4.88132	2.77349	0.0118845	0.0352901	-2.76519
C2orf48	2.72488	-1.03727	3.73336	0.00135217	0.00680055	-0.93654
ZNF321P	2.72487	-0.87506	3.47536	0.00244891	0.0106226	-1.49739
SNHG10	2.72344	3.01254	4.81871	0.00011059	0.00101359	1.1106
HIST1H3D	2.7217	-3.36256	2.93788	0.0082664	0.0267945	-2.47857
HIST1H2BE	2.71914	-0.697127	3.60012	0.00183849	0.00861196	-1.22383
C20orf196	2.71878	0.891519	5.58107	1.98811e-05	0.000283118	2.96204
AC124248.1	2.71479	-4.66795	2.99076	0.0073473	0.0245324	-2.35778
AQP10	2.71454	-3.49377	2.23287	0.0374191	0.0846004	-3.7669
MICAL2	2.71378	5.58565	7.22749	6.1552e-07	1.94647e-05	6.08249
C19orf48	2.71264	5.14224	8.91536	2.53417e-08	2.00184e-06	9.31792
DANCR	2.71068	3.84547	6.06337	6.9315e-06	0.000124089	3.78826
MRC2	2.71039	5.69277	8.49518	5.41497e-08	3.40282e-06	8.53
AC097504.1	2.70538	-4.83216	2.64891	0.0155876	0.0435607	-2.99571
MTDHP3	2.70374	-4.34231	2.13016	0.046055	0.100001	-3.92804
C1orf112	2.70317	2.51349	7.27516	5.59578e-07	1.82369e-05	6.36984
NBAS	2.69625	5.08009	6.78451	1.51428e-06	3.92303e-05	5.21739
STAM-AS1	2.69182	-1.64336	2.60258	0.0172261	0.046966	-3.16899
MTCO1P23	2.69015	-4.21062	1.9055	0.0715199	0.14098	-4.2708
ARL4A	2.68968	4.32918	6.92294	1.13973e-06	3.11746e-05	5.58505
ASH2L	2.68687	5.11704	9.33266	1.21855e-08	1.16203e-06	10.0509
NCAPD3	2.68576	5.16004	9.60703	7.61668e-09	7.9261e-07	10.5151
AC074183.2	2.68438	-4.07928	3.06598	0.00620804	0.0216764	-2.21572
CRNDE	2.68267	0.305458	3.96059	0.000799527	0.00453479	-0.496648
RNU4-21P	2.67906	-3.53668	2.03976	0.0551114	0.115147	-4.09966
KIF4B	2.6789	-4.52949	3.28728	0.00376375	0.0147093	-1.7811
TIMELESS	2.67604	4.81629	7.56518	3.1545e-07	1.19123e-05	6.81159
BMP10	2.67465	1.34606	2.58093	0.0180459	0.0486687	-3.53881
NRIR	2.67235	0.72738	2.88208	0.00935589	0.0294166	-2.87832
CYTOR	2.67122	2.09654	4.74526	0.000130815	0.00114706	1.02653
HERC2P10	2.67111	-2.9839	2.98427	0.00745451	0.0247958	-2.42083
LINC01630	2.67048	-4.34937	2.92491	0.00850806	0.0273427	-2.48355
DUSP27	2.67029	-3.95073	2.6446	0.0157337	0.0438933	-3.01847
TMPOP2	2.66997	-4.44768	3.28394	0.0037924	0.0147859	-1.78776
CDH18	2.66983	-3.92255	2.85757	0.00987705	0.0306919	-2.6216
FRRS1L	2.66458	-2.57843	1.87884	0.0752522	0.146677	-4.39123
CCDC15	2.66301	1.70707	5.85894	1.07976e-05	0.000175019	3.52507
KCNS1	2.66142	-4.3512	3.00218	0.00716209	0.0240846	-2.34953
LEF1	2.66121	1.79299	4.93222	8.53709e-05	0.000835028	1.50125
PMAIP1	2.65903	1.25867	4.24541	0.000413579	0.00274837	0.0177059
SVBP	2.65681	3.26463	7.31912	5.12638e-07	1.72106e-05	6.42897
EIF2AK1	2.65669	7.44036	9.43845	1.01554e-08	9.99549e-07	10.1941
CDYL	2.65379	4.08501	8.24346	8.6269e-08	4.62644e-06	8.14823
SNORD114-1	2.6534	-4.23188	2.66692	0.0149917	0.0422609	-2.96897
AC091133.2	2.65307	-3.65894	3.00548	0.00710949	0.0239537	-2.33912
TCEANC	2.65046	2.27757	6.07082	6.82116e-06	0.000122717	3.94313
SAP30L-AS1	2.65008	-1.86125	3.28583	0.00377619	0.0147485	-1.84467
AL663070.1	2.64807	-1.23467	2.95157	0.00801834	0.0261913	-2.62032
HIST1H4J	2.64593	-2.15337	3.1359	0.00530395	0.0191866	-2.13011
SNORD17	2.6439	-1.34331	4.29444	0.000369256	0.00252222	0.261314
PPP2R2B	2.64315	-0.344618	1.99744	0.0598778	0.122841	-4.38174
SNORD114-13	2.64197	-4.29478	2.84145	0.0102348	0.0316231	-2.64599
PRSS2	2.63957	-4.57011	2.48658	0.0220688	0.0566704	-3.29151
SLC25A38	2.63817	5.2091	9.23746	1.43737e-08	1.29511e-06	9.8767
OR2B6	2.63737	-2.27202	2.19112	0.0407328	0.0904895	-3.87365
SLC26A8	2.63712	-2.23823	4.37274	0.000308158	0.00220506	0.425577
ABCC5	2.63501	5.65557	9.30434	1.27976e-08	1.2017e-06	9.99158
MIR6087	2.63417	-3.89359	2.41941	0.0254291	0.0631424	-3.4242
NPRL3	2.63414	5.45967	8.00924	1.34057e-07	6.45879e-06	7.6268
RNF123	2.63414	6.94932	9.51636	8.88743e-09	9.00054e-07	10.3281
HMGN1P4	2.63212	-4.26016	2.24531	0.0364801	0.0829404	-3.72273
AL163051.1	2.63153	-0.362402	4.37679	0.000305289	0.00219378	0.414458
LINC01781	2.63134	-4.00548	2.07241	0.0516701	0.109512	-4.01539
PARVB	2.63127	4.06585	7.32632	5.05347e-07	1.70593e-05	6.37914
REG4	2.62938	-3.639	2.4436	0.0241674	0.0607862	-3.38779
AC073912.2	2.62914	-3.94788	2.39562	0.0267293	0.0656329	-3.48595
MMS22L	2.62884	2.9021	6.55755	2.42626e-06	5.63707e-05	4.92748
C10orf71	2.62801	-3.84529	2.89008	0.00919159	0.0290256	-2.57068
LBH	2.62783	5.12525	5.61818	1.83155e-05	0.000265922	2.69531
PPIH	2.62677	3.32722	6.77654	1.53937e-06	3.95461e-05	5.33543
KIAA1586	2.62342	3.28496	7.21318	6.33422e-07	1.99211e-05	6.21248
FKBP8	2.62015	8.05612	9.49301	9.24919e-09	9.2146e-07	10.2889
SMG1P2	2.62013	-2.47237	2.76013	0.0122372	0.0360684	-2.86979
SNORD13	2.61985	-4.48969	2.36441	0.0285293	0.0688592	-3.5231
RHNO1	2.61983	3.36093	5.52607	2.24577e-05	0.000307692	2.70531
MCF2L2	2.61853	-1.53549	3.74173	0.00132629	0.00670614	-0.908261
GDF5	2.61807	-4.32766	2.34974	0.0294142	0.0704469	-3.54536
AC092757.2	2.61759	-4.688	2.6686	0.0149373	0.0421464	-2.96022
CCDC144CP	2.61488	-3.56171	3.07841	0.00603715	0.0212127	-2.20036
MIR3153	2.61267	-2.45893	2.37829	0.0277157	0.0674468	-3.59599
KLF13	2.61216	6.30588	5.56987	2.038e-05	0.000288379	2.5297
VBP1	2.60685	4.66519	6.3189	4.01225e-06	8.30059e-05	4.27354
AP000787.1	2.60565	0.235018	4.66075	0.000158777	0.00133401	1.01
RPA1	2.60492	5.44597	7.22582	6.17585e-07	1.95049e-05	6.09416
HCG4B	2.604	-3.13193	2.82793	0.0105446	0.0323235	-2.72726
FAM212A	2.60336	0.101368	3.05724	0.00633104	0.0219744	-2.41371
AC008750.1	2.60323	-3.44291	2.18457	0.0412768	0.0914824	-3.8682
CEP128	2.60212	1.31568	5.89791	9.91898e-06	0.0001637	3.61576
PAQR4	2.60124	2.97686	4.53117	0.000213866	0.00167619	0.496
AC015969.1	2.59945	-4.868	2.32612	0.0308914	0.0730568	-3.56973
ATP7A	2.59696	3.71577	7.68279	2.50834e-07	1.01276e-05	7.10489
KLK6	2.59653	-4.71343	3.35872	0.00319814	0.0129639	-1.64025
ANKRD7	2.59648	-3.87091	2.78792	0.0115141	0.0345152	-2.75073
NEK2P4	2.5936	-4.92314	2.46177	0.0232583	0.0589771	-3.33223
TRH	2.59343	-2.95179	1.96387	0.0639174	0.12928	-4.249
AL022722.1	2.59335	-1.22528	2.64663	0.0156648	0.0437314	-3.1777
PNCK	2.59263	-1.8218	1.91208	0.0706256	0.139723	-4.36088
ADCY7	2.59139	4.9693	8.55916	4.81673e-08	3.16484e-06	8.67356
ATG4D	2.58846	4.90904	9.04509	2.01362e-08	1.68676e-06	9.558
PFKM	2.58476	4.37129	7.25796	5.79125e-07	1.86164e-05	6.23083
HAUS1	2.58444	3.19017	7.46459	3.84334e-07	1.39132e-05	6.71383
ZNF724	2.58374	-1.24753	3.26321	0.00397546	0.0153048	-1.90969
PDCD6IPP2	2.58317	-0.957966	3.57876	0.00193112	0.00894666	-1.25176
RTEL1	2.58202	-2.04298	3.37658	0.00307032	0.0125811	-1.65622
CCDC167	2.5812	3.18403	5.58994	1.94949e-05	0.000279241	2.83315
EEF1A1P5	2.58115	-1.85208	2.77987	0.0117192	0.0349584	-2.81889
AC127070.1	2.58105	-3.10698	2.2294	0.0376847	0.0850845	-3.78427
AC016773.1	2.58056	-0.365552	3.24435	0.00414944	0.0158116	-1.99314
TSC22D4	2.57851	5.58535	7.4522	3.93837e-07	1.41079e-05	6.53115
AC010547.1	2.57829	-3.78623	2.96973	0.0077003	0.0254372	-2.40623
SLC29A1	2.57809	6.54108	7.28947	5.43825e-07	1.7914e-05	6.17932
CCND3	2.57756	5.46394	7.94692	1.50926e-07	7.02642e-06	7.50328
AC092813.2	2.57658	-4.57126	2.63722	0.0159864	0.0444061	-3.01907
HIST1H4L	2.57388	-4.75045	2.29556	0.0329047	0.076613	-3.6226
LIG1	2.57373	5.49548	7.9561	1.48308e-07	6.93652e-06	7.51873
AC239803.1	2.57275	-3.31571	2.16526	0.0429177	0.0945803	-3.91195
AGPAT4	2.57086	3.94174	6.15421	5.70176e-06	0.000107657	3.95824
COL24A1	2.57022	-0.0605299	2.5561	0.0190321	0.0507494	-3.43808
AC022167.3	2.56993	-4.10626	2.27757	0.0341464	0.078778	-3.66736
SOX6	2.56783	5.3625	6.56221	2.40272e-06	5.60818e-05	4.71091
MIR3649	2.56767	-3.43658	2.61242	0.0168651	0.0462336	-3.1152
ANKRD9	2.56746	5.58186	6.81999	1.40759e-06	3.67773e-05	5.23821
HELLS	2.56678	3.27709	5.51547	2.29927e-05	0.000312841	2.67835
PHF19	2.56659	4.32792	8.0048	1.35194e-07	6.47134e-06	7.67756
CENPN	2.56538	3.26414	8.06262	1.21167e-07	6.01127e-06	7.84395
SNX18P7	2.56053	-4.88662	2.52161	0.0204857	0.0535649	-3.22594
GATA2	2.55908	2.81886	4.25775	0.000401945	0.00269131	-0.122597
AL353708.3	2.55777	-0.772742	3.8492	0.0010346	0.00552418	-0.699585
CCDC78	2.5571	-1.46537	3.00913	0.00705173	0.0238148	-2.42043
HIST2H2BF	2.55361	0.363592	3.5411	0.00210584	0.00955442	-1.4377
KLHL30-AS1	2.55322	-4.7831	2.25788	0.0355539	0.0813287	-3.69505
MED25	2.55312	5.39969	10.2981	2.42478e-09	3.37106e-07	11.6542
ARHGAP23	2.55208	5.0521	8.33757	7.24126e-08	4.07039e-06	8.25876
SIAH2	2.55029	6.10624	6.26874	4.46395e-06	8.94257e-05	4.06341
GLRX5	2.54918	6.41782	7.18251	6.7363e-07	2.08188e-05	5.96337
POLE3	2.54429	5.11366	7.61723	2.84955e-07	1.10329e-05	6.88519
Z69720.2	2.54422	-4.54798	2.53394	0.0199544	0.0525606	-3.21127
AL353593.1	2.542	-3.1709	2.40884	0.0259993	0.0642654	-3.48307
AP003385.3	2.54088	-3.58243	2.60515	0.017131	0.0467696	-3.11828
CFAP65	2.54079	-3.32458	2.38709	0.0272108	0.0664821	-3.53638
ZNF826P	2.53935	0.338922	3.29273	0.00371732	0.014558	-1.95235
FBXO43	2.53819	-0.0837756	4.16745	0.000495324	0.00314167	-0.0433234
EDN3	2.53795	-2.8229	2.03204	0.0559542	0.11652	-4.12689
ANKRD36BP2	2.53611	0.183165	2.75629	0.0123406	0.036312	-3.06043
MGST3	2.53356	6.31789	8.62144	4.3001e-08	2.91097e-06	8.74329
SMARCA5-AS1	2.53095	-4.15647	3.14087	0.00524482	0.0190139	-2.07235
KPNA2	2.53004	5.42601	8.34378	7.15843e-08	4.03308e-06	8.25805
HIST1H4C	2.52887	-2.38232	2.46374	0.0231619	0.0588058	-3.42171
CKS1B	2.52855	4.18997	7.67991	2.52239e-07	1.01676e-05	7.06913
HERC2P3	2.52833	2.22052	3.31636	0.00352255	0.0139647	-2.17738
IGLL5	2.52625	-1.90172	1.8242	0.0834374	0.158678	-4.49738
UPK3A	2.52444	-1.38562	1.97687	0.062325	0.126792	-4.31747
AL772337.1	2.52217	-3.63638	1.60375	0.124793	0.216007	-4.74851
AP002373.2	2.51849	-4.53844	2.39943	0.0265171	0.0652229	-3.46035
PSMA8	2.51684	-5.01173	2.30961	0.0319649	0.0749662	-3.59674
LINC01572	2.5162	-0.411478	4.03777	0.000668722	0.00396254	-0.296136
GAL	2.51605	-0.211568	2.19292	0.0405851	0.0902595	-4.08283
AC022413.1	2.516	-1.57211	2.89016	0.00918998	0.0290247	-2.6603
TMEM266	2.51586	-2.77984	1.85343	0.0789663	0.152099	-4.40754
MKRN1	2.51488	6.27869	8.76631	3.30898e-08	2.42079e-06	9.01074
NDE1	2.51422	3.85215	6.9675	1.04068e-06	2.91153e-05	5.68543
AC011447.6	2.51286	-4.47671	2.21963	0.0384419	0.0864422	-3.75524
MRAP2	2.51195	-1.73648	2.74585	0.0126253	0.0369219	-2.92154
STRA8	2.50929	-2.79392	1.62749	0.119633	0.209427	-4.74466
AC010401.2	2.50802	-4.50653	2.78751	0.0115246	0.0345287	-2.74902
EHBP1L1	2.5062	6.97306	6.94746	1.08407e-06	3.00547e-05	5.4749
SNHG3	2.50523	4.06915	4.98801	7.52018e-05	0.00076015	1.37688
MYLK3	2.50498	-0.718709	4.02252	0.000692752	0.00407048	-0.327492
HIST1H2AK	2.50408	-2.29081	2.42807	0.0249705	0.0622813	-3.48701
SLC7A1	2.50361	5.5239	5.05223	6.50081e-05	0.000682029	1.39598
VN1R81P	2.50015	-2.15661	2.93012	0.00841021	0.0271427	-2.53524
AC008957.1	2.49958	-2.95516	2.54783	0.0193713	0.0513994	-3.2377
TUBAP2	2.4976	-3.91106	2.80304	0.011138	0.0336576	-2.73779
HIC2	2.49744	4.32302	7.98346	1.40786e-07	6.67388e-06	7.65529
AC231533.2	2.49699	-1.09292	3.2457	0.00413677	0.0157796	-1.97597
SPC25	2.49588	1.33733	4.00244	0.000725709	0.00421762	-0.461506
GAB3	2.49579	3.2709	6.68314	1.86757e-06	4.60004e-05	5.13979
ST3GAL2	2.49417	5.1743	7.08735	8.15996e-07	2.41819e-05	5.83235
MEG3	2.49371	9.19688	5.41316	2.88713e-05	0.000370265	2.18333
CHAC2	2.49177	1.78669	4.16619	0.000496767	0.00314837	-0.194854
STK11	2.48911	6.8506	8.45271	5.85424e-08	3.59588e-06	8.42753
LRP4-AS1	2.48747	-3.97003	2.10992	0.0479565	0.103288	-3.95403
BBS12	2.48674	0.416817	3.30435	0.00362027	0.0142646	-1.92308
ABHD5	2.48645	4.17336	8.18035	9.70803e-08	5.08386e-06	8.00177
AC138969.2	2.48636	-2.30104	2.29478	0.0329578	0.0766929	-3.81251
CFAP77	2.48404	-4.67502	2.63967	0.0159022	0.0442374	-3.01365
SRI	2.48351	4.74953	7.79038	2.03717e-07	8.77453e-06	7.23905
RNF144A	2.48255	2.8483	5.46408	2.57748e-05	0.000341824	2.61041
PTGES3P3	2.4816	-4.78832	2.21352	0.0389231	0.087324	-3.76511
GAD1	2.48157	-2.14506	1.50574	0.148113	0.246633	-4.97711
ZNF530	2.47906	1.34238	5.55428	2.10961e-05	0.000294936	2.89257
MTMR8	2.47849	-1.21575	4.04925	0.000651182	0.00387641	-0.25922
AC022405.1	2.47809	-4.76798	2.52223	0.0204588	0.0535175	-3.22527
RUVBL1	2.4776	4.53581	7.1055	7.86617e-07	2.34816e-05	5.90226
USP32P3	2.47171	-3.39365	2.24052	0.0368389	0.0835738	-3.75129
AC010320.4	2.47168	-4.74209	2.64662	0.015665	0.0437314	-3.00011
BOLA2-SMG1P6	2.47129	-2.14381	2.56411	0.0187084	0.050091	-3.26569
FFAR3	2.47069	-4.40384	2.3916	0.0269552	0.066042	-3.47853
CSTF2	2.47033	3.05408	7.1255	7.55513e-07	2.27471e-05	6.04976
TRIM71	2.46789	-0.222935	1.31534	0.203606	0.31431	-5.26899
TSPAN17	2.46767	4.97875	6.24415	4.7041e-06	9.27499e-05	4.08307
FAM124B	2.46765	0.0500644	4.1259	0.000545314	0.00338258	-0.14182
SOHLH2	2.46702	-4.8188	2.48489	0.022148	0.0568143	-3.29146
AC002310.3	2.46263	-4.93406	2.9151	0.0086955	0.0277726	-2.49854
SYNE3	2.46221	4.10851	6.20422	5.1228e-06	9.92486e-05	4.03713
RGCC	2.46173	4.75046	2.90212	0.00894967	0.0283897	-3.40016
TSTA3	2.46147	6.39469	6.60136	2.21407e-06	5.29211e-05	4.76277
LINC00570	2.46142	-2.23049	1.62293	0.12061	0.210746	-4.80784
ARHGEF37	2.46114	2.53108	3.67045	0.00156343	0.00762971	-1.36117
ALAD	2.45963	7.82729	7.49155	3.64471e-07	1.33719e-05	6.57728
BCKDHA	2.45951	-3.28755	1.9199	0.069574	0.138134	-4.32415
LINC01930	2.45926	-4.5043	2.66109	0.0151823	0.0426706	-2.97601
REEP4	2.45814	3.83447	7.09538	8.02859e-07	2.38214e-05	5.93512
DMBT1	2.45534	-4.50063	1.97971	0.0619823	0.126273	-4.14505
A4GALT	2.4515	2.33111	2.09684	0.0492237	0.105308	-4.63548
PLPP4	2.45117	0.627704	3.22676	0.00431843	0.0163076	-2.12836
STMN1	2.45116	5.72468	7.74656	2.2169e-07	9.36604e-06	7.13018
BSPRY	2.45099	0.831944	3.79132	0.00118272	0.00613072	-0.911543
METTL13	2.4509	4.6181	5.29451	3.7648e-05	0.000450525	2.0209
PRKDC	2.44867	6.50107	8.17358	9.83206e-08	5.13261e-06	7.90749
RPL10P3	2.44727	-3.5024	3.05649	0.00634176	0.021996	-2.25048
CCDC34	2.44518	3.44079	5.71249	1.48789e-05	0.000225093	3.07316
DNAJC9-AS1	2.4447	-0.493491	4.30324	0.000361822	0.00248182	0.268502
KIF26A	2.44386	3.40789	5.28506	3.84541e-05	0.000458159	2.1288
SMIM10	2.44057	2.08863	5.28438	3.85129e-05	0.000458392	2.25794
CENPP	2.44045	2.1735	5.77657	1.29273e-05	0.000201926	3.32722
AP002360.2	2.44004	1.18556	5.05307	6.48846e-05	0.000681024	1.8314
HNRNPA1P54	2.4369	-1.3154	2.23236	0.0374581	0.084665	-3.93059
RFWD3	2.43576	4.34803	7.65535	2.64568e-07	1.0526e-05	7.01149
SASS6	2.43476	2.10564	5.72784	1.43855e-05	0.00021939	3.22839
SLC6A19	2.4344	2.27989	3.11779	0.00552498	0.0198049	-2.57537
AC019069.1	2.43427	-1.66651	3.09661	0.00579495	0.0205384	-2.23422
CCDC28B	2.43345	2.77553	5.28043	3.88559e-05	0.000460261	2.18592
SDC4P	2.43098	-3.12891	2.43733	0.0244886	0.0613729	-3.46142
BEST3	2.43097	-2.96919	1.67703	0.109446	0.195617	-4.6602
POLR3K	2.42952	2.68426	5.00528	7.23106e-05	0.000739645	1.59297
AC134043.1	2.42858	-4.20709	2.20797	0.0393647	0.0880327	-3.78204
KCNQ5	2.42738	-0.643464	3.02687	0.00677718	0.0230908	-2.4203
PSMC3IP	2.42687	2.16205	4.37767	0.000304671	0.00219034	0.253226
IMPDH1P8	2.42623	-3.37683	2.49707	0.021583	0.0557148	-3.3182
RAD23A	2.42613	7.22881	9.15499	1.65995e-08	1.45814e-06	9.69725
AC069222.1	2.42574	-3.14996	2.68887	0.0142944	0.04072	-2.96955
ALPP	2.4254	-4.53352	2.31699	0.0314806	0.0741392	-3.58933
ALMS1	2.42491	4.02175	6.92341	1.13862e-06	3.11746e-05	5.57222
TRPV2	2.4227	2.92071	5.08322	6.06022e-05	0.000645475	1.70696
MTHFD1L	2.42246	3.81516	4.92806	8.61843e-05	0.000840082	1.26819
CLCN4	2.42189	3.44863	5.06217	6.35603e-05	0.000670859	1.64304
ZWILCH	2.4215	3.44835	6.67815	1.88705e-06	4.63405e-05	5.12854
AC243562.3	2.42009	-3.45064	2.38098	0.0275603	0.0671429	-3.55078
IQCC	2.41753	0.948706	5.58932	1.95218e-05	0.000279463	2.97785
AC010487.2	2.41659	-4.63234	1.94246	0.0666179	0.133672	-4.201
RPS3	2.41643	8.87862	9.91236	4.56249e-09	5.21633e-07	11.0064
ADORA2B	2.41612	-0.0490604	4.1154	0.000558729	0.00343967	-0.158766
STAM	2.41462	4.16196	7.84558	1.83202e-07	8.08994e-06	7.39211
RAC2	2.41403	4.29184	5.73588	1.41338e-05	0.000215954	3.01329
SLC6A2	2.41314	-4.64222	2.66674	0.0149975	0.0422718	-2.99893
AL355388.2	2.41119	-1.08553	2.77995	0.0117172	0.0349584	-2.88395
TKT	2.40924	6.67742	8.53713	5.01456e-08	3.24266e-06	8.58408
CHTF18	2.40914	4.8261	5.02477	6.91833e-05	0.000716023	1.37812
RPL12P6	2.40857	-3.67253	2.05885	0.0530751	0.11173	-4.06418
EMC3-AS1	2.4079	0.901895	3.95064	0.000818167	0.00461488	-0.590233
ARF4-AS1	2.40586	-1.40292	2.83317	0.0104234	0.0320347	-2.76128
AC007569.1	2.40554	-2.62438	2.40482	0.0262194	0.064688	-3.49099
AC008438.1	2.40419	-0.873138	3.72998	0.00136277	0.00684261	-0.942214
RBX1	2.40315	5.33481	8.25051	8.51426e-08	4.59809e-06	8.08322
P2RX1	2.40245	2.32128	4.71133	0.000141388	0.00121883	0.937112
CCL13	2.40081	-3.96587	2.14861	0.0443811	0.0971239	-3.91169
AL049779.2	2.39959	-4.27942	2.17255	0.0422916	0.0933768	-3.86658
AL122020.1	2.39575	-3.86302	2.56638	0.0186176	0.0499213	-3.16263
STAT5A	2.39496	4.45831	6.57206	2.35375e-06	5.52545e-05	4.7986
AP003721.4	2.39173	-2.01306	2.836	0.0103586	0.031889	-2.74917
ATG9B	2.3916	-1.56066	3.28934	0.00374614	0.0146568	-1.85037
AL138966.2	2.38858	-2.99842	2.76823	0.0120221	0.0355929	-2.82421
SOSTDC1	2.38788	-2.53249	2.39994	0.0264891	0.0651803	-3.53131
AC018761.2	2.38769	-2.47061	2.06684	0.0522429	0.110424	-4.10794
HPS4	2.38653	5.44666	7.20398	6.45216e-07	2.01272e-05	6.03394
RPLP0P6	2.38593	-2.91502	2.73431	0.0129478	0.0376304	-2.89208
AL354696.2	2.38499	-2.44158	3.42966	0.00271931	0.0115163	-1.53948
BTG3	2.38301	4.54764	6.41746	3.25676e-06	7.12648e-05	4.46154
RCCD1	2.38211	4.43046	7.26755	5.68144e-07	1.84425e-05	6.23474
AL356968.2	2.38151	-2.6306	2.50352	0.0212895	0.0551021	-3.32233
ZIK1	2.38131	1.6716	5.03107	6.82009e-05	0.000707649	1.74848
LDHAL6CP	2.37946	-3.55076	1.7587	0.0942644	0.174232	-4.53701
AC006157.1	2.37881	-4.5617	1.60936	0.123558	0.214383	-4.71338
AC114752.2	2.37817	-4.55562	2.2056	0.0395544	0.0883923	-3.77792
TBC1D22B	2.37816	4.50139	7.57622	3.08711e-07	1.17301e-05	6.83802
AL021453.1	2.37711	-2.28967	2.99651	0.0072534	0.0243051	-2.40864
TUBB4BP2	2.37616	-4.08446	1.89009	0.0736565	0.144241	-4.32296
AL359551.1	2.37572	-3.55919	2.27443	0.034367	0.0791679	-3.70194
PFKFB4	2.3756	1.90015	5.50926	2.33119e-05	0.000315651	2.75628
DRP2	2.3729	-1.79765	3.02236	0.00684595	0.0232508	-2.34794
SNHG26	2.37276	-0.0829225	4.36798	0.000311566	0.00222258	0.373417
ZNF732	2.37135	-4.39288	2.05256	0.0537384	0.112845	-4.03349
LINC01224	2.37011	-3.75837	1.808	0.0860082	0.162508	-4.43265
ZNF730	2.3693	-2.06737	2.91199	0.00875586	0.0279339	-2.56567
MIR210HG	2.36662	1.73986	2.6656	0.0150347	0.0423482	-3.44761
AP003068.4	2.3656	-2.44892	1.72767	0.0998033	0.182033	-4.62993
RNF26	2.36554	4.74459	6.09866	6.42427e-06	0.000117533	3.78065
NLE1	2.36538	3.44048	7.08267	8.23756e-07	2.43824e-05	5.92398
CAMKV	2.36436	-4.83457	2.39264	0.0268966	0.0659379	-3.45661
ODC1	2.36403	6.6477	6.43733	3.12305e-06	6.91823e-05	4.40632
AC025171.1	2.36115	0.177185	3.29494	0.00369871	0.0145083	-1.92271
CEP250	2.36101	4.59119	8.96435	2.32285e-08	1.89762e-06	9.42142
AC108047.1	2.36074	-1.55391	2.75568	0.0123571	0.0363426	-2.91442
AC009309.1	2.35929	-1.81181	3.4454	0.00262301	0.0111858	-1.52261
SVOPL	2.35886	-4.00887	2.58938	0.0177217	0.0479864	-3.11746
COPS3	2.35841	5.33555	9.78127	5.67784e-09	6.15719e-07	10.8043
FANCM	2.35825	2.15285	5.56613	2.05497e-05	0.000290006	2.85887
PRDM7	2.35805	-4.29714	2.13094	0.045983	0.0998951	-3.92889
LRP8	2.35792	0.551782	4.41743	0.00027796	0.00205003	0.457549
KBTBD12	2.35582	-0.921284	4.024	0.000690385	0.00406204	-0.320562
AL023806.3	2.35468	-1.53374	2.72275	0.0132784	0.0383924	-2.98622
RRM2P3	2.35398	-3.13764	2.86629	0.00968865	0.0302599	-2.64774
SFR1	2.35282	1.56115	5.94994	8.85867e-06	0.00015077	3.71326
AL021407.3	2.35	-3.08093	2.22413	0.0380913	0.0858429	-3.82603
MIS18A	2.34854	2.82431	6.39169	3.43891e-06	7.40814e-05	4.56907
SLBP	2.3434	5.12293	8.39277	6.53803e-08	3.80725e-06	8.35849
FAM212B-AS1	2.342	-3.11676	2.96677	0.00775124	0.0255368	-2.44042
HSP90AB2P	2.34056	-3.70667	2.82519	0.0106084	0.0324611	-2.69629
NPM1P9	2.34054	-3.64573	2.67575	0.0147075	0.0416035	-2.97138
IBA57-AS1	2.34054	-2.93865	2.44645	0.0240226	0.0605082	-3.41923
AC020898.1	2.34026	-4.21467	2.50869	0.0210569	0.0546676	-3.25939
USP15	2.33918	6.57001	9.55867	8.26898e-09	8.44401e-07	10.4018
GATA2-AS1	2.33757	-0.145451	4.06781	0.000623803	0.00374802	-0.264405
SIAH2-AS1	2.33681	-2.01535	3.59367	0.00186598	0.00870742	-1.21606
CITED1	2.33405	-3.04443	1.76789	0.0926751	0.172158	-4.55132
FAM9A	2.33373	-0.576712	1.36027	0.189215	0.297223	-5.27134
RNF24	2.33108	3.54956	5.88527	1.01955e-05	0.00016725	3.41558
NCOA4	2.33034	8.71888	6.42549	3.20199e-06	7.06932e-05	4.39135
DACH2	2.32946	-4.55878	1.81993	0.0841083	0.159681	-4.39002
FBXO7	2.32863	7.72378	8.02549	1.2999e-07	6.35887e-06	7.61934
BTRC	2.32769	4.98869	8.30937	7.6304e-08	4.21184e-06	8.22179
ZNF888	2.32695	2.3726	4.63597	0.000168069	0.00139251	0.799711
C15orf53	2.32557	-4.7282	2.06602	0.0523282	0.110547	-4.00437
AL034379.1	2.32522	-4.65366	2.65475	0.0153919	0.0431262	-2.98591
TDRKH	2.32435	1.87005	3.98635	0.000753251	0.00433852	-0.594854
EGFR-AS1	2.3243	0.552978	2.3004	0.032578	0.0760401	-3.93826
AC004466.1	2.32398	-0.549639	3.50444	0.00229087	0.0101143	-1.44144
DNMT1	2.32323	6.18457	8.21616	9.07839e-08	4.80547e-06	7.99133
HNRNPA1P6	2.32288	-3.18374	3.0743	0.00609308	0.0213663	-2.23214
DNAH3	2.32224	-4.62306	2.44315	0.0241904	0.0608308	-3.3678
DPCD	2.32081	2.31437	5.75767	1.3474e-05	0.000208341	3.27653
AC098613.1	2.31947	-2.4834	2.02553	0.0566744	0.1177	-4.1623
PPAT	2.31676	3.60018	6.25256	4.62049e-06	9.15999e-05	4.18758
TRIM40	2.31655	-2.0482	2.61672	0.0167093	0.0459101	-3.18657
TFF2	2.31573	-2.90645	1.15392	0.262439	0.380567	-5.36573
ASF1A	2.31489	3.87676	6.0708	6.82147e-06	0.000122717	3.79562
CYP51A1	2.31423	0.792747	2.98998	0.0073601	0.024563	-2.66641
CMAS	2.31229	5.83206	7.18634	6.68468e-07	2.07115e-05	5.98603
SMOX	2.31092	4.64468	3.762	0.00126562	0.00646473	-1.47429
RAVER1	2.30891	3.85615	7.02653	9.22965e-07	2.66118e-05	5.77801
AL133320.1	2.30802	-4.65444	2.04221	0.0548464	0.114715	-4.04414
CLDN18	2.30681	-4.43346	1.63048	0.118997	0.208522	-4.66333
IL37	2.30659	-4.12846	2.31161	0.0318327	0.0747491	-3.61412
AC239868.1	2.30526	-3.38682	2.47997	0.0223799	0.0572533	-3.34501
AC099343.2	2.3044	-1.7046	3.10026	0.00574752	0.0204323	-2.22937
AC084816.1	2.30367	-4.60039	2.23385	0.0373442	0.0844543	-3.74367
SUV39H2	2.30352	2.1495	5.59589	1.92401e-05	0.000276399	2.92501
AL357140.2	2.30127	-4.11145	2.13021	0.0460502	0.0999999	-3.92916
LINC01625	2.29977	-4.21959	2.17027	0.0424866	0.0937652	-3.89021
SNORD93	2.29921	-4.07294	2.35031	0.0293791	0.0703834	-3.56248
SLX4	2.2976	3.20676	7.15119	7.17411e-07	2.19779e-05	6.08701
KCNIP4	2.29448	-3.79837	2.431	0.0248168	0.0620215	-3.41274
AC055874.1	2.29397	-5.01667	2.19177	0.0406798	0.0904045	-3.79595
ELOCP33	2.29253	-3.69964	2.24252	0.0366893	0.0833192	-3.75619
PRKCQ-AS1	2.2916	1.14355	4.66509	0.000157202	0.0013235	0.96889
AC099811.1	2.29005	-1.44375	2.4795	0.022402	0.057298	-3.45485
CDR1	2.28803	0.248318	1.44273	0.16492	0.268125	-5.21337
CBFA2T3	2.28784	2.89352	5.20383	4.61577e-05	0.000523961	1.97508
SAMD9	2.28743	3.55261	3.66613	0.00157907	0.0076883	-1.59117
SLC36A3	2.2874	-4.52626	2.94607	0.00811708	0.0264398	-2.44233
LGI4	2.28567	3.96646	2.80349	0.011127	0.0336335	-3.49544
AC016168.1	2.28246	-4.6921	1.87277	0.0761246	0.147927	-4.30699
HIST1H4H	2.28214	0.133483	3.10011	0.00574951	0.0204355	-2.31863
SLC6A3	2.28163	-4.25364	2.35215	0.0292672	0.0702185	-3.55537
BCL2L1	2.28143	7.74584	6.6875	1.85078e-06	4.56787e-05	4.93297
TTC26	2.28092	1.46043	4.58558	0.000188701	0.00152228	0.76791
INTS6L	2.2807	3.59421	6.71313	1.75499e-06	4.39788e-05	5.17071
BCL2L11	2.28048	5.0121	6.13205	5.97948e-06	0.000110984	3.80167
NT5C3A	2.28046	3.87986	7.29975	5.32796e-07	1.76935e-05	6.32151
CDHR4	2.27528	-2.35099	2.39645	0.026683	0.0655651	-3.55861
AC044787.1	2.2743	-3.74144	2.22617	0.0379334	0.0855422	-3.77649
YBX1P10	2.27416	-4.50515	2.59528	0.0174985	0.0475394	-3.09705
PDCD10	2.27328	4.71633	6.6956	1.81995e-06	4.51467e-05	5.04215
ANAPC15	2.27308	3.77636	6.33061	3.91379e-06	8.15639e-05	4.34143
PPIAP19	2.27283	-1.07974	2.08984	0.0499131	0.106529	-4.17314
EEF1A1P8	2.27279	-4.57571	2.29699	0.0328078	0.0764527	-3.62926
UBXN10	2.27273	2.92033	3.833	0.00107409	0.00568301	-1.15185
AL359641.1	2.27195	-4.47261	2.02709	0.0565011	0.11741	-4.07188
KHDC1	2.27194	-2.16197	2.77884	0.0117458	0.0350118	-2.84726
AC009955.3	2.27096	-3.86882	2.60863	0.0170031	0.0465028	-3.09749
RPL9P9	2.26843	4.4168	2.06276	0.0526664	0.11107	-5.03968
AC006538.1	2.26801	-2.0411	2.21268	0.0389896	0.0874332	-3.85732
AL162424.1	2.26731	-3.5193	2.45681	0.0235033	0.059455	-3.37071
AC087721.1	2.26725	-4.82868	1.89372	0.0731479	0.143474	-4.28088
AP001178.1	2.2671	-4.43107	1.97267	0.0628356	0.127608	-4.17393
SDE2	2.26692	5.26758	7.04579	8.87614e-07	2.59506e-05	5.71565
C19orf57	2.26467	1.41016	4.84837	0.000103348	0.000964163	1.34304
CTBP2	2.26344	4.95625	7.76212	2.15127e-07	9.18523e-06	7.16953
DPY19L2P3	2.26281	-1.70642	4.01637	0.000702687	0.00411209	-0.331289
USP1	2.25949	4.68047	7.58837	3.01468e-07	1.15084e-05	6.85219
H2AFZ	2.25832	6.03026	8.0302	1.28835e-07	6.315e-06	7.64578
GEMIN8P4	2.25812	-0.59658	3.77789	0.00122001	0.00628396	-0.860763
MT1H	2.25577	6.98061	1.60682	0.124117	0.215157	-5.80702
CDH3	2.25521	-2.09579	2.00134	0.0594239	0.122168	-4.24039
C9orf163	2.25515	-2.05904	2.65551	0.0153669	0.0430708	-3.09298
SNRPD1	2.25455	4.97858	8.52382	5.13814e-08	3.27079e-06	8.61059
JRK	2.25417	4.02872	6.54543	2.48861e-06	5.75386e-05	4.79273
MDM1	2.25382	3.1043	5.67393	1.61965e-05	0.000240571	3.00827
PLPPR3	2.25241	-1.89204	2.42049	0.0253716	0.0630253	-3.51717
PTCRA	2.25192	-1.24774	3.07815	0.00604055	0.0212216	-2.31298
AC026877.1	2.25112	-3.36006	1.62053	0.121127	0.211408	-4.73182
AL662860.1	2.25087	-4.81759	2.03484	0.0556478	0.11605	-4.05348
AP000759.1	2.25053	-3.2803	2.7515	0.0124705	0.0365932	-2.85199
CCDC189	2.24928	1.35101	4.26965	0.000391037	0.00263356	0.0778933
AP2B1	2.24927	6.75713	6.05868	7.00202e-06	0.000124986	3.59312
RORA-AS1	2.24859	-2.57689	2.28262	0.0337936	0.0781629	-3.72135
MLH1	2.24848	4.82916	8.37152	6.80004e-08	3.89697e-06	8.33527
AC018630.2	2.24814	-4.33964	1.92231	0.0692529	0.137652	-4.28946
RAB44	2.2462	-1.23566	2.49885	0.0215017	0.0555692	-3.43827
PTGS1	2.24578	2.98282	3.85629	0.00101776	0.00545802	-1.01387
FAM98B	2.2444	4.22063	5.9474	8.9075e-06	0.000151495	3.4925
AC010999.2	2.24198	-2.95884	2.54027	0.0196865	0.052036	-3.2536
AL391069.3	2.24045	-2.3033	3.54927	0.00206666	0.00942495	-1.29107
RCC1	2.2388	4.60392	6.77728	1.53705e-06	3.95461e-05	5.21654
RELT	2.23863	3.87621	5.20066	4.64886e-05	0.000526986	1.83989
ST8SIA6-AS1	2.23519	-3.94168	1.8632	0.0775193	0.150007	-4.35776
AP001189.4	2.23353	-4.90489	2.42582	0.0250888	0.0624558	-3.39522
AC092802.1	2.23293	-1.3299	3.19586	0.00463176	0.0172175	-2.03583
UBE2SP1	2.23243	-3.48847	2.16804	0.0426783	0.0941289	-3.90007
MTURN	2.23233	3.81121	5.32024	3.55374e-05	0.000431805	2.14633
AC004477.3	2.22964	-3.9814	2.45972	0.0233594	0.0591785	-3.37795
PRIM2	2.22868	1.9654	5.08439	6.04426e-05	0.000644335	1.82826
AL590705.1	2.22562	-2.77822	1.85062	0.0793863	0.152728	-4.43649
KAT2B	2.22495	5.82816	7.36826	4.64956e-07	1.60721e-05	6.34736
SH3GL3	2.2248	-3.51948	2.24794	0.0362849	0.0826228	-3.7365
MAN2A2	2.22417	7.33817	9.16534	1.63017e-08	1.43713e-06	9.71468
TOPBP1	2.22292	4.63188	6.91659	1.15461e-06	3.14762e-05	5.50114
LRRCC1	2.22269	3.18692	6.86503	1.28318e-06	3.42947e-05	5.51155
ZNF488	2.22261	-2.85762	2.5809	0.0180472	0.0486687	-3.18084
C18orf54	2.22212	1.22188	3.84858	0.00103607	0.00553082	-0.7902
STRADB	2.22145	6.1549	8.81494	3.03222e-08	2.28658e-06	9.09945
DDX11-AS1	2.22035	-1.58533	2.75028	0.0125037	0.0366569	-2.91576
AC018450.1	2.21783	-1.97332	2.79403	0.0113607	0.0341714	-2.81164
CEACAM6	2.21761	-1.47739	1.79211	0.0885985	0.166218	-4.59417
SSRP1	2.2174	6.53677	7.78413	2.06187e-07	8.86531e-06	7.15984
PPT2	2.21661	3.7101	6.89158	1.21524e-06	3.28008e-05	5.53797
AC097372.4	2.21641	-2.63953	2.40713	0.0260929	0.0644578	-3.52277
ZNF887P	2.21523	-2.00938	2.9452	0.00813279	0.0264734	-2.52015
CCP110	2.21274	4.31555	7.66922	2.57532e-07	1.02962e-05	7.02169
PNMA5	2.21181	-3.93435	2.12064	0.0469407	0.101529	-3.95223
C17orf53	2.21023	1.43878	4.0496	0.000650661	0.00387425	-0.407337
DLL3	2.20964	-4.7974	1.83972	0.0810366	0.155318	-4.36597
STARD6	2.20914	-5.06933	1.90747	0.0712517	0.140678	-4.25031
RAD54B	2.20646	-1.8037	1.92464	0.0689432	0.137215	-4.38657
AL359510.2	2.20638	-2.3749	3.65521	0.00161933	0.00783237	-1.06685
USP2-AS1	2.20609	-1.35535	3.44666	0.00261549	0.0111673	-1.54705
EEF1A1P6	2.20382	-3.59765	1.95227	0.0653681	0.131714	-4.21974
SSSCA1	2.19999	3.80801	6.30453	4.13667e-06	8.46963e-05	4.27923
TOP1	2.19995	7.30153	7.69469	2.45109e-07	9.97863e-06	6.97689
NACAP1	2.19994	-3.78769	2.41351	0.0257458	0.0637544	-3.44931
GMNN	2.19944	4.23375	6.59963	2.22205e-06	5.29746e-05	4.89486
AP003472.1	2.19872	-4.4093	1.87101	0.0763795	0.14827	-4.31707
ZBTB8B	2.1973	-1.6741	2.97062	0.00768494	0.0254002	-2.4901
MIS18BP1	2.1955	3.8991	6.87245	1.26381e-06	3.38509e-05	5.48463
GTPBP1	2.19457	6.43775	6.69695	1.81486e-06	4.51101e-05	4.95534
AC008736.1	2.19398	-1.74388	2.58353	0.0179458	0.0484485	-3.24288
SLC17A8	2.19376	-0.124653	2.54424	0.0195204	0.0517069	-3.44914
JPT1	2.19209	4.56996	6.66436	1.94185e-06	4.74013e-05	4.99236
C10orf90	2.1913	-3.9925	2.31299	0.0317419	0.0745794	-3.61054
RBBP8NL	2.1892	-3.0623	1.59176	0.127471	0.219688	-4.77797
MFHAS1	2.18853	5.57317	6.48972	2.79707e-06	6.28905e-05	4.55147
NPTX1	2.18665	-1.7534	1.54234	0.139014	0.234882	-4.9967
R3HDM4	2.18384	6.17749	6.24206	4.72509e-06	9.30141e-05	3.99514
TUBA1C	2.18373	5.65254	5.44862	2.66773e-05	0.000349442	2.27395
MIR181A1HG	2.18326	-4.27358	1.80794	0.0860181	0.162513	-4.44267
AC021087.1	2.18151	-4.73525	2.32616	0.0308891	0.0730568	-3.57442
DDX12P	2.1807	0.644117	3.33017	0.00341338	0.0136313	-1.90898
CDCA7L	2.17765	3.33289	4.9594	8.02539e-05	0.000797671	1.40313
POLL	2.17761	4.81454	8.24992	8.52361e-08	4.59809e-06	8.10966
DGKK	2.17756	-1.87585	1.39031	0.180052	0.286298	-5.09171
ATP1B3	2.17672	5.41264	8.38658	6.61325e-08	3.8407e-06	8.32374
FIGNL1	2.17624	2.65736	5.41561	2.87138e-05	0.000368632	2.47957
ADIPOR1	2.17252	6.80784	7.24261	5.97175e-07	1.90317e-05	6.07922
ELOVL1	2.17235	5.63064	7.27018	5.6516e-07	1.83943e-05	6.17091
BTF3P1	2.1718	-4.94824	1.88006	0.0750774	0.146392	-4.30642
S1PR4	2.17162	1.43074	3.64284	0.00166617	0.00799422	-1.34022
ZNF175	2.17125	3.03408	5.16369	5.05277e-05	0.000561347	1.88637
AL161891.1	2.16973	0.172913	4.08648	0.000597418	0.00362324	-0.242788
NUP205	2.16921	4.92217	7.60339	2.92754e-07	1.12458e-05	6.85626
SYCE2	2.16839	-1.83593	2.35074	0.0293531	0.0703557	-3.6694
EVPLL	2.16714	-4.9832	2.58403	0.0179262	0.0484262	-3.15568
TBPL1	2.16614	3.85954	6.1361	5.92763e-06	0.000110779	3.93907
CR1	2.16512	2.60455	3.03856	0.00660195	0.0226611	-2.78803
LINC01659	2.16308	-2.96381	2.80058	0.0111985	0.0338205	-2.76717
C10orf91	2.16287	-4.46355	2.23487	0.0372663	0.0843081	-3.76213
PCNT	2.16211	5.57757	7.14693	7.2359e-07	2.20569e-05	5.91157
TRPV5	2.16068	-2.53143	2.51778	0.0206533	0.0538882	-3.31675
PFAS	2.15823	4.84859	7.25658	5.80726e-07	1.86289e-05	6.17074
BOLA3	2.1577	3.38489	6.11331	6.22503e-06	0.000114451	3.92674
POMK	2.15744	-0.446551	3.68549	0.00151013	0.00742135	-1.07158
SKA2	2.15666	4.10283	6.84969	1.32422e-06	3.50854e-05	5.40389
IL12RB2	2.15634	-0.0478021	3.56491	0.00199362	0.00916885	-1.35723
CLIC2	2.15624	3.49987	4.7993	0.000115605	0.00104741	1.03294
FAM185BP	2.15622	-2.72299	2.28299	0.0337675	0.0781173	-3.74168
AC012073.1	2.15603	1.14536	4.07278	0.000616665	0.00371972	-0.377991
SNHG21	2.15578	-2.05628	2.92858	0.00843898	0.0272063	-2.55943
AP001189.1	2.15575	-2.77182	1.78715	0.0894205	0.167483	-4.51757
CRB2	2.15448	-0.0587172	2.77511	0.0118423	0.0352051	-2.99628
SNRNP25	2.1509	4.13705	7.48311	3.7057e-07	1.35148e-05	6.67878
ANP32E	2.15009	5.79305	7.75832	2.16712e-07	9.2208e-06	7.12194
SLC5A4-AS1	2.14995	-4.91911	2.01466	0.057896	0.119639	-4.08426
FARSA	2.1498	5.49744	6.17929	5.40344e-06	0.000102816	3.88546
CEACAM22P	2.14855	-0.918169	2.04605	0.0544332	0.11407	-4.33274
ACLY	2.14737	6.2119	6.98785	9.98434e-07	2.81584e-05	5.56671
MEGF11	2.14724	-3.98895	1.87256	0.076155	0.147963	-4.34091
C1orf109	2.14649	3.50498	6.84641	1.33319e-06	3.51709e-05	5.44414
RPS3AP3	2.14621	-4.33301	2.23546	0.0372214	0.0842466	-3.7372
AC087294.1	2.14541	-1.7274	2.56563	0.0186477	0.0499692	-3.28093
NEDD1	2.14517	3.65561	6.35409	3.72375e-06	7.84709e-05	4.41634
PMS2P5	2.14461	-3.50359	2.32827	0.030754	0.0728167	-3.64055
GDF10	2.14448	-1.48573	2.17425	0.0421464	0.0931316	-3.98343
AL513320.1	2.14445	-1.09762	2.59343	0.0175682	0.047651	-3.23838
AC021945.1	2.14327	-1.52252	2.74416	0.012672	0.0370251	-2.93888
MIR5195	2.14298	-4.66354	1.98507	0.0613391	0.125223	-4.13468
FDPSP1	2.14243	-4.12282	2.08191	0.0507054	0.107882	-4.01468
ANP32B	2.14222	7.31493	7.85819	1.78824e-07	7.98292e-06	7.29712
METTL4	2.14218	3.36702	8.00693	1.34647e-07	6.47045e-06	7.7347
HPS1	2.14167	5.97424	8.24911	8.53653e-08	4.59809e-06	8.05713
CDK6	2.1414	4.87769	5.39774	2.98821e-05	0.000380244	2.20355
AC234781.2	2.13921	-4.30975	2.41458	0.025688	0.0636436	-3.426
AF127936.2	2.13921	-3.22136	2.37303	0.0280214	0.0680083	-3.53673
FANCE	2.13885	1.90582	4.33593	0.000335505	0.00235087	0.193592
AP001437.1	2.1388	-2.83749	2.96918	0.00770978	0.025462	-2.45391
AL356804.1	2.13415	-4.33613	1.70132	0.104725	0.188865	-4.58146
AC002467.1	2.1336	0.353232	3.37386	0.00308946	0.0126405	-1.79185
AL021707.3	2.13304	-1.00633	2.07717	0.0511854	0.10862	-4.22352
AC004687.1	2.13217	1.2596	3.37073	0.00311163	0.0127121	-1.94295
AC006116.8	2.13141	-2.58834	2.46376	0.0231609	0.0588058	-3.38879
SCARNA21	2.13008	-3.91635	1.6411	0.116759	0.205466	-4.70705
AC098487.1	2.1298	-1.72767	2.45378	0.0236541	0.0597481	-3.47031
ART4	2.12963	4.66485	4.35259	0.000322833	0.00228423	-0.157994
AP000845.1	2.12941	-2.48509	2.7752	0.0118399	0.0352051	-2.84272
KDM4A-AS1	2.12826	-0.662079	3.70391	0.0014473	0.00718997	-1.00744
MAZ	2.12725	6.81494	7.93405	1.54675e-07	7.15227e-06	7.44435
DPF3	2.12684	4.10907	3.4831	0.00240582	0.010479	-2.08183
CENPJ	2.1267	3.16053	5.75422	1.35764e-05	0.000209528	3.18806
RAB27B	2.12585	1.02512	1.97799	0.0621901	0.12661	-4.59517
SUPT16HP1	2.12548	-4.37765	2.32546	0.030934	0.0731361	-3.59103
PIK3R2	2.12542	-3.46511	2.26308	0.0351769	0.0806167	-3.72622
TMEM131L	2.12257	5.49212	10.2811	2.49219e-09	3.43138e-07	11.6184
MIR4489	2.12249	-3.53546	2.1267	0.0463753	0.100572	-3.96184
TBC1D31	2.12201	2.3285	6.06755	6.86942e-06	0.000123338	3.93011
HERC2P2	2.12051	4.54372	3.11986	0.00549938	0.0197353	-2.94011
CSNK1G2P1	2.11881	-4.24073	2.21712	0.0386388	0.0868055	-3.79127
RPSAP58	2.11845	1.00892	2.93229	0.00836973	0.0270418	-2.82247
LINC02413	2.11812	-4.79913	1.23215	0.2325	0.347865	-5.1501
AC012020.1	2.11741	-3.06143	2.93499	0.00831964	0.0269229	-2.51432
RPS6P25	2.11463	-1.06672	2.92329	0.00853878	0.0274306	-2.60989
TFDP2	2.11427	5.35215	8.05513	1.22897e-07	6.06028e-06	7.71672
CFAP58-AS1	2.11412	-2.41526	2.49521	0.0216686	0.0558884	-3.36496
CALM3	2.11391	7.12374	6.08567	6.60637e-06	0.000119955	3.64654
ARMC6	2.11388	4.73769	6.19971	5.17248e-06	9.98953e-05	3.96136
P2RY1	2.11254	2.62805	4.91948	8.7883e-05	0.000851231	1.39296
AC129492.1	2.11253	-2.19877	2.50524	0.0212118	0.0549416	-3.34982
AC078817.1	2.11229	-4.10524	1.73194	0.099025	0.180937	-4.53386
ANKRD27	2.11065	4.0306	5.64419	1.72935e-05	0.000254399	2.85029
TET3	2.11057	5.37262	5.72013	1.46313e-05	0.00022217	2.88494
ITGB3	2.1105	1.97894	3.20566	0.00453007	0.0169226	-2.34464
CRYBB1	2.11029	-2.16409	2.08427	0.050469	0.1075	-4.11934
SLF1	2.10807	2.40822	5.5707	2.03427e-05	0.000288018	2.8475
DKC1	2.10726	5.76699	7.92584	1.57117e-07	7.22446e-06	7.44281
RN7SL851P	2.10594	-3.44017	1.66919	0.111006	0.197698	-4.66355
MPHOSPH9	2.1056	4.0623	6.84793	1.32903e-06	3.51369e-05	5.40084
VRK2	2.10502	3.52402	6.72054	1.72827e-06	4.3544e-05	5.18352
RFC5	2.10212	3.80159	7.31928	5.12477e-07	1.72106e-05	6.37983
CLCN2	2.10072	3.65225	5.81934	1.17727e-05	0.000187842	3.23857
AC011481.1	2.10033	-3.32219	2.19408	0.0404895	0.0900878	-3.8466
S100A12	2.09999	0.663534	1.85905	0.0781304	0.150952	-4.81096
EZH1	2.09966	5.31731	6.5633	2.39725e-06	5.60075e-05	4.71833
WRN	2.09925	4.31336	7.10619	7.85519e-07	2.34774e-05	5.90924
ZNF681	2.0988	0.971014	3.97105	0.000780403	0.00445727	-0.54579
AC012615.1	2.09878	1.65728	3.89087	0.00093953	0.00513629	-0.821421
FARSB	2.09875	5.09874	7.13724	7.37846e-07	2.23248e-05	5.91019
SUPT16H	2.09687	6.29881	7.70282	2.41277e-07	9.86658e-06	7.00038
FANCG	2.09421	3.59813	6.35276	3.73427e-06	7.8625e-05	4.42946
AL445483.1	2.09298	-3.71143	2.27003	0.0346788	0.0797015	-3.72432
AC134878.2	2.09256	-4.68436	1.92393	0.0690378	0.137392	-4.27027
DDI2	2.09235	6.41286	6.9967	9.80631e-07	2.77842e-05	5.58004
ZNF90	2.09198	0.251919	3.3527	0.00324239	0.0131065	-1.81876
GNG3	2.09128	-3.02487	2.16158	0.0432372	0.0951389	-3.91971
TUBB4B	2.09093	7.46231	6.64723	2.01227e-06	4.88768e-05	4.8479
PYGO1	2.08944	1.41875	3.68452	0.00151349	0.00743488	-1.23829
PBX2P1	2.088	-4.07983	1.94011	0.0669217	0.134065	-4.22601
GADL1	2.08778	-3.93558	2.20377	0.0397018	0.0886733	-3.79932
AP000662.2	2.08681	0.861993	4.51908	0.0002199	0.00170927	0.645548
CDK4	2.08584	5.78724	7.71207	2.36989e-07	9.77798e-06	7.03481
LINC01419	2.08535	-4.28511	2.57182	0.0184019	0.0494674	-3.14847
IMPDH2	2.08259	6.27384	9.14309	1.69492e-08	1.47826e-06	9.68528
IFITM4P	2.08255	-3.20708	2.40763	0.0260655	0.064403	-3.49607
NT5C3AP1	2.08181	-2.93667	2.32258	0.0311187	0.0734948	-3.66405
HERC1	2.08064	6.50433	8.53361	5.04693e-08	3.24646e-06	8.57758
AP001469.2	2.07971	-4.51043	2.13989	0.0451647	0.0984872	-3.88997
IGHJ2	2.07793	-4.58007	1.84427	0.0803446	0.154257	-4.37325
AL121832.1	2.07661	-4.54292	2.17394	0.0421729	0.093182	-3.83902
ZNF816	2.07602	1.14112	4.06282	0.000631048	0.00377735	-0.357022
LARP1	2.07463	7.4477	9.29831	1.29321e-08	1.20509e-06	9.9482
AC100835.1	2.07436	-4.11793	2.08104	0.0507935	0.108003	-4.03869
GMPS	2.07422	5.31279	7.62378	2.81339e-07	1.09619e-05	6.87857
LY9	2.07252	1.0271	4.26733	0.00039314	0.00264409	0.0656228
DCLRE1A	2.0689	3.39975	5.33402	3.44578e-05	0.000421613	2.21446
AP005136.2	2.06867	-1.40927	3.16091	0.00501277	0.0183774	-2.11605
NME1	2.06814	3.01524	4.21658	0.000442094	0.00288314	-0.276796
AL592293.1	2.06785	-4.25156	2.42768	0.0249908	0.0623067	-3.40385
MOSPD3	2.06728	3.95519	6.60377	2.20294e-06	5.27244e-05	4.90701
AL591030.1	2.06558	-3.31238	2.38398	0.0273879	0.0668341	-3.53194
PRKAB1	2.06529	5.38218	8.39412	6.52182e-08	3.80725e-06	8.34392
DBF4B	2.06347	3.03991	6.01158	7.75153e-06	0.000136004	3.74531
GRK6	2.06126	5.00491	6.53773	2.52905e-06	5.82536e-05	4.68037
BX322639.1	2.06116	-2.38302	1.86217	0.0776705	0.150253	-4.43922
GNG10	2.06073	-3.8989	2.1105	0.0479011	0.103196	-3.98593
ATP5EP2	2.05859	-4.41009	2.34385	0.0297762	0.0709947	-3.55035
GLIPR2	2.05743	3.90972	5.97892	8.31924e-06	0.000143887	3.5641
AP000344.1	2.05726	-3.79377	1.84082	0.0808679	0.155067	-4.41509
EXOSC3	2.05642	3.14819	5.63647	1.75906e-05	0.000257534	2.91063
B3GNT8	2.05565	0.377983	3.19626	0.00462751	0.0172069	-2.15549
LIPE	2.05563	1.68715	4.19044	0.000469659	0.00301873	-0.143626
WDR4	2.0555	3.31621	4.32098	0.000347293	0.00241323	-0.0808105
STK26	2.05547	3.41508	7.32854	5.03122e-07	1.70311e-05	6.42761
TBL1Y	2.05531	-3.78043	1.13286	0.270969	0.390128	-5.35474
LGALS8-AS1	2.0553	-3.36101	1.82765	0.0828974	0.157921	-4.43492
AC099329.1	2.05492	-0.680036	2.9816	0.00749905	0.0249237	-2.51323
ZNF551	2.05341	2.11634	5.09837	5.85602e-05	0.000626722	1.82957
ISCA2	2.05191	3.60954	4.96059	8.00366e-05	0.000796516	1.37121
GP6	2.05164	-0.519966	2.28159	0.0338649	0.0782723	-3.87043
ZNF486	2.04928	0.825498	4.25586	0.00040371	0.00269963	0.0759955
CASTOR2	2.04927	0.653651	3.07562	0.00607505	0.0213184	-2.44319
SF3B3	2.04902	6.65602	7.24197	5.97944e-07	1.90317e-05	6.07728
VPS9D1-AS1	2.04881	2.0582	4.14353	0.000523511	0.00328138	-0.301848
ATP5A1P3	2.04867	-0.511697	2.57134	0.0184209	0.049513	-3.35583
PGLYRP1	2.04527	-0.830743	1.79335	0.0883932	0.165927	-4.69053
PPCDC	2.04519	2.81146	6.63703	2.05546e-06	4.96797e-05	5.06998
RUVBL2	2.04389	5.81498	7.5196	3.44925e-07	1.28863e-05	6.6508
SCML2	2.04358	2.24304	4.27461	0.000386584	0.00260931	0.0123069
DRAXINP1	2.041	-2.19349	1.09257	0.287855	0.408361	-5.44661
PKN2-AS1	2.04082	-3.06008	2.3555	0.0290638	0.0698809	-3.61264
AC008115.3	2.03917	-0.762222	2.61381	0.0168146	0.0461314	-3.23686
AC004943.2	2.0374	0.766695	4.31464	0.000352419	0.00243642	0.230122
SRRD	2.03732	4.15315	6.57991	2.31547e-06	5.45649e-05	4.83665
VPREB3	2.03696	-0.446887	1.93906	0.0670571	0.134297	-4.44153
CCT2	2.03645	6.66915	8.27932	8.06903e-08	4.40722e-06	8.10252
PIP4K2A	2.03616	5.61656	8.77524	3.25626e-08	2.39653e-06	9.03748
HCFC1	2.03387	6.33301	7.95723	1.47989e-07	6.93481e-06	7.49187
NDC1	2.03368	3.94527	5.60835	1.87173e-05	0.000270464	2.76738
MEIOB	2.03307	-0.852167	2.35156	0.0293028	0.0702652	-3.72279
TTTY10	2.03292	-3.8103	1.26628	0.220284	0.333852	-5.20349
RPL13AP25	2.03216	-2.38941	2.02011	0.0572801	0.118631	-4.18027
CETN3	2.03215	3.136	5.07987	6.1064e-05	0.000649547	1.7006
C14orf80	2.03177	2.52067	4.32224	0.000346284	0.00240759	0.0250302
CSE1L	2.03155	5.65959	6.13341	5.96198e-06	0.000110862	3.77546
PADI4	2.03021	0.988132	2.01633	0.0577063	0.119333	-4.63244
FAAP24	2.02986	-0.136107	3.83081	0.00107953	0.00570565	-0.764601
HMGB1P5	2.02962	-2.95039	1.88424	0.074482	0.145451	-4.37949
PITHD1	2.02951	5.48407	8.41954	6.22294e-08	3.7198e-06	8.39081
WASIR2	2.02822	-4.67007	1.9195	0.0696268	0.138216	-4.23782
TMEM63C	2.02785	-0.297446	2.8976	0.00903971	0.0286419	-2.73058
TMEM164	2.0276	3.62388	4.74683	0.000130347	0.00114541	0.886375
FAM53B	2.02755	4.0417	5.52402	2.25604e-05	0.000308511	2.57657
AC011337.1	2.02391	-0.0668215	3.38747	0.00299485	0.0123607	-1.72333
CPA3	2.0236	0.67169	2.40241	0.026352	0.0649408	-3.82254
LINC01795	2.02274	-4.33275	1.89896	0.0724206	0.142298	-4.30166
AL512662.1	2.02194	-3.58318	2.15183	0.0440942	0.0966169	-3.89888
UBL7	2.0205	4.26986	5.70007	1.52908e-05	0.000229548	2.94363
WNK1	2.01976	7.50391	7.1771	6.80989e-07	2.09933e-05	5.94276
DRC7	2.01938	-1.19007	1.8737	0.0759898	0.147736	-4.50767
AC092835.1	2.01879	-2.63745	2.34752	0.0295503	0.0706623	-3.63828
DARS2	2.01869	3.84365	4.34456	0.000328882	0.00231816	-0.0666527
TLN2	2.01677	3.45677	4.45186	0.000256737	0.0019295	0.213313
TAF5	2.01633	2.56815	5.50057	2.37659e-05	0.000320382	2.68476
RAB38	2.01501	0.103278	3.12275	0.00546366	0.0196493	-2.28877
SNORA71B	2.01191	-0.774985	3.0016	0.00717144	0.0241089	-2.53765
AC003965.1	2.00962	-3.88293	2.10108	0.0488092	0.104676	-4.00645
RPS5	2.00832	7.98517	7.58131	3.05653e-07	1.165e-05	6.75584
HIPK1	2.00819	6.21132	7.25757	5.79579e-07	1.86164e-05	6.1126
CACNA1C-AS2	2.00749	-1.98596	2.14981	0.0442738	0.0969412	-4.01394
PHF7	2.00503	2.93081	6.26943	4.45737e-06	8.93954e-05	4.28525
POU4F1	2.00065	-3.01364	2.32306	0.0310881	0.0734438	-3.666
PEG10	1.99929	6.51296	1.91984	0.069582	0.138138	-5.36408
FAM89B	1.99819	0.572326	2.96835	0.00772398	0.0254811	-2.6903
PRMT3	1.99743	3.48154	6.37497	3.5627e-06	7.59919e-05	4.45459
TEX45	1.99707	-3.77776	1.65136	0.114629	0.202493	-4.71828
ZSCAN2	1.99569	2.4056	3.83661	0.00106515	0.00565196	-1.01872
LINC01835	1.99568	-4.25035	1.54115	0.139302	0.235335	-4.8214
CBX2	1.99342	1.43143	2.70024	0.0139454	0.0398988	-3.26063
AC046168.2	1.99277	-3.21771	1.29535	0.21028	0.322178	-5.17952
G2E3	1.99205	3.60866	5.88445	1.02137e-05	0.000167325	3.39464
ESR2	1.99045	-4.12845	1.60102	0.125399	0.216794	-4.77052
CCDC134	1.98879	0.915052	3.80489	0.00114621	0.00597432	-0.905976
RAN	1.98653	6.97682	7.62538	2.80462e-07	1.09619e-05	6.84174
NUDT4P1	1.98636	-4.72753	1.89819	0.0725265	0.142483	-4.26938
DDX11	1.98634	4.74265	5.53808	2.18677e-05	0.000302893	2.52355
PA2G4	1.98618	6.23865	6.83589	1.36232e-06	3.58237e-05	5.24977
TERF2IP	1.98601	6.29383	6.88382	1.2347e-06	3.32527e-05	5.34919
TGFBR3L	1.98546	-0.742699	2.5868	0.01782	0.0482098	-3.33393
SNRPD2	1.98367	5.55298	6.23271	4.82034e-06	9.417e-05	3.99435
DPY19L2	1.98334	0.441984	3.36611	0.00314462	0.0128084	-1.83793
HDC	1.98311	1.74033	2.50453	0.0212436	0.0550125	-3.81874
TMPO	1.98289	6.69708	5.9711	8.46134e-06	0.00014583	3.4012
GAB1	1.98275	5.10043	7.26468	5.71404e-07	1.85169e-05	6.175
SEC22C	1.98105	4.67831	7.30702	5.25141e-07	1.75104e-05	6.29115
JMJD1C-AS1	1.9808	-0.882835	2.48831	0.0219879	0.0565158	-3.48005
FUT1	1.97959	2.16779	3.36665	0.00314078	0.0127982	-1.99421
AC008013.2	1.97863	-1.93919	3.06026	0.00628824	0.0218785	-2.30082
AQP1	1.97735	5.89187	3.93163	0.000854963	0.00477844	-1.19344
ZNF804A	1.97683	-2.05754	2.48788	0.0220077	0.0565549	-3.40997
RPA2	1.97648	4.4225	5.968	8.51833e-06	0.000146606	3.5192
YEATS4	1.97551	3.31452	6.75759	1.60079e-06	4.08668e-05	5.2818
SUGT1P1	1.97472	-2.0165	3.33276	0.0033933	0.0135666	-1.75075
CENPQ	1.97184	1.43272	3.67474	0.00154804	0.00756971	-1.27036
CREG2	1.9708	-3.75234	1.56369	0.133925	0.228414	-4.80212
MARCH2	1.97013	5.08445	6.13215	5.97813e-06	0.000110984	3.80175
ALMS1-IT1	1.96855	0.16207	3.55252	0.00205129	0.00937118	-1.41572
HAT1	1.96782	4.71387	6.91699	1.15368e-06	3.14762e-05	5.49107
ZNF571-AS1	1.96634	-1.30526	2.24102	0.0368019	0.0834977	-3.90476
NUP107	1.96601	4.92538	5.95428	8.77561e-06	0.000149668	3.42045
TRPC3	1.96584	-2.0906	1.67595	0.109658	0.195925	-4.76025
AC010531.6	1.96534	-2.11938	3.06736	0.00618879	0.0216236	-2.28308
AP000302.1	1.96459	-3.90776	2.08852	0.0500441	0.106762	-3.9956
AC243725.1	1.96393	-3.56296	2.08205	0.0506916	0.107871	-4.02972
CDK2	1.96193	4.83289	7.7761	2.09403e-07	8.97211e-06	7.18973
CHST10	1.96104	1.73718	4.62157	0.00017372	0.00143014	0.819347
AL442067.2	1.95922	-3.84906	1.71596	0.101966	0.185027	-4.57962
TMEM249	1.95899	-3.09091	1.61824	0.121622	0.212044	-4.78973
AC090286.2	1.95889	-2.58227	2.14575	0.0446371	0.0975433	-3.98395
KRTAP5-10	1.95884	-3.30079	1.99784	0.0598309	0.122778	-4.22167
NAP1L5	1.95875	2.77654	3.09695	0.00579054	0.0205268	-2.72916
RPLP0P2	1.95797	-2.6707	2.18751	0.041032	0.0910557	-3.89509
MIR219A1	1.95788	-4.24809	1.96113	0.064257	0.129817	-4.21981
AL133551.1	1.95738	-3.49085	1.81952	0.0841725	0.159791	-4.45892
AC007250.1	1.95718	-4.82655	1.72726	0.0998782	0.182135	-4.51932
AC138649.1	1.95706	-2.34791	2.7057	0.0137809	0.0395252	-2.99056
MRM1	1.95627	2.84011	3.96431	0.000792677	0.00450636	-0.794076
DLEU2	1.95612	3.05861	3.53442	0.0021384	0.0096462	-1.79926
AC098850.4	1.95609	-3.12238	1.67505	0.109838	0.196146	-4.72484
KLHL12	1.95608	4.38212	5.8036	1.21849e-05	0.000193161	3.15451
TCF3P1	1.95537	-3.39086	1.85887	0.0781581	0.150993	-4.40421
CMSS1	1.95516	3.26958	4.83967	0.000105421	0.000979717	1.11776
RNASEH2B	1.95457	4.02767	7.56834	3.13503e-07	1.18753e-05	6.84967
TLCD1	1.95437	1.70934	4.06484	0.000628097	0.00376459	-0.425989
AC087388.1	1.95402	0.905334	2.30294	0.032408	0.0757388	-4.0596
NEMP1	1.95227	4.32438	5.98302	8.24563e-06	0.000143018	3.54285
PSRC1	1.95217	2.30244	3.51806	0.00222033	0.0098866	-1.72599
MIR4737	1.95136	-3.41711	1.90015	0.0722562	0.142112	-4.34654
ASAP1	1.95059	5.58555	8.55018	4.89638e-08	3.1915e-06	8.6265
ST8SIA6	1.9499	0.0641386	3.56252	0.00200465	0.00920544	-1.36672
HDAC2	1.94874	5.81613	8.32831	7.36678e-08	4.11265e-06	8.21004
DCAF11	1.94842	7.34942	6.44967	3.04289e-06	6.76725e-05	4.42884
HSP90AA2P	1.9484	-2.96924	1.89768	0.0725978	0.142601	-4.34414
AC007014.2	1.94724	-2.86765	2.28083	0.0339179	0.0783469	-3.7268
AP2M1	1.94604	7.56453	7.25767	5.79462e-07	1.86164e-05	6.10598
UBBP4	1.94581	-2.36582	2.51769	0.0206573	0.0538928	-3.3243
CU634019.6	1.94522	-0.670546	1.86839	0.0767601	0.148773	-4.53089
AC008610.1	1.94521	-1.22676	2.52837	0.020193	0.0529911	-3.39024
NUP210	1.94471	6.34956	7.36152	4.71217e-07	1.61447e-05	6.32078
NME4	1.94448	6.32745	7.59993	2.94735e-07	1.13042e-05	6.79535
EIF4BP7	1.94422	-4.32277	2.53851	0.0197608	0.0521717	-3.20479
AC078852.2	1.94325	-3.63128	1.73418	0.0986195	0.180411	-4.56071
MTCO1P11	1.94297	-4.04603	1.50919	0.147235	0.245488	-4.88547
RNF144A-AS1	1.94238	-1.70538	2.53462	0.0199255	0.0525063	-3.32696
PGAM1P11	1.94237	-4.25946	1.80218	0.0869495	0.163832	-4.46391
SPATA5	1.94233	2.66099	4.37618	0.000305721	0.0021946	0.152346
LINC00665	1.94205	1.89682	3.9736	0.000775809	0.00443516	-0.60788
PSMD2	1.94186	6.90619	6.864	1.2859e-06	3.43289e-05	5.29996
SLC5A5	1.94004	-3.93073	1.99184	0.0605358	0.123865	-4.18025
JARID2-AS1	1.9399	-3.80191	1.68418	0.108037	0.193544	-4.64748
DHRS11	1.93954	3.26551	5.05772	6.42034e-05	0.000675321	1.60626
ZNF845	1.93786	1.87835	3.81034	0.00113184	0.00592211	-1.00174
KRT6A	1.9375	-5.16784	1.79019	0.0889147	0.166689	-4.42473
EP300	1.93638	6.42489	7.16188	7.02141e-07	2.1564e-05	5.91617
LCMT1-AS1	1.93587	-2.51113	2.31658	0.0315078	0.0741779	-3.69452
NPM3	1.93556	3.38757	6.32545	3.95691e-06	8.21135e-05	4.39289
RPSAP18	1.93464	0.171202	1.71098	0.102898	0.186249	-4.94471
AC022107.1	1.93257	-0.492873	2.70531	0.0137925	0.0395493	-3.07977
SNRPF	1.92931	4.65946	6.26724	4.47822e-06	8.94562e-05	4.12059
AP003392.6	1.92893	-2.77369	2.23104	0.0375587	0.0848456	-3.80393
AGO2	1.92642	6.45083	6.27528	4.40218e-06	8.84725e-05	4.05945
LAGE3	1.92511	3.32016	4.97271	7.78625e-05	0.000780472	1.42078
AP000251.1	1.92506	-3.70649	2.0335	0.0557946	0.116287	-4.08952
AC073621.1	1.92462	0.0778651	1.95182	0.0654255	0.131808	-4.61422
RNF10	1.92344	7.4489	7.49724	3.60411e-07	1.3308e-05	6.58591
AP005329.2	1.92331	-2.2547	1.52867	0.142357	0.239047	-4.95944
KRT5	1.92177	-2.70967	1.85122	0.0792972	0.1526	-4.49975
MIR421	1.92153	-3.97916	1.78178	0.0903178	0.168847	-4.4992
SNORD124	1.92051	-3.51491	1.72683	0.0999566	0.182231	-4.5759
PTGES3L	1.91936	-2.69423	2.00093	0.0594716	0.122226	-4.20269
SNORD101	1.91888	-1.1513	2.20479	0.0396195	0.0885136	-3.99612
SP4	1.91822	2.70487	5.88782	1.01392e-05	0.000166661	3.50313
C16orf95	1.91711	-0.382626	3.53911	0.00211549	0.00958346	-1.40074
ARHGAP33	1.91661	4.3227	4.78956	0.000118207	0.00106352	0.870271
AC008875.1	1.91637	-2.32014	1.9316	0.0680265	0.135732	-4.32159
C14orf37	1.91567	0.404689	3.0565	0.00634163	0.021996	-2.46611
TNS1	1.91514	8.20304	6.13184	5.98214e-06	0.000110984	3.75158
SPATA3-AS1	1.91479	-4.97622	1.83209	0.0822095	0.156915	-4.36452
KMT5A	1.91432	5.367	5.7395	1.40221e-05	0.000214784	2.9316
GEMIN2	1.91369	2.096	5.3889	3.04777e-05	0.000386019	2.47178
HMGB3	1.91339	4.50034	4.27039	0.000390366	0.00262976	-0.342309
AC007314.1	1.91135	-4.18889	1.27294	0.21796	0.331087	-5.12608
LTBP1	1.91075	5.59413	4.97613	7.72593e-05	0.000776331	1.20834
LINC02547	1.91035	-4.70139	1.865	0.0772556	0.149568	-4.3256
MCPH1-AS1	1.90982	-1.50762	2.77972	0.0117231	0.0349611	-2.85758
HIST1H1C	1.90896	6.14547	3.37548	0.00307807	0.0126065	-2.46271
AC113361.1	1.9084	-3.48875	1.86858	0.076733	0.148744	-4.35851
MORC1	1.90832	-4.14176	2.06998	0.0519191	0.109892	-4.01597
TALDO1	1.90718	6.78165	6.84898	1.32616e-06	3.5099e-05	5.27059
HAUS2	1.90713	3.96224	5.78884	1.25847e-05	0.000197835	3.17322
ATG14	1.9071	4.68102	6.12618	6.05534e-06	0.000112003	3.81938
USP32P2	1.9066	-2.03273	3.07693	0.00605719	0.0212709	-2.27595
AL365330.1	1.90575	-1.25091	2.94673	0.00810514	0.0264115	-2.54581
AC020571.1	1.90527	-4.44171	1.6865	0.107583	0.192988	-4.62109
LINC01684	1.90526	-1.2157	2.22939	0.0376853	0.0850845	-3.92971
BBS7	1.90444	2.75305	5.31047	3.63245e-05	0.000439254	2.24521
CNOT6	1.90354	4.62306	7.34642	4.85555e-07	1.65738e-05	6.3653
LINC01356	1.90324	-4.21605	2.28013	0.0339666	0.0784371	-3.68671
GTPBP2	1.9031	6.24362	6.69984	1.80399e-06	4.4931e-05	4.96668
AL441992.1	1.90136	-0.788097	3.01219	0.00700365	0.0236916	-2.45109
KATNAL1	1.90127	3.66901	4.94578	8.27782e-05	0.000815733	1.32332
LINC01991	1.90023	-4.32346	1.8263	0.083109	0.158189	-4.40313
S100A8	1.89954	3.51538	1.85339	0.0789728	0.152099	-5.29185
IARS	1.89933	6.4432	6.32281	3.97909e-06	8.25038e-05	4.16137
GAPVD1	1.89887	5.88597	7.74576	2.22036e-07	9.36604e-06	7.09062
DDX39A	1.89817	6.00013	5.03983	6.68596e-05	0.000695499	1.33174
ZNF556	1.89668	-1.87501	2.67655	0.0146817	0.0415545	-3.04575
SRY	1.8946	-4.97222	1.3434	0.194522	0.303613	-5.01939
AL133267.1	1.89419	-4.78963	1.73803	0.097924	0.17938	-4.50617
SLFN11	1.89362	3.47718	4.75008	0.000129379	0.00114099	0.881524
MOSPD1	1.89335	3.79387	5.34391	3.37028e-05	0.000414861	2.21847
RPL22L1	1.89235	4.33229	5.30024	3.71672e-05	0.000446517	2.0396
TNNI2	1.89234	1.27861	2.02983	0.056198	0.116929	-4.56135
SIGLEC12	1.89157	-0.299645	1.81166	0.0854211	0.161548	-4.73607
DOK3	1.89123	3.58107	5.93919	9.06767e-06	0.00015358	3.51046
MYCBP	1.89022	2.69014	4.66201	0.000158316	0.00133151	0.801552
KLHDC8B	1.89015	4.41934	5.45097	2.65383e-05	0.000347993	2.38432
ACTL6A	1.88917	4.58273	6.92723	1.12979e-06	3.10065e-05	5.51903
LINC01215	1.8888	-1.20279	2.52973	0.0201342	0.0528997	-3.35402
FASN	1.8883	7.69761	3.34129	0.00332795	0.0133651	-2.54763
CD177	1.88817	-1.17837	1.48685	0.152996	0.253149	-5.12489
SLC39A3	1.88806	3.99622	4.83548	0.000106433	0.000986932	1.01584
RPLP2	1.88693	8.22484	7.09732	7.99723e-07	2.37859e-05	5.78569
TRIM28	1.88656	7.37702	8.61455	4.3543e-08	2.91839e-06	8.72276
USP24	1.88596	6.37529	8.18984	9.53689e-08	5.00493e-06	7.93578
TET1	1.88229	0.794809	4.33602	0.000335431	0.00235087	0.274385
AC092821.1	1.88101	-1.33013	2.66485	0.0150589	0.0423966	-3.12248
PGM2L1	1.88098	3.13527	5.35109	3.31661e-05	0.000409901	2.28846
SLC6A4	1.88065	-2.42398	2.34698	0.0295833	0.0707148	-3.63932
BZW2	1.88065	4.42637	6.07628	6.74136e-06	0.000121842	3.73075
AL662800.1	1.88037	-3.14123	1.73255	0.0989143	0.180815	-4.62237
FBXO30	1.88002	4.46085	5.57081	2.0338e-05	0.000288018	2.62233
CSF2RB	1.87967	3.53274	5.04968	6.5384e-05	0.000685092	1.54088
RN7SKP173	1.87896	-4.13991	1.83381	0.0819428	0.156552	-4.42165
TMCC1-AS1	1.87885	0.210767	3.23448	0.00424346	0.0160939	-2.06112
IL9RP3	1.87862	-2.63074	1.5246	0.143363	0.240342	-4.94832
LY6H	1.87832	-3.2307	1.97729	0.0622741	0.126741	-4.22776
RPL24P2	1.87767	-4.16903	2.0422	0.054847	0.114715	-4.06343
PLAGL2	1.87661	4.59319	5.29912	3.72601e-05	0.000447267	2.01615
AC245123.1	1.87636	-4.28249	1.48614	0.153183	0.253407	-4.89179
ATG9A	1.87554	6.18445	6.42501	3.20525e-06	7.06932e-05	4.38833
BPI	1.87476	-3.12128e-06	1.69638	0.105672	0.190273	-4.89733
PNPLA1	1.87432	-4.04614	1.88869	0.0738536	0.144534	-4.33828
AC011603.2	1.87399	0.02821	2.21158	0.0390771	0.0875812	-4.08415
SMIM27	1.87318	1.47691	5.29883	3.72844e-05	0.000447267	2.31341
PYCR2	1.8728	4.62798	5.80002	1.22805e-05	0.000194425	3.1183
EPRS	1.87256	5.95539	5.62396	1.80829e-05	0.000262856	2.64882
ANKRD20A7P	1.87251	-4.66027	1.12479	0.274291	0.393733	-5.34402
UNC13D	1.87232	4.99799	5.34143	3.38906e-05	0.000416754	2.05089
CCDC138	1.87178	1.49546	5.24266	4.22968e-05	0.000492241	2.19345
AL162456.1	1.8715	-4.20155	1.68783	0.107326	0.192642	-4.61267
LINC01902	1.87092	-4.49555	1.78171	0.0903298	0.168851	-4.44963
MYLIP	1.86978	3.9314	7.37749	4.56525e-07	1.59154e-05	6.48058
ZNF526	1.86936	3.18248	5.22696	4.38166e-05	0.000504396	2.02031
C19orf84	1.86901	-4.39689	1.80593	0.0863415	0.162999	-4.42979
MIR4263	1.86801	-3.38205	2.48147	0.022309	0.0571077	-3.35109
PDCD1	1.86699	-0.022601	2.10154	0.0487648	0.104621	-4.28072
AL121658.1	1.86691	-2.56513	2.48467	0.0221581	0.0568343	-3.36147
AC117503.4	1.86651	-2.67509	2.55095	0.0192428	0.0511529	-3.26628
DDB1	1.86609	7.36186	7.07343	8.39297e-07	2.48124e-05	5.7309
MINCR	1.866	0.811216	2.87474	0.00950914	0.029798	-2.87001
AC084757.4	1.8656	-4.48513	1.77262	0.0918654	0.171082	-4.46374
SWT1	1.86521	2.53685	5.3538	3.29652e-05	0.000408035	2.36553
USP32	1.86491	5.26443	7.29004	5.43207e-07	1.7914e-05	6.20994
DBF4P1	1.86459	-4.75269	1.6173	0.121826	0.212264	-4.6754
SAP30	1.86377	2.3841	4.93499	8.48345e-05	0.000831982	1.42905
FLOT2	1.86335	6.36062	4.58117	0.000190623	0.00153394	0.27299
ZNF280B	1.86328	-0.690864	2.92912	0.0084289	0.0271846	-2.61814
LINC00989	1.86294	-3.10848	2.37941	0.0276508	0.0673223	-3.53904
NEXMIF	1.86182	-3.87731	1.82312	0.0836057	0.158969	-4.42534
AC008972.2	1.86178	-1.80855	2.45999	0.0233461	0.0591509	-3.48534
TRIM46	1.8605	-1.24953	3.28788	0.00375862	0.0146939	-1.86826
SNORD15B	1.86038	-2.39699	2.66864	0.0149358	0.0421464	-3.04741
SLC12A5	1.85962	0.467593	3.04493	0.00650841	0.022428	-2.49129
MKNK2	1.85953	7.31109	5.78982	1.25578e-05	0.00019754	2.9964
CCDC77	1.8595	2.66405	4.96637	7.89926e-05	0.000788896	1.48899
FO393411.1	1.85942	-4.28545	1.76255	0.0935946	0.173383	-4.48573
ZNF793-AS1	1.85832	-1.19547	2.78344	0.0116279	0.0347703	-2.88949
CAD	1.85782	5.5036	6.89962	1.1954e-06	3.23617e-05	5.39943
HRK	1.85679	-3.18877	1.21356	0.239367	0.355239	-5.24696
AL451074.2	1.85573	-2.03135	1.94028	0.0668986	0.134049	-4.34971
KATNB1	1.85534	3.83082	5.9375	9.1011e-06	0.000153827	3.50106
G6PD	1.85512	4.60969	5.37648	3.13353e-05	0.000393396	2.18571
GTF2F2	1.85363	4.09334	5.38852	3.05041e-05	0.000386152	2.25109
GABARAP	1.85255	2.38059	2.50281	0.0213217	0.0551682	-3.87247
MCTP2	1.85098	2.26935	4.67519	0.000153602	0.00130259	0.862381
RPA3	1.85087	3.94567	5.7163	1.47549e-05	0.000223494	3.00466
SMC3	1.84975	5.45311	7.2344	6.07069e-07	1.92223e-05	6.09324
XRCC5	1.84954	7.20244	5.69442	1.54821e-05	0.000231787	2.78476
AC122713.2	1.8492	-2.00545	2.45682	0.0235029	0.059455	-3.49492
TMEM14C	1.84891	6.04849	6.47099	2.90936e-06	6.51165e-05	4.48854
P3H2-AS1	1.84697	-3.41031	1.87658	0.0755763	0.147164	-4.38285
HK2	1.84608	2.82287	2.76292	0.0121628	0.0359098	-3.45671
REN	1.84445	-1.11137	1.55737	0.135414	0.230259	-5.02929
AC068491.4	1.84397	-0.226545	2.69818	0.0140079	0.0400357	-3.17968
CPSF3	1.8439	4.50504	6.00998	7.77843e-06	0.000136264	3.58397
QSOX2	1.84221	5.11058	7.13843	7.36086e-07	2.22991e-05	5.9096
AP001033.1	1.84003	-3.61049	1.99289	0.0604118	0.123649	-4.16543
DDHD1	1.83991	4.13458	7.56011	3.18598e-07	1.20126e-05	6.81187
AP2A1	1.83912	7.29213	8.12292	1.08141e-07	5.51001e-06	7.80352
ABHD4	1.83797	4.66573	5.78608	1.26609e-05	0.000198524	3.07047
RAPGEF2	1.83663	5.97099	5.95513	8.7594e-06	0.000149495	3.3742
MCUB	1.8366	2.02524	4.73728	0.000133229	0.00116323	1.01216
CEP135	1.83642	3.25252	5.81054	1.20011e-05	0.000190742	3.28075
AL132656.3	1.83636	0.228492	3.35476	0.00322719	0.0130515	-1.86672
POMC	1.83609	1.57414	2.63703	0.0159931	0.0444147	-3.51315
HAUS6	1.83576	3.82389	7.00172	9.70659e-07	2.76294e-05	5.71989
ZNF581	1.83542	2.87938	5.38457	3.07744e-05	0.000388675	2.38318
ASCL1	1.83406	-5.048	2.1213	0.046879	0.101413	-3.96479
RMI1	1.83404	2.7019	4.64444	0.000164833	0.00137109	0.749319
ZNF85	1.83387	0.832002	4.64756	0.000163657	0.00136518	0.945374
MICB	1.8338	1.35618	3.03737	0.00661953	0.0227056	-2.66593
RFXAP	1.83376	2.01141	4.96838	7.86313e-05	0.000786804	1.54293
PRELID2	1.83239	1.33041	4.05535	0.000642053	0.00383324	-0.396864
[truncated: 22,511 more rows]
