# Supplementary material for: Preneoplastic liver colonization by 11p15.5 altered mosaic cells in young children with hepatoblastoma
Source: Nat Commun. 2023 Nov 6;14:7122. doi: 10.1038/s41467-023-42418-9 (PMC10628292; doi:10.1038/s41467-023-42418-9)
Supplement: Supplementary file 5 — Supplementary Data 3 [file 41467_2023_42418_MOESM5_ESM.xlsx]

## Sheet: Feuil1
Supplementary Data 3: Differential expression analysis between 10 mosaic livers and 23 non mosaic livers in Bulk RNAseq
Limma package was used for differential expression analysis including a two-sided moderated t-test. Pvalues were adjusted with age at surgery using Benjamini Hochberg correction.
Gene	logFC	AveExpr	t	P.Value	adj.P.Val	B
XIST	2.86115	1.73023	1.19673	0.239189	0.754197	-5.18516
ALOXE3	2.80662	-3.8406	3.46714	0.00137328	0.267579	-1.46518
GPC3	2.75812	3.40536	3.34213	0.00194047	0.277612	-1.33927
ADCYAP1	2.7398	-2.64103	3.44997	0.00144047	0.267579	-1.38496
SSUH2	2.59521	1.60952	4.31892	0.000116636	0.264877	1.11042
ELFN2	2.59363	-1.37653	3.94282	0.000353681	0.264877	-0.16021
ISX	2.52311	-3.92538	2.83967	0.00736339	0.323843	-2.56839
RBP2	2.51474	-4.4655	3.48926	0.00129111	0.267579	-1.50232
CYP19A1	2.48508	-3.22845	3.42363	0.00154975	0.267579	-1.46759
ADAMTS16	2.48346	-3.06771	3.50647	0.00123049	0.267579	-1.29809
STMN2	2.4647	-1.67114	3.13466	0.00340462	0.298638	-1.89831
CD177	2.40472	-3.36327	2.89122	0.00645131	0.316708	-2.46797
GAL	2.38112	-3.17385	2.73726	0.00954334	0.332036	-2.704
COL17A1	2.36334	-4.05336	4.57104	5.47014e-05	0.264877	0.506754
ATP2C2	2.35336	-2.07191	3.7627	0.000595278	0.264877	-0.708201
FAM19A4	2.2902	-4.29063	3.7047	0.000702737	0.264877	-1.11338
XPNPEP2	2.25412	4.61729	2.179	0.0359182	0.465104	-3.9202
DLK1	2.21266	0.719888	2.55536	0.0149501	0.369678	-2.99768
CCDC187	2.20975	-1.8245	2.3413	0.0248366	0.418562	-3.33011
SORCS3	2.199	-2.23277	2.48798	0.0175838	0.381105	-3.08877
AL590004.4	2.15321	0.696313	3.6702	0.000775312	0.264877	-0.553044
SPOCK1	2.14381	-3.16903	3.19449	0.00289959	0.295467	-1.9246
AC073862.5	2.13323	-4.08517	3.9686	0.000328085	0.264877	-0.619113
FRMPD2	2.13301	-4.30552	2.42832	0.0202625	0.394495	-3.24996
MMP2-AS1	2.07167	-1.20856	3.67336	0.000768374	0.264877	-0.772313
AL365181.2	2.02694	-3.26734	3.48611	0.00130253	0.267579	-1.36148
CDH16	2.0085	-1.3258	3.03839	0.00439583	0.298638	-2.0477
AC073621.1	1.98675	-1.35576	3.08753	0.00386006	0.298638	-1.97768
WNT10A	1.97335	-2.65094	3.65131	0.00081806	0.264877	-0.992756
PRR29-AS1	1.97102	-3.39452	3.36798	0.00180736	0.267579	-1.64123
PRTN3	1.95672	-3.42949	2.72809	0.00976555	0.335887	-2.75037
ANO4	1.93163	-3.29779	2.48078	0.0178889	0.382592	-3.13803
HS6ST2	1.91608	-2.68519	3.49288	0.00127812	0.267579	-1.30439
HAMP	1.90943	7.07432	2.6422	0.0120898	0.353656	-2.99396
TMEM132D	1.90672	-2.69045	3.21522	0.00274188	0.295467	-1.85242
KRT23	1.90612	-0.0034238	2.77821	0.0086082	0.327888	-2.52905
CLDN6	1.88089	-2.84043	3.17013	0.00309593	0.298638	-1.93027
LINC02207	1.86746	-3.3487	3.61265	0.000912756	0.267579	-1.20097
LINC00632	1.85498	-3.38063	3.17925	0.00302098	0.298638	-1.96897
RETN	1.83164	-3.64747	2.85877	0.00701215	0.321218	-2.54218
CEBPE	1.82569	-4.61944	3.21053	0.00277681	0.295467	-2.0281
IL1RL1	1.82195	2.80484	2.55999	0.0147832	0.369678	-3.09437
EPN3	1.81916	-4.2236	2.88248	0.00659809	0.317776	-2.54859
NTS	1.81564	-0.258832	3.52941	0.00115391	0.267579	-0.944602
NPAS1	1.80057	2.17962	2.51763	0.0163768	0.379286	-3.14759
AL117190.1	1.79099	-3.62036	2.95372	0.00548726	0.301655	-2.38142
MCEMP1	1.78433	-2.98433	2.44521	0.0194689	0.391751	-3.19142
AC008622.2	1.77373	-3.45795	3.19584	0.00288906	0.295467	-1.96481
MT1B	1.75955	-5.28225	2.14856	0.0384294	0.473131	-3.66296
GHRHR	1.75572	-3.92966	2.35311	0.0241658	0.416039	-3.34982
AC008703.1	1.74436	-2.55404	2.62923	0.0124821	0.356904	-2.87805
SH2D5	1.7394	-1.11418	1.92734	0.0618109	0.536057	-3.98886
FAM3B	1.72242	0.420595	4.22187	0.000155689	0.264877	0.747638
CA12	1.72038	0.359891	2.32999	0.025495	0.42555	-3.41854
PERM1	1.71476	-3.10675	2.68925	0.0107598	0.342229	-2.79764
PSMD10P2	1.70457	-1.95473	2.22227	0.0325991	0.45086	-3.52182
POU3F1	1.69645	-3.93021	3.03982	0.00437929	0.298638	-2.27464
AC016999.1	1.69448	0.151161	1.68859	0.0998933	0.612351	-4.3939
SYNDIG1	1.68917	-3.46311	3.07005	0.00404309	0.298638	-2.17488
PURG	1.6877	-3.51659	3.11876	0.00355226	0.298638	-2.08572
ELANE	1.67569	-2.32965	2.60166	0.0133557	0.36524	-2.90751
GRIK3	1.67304	-2.74056	2.75325	0.00916751	0.331789	-2.6791
AL356417.2	1.66964	-4.60364	3.56782	0.00103587	0.267579	-1.38522
LRRC15	1.66881	-1.64282	2.88967	0.0064771	0.316897	-2.36683
XIRP1	1.66189	-3.25096	2.2331	0.0318125	0.447599	-3.51552
DGKK	1.65765	-4.81049	2.61723	0.0128557	0.361886	-2.98752
HMGB1P39	1.62836	-3.63637	2.6728	0.0112086	0.345005	-2.85605
AC011416.4	1.62385	-4.28983	3.45173	0.00143344	0.267579	-1.58402
FAM46B	1.62371	-2.06837	3.33213	0.00199448	0.277915	-1.56733
NPSR1-AS1	1.61845	-4.73343	2.67564	0.0111298	0.344628	-2.88642
LINC01336	1.60694	-2.682	3.04938	0.00427025	0.298638	-2.14968
ACTG2	1.60484	0.637352	3.30848	0.00212793	0.280118	-1.39309
AP002847.1	1.60045	-4.75944	3.21018	0.00277945	0.295467	-2.03552
ACAN	1.60003	-2.32816	2.8994	0.00631657	0.313021	-2.3841
SLC30A2	1.59749	-4.42098	2.20915	0.0335753	0.454649	-3.57064
DES	1.59408	0.734054	2.19221	0.0348746	0.458045	-3.64901
CIDEC	1.59397	0.507679	2.23964	0.0313454	0.446697	-3.56024
AL133371.2	1.59391	-2.91561	3.64838	0.000824886	0.264877	-1.07254
NPTX1	1.58959	-3.69812	2.38577	0.022394	0.403774	-3.29923
AL359182.1	1.58275	-3.39741	2.90309	0.00625679	0.312909	-2.46768
PGLYRP1	1.58187	-2.77005	2.60428	0.0132704	0.364586	-2.92673
C6orf223	1.57965	-3.05125	2.92982	0.00583873	0.306513	-2.38973
VWA5B2	1.57222	-3.10801	2.48227	0.0178255	0.382474	-3.13614
SLC9A2	1.56935	-5.07769	3.12693	0.00347567	0.298638	-2.20212
CHRNA7	1.55963	-4.37119	2.99534	0.00492239	0.30127	-2.37517
TUBBP5	1.55693	-3.2105	2.92706	0.00588062	0.306513	-2.40358
ZNF750	1.55379	-4.60168	3.11762	0.00356307	0.298638	-2.17989
COL1A1	1.55276	7.76348	4.22469	0.000154393	0.264877	0.911606
DIP2A-IT1	1.55196	-3.52884	3.05268	0.00423318	0.298638	-2.21164
PLPPR3	1.54897	-4.21179	2.82073	0.00772782	0.323843	-2.64312
CRYBG2	1.53744	-1.56995	2.9751	0.00518991	0.30127	-2.19803
LINC00473	1.53635	-1.87061	2.60221	0.0133379	0.36524	-2.89649
FMO1	1.53374	-1.16131	3.4301	0.00152222	0.267579	-1.24942
DIRAS1	1.53163	-3.28114	3.11177	0.00361905	0.298638	-2.08604
MIR23B	1.523	-3.81935	3.06738	0.00407177	0.298638	-2.2153
ASB16	1.52072	-4.45525	3.27418	0.00233663	0.286953	-1.90513
AC087241.3	1.51901	-4.90801	2.78542	0.00845271	0.325439	-2.73641
CTSG	1.51491	-1.7361	2.21035	0.0334852	0.454649	-3.54041
AL353768.1	1.51043	-4.89801	3.00192	0.00483814	0.30127	-2.3922
IGF2	1.50761	10.0697	2.80433	0.00805689	0.323843	-2.57437
NUDT11	1.50666	-3.91094	2.99721	0.00489823	0.30127	-2.32892
NRK	1.50633	-1.23061	2.96192	0.00537139	0.301574	-2.20009
AC108134.1	1.50517	-3.81584	2.19878	0.0343652	0.456206	-3.57365
CCL20	1.49971	3.11073	1.55916	0.127657	0.647515	-4.87743
AC124067.4	1.49966	-3.44359	2.55418	0.014993	0.369678	-3.02176
OVOL1	1.49773	-3.66325	2.37599	0.0229119	0.408141	-3.31623
RPS2P1	1.4941	-4.54967	2.72007	0.00996351	0.336136	-2.81997
AC037198.3	1.49235	-3.91064	2.8261	0.00762288	0.323843	-2.62514
CRLF2	1.48986	-3.35453	2.10362	0.0424216	0.486223	-3.70368
KSR2	1.486	-3.12705	3.09183	0.00381623	0.298638	-2.10023
KRT6C	1.48217	-4.98661	2.24019	0.0313068	0.446625	-3.53515
CST2	1.47415	-5.07085	2.6529	0.0117747	0.349629	-2.94417
AL022068.1	1.47294	-3.32438	2.60382	0.0132854	0.364617	-2.95291
GUCY2C	1.46901	-4.76424	3.15183	0.00325167	0.298638	-2.14127
AC007688.1	1.46735	-3.65592	2.28094	0.0285368	0.435304	-3.45472
FAM163A	1.46591	-2.66408	2.92493	0.00591323	0.306513	-2.38368
PLN	1.45779	-0.287506	3.42778	0.00153201	0.267579	-1.17367
LINC02544	1.4561	-3.8087	2.63407	0.0123343	0.356904	-2.91743
SERPINB2	1.45465	-4.64586	2.1541	0.0379608	0.472277	-3.65011
APOD	1.45081	-1.29565	1.94988	0.0589663	0.528549	-3.94323
AIRE	1.44985	-2.37428	2.39291	0.0220226	0.402064	-3.25398
SUSD5	1.44887	-1.52821	3.54026	0.00111932	0.267579	-1.08215
AP001999.1	1.44844	-4.49173	2.28613	0.0281996	0.433417	-3.46985
IGSF1	1.4484	0.606681	2.93152	0.00581306	0.306513	-2.21574
ARC	1.44519	-0.858307	2.65858	0.0116106	0.347261	-2.76687
OLFM4	1.43924	-4.9137	2.16005	0.037464	0.471279	-3.6447
FAM177B	1.43574	-4.24409	2.49381	0.0173405	0.381105	-3.15799
AL365181.3	1.4357	-1.76063	2.58599	0.0138771	0.368337	-2.91432
AC245128.3	1.43331	-1.76225	2.19928	0.0343268	0.456206	-3.55751
RFLNA	1.43072	-3.89471	3.17188	0.00308141	0.298638	-2.02589
SYT8	1.43065	-1.56182	2.44537	0.0194615	0.391751	-3.15579
IL1RAPL1	1.4299	-3.80313	2.57177	0.014366	0.368867	-3.02093
PTX3	1.42907	-0.95384	2.81606	0.00782035	0.323843	-2.47269
AD000864.1	1.42819	-4.39845	3.04371	0.00433466	0.298638	-2.28869
AC108463.1	1.42079	-3.08014	2.57557	0.014234	0.368867	-2.98882
ASIC2	1.41835	-4.70273	2.41069	0.0211221	0.401008	-3.29571
KRT15	1.41707	-3.14211	2.95366	0.00548815	0.301655	-2.34794
CNN1	1.41231	1.78145	3.57974	0.00100166	0.267579	-0.740498
PRR16	1.4113	-0.932831	3.77253	0.000578726	0.264877	-0.506
RAB3B	1.40789	3.21124	2.13023	0.0400159	0.48067	-3.96252
LINC01828	1.40571	-4.0802	2.38744	0.0223068	0.403019	-3.31314
MIR4768	1.40552	-4.644	2.5892	0.0137688	0.366392	-3.024
AL355377.2	1.4011	-3.23655	3.07141	0.00402861	0.298638	-2.14295
APOBEC3B	1.39406	-1.51005	2.78682	0.00842272	0.325439	-2.54926
ARMC3	1.38919	-5.05265	2.84562	0.00725236	0.323843	-2.65202
PCDH10	1.38755	-4.14626	2.70237	0.0104139	0.339115	-2.82919
USP27X-AS1	1.38754	-0.68746	3.35994	0.0018478	0.27056	-1.35789
ICAM4	1.38737	-0.982854	2.3272	0.0256598	0.425566	-3.35697
TRIM40	1.37985	-3.92426	1.80621	0.0792026	0.574833	-4.09257
AC008750.3	1.3796	-1.53511	2.44756	0.0193607	0.391162	-3.15265
LPAR4	1.37942	-3.24992	2.40321	0.021497	0.401518	-3.25572
AL645608.7	1.37667	-3.43506	2.54855	0.0151987	0.369803	-3.0398
CDKN2B	1.37445	1.4932	2.61835	0.0128205	0.361886	-2.89678
AC125807.2	1.37326	-0.0293797	3.89534	0.000406013	0.264877	-0.0980234
TMEM59L	1.37271	-2.48627	2.78996	0.00835603	0.325439	-2.59555
LYPD1	1.37184	-1.07104	2.56975	0.0144369	0.368867	-2.93316
ARHGAP31-AS1	1.37049	-4.15237	3.20466	0.00282119	0.295467	-2.0066
ZNF415P1	1.36943	-3.65104	1.99535	0.0535706	0.516155	-3.85254
AC012236.1	1.36924	-3.075	2.71362	0.0101254	0.33642	-2.75825
AC060766.4	1.36372	-2.2201	3.02691	0.00453086	0.30127	-2.16007
RRM2P3	1.36276	-4.69318	2.82944	0.00755813	0.323843	-2.65843
GPR27	1.36103	-2.45925	2.57187	0.0143626	0.368867	-2.9755
AC013643.2	1.36044	-4.63927	2.88118	0.00662018	0.317776	-2.56637
AC004448.1	1.35916	-4.3698	2.75655	0.00909165	0.331789	-2.75846
SPON1	1.35894	1.77806	3.72815	0.000657207	0.264877	-0.377062
PF4	1.35775	-3.35282	1.92539	0.0620624	0.536963	-3.94405
RBMS2P1	1.35744	-4.47117	2.79972	0.00815186	0.324355	-2.69565
AC011466.4	1.35597	-3.70165	2.42359	0.0204902	0.396546	-3.24816
TGM3	1.35538	-3.26273	2.97675	0.0051676	0.30127	-2.33611
AC034111.1	1.35248	-4.03964	2.55531	0.014952	0.369678	-3.05707
FOLR3	1.35048	-3.41443	2.12487	0.0404903	0.48067	-3.67583
TMEM92-AS1	1.35036	-3.75019	2.31006	0.0266936	0.427499	-3.41302
AL117209.1	1.34923	-4.68798	2.2441	0.0310304	0.445767	-3.52783
AC005052.1	1.34807	-4.60072	1.43363	0.160257	0.689976	-4.49225
SCTR	1.34669	0.27125	2.62269	0.0126844	0.359166	-2.84246
PNMT	1.34604	-3.18596	2.35702	0.0239471	0.413856	-3.33527
AC021305.1	1.34571	-2.97843	1.90974	0.0641138	0.541	-3.96723
AL391244.2	1.34497	-4.70259	2.70508	0.0103436	0.33887	-2.85558
COL1A2	1.34248	6.80857	3.7971	0.000539266	0.264877	-0.225203
EGFR-AS1	1.34206	-1.78707	2.22093	0.0326972	0.451241	-3.52404
CRB2	1.33925	-1.98655	3.31839	0.00207097	0.280118	-1.58252
NPAS4	1.33891	-3.13683	2.32914	0.0255453	0.42555	-3.37003
LINC02388	1.33785	-1.33447	2.39303	0.0220164	0.402064	-3.2435
EVPL	1.33686	-3.14571	2.39393	0.0219704	0.402064	-3.27781
SEZ6L2	1.33352	0.71946	3.09212	0.00381326	0.298638	-1.87137
BPI	1.32965	-1.91316	3.25103	0.00248844	0.29191	-1.71084
FSTL4	1.32721	-4.13284	2.77778	0.0086175	0.327888	-2.70576
PKP1	1.32477	-4.52147	2.48587	0.0176731	0.381105	-3.18012
ANO2	1.32475	-3.15987	2.6451	0.0120035	0.353656	-2.882
VSTM1	1.32434	-3.38946	2.72033	0.00995707	0.336136	-2.77077
F2RL1	1.32376	2.87675	2.91155	0.00612143	0.310724	-2.34447
MIR483	1.32178	-4.56852	2.06502	0.0461368	0.496672	-3.76649
IGHV4-39	1.32101	-1.52893	1.33228	0.191092	0.718639	-4.69859
CLMP	1.31879	-1.1008	2.40884	0.0212143	0.401008	-3.21582
AC007969.1	1.31832	-4.07868	2.72887	0.00974638	0.335887	-2.79209
AP001059.2	1.31634	-4.27849	2.57909	0.0141123	0.368867	-3.02879
AC026124.1	1.31537	-4.25909	1.94749	0.0592624	0.529236	-3.91621
RPLP0P2	1.31483	-4.51306	2.52515	0.0160829	0.377283	-3.11998
USP27X	1.3136	1.83159	3.95908	0.000337321	0.264877	0.201664
SLC7A1	1.31303	3.22486	3.1676	0.00311703	0.298638	-1.76891
FLNC	1.31158	1.41546	3.39507	0.00167722	0.267579	-1.1827
IGHV5-51	1.31145	-1.29411	1.9343	0.0609205	0.534916	-3.96154
HAGLR	1.31084	-3.9378	2.70507	0.0103439	0.33887	-2.82061
MIR770	1.30997	-2.37066	2.40441	0.0214365	0.401518	-3.24122
ADAMTS15	1.30952	1.4211	4.06829	0.000245033	0.264877	0.456516
EPHX3	1.30696	-2.33613	2.78904	0.00837553	0.325439	-2.58839
AL161669.4	1.30677	-4.75756	2.4754	0.0181201	0.383419	-3.19903
GUCY1B2	1.30677	-2.98337	2.27029	0.0292387	0.438457	-3.46181
AL021392.1	1.30591	-4.62088	3.1943	0.0029011	0.295467	-2.04847
HES7	1.30347	-4.11365	2.31582	0.0263425	0.425566	-3.413
IGF2-AS	1.3033	-0.164915	3.01924	0.00462308	0.30127	-2.03872
NMNAT2	1.30147	-2.64966	2.89336	0.00641581	0.316035	-2.42759
DKK2	1.30049	-2.26272	1.9708	0.0564279	0.523954	-3.89174
AC141928.1	1.29685	-3.35887	2.41189	0.0210628	0.401003	-3.25842
MS4A3	1.29507	-4.58854	2.34052	0.0248818	0.418608	-3.39161
GJB3	1.295	0.233052	2.51598	0.016442	0.37969	-3.04106
AC009065.2	1.29389	-2.55185	2.3307	0.0254533	0.42555	-3.36251
GPAT2	1.2937	0.322924	2.62228	0.0126974	0.359166	-2.83733
CSMD2	1.29273	-1.29776	2.85277	0.00712084	0.321633	-2.41169
ACTC1	1.29168	-4.29331	1.804	0.0795548	0.575945	-4.09259
AC234782.2	1.28846	-4.49992	3.14281	0.00333117	0.298638	-2.13152
AL109615.3	1.28708	-3.19377	2.47081	0.0183195	0.384716	-3.15677
RHOV	1.28668	-2.99802	2.3148	0.0264045	0.425566	-3.39445
Z74021.1	1.28602	-4.4509	1.63791	0.110103	0.624467	-4.28275
CTSE	1.28602	-3.88291	1.68507	0.100576	0.612813	-4.23339
CCT4P2	1.28163	-2.32278	1.87908	0.0683011	0.550557	-4.01569
LGR6	1.2796	0.804446	3.28475	0.00227032	0.286311	-1.44387
AC087392.4	1.27938	-4.1471	2.44687	0.0193926	0.3914	-3.2272
PHYHIP	1.27891	-1.62175	2.64333	0.0120562	0.353656	-2.81934
GFRA3	1.27855	-0.219673	3.16942	0.00310184	0.298638	-1.72158
AL117378.1	1.27699	-4.49889	2.43204	0.020085	0.394169	-3.26087
COL9A1	1.27472	-2.1241	2.22154	0.0326526	0.45086	-3.52311
TREML2	1.2742	-2.22875	2.31393	0.0264573	0.425566	-3.38198
APOA4	1.27335	4.69759	1.93153	0.0612733	0.535544	-4.38009
PLPP4	1.27267	-1.19287	3.31846	0.0020706	0.280118	-1.50262
LINC01012	1.27209	-4.6069	2.67547	0.0111346	0.344628	-2.89179
SPHK1	1.2617	3.19333	2.88064	0.00662944	0.317776	-2.42894
FSTL3	1.26094	4.3339	3.99029	0.000307959	0.264877	0.281404
CAPN13	1.25996	-1.821	1.90837	0.0642961	0.541	-3.99668
CD207	1.25958	-1.44884	2.57099	0.0143935	0.368867	-2.93881
AC004623.1	1.2591	-3.81726	2.12122	0.0408165	0.481505	-3.6847
LUADT1	1.25864	-4.56907	2.76615	0.00887444	0.328922	-2.75429
FOXJ1	1.2577	-2.91153	2.13638	0.0394772	0.479283	-3.65457
BRINP2	1.2529	-1.43958	2.4628	0.0186725	0.386637	-3.12606
IGF2BP1	1.2526	-0.133159	1.72899	0.0923294	0.598658	-4.38755
S100P	1.25121	-1.35729	2.14992	0.0383138	0.472916	-3.63799
IQGAP3	1.24988	1.93701	2.55548	0.014946	0.369678	-3.05628
C9orf50	1.24903	-3.98553	2.19927	0.0343278	0.456206	-3.5772
OR51E1	1.24834	-3.83984	2.00524	0.0524563	0.516155	-3.84049
AC111149.2	1.24679	-5.12214	2.5598	0.0147899	0.369678	-3.08415
CSF3	1.24647	-3.62288	1.59315	0.11982	0.636619	-4.34222
OXTR	1.24605	-0.369369	3.23454	0.00260224	0.295467	-1.59766
AQP5	1.24582	-4.2486	2.16035	0.0374385	0.471279	-3.63516
RNU7-181P	1.24376	-3.94312	1.75989	0.0868736	0.589819	-4.14617
SYPL1P2	1.24078	-3.34814	2.61253	0.0130049	0.363448	-2.9445
SLC6A11	1.23484	0.301078	1.57172	0.124714	0.644561	-4.61234
ARHGAP40	1.23402	-2.99679	1.98987	0.0541971	0.516947	-3.86027
RPS12P5	1.23388	-4.30318	2.13885	0.0392628	0.47841	-3.66721
RD3L	1.23385	-3.2242	1.79565	0.0808999	0.579913	-4.1087
LCN2	1.23355	1.16178	1.77648	0.0840571	0.584561	-4.37072
MYOCD	1.23323	-0.197536	3.54019	0.00111952	0.267579	-0.925385
AC013460.1	1.23245	-4.28585	2.25538	0.0302468	0.444682	-3.50706
Z99289.2	1.23133	-3.46822	1.80691	0.0790918	0.574623	-4.09483
AC009220.1	1.23084	-4.59966	2.1587	0.0375764	0.471279	-3.64264
AC025580.2	1.23077	-4.36798	2.03813	0.0488922	0.505795	-3.7999
CILP2	1.23036	-0.836263	3.07478	0.00399278	0.298638	-1.95677
ZDHHC8P1	1.22785	-2.05056	2.22239	0.0325904	0.45086	-3.52213
SNORD114-3	1.22754	-3.57589	2.00489	0.0524945	0.516155	-3.83977
RNA5SP207	1.22528	-5.04352	2.2721	0.0291182	0.437907	-3.49546
SLC1A3	1.22487	0.939006	2.49216	0.0174088	0.381105	-3.10715
PI16	1.22452	-0.412505	2.06238	0.0464019	0.496761	-3.81175
AP000640.1	1.22435	-3.42214	2.48892	0.0175444	0.381105	-3.14308
LINC00702	1.22389	-1.88417	2.71577	0.0100711	0.336323	-2.70105
SMPDL3B	1.22332	-2.00441	3.21713	0.00272773	0.295467	-1.78448
KCNJ11	1.22289	-1.84003	2.3341	0.025254	0.423373	-3.34434
AL024509.1	1.22217	-4.53898	2.24134	0.0312249	0.446412	-3.531
NTM	1.22164	-1.46161	2.21078	0.0334522	0.454599	-3.54133
ZNF536	1.21846	-3.13012	2.12842	0.0401751	0.48067	-3.66786
LINC00968	1.218	-4.57189	2.27164	0.0291485	0.438096	-3.48803
LINC00589	1.21773	-5.08364	2.34938	0.0243759	0.416615	-3.389
IGFN1	1.21692	0.97475	2.06257	0.0463827	0.496761	-3.90617
AC008649.1	1.2163	-4.84662	2.98543	0.0050517	0.30127	-2.42349
BEND6	1.21568	-2.86873	2.8096	0.00794984	0.323843	-2.59128
MMP10	1.21531	-4.87163	1.92395	0.0622484	0.536963	-3.94757
AL512356.3	1.21329	-1.53689	2.29317	0.0277493	0.433113	-3.40924
APLP1	1.21317	-2.15781	2.80587	0.00802553	0.323843	-2.55407
ABALON	1.21242	-3.20071	2.48026	0.0179115	0.382592	-3.14555
COL3A1	1.21236	8.20328	3.38729	0.00171362	0.267579	-1.25033
KRT8P28	1.20975	-5.41008	2.19324	0.034794	0.457313	-3.60779
VGF	1.20965	-4.93961	2.34441	0.0246582	0.417227	-3.39154
AC012349.1	1.20621	-4.72852	2.59822	0.0134685	0.365845	-3.01629
RN7SL583P	1.20573	-4.90957	1.93213	0.061197	0.535404	-3.93734
HIF3A	1.2056	1.34208	2.26749	0.0294256	0.438457	-3.56293
AC016027.2	1.20375	-1.64425	1.37532	0.177483	0.70776	-4.662
COMP	1.20301	-4.40374	1.63184	0.111381	0.624467	-4.28928
SMC1B	1.20235	-3.23815	1.64428	0.108774	0.624467	-4.29207
SPOCD1	1.20157	-2.4625	2.12381	0.0405843	0.48067	-3.67098
AC018557.1	1.20114	-3.40133	2.47048	0.0183342	0.384716	-3.17084
CADM3	1.20091	-1.24905	2.25125	0.0305316	0.444682	-3.47783
CPA3	1.20015	-0.823916	2.31513	0.0263841	0.425566	-3.37641
GRIN2C	1.19904	-2.77683	2.2872	0.0281312	0.433417	-3.43137
ADAMTS9-AS1	1.19871	0.741713	3.10595	0.00367552	0.298638	-1.841
S100A12	1.19756	-0.65807	1.73537	0.0911808	0.597526	-4.27138
AL118558.1	1.19732	-4.79407	1.74933	0.088707	0.593901	-4.15454
MIR3155A	1.19691	-4.58862	2.16386	0.0371482	0.469735	-3.63816
OLAH	1.19612	-3.57772	2.06676	0.0459641	0.496111	-3.75739
CBLN1	1.19366	-0.518914	2.72381	0.00987072	0.336136	-2.63894
RASL11B	1.19304	-1.34389	2.70634	0.0103113	0.33887	-2.69312
CRLF1	1.19276	-2.6833	1.78849	0.0820662	0.582647	-4.12408
AL353653.1	1.1909	-5.46962	2.32213	0.0259622	0.425566	-3.43603
IL6	1.1884	-0.160724	1.4638	0.151876	0.678631	-4.67778
CTXN1	1.1866	-2.15884	2.48311	0.0177899	0.382092	-3.10813
DEFA3	1.18598	-5.38513	2.25181	0.0304931	0.444682	-3.52996
NEXN	1.18586	3.11257	3.13697	0.00338363	0.298638	-1.83408
AC099684.2	1.18533	-0.285426	2.8512	0.00714953	0.321837	-2.38623
TAC1	1.18519	-2.99608	1.43255	0.160564	0.690057	-4.53838
SMAD5-AS1	1.18475	-1.57503	3.07749	0.00396417	0.298638	-2.01632
RNA5SP283	1.18452	-4.31265	2.09326	0.0433921	0.489417	-3.72855
ALG1L13P	1.18375	-2.41052	2.24582	0.03091	0.44573	-3.49054
FAM169A	1.18284	2.24136	2.97802	0.00515042	0.30127	-2.1598
FOXQ1	1.18265	1.42174	1.68827	0.0999559	0.612351	-4.5384
MEG9	1.18261	0.712855	2.36248	0.023645	0.412649	-3.3532
AC091133.4	1.18198	-4.64487	1.97482	0.0559517	0.523049	-3.88204
OR7D2	1.1811	-3.56869	1.3022	0.20107	0.726032	-4.63703
PRR15L	1.18099	-0.480309	2.00139	0.0528869	0.516155	-3.89744
RRAD	1.18087	1.34949	2.78244	0.00851649	0.326555	-2.55044
SCN2B	1.18024	-3.85479	2.02722	0.0500501	0.509892	-3.81133
LMOD1	1.17951	2.28068	3.37276	0.00178371	0.267579	-1.24611
AC011484.1	1.17938	-1.77148	2.5657	0.0145796	0.369678	-2.95825
FCAR	1.17895	-0.71353	2.12124	0.0408148	0.481505	-3.69787
TUBB2B	1.17874	-2.50912	2.72562	0.00982615	0.335887	-2.71492
AC013565.1	1.17857	-4.66519	2.3028	0.0271429	0.429022	-3.44572
AC137932.2	1.17815	-4.12768	2.06891	0.0457507	0.496111	-3.75848
EPS8L3	1.17725	-1.92899	2.08594	0.0440895	0.492114	-3.73109
TPSAB1	1.1772	-1.82519	1.96999	0.0565242	0.524117	-3.89748
MMP19	1.17715	4.64566	2.40058	0.0216303	0.401518	-3.50343
FO393418.1	1.17706	-4.46449	2.14231	0.0389643	0.476708	-3.66447
EPHB2	1.17704	-0.133986	3.29655	0.00219839	0.283133	-1.45437
FAP	1.17697	-0.625102	2.87092	0.006797	0.317776	-2.35131
UNC13A	1.17672	-3.10443	3.04861	0.00427899	0.298638	-2.18866
ITGA8	1.17632	0.913942	3.48408	0.00130992	0.267579	-0.981804
AL109917.1	1.17576	-2.73484	3.02401	0.00456555	0.30127	-2.21239
AL355388.2	1.17527	-3.01376	2.32521	0.025778	0.425566	-3.38016
C2-AS1	1.17382	-3.99603	2.34775	0.0244682	0.416615	-3.36951
CRISPLD2	1.17325	5.32431	3.44691	0.0014528	0.267579	-1.12848
CTHRC1	1.17299	-1.74684	2.74185	0.00943419	0.332036	-2.64031
ADAD2	1.17253	-2.52036	2.41176	0.0210693	0.401003	-3.22976
RPL5P34	1.1704	-3.37762	2.06359	0.0462806	0.496761	-3.75914
AP006289.1	1.1688	-3.88343	2.7617	0.0089745	0.329992	-2.7303
LMF1-AS1	1.16828	-4.64616	2.59759	0.0134892	0.365845	-3.01241
AC011726.2	1.16808	-3.928	2.08376	0.0442992	0.492298	-3.73717
AC123912.4	1.16676	-3.51402	1.78234	0.0830802	0.584016	-4.12195
FAM83C	1.16273	-4.73266	2.56444	0.0146243	0.369678	-3.068
GAPDHP33	1.1609	-3.98575	1.80668	0.0791287	0.574735	-4.0904
PRRX1	1.15995	-1.73843	1.8241	0.0763977	0.567766	-4.09962
TMEM119	1.15945	-0.564382	2.70202	0.0104229	0.339115	-2.68014
ADAMTS3	1.15927	-0.00862041	2.79987	0.00814873	0.324355	-2.48546
THY1	1.15889	3.19263	3.6296	0.00087	0.267579	-0.636062
AL118508.4	1.15881	-2.83256	2.47066	0.0183263	0.384716	-3.14518
ADRA2C	1.15808	-0.828811	3.45966	0.00140217	0.267579	-1.16971
PTHLH	1.15697	-2.6145	2.21129	0.033414	0.45456	-3.54237
SSTR5-AS1	1.15576	-3.5748	1.35033	0.185291	0.714452	-4.59734
MMRN1	1.15575	2.94323	2.88919	0.0064851	0.316897	-2.39577
NKX2-8	1.1556	-5.04127	2.39571	0.0218786	0.401822	-3.32455
LINC00332	1.15442	-5.30121	2.22818	0.0321676	0.44952	-3.56164
MEP1A	1.15385	-2.84919	1.76372	0.0862159	0.588733	-4.15832
CRISP3	1.15359	-3.75161	1.59737	0.118874	0.636619	-4.33369
CCNA1	1.15287	-4.55915	2.1729	0.0364091	0.466922	-3.62469
HOXA2	1.15119	-2.16069	2.80843	0.00797339	0.323843	-2.55424
PNPLA5	1.1509	-4.2109	1.38399	0.174832	0.705162	-4.54693
SUSD4	1.15087	1.50839	2.29331	0.0277401	0.433113	-3.51965
MS4A2	1.15011	-2.0319	2.04689	0.0479792	0.502486	-3.78388
AC148476.1	1.14862	-3.6541	2.44306	0.0195683	0.392603	-3.21411
TMEM132A	1.14625	1.11119	2.78805	0.0083965	0.325439	-2.52821
TRPC3	1.14605	-3.39065	2.48794	0.0175857	0.381105	-3.14463
CLEC4E	1.14598	0.324445	2.35014	0.0243326	0.416615	-3.34741
AL445472.1	1.14572	-3.67363	2.63483	0.0123113	0.356904	-2.91706
AC009014.1	1.14557	-3.30603	1.40228	0.169348	0.697903	-4.54716
TIMP4	1.14508	-2.75393	2.27523	0.028911	0.43701	-3.45202
WISP1	1.14367	0.568295	3.01463	0.0046795	0.30127	-2.03941
NTRK1	1.14339	-1.76396	2.49754	0.017186	0.381105	-3.07517
RXRG	1.14282	-1.94204	2.06753	0.0458873	0.496111	-3.75541
SV2B	1.14256	-2.30045	2.24059	0.0312785	0.44646	-3.4965
AC011511.2	1.14146	-4.21245	1.87569	0.0687776	0.552015	-4.00576
MKRN2OS	1.14141	-4.1346	1.85543	0.0716901	0.560785	-4.03083
DCLK1	1.14133	-0.343908	2.80714	0.00799957	0.323843	-2.47282
RN7SKP96	1.14132	-4.76376	2.34676	0.0245243	0.416615	-3.3885
DRP2	1.13995	-4.36592	1.91443	0.0634923	0.538856	-3.95809
TMEM125	1.13983	-1.32936	2.50368	0.0169351	0.380421	-3.05277
AL390719.2	1.13981	-0.469161	2.05795	0.0468484	0.498726	-3.81186
LCN10	1.13947	-4.1039	1.82483	0.0762849	0.567766	-4.06786
AC078795.1	1.13922	-4.58857	2.18364	0.035548	0.463383	-3.60896
F3	1.13863	2.825	3.98423	0.000313453	0.264877	0.278975
SPG20-AS1	1.13828	-3.9529	2.33361	0.0252826	0.423479	-3.38705
ANKRD2	1.13795	-3.59718	2.0932	0.0433972	0.489417	-3.72072
INPP5J	1.13742	-1.28564	3.06706	0.0040753	0.298638	-2.00597
YWHAZP4	1.13724	-4.2022	2.01507	0.051368	0.512419	-3.82974
ADCYAP1R1	1.13632	-1.82914	1.34917	0.185659	0.714469	-4.67081
AL138688.2	1.13578	-3.86281	2.16475	0.0370746	0.4693	-3.62531
PADI4	1.13512	-0.110359	1.87865	0.0683618	0.550557	-4.10193
LTF	1.13449	-0.684487	1.80865	0.078816	0.57425	-4.17282
SNAI2	1.13371	2.27569	2.28364	0.0283609	0.43437	-3.59941
CLEC4D	1.13296	-2.31302	2.27873	0.0286806	0.436001	-3.43761
PCSK1N	1.13215	-0.440273	1.19321	0.240547	0.754197	-4.98282
TUBA3D	1.13179	-4.82767	1.56829	0.125512	0.645792	-4.3505
C1QL1	1.12972	-0.921712	2.68377	0.0109075	0.344103	-2.72197
AC027237.4	1.12904	-4.75499	2.19728	0.0344808	0.456375	-3.5951
MIR4697HG	1.12901	-1.09316	2.46009	0.0187932	0.387218	-3.12695
AC091045.1	1.12879	-5.1047	2.15936	0.0375214	0.471279	-3.64989
TNFSF15	1.12867	-0.847755	2.99025	0.00498829	0.30127	-2.12652
SEMA6A-AS2	1.12824	-4.31655	2.02414	0.0503811	0.511068	-3.81894
HSPA6	1.12791	2.25879	2.15472	0.0379086	0.472236	-3.84027
ZNF165	1.12715	1.68434	2.3784	0.022783	0.40748	-3.38795
RPL36P2	1.12648	-5.28908	2.09606	0.043128	0.488462	-3.73433
KRTAP5-AS1	1.12609	-2.5416	2.26797	0.0293936	0.438457	-3.45634
CASQ2	1.12461	-1.12291	2.578	0.0141497	0.368867	-2.91946
SRPX	1.12405	3.54929	3.9317	0.000365321	0.264877	0.13552
ANKRD65	1.12335	-0.379717	2.74922	0.00926101	0.331789	-2.58856
ABCC8	1.12265	-2.80733	1.90036	0.0653709	0.544215	-3.98301
TRIM72	1.12252	-3.14941	1.80292	0.0797282	0.576321	-4.10218
DAGLA	1.1218	1.7274	2.99757	0.00489368	0.30127	-2.09996
CLEC4C	1.12157	-3.38658	1.58395	0.121901	0.639978	-4.35508
AGTR2	1.12148	-5.2272	2.09686	0.0430526	0.488424	-3.73277
COLEC12	1.12057	1.09969	4.00716	0.000293138	0.264877	0.284795
DNAH10	1.11848	-2.54367	2.25616	0.0301937	0.444682	-3.47533
AC244502.1	1.11737	-4.38552	2.07188	0.0454564	0.496111	-3.75732
RERGL	1.11723	-1.29117	2.46443	0.0186003	0.386344	-3.12036
MYOCOS	1.11658	-4.17811	2.09507	0.0432207	0.488875	-3.72362
CEACAM8	1.11586	-4.9389	1.72179	0.093641	0.600732	-4.18487
AL121929.2	1.1147	-3.21391	1.68374	0.100835	0.612813	-4.24681
SLC6A8	1.11424	1.20303	3.99385	0.000304767	0.264877	0.258318
Z97200.1	1.11407	-4.60617	1.89668	0.0658699	0.545993	-3.98039
TP73	1.1139	-2.25547	1.80101	0.0800339	0.57771	-4.12128
SCN4A	1.11375	-0.446236	3.64834	0.000824976	0.264877	-0.706995
ALPK3	1.11359	3.93068	3.82664	0.000495279	0.264877	-0.144217
RNASE2	1.11339	-3.28387	1.81972	0.0770763	0.569971	-4.07758
CHST3	1.11296	1.65886	3.74732	0.00062211	0.264877	-0.333437
KIF5A	1.11229	-4.36198	2.16638	0.0369409	0.468335	-3.63015
IGSF3	1.11107	0.271575	2.69686	0.0105579	0.340566	-2.69194
MYH11	1.11028	4.63727	2.50543	0.016864	0.380421	-3.29256
AC087525.1	1.10978	-4.94261	1.69977	0.0977497	0.609768	-4.21017
AC009630.3	1.10923	-3.48151	2.16762	0.0368389	0.468153	-3.61835
NEGR1	1.10869	-0.828161	2.86281	0.00694001	0.319973	-2.3812
CPXM1	1.10845	0.534123	3.06106	0.00414042	0.298638	-1.93911
COL10A1	1.10843	-3.03342	2.02304	0.0505001	0.511068	-3.81438
CFAP45	1.10749	-2.08235	2.34563	0.0245885	0.416615	-3.32962
AL031598.1	1.10657	-4.82475	2.02814	0.0499511	0.509892	-3.8164
OXCT2P1	1.10612	-4.84321	2.32098	0.0260309	0.425566	-3.42629
QPCT	1.10491	-0.326614	2.78494	0.00846296	0.325439	-2.51944
C16orf89	1.10486	-1.47961	2.41939	0.0206938	0.398172	-3.20008
FOSL1	1.10378	2.37009	1.60244	0.117747	0.634922	-4.74665
PSG8	1.10356	-5.43614	2.0102	0.0519044	0.513609	-3.84421
ADCY8	1.10341	-3.12859	1.24115	0.222533	0.742838	-4.71347
KLHL38	1.10313	-4.67208	2.10789	0.0420265	0.483932	-3.7111
SNTG2	1.10275	-4.91627	2.07823	0.0448345	0.494623	-3.75407
LINC00840	1.10249	-3.41882	2.27555	0.0288895	0.43701	-3.46019
ECSCR	1.10248	-2.5782	2.79325	0.00828662	0.325439	-2.60704
SORCS1	1.10032	-1.6176	2.07851	0.0448078	0.494623	-3.74338
HMGB1P21	1.09939	-5.15388	1.86852	0.0697965	0.555391	-4.01534
LINC01226	1.09906	-0.416746	2.77574	0.00866199	0.327888	-2.53646
RNY4P34	1.09903	-3.142	1.31373	0.1972	0.723383	-4.64067
CPA1	1.09877	-4.79756	2.48762	0.0175991	0.381105	-3.18235
AC073611.1	1.09791	-3.74357	2.08876	0.0438194	0.490826	-3.72902
AZU1	1.09777	-1.98015	1.69477	0.0987031	0.611534	-4.26274
FAM131B	1.09468	-2.52032	2.62238	0.0126943	0.359166	-2.88182
SRSF12	1.0941	0.0384233	1.90809	0.0643337	0.541	-4.07818
CREB3L1	1.09381	0.351885	3.21011	0.00277994	0.295467	-1.61913
C17orf82	1.09316	-3.23135	1.93852	0.0603858	0.533031	-3.92722
AP000919.4	1.09296	-3.216	2.38918	0.0222159	0.402635	-3.28376
TRNP1	1.09252	2.50049	3.15546	0.00322027	0.298638	-1.76749
AP003548.1	1.0925	-5.00626	2.17666	0.0361058	0.465927	-3.62547
AC025423.3	1.0916	-4.73413	2.23883	0.0314032	0.447042	-3.53718
ALOX15B	1.09155	-3.34197	1.24951	0.219494	0.740233	-4.68763
AC115522.1	1.09063	-4.83139	2.14673	0.0385854	0.474102	-3.66247
AL080248.1	1.08937	0.212776	1.44196	0.157908	0.68654	-4.72594
PCDHB2	1.08883	-3.01416	2.03438	0.0492874	0.507352	-3.79879
CFAP46	1.08864	0.411323	2.48547	0.0176897	0.381105	-3.10596
EIF4A2P1	1.08849	-4.32248	2.08231	0.0444393	0.493072	-3.74277
IGHV4-61	1.08801	-4.06702	1.64031	0.109601	0.624467	-4.28075
AC066613.1	1.088	-4.02407	1.87825	0.0684179	0.550557	-4.00282
KIT	1.08782	0.706956	3.11688	0.00357004	0.298638	-1.81788
ZNF492	1.08764	-4.0416	2.26755	0.0294217	0.438457	-3.4844
MYBPC2	1.08707	-3.9969	1.8893	0.0668798	0.548348	-3.98908
PPFIA4	1.08671	-0.504317	2.52355	0.016145	0.377741	-3.01415
GAS1RR	1.08667	-2.89598	2.30427	0.0270518	0.42854	-3.40524
SOX11	1.08665	-3.72046	2.00819	0.0521271	0.514494	-3.83584
AC027237.3	1.08634	-1.83236	2.07646	0.0450068	0.495622	-3.74522
CSPG4P10	1.08592	-2.77423	1.6584	0.105876	0.620925	-4.28621
GALNT17	1.08516	-0.686012	2.95274	0.00550131	0.301655	-2.19439
AL365273.1	1.08495	-3.0006	2.12802	0.0402107	0.48067	-3.66837
MMP11	1.08475	1.00278	2.14322	0.0388853	0.476708	-3.78322
DPM2	1.08473	5.6261	2.44594	0.0194353	0.391751	-3.42179
TMEM179	1.08376	-2.56497	2.07344	0.0453033	0.496111	-3.74384
TCEA1P3	1.08343	-3.03497	1.5003	0.142206	0.666609	-4.46086
EDN2	1.08246	-2.36025	1.5438	0.131332	0.652883	-4.42444
VWA2	1.08128	-3.39645	1.94431	0.0596578	0.530648	-3.91939
COL16A1	1.08084	4.01816	3.67863	0.000756939	0.264877	-0.52785
MTUS2-AS1	1.08003	-5.19793	1.78178	0.0831741	0.584053	-4.11629
DBNDD1	1.07992	1.01224	2.46073	0.0187647	0.387044	-3.17676
AL390856.1	1.07944	-4.86328	1.86398	0.0704482	0.557746	-4.02025
LAMP5	1.07882	-1.26521	2.54658	0.0152716	0.37065	-2.97738
TNFAIP6	1.0784	-1.98148	1.89055	0.0667085	0.547912	-4.00464
AC092053.1	1.07816	-2.75259	2.04124	0.0485659	0.505122	-3.78915
AL591379.1	1.07751	-3.59691	1.79351	0.0812465	0.580317	-4.10787
OMD	1.07721	-0.391202	2.73997	0.00947878	0.332036	-2.60604
C3orf80	1.07638	-2.87984	1.63037	0.111692	0.624467	-4.30957
GAPT	1.07597	-0.313879	4.04305	0.000263877	0.264877	0.194467
AP000757.1	1.07566	-3.00916	2.29275	0.0277756	0.433113	-3.42877
EPHA6	1.07499	-4.28279	1.93567	0.060746	0.533894	-3.93104
SLC17A8	1.07431	-1.67118	2.235	0.0316762	0.447599	-3.50189
HEYL	1.07367	2.81411	3.78166	0.000563745	0.264877	-0.242445
PSORS1C3	1.07339	-1.26501	1.90253	0.0650775	0.542971	-4.00656
SLC11A1	1.0725	3.02309	2.37174	0.02314	0.410166	-3.48896
MT-TT	1.07213	-1.38915	1.5654	0.126188	0.645976	-4.44721
AC126323.3	1.07137	-4.61582	1.81983	0.0770596	0.569971	-4.07298
AL049830.3	1.07098	-3.32133	1.92097	0.0626352	0.537119	-3.94972
IGHV2-70	1.07059	-4.1555	1.56966	0.125192	0.645423	-4.35671
AC093578.1	1.06997	-4.83914	1.59991	0.118308	0.63591	-4.3205
MAPK8IP1P2	1.06991	-3.32488	0.852625	0.399472	0.844652	-5.00031
SFRP2	1.06965	-4.5676	1.26385	0.214359	0.737254	-4.65059
EPPK1	1.06893	1.43019	2.20858	0.033618	0.454996	-3.68386
AC239809.3	1.06892	-2.84276	2.81897	0.00776253	0.323843	-2.57594
SMOC2	1.06838	1.18206	2.72778	0.00977309	0.335887	-2.65388
AP000866.5	1.06803	-3.95706	2.16929	0.0367025	0.468153	-3.621
MT-TY	1.06783	-4.53806	1.97313	0.0561511	0.523158	-3.88562
ZNF215	1.06719	-1.89761	2.04681	0.0479878	0.502486	-3.78624
AC020728.1	1.06708	-4.7698	1.99482	0.0536309	0.516155	-3.85956
TIGD3	1.06579	-2.21792	2.12164	0.0407787	0.481485	-3.67417
AK8	1.06556	-3.59195	2.38684	0.0223382	0.40304	-3.30056
MYL4	1.06524	-1.6479	2.15483	0.0378994	0.472236	-3.62628
AL031777.1	1.0647	-4.36567	2.13445	0.0396456	0.479836	-3.67343
AC131159.1	1.0647	-3.6989	2.34341	0.0247156	0.417596	-3.36764
AL353740.1	1.06392	-4.25647	1.51433	0.138624	0.662617	-4.41874
CFAP157	1.06382	-3.6699	2.31365	0.0264741	0.425566	-3.4082
AL161772.1	1.06291	-2.47073	2.44913	0.0192885	0.39033	-3.1748
NCS1	1.06279	2.09658	3.28701	0.00225639	0.286311	-1.44323
AC090984.1	1.06164	-4.60191	1.89679	0.0658543	0.545993	-3.98039
GAL3ST4	1.06014	-0.407599	3.08304	0.00390626	0.298638	-1.92148
AC097375.1	1.05988	-4.81395	2.25985	0.0299417	0.442059	-3.5104
CD24	1.05932	4.2073	2.71696	0.0100413	0.336136	-2.83221
ADAMTS8	1.05915	-1.45159	1.73692	0.0909031	0.596966	-4.23249
GPR153	1.0591	2.40621	2.48511	0.0177051	0.381105	-3.21294
RNU6-242P	1.05909	-3.96521	1.84568	0.0731275	0.562936	-4.04329
MDFI	1.05779	-0.504079	2.62489	0.0126161	0.359166	-2.82624
AL590666.2	1.05766	-3.74162	1.5162	0.138151	0.662437	-4.42448
NEURL3	1.05673	0.83237	2.52873	0.0159447	0.377003	-3.03904
AP001471.1	1.05643	-4.83749	2.48915	0.017535	0.381105	-3.18328
AC078962.1	1.05608	-2.88586	1.41705	0.165015	0.693953	-4.54546
AC018362.1	1.05593	-3.95368	2.06507	0.0461321	0.496672	-3.76115
AL512656.1	1.05445	-3.99745	2.09511	0.0432173	0.488875	-3.72294
WNT4	1.05416	-0.787561	2.46947	0.0183785	0.384934	-3.11018
AC145423.2	1.05407	-3.30386	1.72567	0.0929324	0.599385	-4.19164
AC004707.1	1.05357	-3.81902	1.931	0.0613405	0.535882	-3.93652
AP002800.1	1.05324	-4.909	2.31936	0.0261281	0.425566	-3.42868
AL354824.2	1.05284	-4.39588	1.83759	0.0743392	0.56467	-4.05201
MUC5AC	1.05239	-5.01059	1.64946	0.107704	0.622324	-4.26395
DKKL1	1.05226	-4.24416	1.91699	0.0631557	0.537968	-3.95467
AL845552.1	1.05223	-4.33158	1.92106	0.0626239	0.537119	-3.94973
AC138409.1	1.05212	-3.4266	1.75785	0.0872238	0.590106	-4.15418
AC010969.1	1.05188	-2.34883	1.65376	0.106821	0.622324	-4.30075
RCOR2	1.0516	-2.91597	2.11305	0.0415546	0.483504	-3.68835
HIF1A-AS1	1.05091	-4.77711	2.142	0.0389908	0.476708	-3.67005
AC090953.1	1.05058	-5.00169	1.86066	0.0709278	0.560057	-4.02434
EFEMP1	1.05023	2.73377	2.50798	0.0167612	0.380421	-3.19898
AC001226.1	1.04951	-4.20072	2.11618	0.0412707	0.483504	-3.69786
PKHD1L1	1.04878	0.115343	2.36931	0.0232716	0.411277	-3.31027
MAP1B	1.04847	3.36251	3.05555	0.00420118	0.298638	-2.03591
ARHGEF4	1.04746	-1.58437	2.55986	0.0147879	0.369678	-2.96514
FGF20	1.04743	-4.81956	2.16775	0.0368282	0.468153	-3.63437
LINC01686	1.04673	-3.9786	2.25662	0.0301619	0.444571	-3.4987
AL139339.1	1.04583	-4.80753	2.11203	0.0416477	0.483504	-3.7076
RAET1G	1.04538	-4.75439	2.09956	0.0427998	0.487841	-3.72543
AC093525.9	1.04396	-2.368	1.80426	0.0795134	0.575802	-4.11059
ZNF883	1.04263	-2.36032	2.4248	0.0204317	0.395989	-3.20965
UPK3A	1.0422	-3.60111	2.17957	0.0358723	0.464962	-3.59964
TYMS	1.04197	2.32837	1.91259	0.0637361	0.539544	-4.26451
TPSB2	1.0412	-1.06573	1.76731	0.0856046	0.587407	-4.20352
COL5A1	1.04106	5.57271	3.92928	0.000367905	0.264877	0.115195
HIST1H2BG	1.04043	-2.18344	1.92387	0.0622592	0.536963	-3.95704
KRT86	1.04039	-3.18082	1.83218	0.0751592	0.565714	-4.06545
MIR221	1.03994	-3.57816	1.6527	0.107038	0.622324	-4.27611
CDH6	1.03991	2.22647	2.34639	0.0245456	0.416615	-3.48381
GFPT2	1.03962	1.47909	2.12936	0.0400928	0.48067	-3.82051
MT-TP	1.03942	-2.91849	1.50914	0.139941	0.664212	-4.44787
AC007342.3	1.03847	-3.4561	1.87553	0.0688002	0.552015	-4.00708
AL132765.1	1.03836	-4.71765	1.81016	0.0785771	0.573589	-4.08429
ARL14	1.03809	-0.084773	1.67042	0.10346	0.618047	-4.42993
FXYD3	1.03768	-2.58893	1.95479	0.0583617	0.528191	-3.90844
PHLDA2	1.03758	2.39705	1.3654	0.180549	0.711635	-5.06323
CTSV	1.03734	-2.7334	3.04302	0.00434251	0.298638	-2.17349
AC080013.4	1.03734	-5.06732	2.08585	0.044098	0.492114	-3.74508
F2RL3	1.03723	-0.741242	1.77773	0.0838477	0.584151	-4.2117
AC004241.5	1.03697	-3.6939	1.46429	0.151742	0.678631	-4.47769
KIAA1644	1.03657	-1.12033	2.43647	0.019876	0.393379	-3.16824
SLC30A3	1.03654	-3.42397	1.85705	0.0714526	0.560785	-4.03274
TRPM5	1.03625	-3.51804	1.45758	0.153576	0.681767	-4.487
BPIFB2	1.03554	-2.11733	1.34967	0.1855	0.714469	-4.64791
PODN	1.03517	3.80048	3.19839	0.00286928	0.295467	-1.71539
STAC2	1.03448	-3.31108	1.88779	0.067089	0.549095	-3.99356
CXCL17	1.03435	-4.55372	1.79924	0.0803186	0.578059	-4.09708
AC119428.2	1.03364	-2.76264	2.2862	0.0281952	0.433417	-3.43321
MTMR11	1.03281	3.58401	2.82683	0.00760868	0.323843	-2.56782
AP000763.3	1.03278	-2.36827	2.17354	0.0363578	0.466489	-3.59721
TCN1	1.0323	-3.93501	1.32698	0.192821	0.719971	-4.6015
CSPG4	1.03217	2.27409	2.57342	0.0143085	0.368867	-3.03458
EGOT	1.03048	-3.12731	1.75512	0.0876968	0.590997	-4.15898
SLITRK4	1.03037	-2.9448	1.7504	0.088519	0.593462	-4.16794
ACKR1	1.03008	-1.88859	1.54632	0.130724	0.652603	-4.45183
CASQ1	1.0283	-3.69004	1.61076	0.115916	0.631116	-4.32002
COL13A1	1.02789	-0.426189	2.98699	0.00503113	0.30127	-2.12205
IGDCC4	1.02746	-1.14513	2.23258	0.0318499	0.447599	-3.51443
HAVCR1	1.02737	-2.86408	2.1835	0.0355593	0.463383	-3.58519
AC027348.1	1.02707	-4.00691	2.11458	0.0414151	0.483504	-3.69607
CACNG8	1.02682	-2.30552	2.21592	0.033068	0.452383	-3.53324
CDH19	1.0268	3.50768	2.47048	0.0183339	0.384716	-3.32218
CXCL8	1.02519	4.00886	1.97259	0.0562158	0.523158	-4.28894
MIR34AHG	1.02474	2.99665	2.31697	0.0262728	0.425566	-3.59598
BOC	1.02459	1.31418	2.83976	0.00736181	0.323843	-2.42826
AC079328.3	1.0234	-4.84848	1.6862	0.100357	0.612813	-4.22478
DDX55P1	1.02309	-2.6186	1.80859	0.0788249	0.57425	-4.09937
PNMA3	1.02223	2.03157	1.96518	0.0571007	0.524613	-4.1631
ADM2	1.02206	0.82899	2.77395	0.00870133	0.328444	-2.54722
TMEM158	1.02023	-0.239434	3.40051	0.00165219	0.267579	-1.24398
CMA1	1.01852	-3.65778	1.64917	0.107763	0.622324	-4.27596
COL4A2	1.01816	6.46513	3.43357	0.00150761	0.267579	-1.15718
KCNN1	1.01765	-3.54501	2.03888	0.0488129	0.505551	-3.79429
FAM133CP	1.01668	-0.885961	1.08029	0.287156	0.786471	-4.99791
COL4A1	1.01668	6.23545	3.27045	0.00236052	0.288557	-1.56112
RASL12	1.01633	0.148579	2.94338	0.00563679	0.305315	-2.1921
AC245369.3	1.01632	-3.02336	1.47163	0.149759	0.676922	-4.48267
RNU6-10P	1.01612	-4.68889	1.74132	0.0901191	0.595779	-4.16362
AP001615.1	1.01583	-3.64815	1.78196	0.083144	0.584053	-4.1222
AL162615.1	1.01475	-2.8552	1.59429	0.119564	0.636619	-4.35318
AC120036.4	1.01403	-4.79061	2.20963	0.0335394	0.454649	-3.57772
PCSK2	1.01265	-2.81682	1.72566	0.0929347	0.599385	-4.1992
AC098614.4	1.01211	-3.59393	1.81276	0.0781659	0.572984	-4.08516
ATP1B3	1.01194	3.94902	3.21521	0.00274189	0.295467	-1.67996
PIP5KL1	1.01173	0.31205	1.68354	0.100874	0.612813	-4.43222
SMARCE1P5	1.0117	-4.50471	1.92212	0.0624867	0.537014	-3.94893
MFGE8	1.01153	3.87283	3.82632	0.000495737	0.264877	-0.144309
SFN	1.01125	-1.44266	1.83911	0.0741102	0.56467	-4.10158
AC099568.1	1.01112	-4.49633	1.73922	0.0904928	0.596014	-4.16729
FHL5	1.0106	-2.85529	1.71887	0.094178	0.602437	-4.20621
TLE1P1	1.0105	-3.69596	2.39227	0.0220557	0.402064	-3.29405
ZNF436	1.01016	2.29367	3.24358	0.00253926	0.294212	-1.55182
ZIM2-AS1	1.01	-3.89799	2.35773	0.0239078	0.413444	-3.34813
AC025280.2	1.00956	-4.5564	2.24341	0.0310792	0.445767	-3.52751
AL513523.10	1.00944	-2.62908	2.10642	0.0421624	0.484304	-3.69704
NEDD9	1.0093	5.67491	2.69035	0.0107304	0.342049	-2.90488
TNFRSF21	1.00887	4.52726	3.04004	0.00437683	0.298638	-2.10845
SPEG	1.00812	1.47482	2.17476	0.0362586	0.466489	-3.74687
AC110285.7	1.00724	-1.33798	3.32664	0.00202471	0.278126	-1.49794
AC092614.1	1.00701	-2.4807	2.28363	0.0283614	0.43437	-3.4333
FGF19	1.00672	-3.76075	1.44509	0.157032	0.685675	-4.49602
PAPPA	1.00592	1.13669	2.32248	0.0259411	0.425566	-3.44814
TREM2	1.00569	-2.48853	1.58791	0.121002	0.637775	-4.37395
MYCBP2-AS1	1.0052	-4.20901	1.71025	0.095777	0.605581	-4.20115
FSTL1	1.00504	5.51116	3.11563	0.00358199	0.298638	-1.93795
TNF	1.00456	-0.734282	2.59867	0.0134538	0.365845	-2.87709
TSPAN11	1.00405	0.634275	3.20306	0.00283338	0.295467	-1.62934
OLFML2B	1.00399	0.10888	2.26347	0.0296959	0.440523	-3.49658
AC103706.1	1.00397	-1.205	3.28889	0.00224487	0.286237	-1.56499
THSD7B	1.0034	-0.880258	2.40318	0.0214985	0.401518	-3.22573
GCNT3	1.00212	-2.14643	1.58898	0.12076	0.637577	-4.38284
AC109587.1	1.00171	-1.1423	2.91327	0.00609427	0.309935	-2.29844
DPYSL4	1.00164	-1.90802	1.91644	0.0632277	0.537981	-3.97432
CRMP1	1.00105	-0.601216	2.77591	0.00865843	0.327888	-2.5397
FAM3D	1.00097	-3.8074	1.56734	0.125733	0.645792	-4.36497
AKAP12	1.00042	6.60842	2.06144	0.0464959	0.496877	-4.14933
AL365203.1	1.00036	1.05923	1.43611	0.159555	0.689297	-4.83548
PPBP	1.0001	-2.09316	1.64799	0.108006	0.622861	-4.31159
B4GALNT4	0.999219	0.146558	2.14387	0.0388299	0.476636	-3.70799
OR52K3P	0.998592	-3.04345	1.87471	0.0689164	0.552015	-4.01038
KIAA1024	0.998279	-2.29693	2.70946	0.0102312	0.33744	-2.7319
FBLN1	0.99823	4.52195	2.75992	0.00901487	0.330905	-2.74437
NECTIN4	0.996471	-3.23599	2.04849	0.0478139	0.50193	-3.78041
C1orf186	0.996393	0.463261	2.65591	0.0116874	0.348775	-2.77812
MAP1A	0.996269	0.059268	3.06456	0.00410235	0.298638	-1.94032
ENTPD3	0.996193	-4.61211	1.81629	0.077612	0.571981	-4.07694
PEG3	0.995969	4.48335	3.44821	0.00144755	0.267579	-1.11774
TAC3	0.995736	-3.95811	1.70503	0.0967549	0.607304	-4.21061
KCNJ16	0.994943	0.966573	2.30936	0.0267366	0.427931	-3.45766
ZMAT4	0.994512	-4.38884	1.75874	0.0870707	0.589819	-4.14494
VCAN	0.99438	3.66572	2.90957	0.00615288	0.31111	-2.38517
AC007608.1	0.994248	-5.07205	2.07099	0.0455443	0.496111	-3.76415
APC2	0.994172	-3.27514	1.80345	0.0796437	0.57612	-4.09969
GPR3	0.994019	-1.16758	2.20061	0.0342242	0.455793	-3.56061
AC243960.3	0.993985	-4.95992	2.27887	0.028672	0.436001	-3.48378
NEURL1	0.993703	-0.597961	2.48012	0.0179172	0.382592	-3.09217
SBSPON	0.99364	-1.87748	1.83288	0.0750531	0.565714	-4.08477
ADGRD1	0.992475	3.36352	2.75018	0.00923862	0.331789	-2.72721
HNRNPA1P40	0.991611	-1.94998	1.44043	0.158336	0.687539	-4.55904
MGAM	0.991116	-0.0728486	2.08408	0.0442686	0.492245	-3.78328
CEACAM6	0.990809	-3.42215	1.22807	0.227345	0.746816	-4.70917
DOK5	0.990612	-0.972155	2.767	0.00885539	0.328922	-2.56956
TMEM92	0.989682	-0.0392491	1.10535	0.276297	0.777599	-5.08396
TREML1	0.988535	-3.38483	2.01059	0.0518606	0.513576	-3.83177
PSORS1C1	0.988409	-2.02446	1.59342	0.11976	0.636619	-4.39399
EGFLAM	0.988068	0.765116	2.88202	0.00660583	0.317776	-2.32017
AP001107.5	0.98789	-3.24218	1.65694	0.106173	0.62135	-4.27435
AC002059.1	0.987872	-1.75997	1.93732	0.0605367	0.533303	-3.94848
CTNND2	0.987532	0.282143	2.74519	0.00935515	0.332036	-2.59553
TRIM6	0.987446	-0.820707	3.58961	0.000974158	0.267579	-0.881065
GLP2R	0.987133	-0.197593	2.30437	0.0270455	0.42854	-3.40872
AC092674.1	0.986608	-5.07298	1.51046	0.139604	0.663984	-4.40775
PLA2G5	0.986436	1.58222	2.11093	0.041748	0.483504	-3.84937
RAB9B	0.986244	-1.53722	2.63567	0.0122859	0.356904	-2.82423
GLYATL2	0.98582	-3.68807	1.56007	0.127441	0.647385	-4.37435
AC027449.1	0.98483	-2.19255	1.8597	0.0710675	0.560319	-4.04585
CALB2	0.984776	-4.81551	2.12366	0.0405986	0.48067	-3.69484
MS4A8	0.984363	-5.23028	1.77862	0.0836996	0.584151	-4.11977
AP000442.1	0.984308	-4.12868	2.4568	0.0189408	0.388572	-3.20933
TNNI2	0.983364	-0.473686	2.17099	0.0365643	0.467775	-3.62996
GPRIN1	0.98328	-1.68098	2.68294	0.01093	0.344103	-2.74676
CCND2-AS1	0.982904	-3.80018	2.02291	0.0505142	0.511068	-3.81652
MSLN	0.982872	-3.68357	1.74717	0.089085	0.593908	-4.16315
MT-TM	0.982545	-4.52805	1.58065	0.122656	0.642046	-4.34065
FAM57B	0.981894	-2.85639	1.55021	0.129788	0.650782	-4.40813
RNU6-942P	0.98173	-2.74255	1.33291	0.190888	0.718639	-4.63777
RADIL	0.981665	-1.23146	2.8809	0.00662488	0.317776	-2.36154
RFTN2	0.981438	1.03208	3.37487	0.00177337	0.267579	-1.23295
CACNA1G	0.981386	-3.18821	1.86539	0.0702451	0.5568	-4.02264
AC008567.3	0.980814	-2.91554	2.5516	0.0150872	0.369695	-3.02524
AC005392.2	0.979869	-5.08021	1.99496	0.053615	0.516155	-3.86088
AL137798.1	0.979093	-1.33593	1.13907	0.262155	0.768217	-4.89342
MIR4435-2HG	0.97902	1.99515	3.02317	0.00457567	0.30127	-2.05105
TMEM121B	0.978116	-1.72498	2.55977	0.0147911	0.369678	-2.96802
MIR145	0.977734	-2.55147	1.6063	0.116895	0.633298	-4.35477
MEDAG	0.977714	-0.597897	2.31767	0.0262305	0.425566	-3.3775
AL050343.2	0.97748	-3.06001	1.95211	0.0586913	0.528222	-3.91074
CDCA2	0.977126	-1.5952	2.15134	0.0381938	0.472916	-3.63517
AC128688.2	0.977042	-2.10405	1.9524	0.0586551	0.528222	-3.91911
MMP2	0.976849	4.24993	3.64292	0.000837758	0.265779	-0.623599
MGP	0.976103	3.95272	3.71151	0.000689206	0.264877	-0.442843
ANKRD1	0.975308	0.0615287	1.44385	0.157377	0.686433	-4.74455
ZPLD1	0.975264	-1.76606	2.27407	0.0289874	0.437668	-3.44041
AP002761.4	0.975105	-1.41152	2.73815	0.00952211	0.332036	-2.64415
DCAF12L1	0.974773	-2.03501	1.89912	0.0655384	0.54494	-4.016
SRRM3	0.974588	-1.71446	2.29541	0.0276071	0.432976	-3.40568
MPO	0.974197	-2.07263	1.29579	0.203248	0.728787	-4.70764
SGCD	0.974005	1.75667	3.66081	0.000796275	0.264877	-0.543276
C9orf84	0.973722	-4.55893	1.84444	0.0733117	0.562936	-4.04349
AC016757.1	0.973516	-1.8716	2.07875	0.0447836	0.494587	-3.73894
AC006205.2	0.973007	-2.33379	2.01497	0.0513784	0.512419	-3.82828
AKR1B10	0.9721	-0.395899	1.18591	0.243383	0.755635	-4.95379
AC087354.1	0.970992	-4.14591	1.69174	0.0992849	0.611755	-4.22341
AL031651.2	0.970943	-4.71956	1.90063	0.0653345	0.544215	-3.9756
ELOVL7	0.970727	1.18768	2.98953	0.00499773	0.30127	-2.09904
LINC02026	0.970695	-3.79036	1.87749	0.068524	0.550858	-4.00403
PLPPR4	0.970611	-3.5431	1.71708	0.0945086	0.602527	-4.20054
GAREM2	0.969454	-1.44727	2.70365	0.0103806	0.339115	-2.70158
AC073862.4	0.96929	-4.6488	1.77349	0.0845589	0.585404	-4.12718
SCN3B	0.96906	-1.18125	2.17354	0.0363576	0.466489	-3.60532
AC009570.1	0.968379	-3.02144	1.82569	0.0761528	0.567766	-4.07351
TES	0.968046	3.48838	4.03751	0.0002682	0.264877	0.414525
IL17REL	0.967426	-4.76865	1.86207	0.0707242	0.559267	-4.02245
FAM171A2	0.966916	-0.929885	2.55204	0.0150711	0.369695	-2.96322
SLC9A3	0.966887	-3.79631	1.66562	0.104419	0.618833	-4.25677
ANGPT4	0.966557	-2.08429	1.69336	0.0989742	0.61175	-4.26157
ZSCAN12P1	0.966493	-0.66615	1.48633	0.145846	0.672844	-4.6207
MMP9	0.966191	0.636135	2.1379	0.0393454	0.478556	-3.74043
AC138904.1	0.965143	-4.91884	2.02012	0.0508161	0.511404	-3.82851
AL357673.1	0.965098	-4.3976	1.95348	0.0585226	0.528222	-3.90924
AC064805.1	0.965083	-1.95965	2.10056	0.0427064	0.48761	-3.70575
MROH3P	0.964954	-4.73206	1.97511	0.0559171	0.523049	-3.88386
MYOZ1	0.964665	-2.63718	2.66517	0.0114226	0.346305	-2.82385
HSPB7	0.964394	-0.908031	2.7048	0.0103509	0.33887	-2.68487
AF250324.2	0.963191	-4.88415	1.83255	0.075103	0.565714	-4.05756
AC022730.4	0.962178	-4.02597	1.38278	0.175201	0.705335	-4.54893
KIAA1211L	0.961656	-0.338423	3.06832	0.00406166	0.298638	-1.94917
AL132709.1	0.961604	-4.83351	1.77843	0.0837316	0.584151	-4.12097
IQCA1	0.961582	-0.358975	2.497	0.0172083	0.381105	-3.06507
AC011447.7	0.961422	-3.42771	1.88532	0.0674309	0.5492	-3.99541
SLC44A3	0.961383	1.75515	2.43599	0.0198985	0.393379	-3.27256
FCN1	0.961044	2.69643	2.43738	0.0198332	0.393256	-3.33028
AL049775.1	0.960528	-3.79326	1.89476	0.0661312	0.547138	-3.98234
AC022424.1	0.960263	-3.55687	1.324	0.1938	0.720567	-4.6225
ENTPD2	0.959928	0.419201	2.98221	0.00509439	0.30127	-2.10933
CHRDL1	0.959665	0.34741	1.94201	0.0599457	0.531435	-4.04217
S100A2	0.959053	-2.3592	2.39898	0.0217114	0.401518	-3.24796
MYLK2	0.957742	-3.53272	1.83086	0.0753603	0.566031	-4.06408
FMO2	0.957579	1.85132	1.9554	0.0582865	0.527967	-4.14299
LINC02076	0.957565	-3.89746	2.16645	0.0369355	0.468335	-3.62255
AC010615.1	0.957538	-2.9723	1.6498	0.107632	0.622324	-4.28907
EGFL6	0.957165	-3.3532	1.74215	0.0899717	0.59546	-4.17693
AP001412.1	0.956953	-3.38349	1.67118	0.103309	0.617538	-4.25387
HMGA1	0.955634	4.4122	2.60612	0.0132107	0.364303	-3.07695
ERP27	0.955522	-0.65811	3.15942	0.00318626	0.298638	-1.77172
AC244034.1	0.95459	-4.70417	1.74652	0.0891991	0.593908	-4.15782
SLC6A7	0.95415	-3.97493	1.55357	0.128984	0.649404	-4.3789
PLXNC1	0.953526	2.21032	2.74913	0.00926305	0.331789	-2.66257
GLDN	0.952972	0.442761	1.36281	0.181359	0.712312	-4.8624
CDR1	0.952634	-2.46632	1.57422	0.124135	0.64404	-4.39871
UNC5A	0.952343	-2.68324	1.82921	0.0756129	0.566809	-4.07646
LINC00989	0.951835	-4.83965	1.93243	0.0611585	0.535404	-3.937
TMEM200A	0.951783	-1.70617	1.70888	0.0960331	0.605725	-4.26799
AC087741.3	0.95138	-3.36655	1.97533	0.0558916	0.523049	-3.8788
AL928921.1	0.950976	-3.109	1.74114	0.0901498	0.595822	-4.17596
ADGRB2	0.949942	-1.37843	2.45929	0.0188288	0.387467	-3.12956
WNT6	0.948582	-3.24625	1.38434	0.174727	0.704965	-4.56578
CFAP58-AS1	0.94815	-3.80372	2.24919	0.0306745	0.444682	-3.50842
IGHV3-7	0.947967	-0.871284	1.30388	0.200504	0.726032	-4.77684
ABO	0.947929	-0.88383	1.89283	0.0663946	0.547278	-4.03983
OR2I1P	0.947897	-1.8619	1.72356	0.0933165	0.599843	-4.23779
COL9A2	0.947326	1.24774	3.94864	0.000347739	0.264877	0.148401
AP003774.3	0.947266	-4.22956	1.73428	0.091376	0.597592	-4.1744
AL512378.1	0.947015	-4.09124	1.43713	0.159267	0.688599	-4.49642
KCNF1	0.94663	-3.11728	1.76529	0.0859473	0.588146	-4.14828
ADRA2A	0.946547	0.129633	2.34747	0.024484	0.416615	-3.34747
AL357874.1	0.946195	-4.62954	1.83773	0.0743186	0.56467	-4.05147
VGLL3	0.94597	1.54725	3.17633	0.00304477	0.298638	-1.69179
COL22A1	0.945852	-2.1118	2.36122	0.0237145	0.412649	-3.3033
AC092143.4	0.945689	-4.54169	1.90841	0.0642902	0.541	-3.96576
HTR2A	0.945663	-4.59559	1.96054	0.0576604	0.526086	-3.90136
PTGIS	0.945613	3.16491	3.09775	0.00375663	0.298638	-1.92916
C15orf59	0.945001	-1.06234	2.92299	0.00594289	0.306513	-2.27463
AP005131.7	0.944342	-1.97847	1.71604	0.0947002	0.60287	-4.2313
LINC02041	0.944129	-4.93759	1.94956	0.0590053	0.528549	-3.91624
ADAMTS9	0.944125	3.90644	2.99644	0.00490812	0.30127	-2.19523
TMCO3	0.943756	4.06629	4.18168	0.000175383	0.264877	0.793934
CALN1	0.943659	-1.85655	1.5761	0.1237	0.643445	-4.40287
CLDN11	0.943544	0.882121	3.55192	0.00108324	0.267579	-0.827833
CEMIP	0.943266	-1.82376	1.3928	0.172174	0.702001	-4.62518
FLRT1	0.943137	-4.49366	1.9016	0.0652027	0.543676	-3.97419
ZNF365	0.942985	-4.83256	1.901	0.0652841	0.544014	-3.97586
CLIC6	0.942894	1.06231	1.87836	0.0684028	0.550557	-4.19935
LINC00346	0.942604	-1.49799	2.65689	0.011659	0.34832	-2.78947
AC006512.1	0.942308	-4.97936	1.84883	0.0726608	0.562034	-4.03842
CA4	0.941321	-2.59808	2.16202	0.0373007	0.470656	-3.61592
MPP2	0.94093	-1.31323	3.11329	0.00360443	0.298638	-1.92147
GJA5	0.94074	0.988735	2.38007	0.0226945	0.406168	-3.3291
MSI1	0.940621	0.980704	1.63794	0.110097	0.624467	-4.56592
SMIM15-AS1	0.940189	-4.60149	1.73415	0.091399	0.597592	-4.17222
KIRREL1-IT1	0.939904	-4.1025	1.34679	0.186418	0.715284	-4.58141
AL390726.6	0.939741	-1.08649	1.85812	0.0712966	0.560785	-4.09605
AP001626.1	0.939425	-1.95416	1.99325	0.0538103	0.516779	-3.86552
BMP8B	0.939244	-1.55914	2.11101	0.0417407	0.483504	-3.69515
SOX17	0.938944	1.43609	3.09434	0.00379082	0.298638	-1.87137
MIR1282	0.938927	-1.83267	1.62779	0.11224	0.624467	-4.34679
MMP7	0.938799	0.920355	1.57451	0.124066	0.643865	-4.62664
AL138966.2	0.937483	-4.69039	1.78864	0.0820423	0.582647	-4.10918
PALLD	0.936932	5.02468	3.45781	0.00140941	0.267579	-1.10062
ACSL4	0.936554	5.40397	1.57374	0.124247	0.64404	-4.94159
JPH2	0.935945	-1.07288	2.01252	0.0516477	0.512907	-3.8593
RGS17	0.935119	-3.32532	1.66484	0.104575	0.619194	-4.26757
LRRC36	0.934819	-2.26613	2.56866	0.0144751	0.369135	-2.96899
AF127577.5	0.934678	-4.86859	1.95079	0.058854	0.528549	-3.91486
CYTOR	0.934512	0.581305	2.22915	0.0320974	0.449245	-3.57925
ADAMTS12	0.934387	1.9554	3.14801	0.00328513	0.298638	-1.76645
AL117344.1	0.934355	-3.44923	1.95102	0.0588247	0.528549	-3.91073
FOXC1	0.93361	0.974026	2.72209	0.00991315	0.336136	-2.65724
PHEX	0.93309	-2.72126	1.60532	0.11711	0.633298	-4.34722
SPINT1-AS1	0.933037	-1.93576	2.22641	0.0322965	0.450377	-3.51587
ERFE	0.932478	-1.70506	2.65335	0.0117614	0.349629	-2.80049
AC105053.1	0.932334	-3.4682	1.55847	0.127821	0.647709	-4.38032
AC018529.1	0.931836	-4.10953	1.69965	0.0977733	0.609773	-4.21444
PI15	0.931409	-0.0073442	1.43363	0.160257	0.689976	-4.72811
LINC01936	0.931305	-4.01013	1.69271	0.0990995	0.61175	-4.22242
AL049629.1	0.931175	-2.61063	1.78098	0.0833061	0.584151	-4.13628
NAV3	0.931144	0.837185	2.85468	0.00708612	0.321218	-2.38224
FOXL1	0.93086	-2.21745	2.04195	0.0484917	0.504591	-3.7903
LUCAT1	0.93064	-1.41589	1.27241	0.211337	0.734341	-4.76695
LY6G6C	0.930362	-2.945	1.40279	0.169196	0.697903	-4.56962
MTND1P23	0.929982	-0.501248	1.63617	0.110467	0.624467	-4.41253
CRYGN	0.928464	-4.64905	1.83566	0.0746317	0.565178	-4.05403
LINC01914	0.927924	-3.24956	1.81149	0.078366	0.573589	-4.08999
SAMD11	0.927413	3.12586	2.28792	0.0280849	0.433417	-3.65972
IMPDH1P10	0.92704	-3.31494	1.47393	0.149142	0.676298	-4.47637
RGS4	0.926854	2.09836	2.11517	0.041362	0.483504	-3.90513
TCAF2	0.926408	2.3387	1.52771	0.135274	0.658072	-4.8354
AMPH	0.926363	-0.2899	3.12842	0.00346181	0.298638	-1.82171
GPRC5A	0.926287	1.07283	2.12455	0.0405189	0.48067	-3.79262
CCDC80	0.925829	4.01189	2.54467	0.0153422	0.371162	-3.19405
AC106786.1	0.92582	-4.99744	1.81753	0.0774184	0.571344	-4.07515
KRT17	0.925799	-3.05018	1.84428	0.0733363	0.562936	-4.0512
KRT16P2	0.925137	-0.10181	0.651794	0.51865	0.895551	-5.41149
LINC01122	0.924787	-4.86354	1.66232	0.105083	0.619924	-4.251
LAYN	0.924757	0.191533	3.35391	0.0018787	0.272974	-1.31033
LDOC1	0.924606	1.46529	3.42376	0.00154918	0.267579	-1.11533
AC244250.1	0.924111	-3.18758	1.48817	0.145363	0.672348	-4.45875
RFPL1	0.923929	-0.533105	1.53628	0.133164	0.654255	-4.55209
AC020915.2	0.923713	-2.7049	2.00134	0.0528929	0.516155	-3.84476
HBG2	0.923407	-1.97249	1.12869	0.266453	0.770459	-4.87809
AC084880.1	0.923277	-3.07314	1.8885	0.0669905	0.548607	-3.99353
AC116337.3	0.923104	-3.69083	1.78362	0.0828687	0.583644	-4.11955
AC083862.1	0.922747	-4.08241	1.87186	0.069321	0.55326	-4.01059
ITGA2B	0.922202	-0.583704	2.7165	0.0100529	0.336136	-2.6553
WFDC2	0.922065	-1.34319	1.61361	0.115294	0.630477	-4.39342
FAM239B	0.921334	-3.64722	1.57994	0.122818	0.642518	-4.35293
BEX1	0.921318	1.88239	1.7268	0.0927274	0.599198	-4.53082
TCEAL5	0.921132	-4.62672	1.74893	0.0887764	0.593901	-4.15638
LOX	0.920732	1.47367	3.25696	0.00244871	0.290369	-1.50436
MIR212	0.919493	-4.60162	1.56056	0.127325	0.647035	-4.36352
NTNG2	0.919333	-0.690523	2.07057	0.0455861	0.496111	-3.78043
NTRK3	0.919314	1.63544	2.80458	0.00805187	0.323843	-2.51401
MIR579	0.919127	-4.23318	1.9226	0.0624232	0.537014	-3.94758
GPS2P2	0.918867	-4.86763	1.60137	0.117984	0.635699	-4.31663
SULT1C2	0.918746	1.79727	1.70778	0.0962395	0.606022	-4.57638
PROK2	0.918743	-1.17154	1.41073	0.166858	0.695202	-4.64163
UPK1A	0.918424	-3.63747	1.57079	0.12493	0.644954	-4.36747
PDLIM4	0.918179	0.531808	2.32709	0.0256665	0.425566	-3.40368
HEPH	0.918107	1.71135	3.16518	0.00313739	0.298638	-1.7179
NPM1P29	0.918107	-2.49886	1.25374	0.217972	0.738556	-4.7146
SYT13	0.917609	-0.725722	1.45359	0.154672	0.683054	-4.62525
PICART1	0.917302	-4.89686	1.8076	0.0789828	0.574262	-4.08671
AC245369.1	0.917201	-5.09248	1.4526	0.154946	0.683054	-4.46325
LAMC3	0.916933	3.81238	2.99304	0.00495202	0.30127	-2.20001
AC245884.6	0.916352	-5.13856	1.68137	0.101298	0.614007	-4.22825
AL021408.1	0.916269	-3.56336	2.02685	0.05009	0.509892	-3.81078
IGHV3-33	0.916018	-2.36315	1.20411	0.236361	0.753505	-4.78025
COL14A1	0.91565	4.97161	2.74093	0.00945582	0.332036	-2.79461
AL928970.1	0.915529	-4.68356	1.93823	0.0604222	0.533176	-3.92957
MIR4685	0.914973	-4.59004	1.8223	0.0766758	0.568857	-4.06976
NCAM2	0.914771	-0.0302312	2.6303	0.0124494	0.356904	-2.81683
MOXD1	0.914634	1.15251	2.9479	0.005571	0.303603	-2.19061
AC123912.5	0.91439	-5.09424	1.42693	0.162167	0.691636	-4.48977
HSPD1P1	0.913737	-3.91519	1.20252	0.236966	0.753505	-4.71673
LYZ	0.913687	5.13529	2.369	0.0232886	0.411277	-3.57662
NLRP3	0.913507	0.801729	2.82733	0.00759898	0.323843	-2.43557
TEKT3	0.913308	-2.81655	1.99119	0.0540454	0.516779	-3.85811
PAPLN	0.913039	3.14029	3.10958	0.00364023	0.298638	-1.90327
AL359711.2	0.912765	-3.06811	2.24726	0.0308091	0.445529	-3.49768
TNFAIP8L3	0.912178	0.77639	3.43761	0.00149079	0.267579	-1.09558
AL354811.1	0.911443	-0.145976	2.87263	0.0067673	0.317776	-2.34317
PCDHB11	0.911252	-2.13737	2.67009	0.0112843	0.345005	-2.79757
LINC00885	0.911244	-2.03296	1.88979	0.0668118	0.548342	-4.00146
CYP27C1	0.91103	-1.41176	2.23199	0.0318919	0.447599	-3.50739
TM4SF1	0.910889	6.36396	1.82292	0.0765803	0.568623	-4.56301
FAM180B	0.910856	-3.99753	1.57384	0.124221	0.64404	-4.35687
SMOX	0.91077	2.82658	2.00068	0.0529676	0.516155	-4.16445
KIAA0319	0.910671	-4.00927	1.5789	0.123057	0.642737	-4.35007
SCG3	0.910395	-4.31198	1.69644	0.0983852	0.611015	-4.21764
FAM90A1	0.910358	-4.16483	1.68625	0.100347	0.612813	-4.22958
ADAMDEC1	0.909851	-4.00771	1.42425	0.162935	0.692472	-4.51068
LRRC10B	0.909259	-1.39196	2.24576	0.030914	0.44573	-3.48623
GPC4	0.909203	1.24007	2.69121	0.0107075	0.341728	-2.73257
AF001548.2	0.909139	-1.21622	2.69445	0.0106213	0.340982	-2.71118
NALCN-AS1	0.90902	-5.03874	1.81582	0.0776852	0.572046	-4.07711
LGALS12	0.908692	-3.77504	1.65851	0.105854	0.620925	-4.26549
DBN1	0.908499	3.06224	3.55166	0.00108404	0.267579	-0.828868
SNAP25	0.908189	2.36841	2.78678	0.00842351	0.325439	-2.59541
FPR2	0.908162	-0.16894	1.38263	0.175247	0.705335	-4.7567
CDHR2	0.908078	5.58396	2.29091	0.0278929	0.433417	-3.73216
BATF	0.907659	-0.248912	2.45508	0.0190182	0.388961	-3.14062
TRIM71	0.907257	-3.42878	1.23317	0.225457	0.745813	-4.70792
SOD3	0.907213	3.13398	2.78669	0.00842558	0.325439	-2.63341
MLLT11	0.906979	0.545807	3.18856	0.00294624	0.295467	-1.66402
ZG16B	0.906684	-2.62262	1.67167	0.103211	0.617161	-4.26752
OGN	0.906379	2.7647	2.66839	0.011332	0.345005	-2.87149
AC092198.1	0.905959	-4.70081	1.94031	0.0601602	0.532324	-3.92711
AC005391.1	0.905849	-2.78141	1.24349	0.221677	0.741945	-4.72143
SNCA	0.905831	-0.0618453	3.03672	0.00441529	0.298638	-2.00449
VTCN1	0.904399	1.02488	2.02772	0.0499964	0.509892	-3.95357
AC079336.2	0.903524	-4.19184	1.82696	0.0759573	0.567766	-4.06527
AC124312.4	0.902801	-4.39609	1.62796	0.112206	0.624467	-4.29159
AC069287.2	0.902162	-4.96364	1.84892	0.0726466	0.562034	-4.03824
MELTF	0.901922	1.88355	2.68557	0.0108586	0.34408	-2.77677
VWF	0.901247	3.06984	2.68864	0.0107761	0.34228	-2.83992
AC068722.2	0.9012	-2.27922	1.28394	0.20732	0.731189	-4.71057
AP1M2	0.900219	-0.767223	2.37221	0.0231146	0.410166	-3.28007
SERF1A	0.900159	-3.30311	1.69301	0.0990416	0.61175	-4.23031
MCAM	0.899288	5.01493	3.77489	0.000574817	0.264877	-0.289833
S100A9	0.899183	3.44942	1.54675	0.130619	0.652457	-4.92129
CADPS	0.898856	-0.880893	2.13284	0.039786	0.48067	-3.68048
AL021154.1	0.898638	-4.11291	1.68811	0.0999863	0.612396	-4.22752
AC087477.4	0.898427	-4.23268	1.57255	0.12452	0.644109	-4.35275
POU5F1P3	0.897786	-5.15103	1.56051	0.127339	0.647035	-4.35542
AC244153.1	0.897197	-2.38522	2.00072	0.052963	0.516155	-3.84668
MPRIPP1	0.897037	-4.7565	1.97435	0.056007	0.523049	-3.88496
ELN	0.896396	5.17577	3.00993	0.00473761	0.30127	-2.18623
EDIL3	0.896343	0.586006	2.48622	0.0176583	0.381105	-3.11595
PLVAP	0.896332	3.20403	4.14077	0.000197928	0.264877	0.689313
RTL9	0.89632	-4.05476	1.65141	0.107303	0.622324	-4.27112
MT-TE	0.895923	-1.49649	1.49132	0.144539	0.671283	-4.52479
AQP6	0.895253	-3.6114	1.74971	0.088639	0.593895	-4.15933
EPCAM	0.895004	2.47772	2.77144	0.00875664	0.328922	-2.63052
MEOX1	0.89496	-2.8752	1.70181	0.0973633	0.608727	-4.23473
CCL17	0.893822	-3.61076	1.32802	0.192482	0.719865	-4.61235
CCNB2	0.893754	-0.542377	2.19022	0.0350298	0.459178	-3.5951
NPHS1	0.893474	-4.67345	1.28152	0.208157	0.73203	-4.63182
SOX8	0.891044	-0.734152	1.92291	0.062383	0.537014	-4.01174
BMP6	0.890017	1.17125	2.71659	0.0100505	0.336136	-2.67361
FAM189A2	0.88981	0.215078	3.01331	0.00469575	0.30127	-2.04479
B3GNT3	0.889737	0.203998	2.03341	0.0493898	0.507746	-3.88894
BCAS1	0.889086	-2.00467	1.38195	0.175454	0.705335	-4.63001
MEG8	0.888648	0.839959	2.01387	0.0514992	0.512802	-3.96894
HTRA3	0.888613	1.69112	3.14622	0.00330092	0.298638	-1.76135
FAM212B	0.88847	0.971333	3.78391	0.000560118	0.264877	-0.271319
NDRG4	0.887875	-0.100408	3.00331	0.0048206	0.30127	-2.07551
E2F3P2	0.887852	-4.23987	1.91174	0.0638479	0.539862	-3.96108
B4GALNT3	0.887679	0.0549383	2.64495	0.012008	0.353656	-2.78987
KPNA7	0.887675	-1.60015	1.96838	0.0567162	0.52455	-3.90442
AL136141.1	0.887084	-4.87117	1.93993	0.060208	0.532484	-3.92805
KCNT1	0.886873	-2.67855	1.31252	0.197604	0.723433	-4.66108
AP005264.6	0.886651	-4.76355	1.65749	0.106062	0.621246	-4.2566
AC090617.6	0.886383	-1.29697	1.05384	0.298939	0.793666	-5.00634
AC100858.3	0.886052	-3.90642	1.65205	0.107172	0.622324	-4.2702
ENO1-AS1	0.885866	-3.7692	2.072	0.0454447	0.496111	-3.75229
ANGPTL7	0.885821	-4.97821	1.65503	0.106562	0.62221	-4.25799
AC096636.1	0.885793	-3.24159	1.71953	0.0940572	0.602105	-4.20076
PTGDR2	0.885724	-2.08002	1.74874	0.08881	0.593901	-4.20037
AL442125.1	0.885662	0.148248	2.10697	0.0421118	0.483932	-3.76495
AC080188.3	0.885497	-2.64193	1.31685	0.196161	0.722557	-4.66349
PRDX3P1	0.885466	-4.83984	1.85617	0.0715817	0.560785	-4.02954
AC018445.4	0.885307	-2.05434	1.07884	0.287793	0.786471	-4.90953
ANGPT2	0.884581	1.81492	3.15897	0.00319008	0.298638	-1.73475
SPARC	0.884433	7.90732	2.82171	0.00770864	0.323843	-2.58657
CREB5	0.884379	3.20351	2.51447	0.0165017	0.379863	-3.21482
MPP3	0.884031	0.459408	2.73777	0.00953126	0.332036	-2.61299
ACTN3	0.883472	-4.47499	1.95403	0.0584548	0.528222	-3.90917
ASTN1	0.883024	-0.3696	2.60631	0.0132045	0.364303	-2.86153
LINC00513	0.882638	-1.81707	1.21644	0.231686	0.751387	-4.79703
FKBP1B	0.882602	-1.15718	2.05213	0.0474403	0.499844	-3.7929
SLIT3	0.882297	3.20501	3.08787	0.00385649	0.298638	-1.95562
C7	0.881974	7.74646	3.08987	0.0038361	0.298638	-1.97554
AC004381.2	0.881326	-0.266225	1.79026	0.081776	0.582119	-4.22587
DCDC2C	0.880932	-3.80493	1.85059	0.0724004	0.562034	-4.03782
CHRM2	0.880697	0.133759	2.11185	0.0416642	0.483504	-3.74836
NPHP3-AS1	0.880688	-3.12091	1.71671	0.0945754	0.602664	-4.20538
SERPINA9	0.880645	-3.72045	1.49688	0.143092	0.667901	-4.44662
PADI1	0.880495	-4.74328	1.19908	0.238285	0.754168	-4.6981
CD248	0.880335	2.21841	2.96608	0.00531341	0.30127	-2.18772
SLC35F2	0.880308	-0.744796	2.72326	0.00988419	0.336136	-2.64532
AL133477.1	0.879867	-4.58574	1.86877	0.0697608	0.555274	-4.01435
EXTL1	0.87951	-3.77853	1.23207	0.225865	0.746098	-4.69852
FBLL1	0.879475	-1.3682	1.81462	0.0778739	0.572439	-4.14563
WBP1LP2	0.878995	-2.80768	1.63411	0.110901	0.624467	-4.30826
AL161935.1	0.878871	-5.16636	1.87433	0.0689711	0.552287	-4.00841
MAK	0.878822	-1.33704	2.19693	0.0345077	0.456375	-3.56447
TMEM255A	0.878789	-2.64493	1.72415	0.0932089	0.599547	-4.20641
AL079343.1	0.878626	-3.96878	1.62733	0.112339	0.624467	-4.29826
DGAT2L7P	0.878601	-3.33217	1.76275	0.0863827	0.589051	-4.14907
AP001922.3	0.877776	-4.62629	1.55198	0.129365	0.650519	-4.36976
TUBA1A	0.877218	3.31928	3.7878	0.00055388	0.264877	-0.23504
RPL21P135	0.876864	-1.9461	1.39671	0.171004	0.700445	-4.60691
MEIS3	0.876668	1.19019	3.39462	0.00167929	0.267579	-1.18526
PTCHD1	0.876651	-3.8782	1.44576	0.156845	0.685433	-4.49178
AC026471.6	0.876633	-2.77585	2.06579	0.0460606	0.496672	-3.75487
SRL	0.87645	-0.117756	2.73068	0.0097022	0.335349	-2.62279
LINC00628	0.875524	-4.30845	1.43001	0.161288	0.690484	-4.49707
AL117190.2	0.874858	-5.08088	1.65201	0.10718	0.622324	-4.26035
ADORA1	0.874809	-1.84372	1.72927	0.0922791	0.598645	-4.21939
AC087071.1	0.874763	-4.92436	1.68591	0.100413	0.612813	-4.22381
ANKS1B	0.874329	-2.03042	2.3768	0.0228687	0.408141	-3.27865
LINC01370	0.874312	1.43237	1.21328	0.232877	0.75199	-5.13472
IRAK3	0.873817	3.42707	2.85005	0.00717062	0.322243	-2.50778
NACAD	0.873799	-0.619772	2.94203	0.00565663	0.305768	-2.21373
NCAM1	0.873715	1.95824	2.95345	0.0054912	0.301655	-2.1981
THBD	0.873667	3.62632	2.26762	0.029417	0.438457	-3.72805
WNT9A	0.873664	0.584902	2.5079	0.0167644	0.380421	-3.06798
GPR176	0.872871	1.80402	3.25857	0.00243798	0.290369	-1.50528
AC100757.3	0.872777	-4.75398	1.52774	0.135267	0.658072	-4.39376
TMEM178B	0.872491	-3.63559	1.28878	0.205646	0.729077	-4.64877
LINC01094	0.872361	-2.20963	2.38968	0.0221902	0.402635	-3.26247
GPNMB	0.872081	3.95667	2.39191	0.0220744	0.402091	-3.5043
ANXA2	0.871703	6.70912	2.98598	0.00504438	0.30127	-2.23393
CLUL1	0.871394	-4.29982	1.74081	0.0902089	0.595822	-4.16584
AL139220.2	0.871277	-4.12632	1.64778	0.108049	0.622979	-4.27256
IGHV2-26	0.870849	-3.96393	1.21148	0.233559	0.752493	-4.70414
AC009054.2	0.870711	-2.38706	2.21096	0.0334387	0.454599	-3.54312
ZNF300P1	0.870472	0.214918	1.67853	0.101855	0.614824	-4.42562
AC022509.3	0.869975	-4.03078	1.78343	0.0829009	0.583644	-4.118
AC144450.1	0.869508	-4.4375	1.82806	0.0757897	0.567656	-4.06316
LOXL1	0.869043	1.57432	2.82996	0.0075483	0.323843	-2.45745
LINC02407	0.868921	-4.98583	1.68228	0.101121	0.61372	-4.22773
CAPG	0.868739	1.93082	3.29664	0.00219785	0.283133	-1.41796
PPP4R1-AS1	0.868678	-3.86335	1.66059	0.105433	0.62065	-4.26201
BCAN	0.868386	-4.6656	1.6364	0.110419	0.624467	-4.28002
SLC9C1	0.868376	-4.13451	1.38962	0.173128	0.703671	-4.54006
TESC-AS1	0.868299	-4.60401	1.48419	0.146411	0.673778	-4.44034
AL159152.1	0.867837	-3.62009	1.15016	0.257617	0.764928	-4.77323
GATA1	0.867764	-4.49552	1.43745	0.159176	0.688599	-4.48769
LMCD1	0.867531	3.28762	2.97958	0.00512947	0.30127	-2.21076
PRSS22	0.867321	1.40109	1.95566	0.0582552	0.527967	-4.11509
B3GNT5	0.866988	1.58542	3.34958	0.00190118	0.273863	-1.28967
C5orf64	0.866902	-3.12928	2.05925	0.0467169	0.498029	-3.76457
MEG3	0.866778	7.02815	2.57941	0.0141014	0.368867	-3.12819
IGFBP5	0.866348	5.21616	3.2556	0.00245773	0.290369	-1.60125
SDK2	0.866263	-0.13993	2.50005	0.0170832	0.380962	-3.06054
DPEP1	0.865835	-1.9672	1.57143	0.124781	0.644561	-4.42581
APOBEC3A	0.865759	-0.0677032	1.79635	0.0807851	0.579913	-4.22872
TPSD1	0.865618	-4.02701	1.41836	0.164636	0.693804	-4.51421
EEF1A2	0.865238	-1.96194	1.31315	0.197393	0.723433	-4.7239
CPXM2	0.8652	0.603541	1.99085	0.0540844	0.516779	-3.98079
IGLV7-46	0.865039	-2.69878	1.22858	0.227154	0.746676	-4.72952
SPIB	0.864813	-0.702565	2.04203	0.0484833	0.504591	-3.82826
ADCY3	0.864125	3.5829	3.72159	0.000669637	0.264877	-0.41006
CSPG5	0.86382	-2.3527	2.18284	0.0356116	0.463577	-3.58406
KIF5C	0.863168	-0.494652	2.50914	0.0167146	0.380421	-3.03995
AL158166.1	0.862979	-4.2995	1.65107	0.107371	0.622324	-4.26804
CSF3R	0.862747	4.80882	2.82999	0.00754755	0.323843	-2.59497
IL23R	0.86194	-3.40615	1.55579	0.128455	0.64874	-4.38395
NT5DC2	0.86157	2.514	4.24873	0.000143753	0.264877	0.968411
COL6A3	0.861488	6.01434	3.68409	0.00074526	0.264877	-0.524798
KCNH4	0.860774	-3.46701	1.5383	0.132668	0.654055	-4.4019
COL4A4	0.86068	3.01193	2.87651	0.0067002	0.317776	-2.42935
MT-TQ	0.860473	-1.39373	1.50252	0.141635	0.665216	-4.52232
NAP1L4P1	0.860446	-2.48397	1.98134	0.0551851	0.519656	-3.87255
IGHJ3	0.860115	-3.51512	1.30006	0.201795	0.726768	-4.63894
THSD7A	0.859971	2.03913	4.06517	0.000247294	0.264877	0.478322
LINC00315	0.859864	-4.47133	1.75281	0.0880983	0.591635	-4.15131
CRTAC1	0.859753	-1.89895	1.8369	0.074444	0.564821	-4.07896
AC117490.2	0.859461	-4.19047	1.50025	0.14222	0.666609	-4.42862
NPB	0.859003	-2.1385	1.85743	0.0713972	0.560785	-4.04631
PDZRN3	0.858719	1.74509	3.45025	0.00143938	0.267579	-1.05228
CTGF	0.858576	5.61849	1.78506	0.0826314	0.583524	-4.62743
PLXNA4	0.858221	-0.0699485	2.03309	0.0494238	0.507746	-3.8697
MIR132	0.858134	-4.9582	1.39736	0.17081	0.699971	-4.51906
MFSD6	0.857828	1.75326	3.18819	0.00294923	0.295467	-1.6659
GALR2	0.857097	-3.99212	1.67821	0.101917	0.614824	-4.24098
PRMT5-AS1	0.857018	-4.6162	1.59269	0.119922	0.636619	-4.32703
NPNT	0.856823	2.0817	2.74673	0.00931907	0.332036	-2.65881
LINC00243	0.856377	-3.41868	1.36333	0.181197	0.71199	-4.58215
AP001610.1	0.85633	-4.99234	1.55612	0.128378	0.64874	-4.36207
AC109826.1	0.856228	-4.14825	1.5041	0.14123	0.665016	-4.42659
AL121983.1	0.856108	-3.3853	1.59658	0.119051	0.636619	-4.33801
SPSB1	0.855406	5.55913	1.60278	0.117671	0.634922	-4.91086
FAM9C	0.854938	-4.65568	1.63419	0.110884	0.624467	-4.28401
AC011446.1	0.854687	-4.18085	1.44868	0.156033	0.684341	-4.48337
CAVIN1	0.854558	5.34277	4.19202	0.000170096	0.264877	0.816973
NKILA	0.854525	-3.17148	1.73374	0.0914727	0.597611	-4.18586
SIGLEC12	0.853962	-1.44834	1.33625	0.189804	0.717316	-4.69895
AC037198.1	0.853224	-5.04363	1.52642	0.135594	0.658072	-4.39129
DUSP15	0.851806	-1.00375	1.99923	0.0531304	0.516155	-3.8799
P2RY2	0.851742	-1.06829	2.92459	0.00591843	0.306513	-2.28048
LINC02009	0.851657	-4.09299	1.61061	0.11595	0.631116	-4.3146
IGLV8-61	0.851484	-2.89188	1.09407	0.281149	0.782008	-4.8357
TLR7	0.851433	-0.76111	1.71466	0.0949552	0.602921	-4.29515
GNG4	0.851306	-2.11176	1.39147	0.172573	0.702982	-4.63308
AL121578.3	0.851164	-3.93635	1.35536	0.183698	0.713347	-4.57779
KIF25-AS1	0.851063	-4.80022	1.34397	0.187319	0.715284	-4.56953
AC005165.1	0.850764	-4.72318	1.71952	0.0940585	0.602105	-4.18759
AC044802.1	0.850463	-4.02548	1.79115	0.0816315	0.581968	-4.10861
OSR2	0.849916	-3.65823	1.32591	0.193174	0.720237	-4.6134
MSRB3	0.848979	2.78432	3.68978	0.00073326	0.264877	-0.475117
KLHL4	0.848341	-0.399099	2.60144	0.0133629	0.36524	-2.87022
SLC22A15	0.848099	1.91207	1.6245	0.112944	0.62575	-4.68704
AC243962.1	0.847211	-3.75368	1.69683	0.0983106	0.611015	-4.22232
CCDC8	0.847093	0.567699	2.70638	0.0103101	0.33887	-2.67834
SEMA4A	0.846894	2.7817	2.56288	0.0146799	0.369678	-3.09127
BNC1	0.846857	-2.71774	1.68587	0.10042	0.612813	-4.24953
AC245100.7	0.846758	-4.6234	1.65142	0.107301	0.622324	-4.26378
ORAI2	0.846677	2.86828	4.10789	0.000218084	0.264877	0.602253
ZXDB	0.846024	3.8056	2.58058	0.0140613	0.368867	-3.10828
SNCAIP	0.846	-0.0827602	2.86385	0.00692155	0.319675	-2.358
CEND1	0.845939	-5.06483	1.73576	0.0911108	0.597444	-4.16873
PLBD1	0.845801	1.3688	2.70226	0.0104168	0.339115	-2.71173
LGI2	0.845626	-0.732516	2.61771	0.0128406	0.361886	-2.84125
GNAL	0.845421	-0.291308	3.07208	0.0040215	0.298638	-1.94181
IGHV1-46	0.845373	-2.57674	1.15289	0.25651	0.764403	-4.81176
NOV	0.84487	-0.561686	2.21146	0.0334013	0.45456	-3.55531
NDN	0.844637	2.11671	3.47887	0.00132912	0.267579	-0.987071
PBK	0.844389	-0.73288	1.51476	0.138513	0.662617	-4.56911
RNU6-1005P	0.843871	-4.11895	1.29174	0.20463	0.729077	-4.63208
NES	0.842971	3.58754	3.50728	0.00122772	0.267579	-0.953031
DKK1	0.842091	-2.01079	1.3278	0.192554	0.719971	-4.69821
ADAMTS2	0.842009	5.70786	3.67356	0.000767923	0.264877	-0.552636
BIK	0.841783	-1.99094	2.12993	0.0400425	0.48067	-3.66214
AC011472.2	0.841518	-2.95042	1.81129	0.0783977	0.573589	-4.0937
UPF3AP2	0.840818	-4.18845	1.64952	0.107691	0.622324	-4.26993
AC036108.3	0.839904	-2.73728	1.56216	0.126948	0.647035	-4.39254
CIB2	0.839896	-0.83343	2.28798	0.0280811	0.433417	-3.42323
TMSB10P1	0.839798	-4.59008	1.60719	0.116698	0.632777	-4.31256
M1AP	0.83971	-2.77054	1.55157	0.129463	0.650519	-4.40409
FKBP5	0.83952	6.81159	1.96015	0.0577084	0.526128	-4.32942
RNU6-1031P	0.839392	-4.21452	1.48622	0.145877	0.672844	-4.44249
CACNA1C	0.839101	2.20214	2.74289	0.00940957	0.332036	-2.67686
AC010900.1	0.839073	-4.58378	1.88099	0.0680339	0.550557	-3.99954
AC245297.1	0.838307	-4.16015	1.57859	0.123126	0.642737	-4.34543
RN7SKP78	0.8383	-2.85315	1.13943	0.262005	0.768116	-4.80715
ZNF469	0.838293	0.923538	2.05207	0.0474468	0.499844	-3.90903
AC016027.3	0.838223	-4.26858	1.23736	0.223919	0.74469	-4.67584
JAM3	0.838008	2.68697	4.28707	0.000128254	0.264877	1.07339
AC010680.5	0.837498	-4.39462	1.81198	0.0782887	0.573479	-4.08281
ABHD16B	0.836974	-4.22158	1.48993	0.144903	0.672038	-4.43867
AL592146.2	0.836842	-2.65713	1.61147	0.115761	0.630862	-4.33643
VASH2	0.836808	-1.10168	2.06934	0.0457076	0.496111	-3.76975
SCARA3	0.835802	2.2217	3.20089	0.00284996	0.295467	-1.6514
GOLM1	0.835687	4.33612	2.11783	0.0411208	0.483341	-4.03926
AC123768.2	0.835562	-4.976	1.77789	0.0838207	0.584151	-4.12073
NAP1L2	0.835351	-2.78671	1.33214	0.191137	0.718639	-4.62685
AC025176.1	0.834677	-4.82628	1.75479	0.0877546	0.590997	-4.14789
FREM1	0.834467	1.86827	2.98426	0.00506711	0.30127	-2.13374
SGMS2	0.834366	5.43392	1.85659	0.0715205	0.560785	-4.51509
C15orf48	0.834253	-1.99262	1.38513	0.174489	0.704798	-4.6226
LINC01480	0.833561	-1.92783	1.96965	0.0565652	0.524206	-3.89678
AGPAT4-IT1	0.833268	-0.851538	1.34557	0.186806	0.715284	-4.74298
AC009962.1	0.832988	-1.24317	2.81365	0.00786842	0.323843	-2.49245
AC087499.1	0.832923	-2.76082	2.02196	0.0506162	0.511371	-3.8158
AC007614.4	0.832878	-4.44237	1.5522	0.129312	0.650519	-4.37412
SLC52A3	0.832846	-2.89157	1.62942	0.111893	0.624467	-4.31081
ZFP57	0.832833	-3.43966	1.01984	0.314568	0.801086	-4.87519
HPDL	0.832577	-3.61501	1.87585	0.0687563	0.552015	-4.00706
HSPB6	0.832429	3.95107	2.63019	0.0124527	0.356904	-3.01182
HOXB-AS3	0.832345	-2.70136	2.55847	0.014838	0.369678	-3.00827
BCAT1	0.832053	1.10828	2.80808	0.00798057	0.323843	-2.48309
SLC44A4	0.831987	-1.86508	1.30701	0.199448	0.725854	-4.71296
FBN1	0.831949	4.4713	2.92384	0.00592992	0.306513	-2.37705
PCDHB9	0.831874	-2.83111	1.75986	0.0868785	0.589819	-4.15669
OXCT2	0.831873	-3.1762	1.70363	0.0970195	0.607852	-4.22086
DNAJB5	0.831616	2.04336	3.89303	0.000408746	0.264877	0.0396138
AC090136.3	0.831337	-3.91099	1.37002	0.179115	0.709528	-4.56666
MXRA8	0.831158	3.52637	3.45483	0.00142116	0.267579	-1.08267
TNFRSF17	0.831018	-3.29996	1.63488	0.110739	0.624467	-4.29802
HPSE	0.830933	0.65406	2.12575	0.0404119	0.48067	-3.75827
TACR1	0.830897	-3.62949	1.60542	0.117088	0.633298	-4.32806
PLEKHG6	0.830868	1.34228	2.57506	0.0142516	0.368867	-2.97245
MMP24	0.830515	-0.903643	1.69605	0.0984591	0.611303	-4.31032
LINC01835	0.83038	-5.18214	1.57063	0.124968	0.645027	-4.3446
MELK	0.830332	-0.495705	1.94307	0.0598133	0.531012	-3.9938
ALOX5AP	0.830287	0.684458	2.07342	0.0453051	0.496111	-3.84989
SHANK1	0.830219	-1.73663	2.31189	0.0265814	0.426471	-3.3793
PCDHB7	0.829959	-2.03432	1.93693	0.0605868	0.533569	-3.93803
MMP17	0.829917	-0.198088	2.11194	0.041656	0.483504	-3.73597
AC136475.4	0.829793	-4.77968	1.63439	0.110842	0.624467	-4.28242
CD93	0.829672	4.60111	3.03872	0.00439209	0.298638	-2.11321
CH25H	0.8296	0.178886	1.52138	0.13685	0.659505	-4.63177
AC004922.1	0.829195	-4.58635	1.83915	0.0741051	0.56467	-4.04983
HSPE1P18	0.829146	-2.26343	1.78093	0.0833149	0.584151	-4.14429
AL603910.1	0.82909	-4.71004	1.48364	0.146556	0.673778	-4.43809
FHAD1	0.82905	-2.63016	1.821	0.0768789	0.56923	-4.08773
STK33	0.829011	-1.02093	2.206	0.0338137	0.455562	-3.55518
AC108751.5	0.828623	3.30049	1.77192	0.0848234	0.585535	-4.58042
PHLDA3	0.828552	2.09525	1.70213	0.0973032	0.608693	-4.56635
S100A8	0.828316	2.46228	1.38921	0.173254	0.703671	-5.03928
LAMC2	0.827918	1.45592	1.73165	0.0918484	0.598179	-4.46588
C3orf70	0.827805	0.00458619	3.1283	0.00346293	0.298638	-1.80979
ZNF853	0.827753	0.419572	3.46628	0.00137657	0.267579	-1.04722
AC005540.1	0.827466	-4.31621	1.49874	0.142609	0.667079	-4.42821
COL6A2	0.827398	7.43578	3.46237	0.00139164	0.267579	-1.07636
GRIN2D	0.827227	-0.492627	2.61461	0.0129387	0.362868	-2.84559
KRBOX1	0.82695	-4.2953	1.84574	0.073118	0.562936	-4.04237
IGFBP6	0.826353	1.30013	2.67749	0.0110788	0.344628	-2.75972
DEFA4	0.826307	-4.99618	1.23136	0.226127	0.746196	-4.66577
B3GALT2	0.826281	-1.40714	2.00519	0.0524614	0.516155	-3.85616
IGKV5-2	0.825783	-4.7994	1.33292	0.190885	0.718639	-4.57942
ELF3-AS1	0.825778	-0.626794	1.73519	0.0912131	0.597526	-4.27793
AC091182.1	0.825345	-2.02991	1.47767	0.148141	0.674956	-4.52473
FAM129A	0.824043	2.88525	3.21131	0.00277096	0.295467	-1.65112
PMEPA1	0.823863	2.90858	2.75305	0.00917216	0.331789	-2.69227
EBF2	0.823837	-3.41694	1.304	0.200463	0.726032	-4.64582
UBD	0.823837	-1.97338	1.34626	0.186588	0.715284	-4.66991
RASA2-IT1	0.823822	-3.48946	1.19413	0.240191	0.754197	-4.73409
TMEM72	0.823255	-3.42281	1.161	0.25324	0.76234	-4.76489
FBLN2	0.823014	3.97204	3.12731	0.00347209	0.298638	-1.89102
F13A1	0.822839	1.21498	2.22433	0.0324483	0.450785	-3.62957
SLITRK6	0.822569	0.871685	2.13477	0.0396178	0.479836	-3.76561
RTKN2	0.822187	-1.15018	2.49356	0.0173507	0.381105	-3.06847
TOR4A	0.821999	2.98605	3.24964	0.0024978	0.29191	-1.56347
KDELR3	0.821881	1.76426	2.60738	0.0131699	0.364303	-2.92831
AP000892.3	0.820934	2.85376	2.8408	0.00734219	0.323843	-2.50001
AL359881.3	0.820183	-4.03112	1.42284	0.163343	0.692472	-4.51232
AC002091.2	0.820018	-4.06583	1.44813	0.156185	0.684341	-4.48256
NPW	0.819962	4.01021	1.25977	0.21581	0.738514	-5.32997
AC103809.1	0.819651	-4.45236	1.60029	0.118224	0.635859	-4.32047
KCNMB1	0.819469	0.349645	2.80471	0.00804928	0.323843	-2.47617
PRSS3	0.819183	-0.846868	1.82274	0.0766081	0.568671	-4.1486
RPL3P4	0.818856	-2.94516	1.3562	0.183434	0.713241	-4.60311
AC005785.1	0.818744	-1.55553	1.30325	0.200717	0.726032	-4.73217
MAPT	0.818505	-0.607494	2.36552	0.0234779	0.41243	-3.29513
MIR5010	0.818223	-3.11668	1.83398	0.0748851	0.565714	-4.06166
AC131238.1	0.818101	-3.7075	1.48334	0.146636	0.67391	-4.45444
NFATC4	0.817959	2.91714	2.92699	0.00588171	0.306513	-2.31145
IGSF9B	0.817902	-2.53665	1.66778	0.103986	0.618804	-4.27934
AC147651.1	0.817675	-4.67576	1.55053	0.129711	0.65073	-4.37176
PRICKLE2	0.817443	4.04234	3.52519	0.00116764	0.267579	-0.919176
AC010329.1	0.817388	-3.16348	1.61032	0.116013	0.631169	-4.32877
LAMA2	0.817206	3.62047	2.58867	0.0137867	0.366392	-3.0857
NNAT	0.81718	-4.97293	1.27189	0.21152	0.734341	-4.62988
INAVA	0.816948	0.498996	1.92306	0.0623643	0.537014	-4.08454
ZNF197-AS1	0.816152	-4.84525	1.6621	0.105126	0.619941	-4.25104
LRFN4	0.815965	1.27108	3.07937	0.00394454	0.298638	-1.90298
DTX2P1	0.815961	-3.78776	1.48161	0.147096	0.674343	-4.45508
MYOZ3	0.815791	-1.93581	2.10035	0.0427254	0.487619	-3.7074
TLDC2	0.815691	-4.20051	1.46523	0.151489	0.678631	-4.46477
DACT3	0.815499	1.83025	2.90814	0.00617574	0.31111	-2.29911
MX2	0.815388	2.88519	2.21721	0.0329722	0.452383	-3.77643
LUM	0.815014	4.43043	2.50507	0.0168785	0.380421	-3.29019
NLGN4X	0.814768	1.1825	2.78325	0.00849923	0.326363	-2.5377
AC012368.2	0.814536	-2.80543	1.37407	0.177867	0.707776	-4.59714
BTNL3	0.814403	-4.02697	1.27353	0.210946	0.733996	-4.64967
AC103702.1	0.814373	-2.68918	1.63621	0.11046	0.624467	-4.30915
AEBP1	0.814275	5.87734	2.98788	0.00501939	0.30127	-2.23716
AC092999.1	0.813911	-3.45821	1.42327	0.163218	0.692472	-4.52168
AL391903.1	0.813909	-4.37742	1.54056	0.132117	0.653652	-4.3848
MIR656	0.813543	-4.87428	1.46292	0.152116	0.679247	-4.45754
AC100830.2	0.813036	-3.81076	1.71236	0.0953833	0.604403	-4.2027
AC090517.2	0.812924	-2.22023	2.54515	0.0153245	0.371162	-3.0097
ADGRA2	0.812844	4.48131	3.54884	0.00109266	0.267579	-0.866588
CPLX4	0.812565	-4.65907	1.63783	0.11012	0.624467	-4.27862
PTPN14	0.812497	2.6455	3.82985	0.000490714	0.264877	-0.118112
FIBIN	0.812251	0.708706	2.08403	0.0442733	0.492245	-3.83765
STOX1	0.812013	-1.32504	2.39964	0.0216776	0.401518	-3.23198
DUSP26	0.811768	-4.01514	1.56544	0.126178	0.645976	-4.36408
MIR6124	0.811626	-4.28391	1.63622	0.110457	0.624467	-4.28411
AC015961.2	0.811317	-1.80367	1.61236	0.115567	0.630771	-4.37381
AL096865.1	0.811301	-2.87247	1.544	0.131285	0.652883	-4.41194
GFAP	0.810935	-2.86329	1.4945	0.143708	0.669993	-4.46125
TMEM88	0.810589	2.54237	1.72757	0.0925865	0.598718	-4.58757
CACNA1B	0.810396	-5.28611	1.42317	0.163245	0.692472	-4.49012
AC060234.2	0.810099	-4.02536	1.64934	0.107729	0.622324	-4.27226
AC109479.1	0.810054	-4.52189	1.50095	0.142038	0.66652	-4.42479
IL24	0.809977	-5.04163	1.56397	0.126524	0.646669	-4.3535
AL137244.1	0.809859	-2.51897	1.50666	0.140574	0.664499	-4.46348
MAGEL2	0.809831	-2.97168	1.42955	0.161419	0.690649	-4.53972
NRIP3	0.809798	-2.28855	1.79008	0.0818056	0.582119	-4.13372
OR2W3	0.809671	-4.80784	1.50139	0.141925	0.666344	-4.42019
FAM228A	0.809599	-2.71513	1.53557	0.133337	0.654263	-4.42412
LINC00092	0.809026	-2.13316	1.97343	0.056116	0.523158	-3.88709
CLCF1	0.808862	2.92961	1.50901	0.139973	0.664212	-4.93489
AL078459.1	0.808833	-3.58764	1.54679	0.130609	0.652457	-4.3917
LAMB1	0.808639	6.12628	2.81373	0.0078667	0.323843	-2.632
SMIM10L2A	0.808505	-0.621767	2.43851	0.0197802	0.393002	-3.16589
AC009314.1	0.808224	-4.2238	1.30359	0.200601	0.726032	-4.62176
AIF1L	0.808153	1.52891	3.05533	0.00420371	0.298638	-1.96144
AC005410.2	0.807944	-4.3976	1.52839	0.135104	0.658072	-4.39644
DNAJA4	0.807783	2.8027	2.83205	0.00750802	0.323843	-2.51576
HDAC11	0.807606	1.53084	3.06192	0.00413102	0.298638	-1.94746
SCAMP5	0.807494	2.02226	2.21201	0.03336	0.454504	-3.71958
HOXA7	0.806836	-4.48439	1.39519	0.171457	0.7012	-4.5295
AC138028.5	0.806506	-4.69119	1.62922	0.111937	0.624467	-4.28799
CD300E	0.806022	1.55308	2.15079	0.0382406	0.472916	-3.7836
TMIGD3	0.805906	-0.0626141	1.72245	0.0935202	0.600189	-4.33162
SNORA7	0.805891	-3.76697	1.12192	0.269283	0.77305	-4.79031
CXCL6	0.805764	1.96072	1.67028	0.103487	0.618049	-4.59806
AP002761.3	0.80576	-0.695476	2.76903	0.00881012	0.328922	-2.55785
OR1L8	0.805266	-4.00994	1.52261	0.136542	0.659448	-4.41089
AL139020.1	0.805178	-3.66146	1.18389	0.244171	0.755821	-4.74763
AC093503.3	0.805125	-2.65458	1.61368	0.115278	0.630477	-4.34514
CERCAM	0.804759	2.00659	3.19033	0.00293224	0.295467	-1.66808
AC069287.1	0.804535	-4.62977	1.4836	0.146568	0.673778	-4.43952
AL021707.5	0.803965	-3.64066	1.55126	0.129538	0.650555	-4.38537
AL390719.1	0.80369	0.352102	1.37941	0.176228	0.705896	-4.83122
OR51E2	0.803665	-4.93921	1.54099	0.132015	0.65343	-4.37979
FAM83G	0.802513	5.18133	1.89787	0.0657072	0.545492	-4.44602
CXorf36	0.802001	1.26567	3.08042	0.0039335	0.298638	-1.90103
LINC01225	0.80187	-3.99637	1.45887	0.153223	0.680993	-4.47716
VAC14-AS1	0.801869	-0.15107	1.24853	0.21985	0.740568	-4.92437
PRIMA1	0.801677	-1.22292	1.75383	0.087922	0.591525	-4.21161
PDE1A	0.801405	1.67799	3.55183	0.00108353	0.267579	-0.808915
UBXN10-AS1	0.801146	-4.26902	1.70048	0.0976155	0.609074	-4.21181
AURKB	0.80096	0.323279	2.23392	0.0317532	0.447599	-3.55827
AC063944.3	0.800362	-4.17513	1.53559	0.133331	0.654263	-4.39244
C2CD4A	0.80023	-0.39727	0.688245	0.495684	0.884423	-5.3372
LINC01844	0.799565	-4.20594	1.77782	0.0838334	0.584151	-4.1242
SERPINB10	0.799498	-4.83336	1.33432	0.19043	0.717955	-4.5778
RPL24P8	0.799091	-4.61693	1.45998	0.152918	0.680402	-4.46406
COL5A2	0.798526	5.36418	3.5431	0.00111041	0.267579	-0.885793
AL032819.2	0.798011	-3.63737	1.26957	0.212337	0.735068	-4.66859
FAIM	0.797951	1.60505	3.00263	0.00482915	0.30127	-2.08017
SULT1C4	0.797889	2.10212	2.83855	0.00738446	0.323843	-2.46494
LINC00924	0.797717	0.262947	2.13516	0.0395834	0.479836	-3.72032
SMIM3	0.797582	2.24517	2.92517	0.00590955	0.306513	-2.27757
FGF13	0.797304	0.10146	2.52582	0.0160568	0.377003	-3.01752
AC005479.3	0.797214	-3.66241	1.53637	0.13314	0.654255	-4.39969
ADGRG1	0.797077	2.53635	3.07745	0.00396467	0.298638	-1.94769
IGHV1-58	0.796112	-4.40545	1.19454	0.240032	0.754197	-4.70819
KRT19	0.795799	3.5056	1.86085	0.0709005	0.560057	-4.45082
HOXD9	0.795769	-2.90112	1.3244	0.193668	0.720518	-4.63956
ACTBP8	0.795339	-4.86026	1.27671	0.20983	0.733192	-4.63
ZNF878	0.79533	-2.47588	0.96633	0.340289	0.814112	-4.97846
AC125611.3	0.795273	-3.71369	1.15834	0.254307	0.763187	-4.75879
LINC00298	0.795169	-2.76245	1.46149	0.152505	0.679805	-4.50191
JPH3	0.795022	-3.87984	1.43817	0.158974	0.688556	-4.50036
NKD1	0.794978	2.02129	2.49596	0.0172513	0.381105	-3.17362
TBX1	0.794727	0.716352	1.89632	0.065919	0.54606	-4.14398
RHPN1-AS1	0.794635	-3.7789	1.68974	0.0996714	0.612202	-4.22748
AC004477.2	0.794506	-3.39361	1.61302	0.115423	0.630697	-4.32166
CLIP2	0.794362	2.87307	3.69076	0.000731231	0.264877	-0.474615
AC016252.1	0.794047	-4.41653	1.57042	0.125017	0.645153	-4.35386
SLCO1C1	0.793942	-2.91201	1.53612	0.133201	0.654263	-4.42179
MYBPHL	0.793724	-4.37644	1.2421	0.222183	0.742126	-4.6751
EMILIN2	0.792792	2.07025	2.66873	0.0113223	0.345005	-2.82007
SORT1	0.792588	3.64881	1.94959	0.0590022	0.528549	-4.31184
AC000403.1	0.792191	-3.32737	1.49801	0.142798	0.667382	-4.44655
CABYR	0.792087	0.110264	1.81087	0.0784649	0.573589	-4.22698
CPZ	0.791775	-3.88561	1.36439	0.180864	0.711635	-4.57233
TMEM98	0.79175	3.17628	3.29519	0.00220655	0.283133	-1.46115
RGS17P1	0.791577	-2.65429	1.87394	0.0690264	0.552446	-4.0149
OLR1	0.791508	-0.885174	1.74713	0.0890925	0.593908	-4.24578
AC008555.2	0.7914	-3.94472	1.39413	0.171774	0.701552	-4.54015
ICAM5	0.791086	-0.949751	1.85926	0.0711306	0.560544	-4.09352
RPL3P7	0.790934	-4.07593	1.66933	0.103677	0.618415	-4.2488
RNF175	0.790867	-4.31559	1.4875	0.145539	0.672762	-4.44093
B4GALNT2	0.790841	-3.85922	1.34098	0.188279	0.71543	-4.59042
LRRN2	0.79034	-1.51943	1.66466	0.104612	0.619194	-4.32323
C7orf61	0.790195	-2.74969	1.34414	0.187265	0.715284	-4.62182
HGNC:18790	0.789984	-3.21421	1.58798	0.120986	0.637775	-4.35257
CFTR	0.789748	2.41506	1.47992	0.147543	0.674438	-4.92254
PRC1	0.789484	1.52865	2.82327	0.00767811	0.323843	-2.47072
VIPR2	0.789438	-0.416487	2.52609	0.0160463	0.377003	-3.00939
FKBP9P1	0.7894	-3.02653	1.85576	0.0716411	0.560785	-4.03559
SVEP1	0.789365	3.84081	2.59107	0.0137061	0.365985	-3.09086
FAM183A	0.789237	-5.42531	1.60053	0.118171	0.635859	-4.31286
MFAP2	0.788932	0.755145	2.49084	0.0174639	0.381105	-3.11138
COL15A1	0.788896	1.61675	1.78602	0.0824721	0.583461	-4.40572
CAPN6	0.788446	-1.1395	1.64702	0.108207	0.623211	-4.3585
PRSS44	0.788211	-2.43797	1.4527	0.15492	0.683054	-4.52598
LRRC7	0.788036	0.818511	2.01696	0.0511603	0.512019	-3.96103
RSPH9	0.788015	-3.73071	2.00302	0.0527047	0.516155	-3.84246
KDM4D	0.78745	-2.7873	1.85429	0.071856	0.560922	-4.03936
ITGA11	0.787248	1.35972	2.85394	0.0070996	0.321218	-2.39627
AL645608.1	0.787224	2.38631	1.9702	0.0565	0.524075	-4.17259
AL353600.1	0.787007	-3.84282	1.22545	0.228317	0.748024	-4.69894
PLEKHN1	0.786436	-1.46368	1.47784	0.148096	0.674956	-4.54656
AC132872.4	0.785704	-3.18644	1.35537	0.183695	0.713347	-4.59775
WT1	0.785457	-2.76685	0.99295	0.327324	0.80893	-4.93236
LINC01993	0.785423	-3.75224	1.44104	0.158165	0.687211	-4.50035
RNF24	0.785171	1.98166	3.76785	0.00058655	0.264877	-0.275983
MIR503HG	0.785059	3.03148	2.00836	0.0521086	0.514494	-4.16732
DNER	0.784958	-4.97821	1.67273	0.103	0.617	-4.23851
KIF26B	0.784859	0.966947	2.63528	0.0122978	0.356904	-2.83474
AC083809.1	0.784704	-3.31442	1.83818	0.0742502	0.56467	-4.05601
LINC01433	0.784373	-4.27649	1.28711	0.206224	0.729834	-4.63453
COL8A1	0.784265	0.165696	2.57649	0.0142021	0.368867	-2.92234
EMX1	0.784125	-3.85696	1.52341	0.136343	0.659181	-4.40934
S100A3	0.784122	-4.7604	1.50805	0.140218	0.664212	-4.41402
AC009133.2	0.784031	-3.19391	1.68839	0.0999323	0.612351	-4.23807
AL137786.1	0.783904	-3.60501	1.05512	0.298358	0.793387	-4.84658
HOXD-AS2	0.783884	-5.01706	1.5357	0.133304	0.654263	-4.38261
ACBD7	0.783827	-3.01393	1.53674	0.133051	0.654182	-4.41722
MT1H	0.783655	4.92281	0.844009	0.404206	0.846764	-5.77367
PTK7	0.783564	2.34611	3.65286	0.000814457	0.264877	-0.562899
GATA3-AS1	0.783011	-4.00883	1.36704	0.180041	0.710592	-4.56386
AC215522.2	0.782746	-4.52304	1.65434	0.106703	0.622324	-4.26155
ADRA1D	0.782615	-3.20655	1.03354	0.308203	0.799672	-4.88134
MARCH3	0.782392	0.837419	3.09515	0.00378265	0.298638	-1.86465
PCDHB4	0.78151	-1.54556	2.35144	0.0242597	0.416039	-3.31478
TUBB6	0.781483	4.41447	2.58226	0.0140037	0.368867	-3.12832
FDPSP4	0.781437	-4.79533	1.29253	0.204362	0.729077	-4.61916
ST20-MTHFS	0.781405	-3.48466	1.45159	0.155224	0.683054	-4.49212
FAM155A	0.781377	-1.56393	1.96388	0.0572564	0.525241	-3.91576
WFDC1	0.781377	1.90645	2.59355	0.0136232	0.365985	-2.96489
AC069120.2	0.78124	-4.49229	1.60627	0.116901	0.633298	-4.31406
TRO	0.781184	1.56549	2.76705	0.00885423	0.328922	-2.59236
FSTL5	0.781038	-4.79484	1.1466	0.259069	0.766126	-4.73752
AC127024.2	0.780912	-2.96525	1.22261	0.229375	0.748876	-4.7282
VIT	0.780602	-4.80236	1.31658	0.196252	0.722557	-4.59548
CAMK1G	0.7806	-2.83968	1.30171	0.201236	0.726032	-4.65951
ADAM12	0.779925	0.000918395	2.67982	0.0110149	0.344123	-2.72222
CCL19	0.779868	2.79015	1.65013	0.107565	0.622324	-4.72471
SFRP4	0.779346	-1.71875	1.61913	0.114099	0.628812	-4.37301
AP003392.3	0.779154	-2.72951	1.43584	0.159631	0.689297	-4.53067
TUBB4A	0.778848	-1.72808	1.39104	0.172704	0.703226	-4.63502
RAB44	0.778309	-2.84788	1.64159	0.109333	0.624467	-4.30176
PNCK	0.777949	-4.0888	1.30658	0.199593	0.726032	-4.62014
RNASE1	0.777896	2.54168	2.41762	0.0207804	0.398687	-3.36308
AC010519.1	0.777787	-4.28357	1.32367	0.193908	0.720805	-4.60165
MYO7B	0.77736	0.627344	1.46199	0.152368	0.679805	-4.75292
PEG10	0.777306	4.27546	1.82604	0.0760996	0.567766	-4.54187
MRPS31P4	0.777022	-3.54684	1.72786	0.0925353	0.598672	-4.18718
SLC24A3	0.776919	0.424168	2.95967	0.00540291	0.301655	-2.15652
LCN8	0.776904	-4.9309	1.37926	0.176276	0.705896	-4.53776
CTRC	0.776825	-2.90415	1.64901	0.107795	0.622324	-4.29025
AL845331.2	0.776686	-3.10059	1.34014	0.188549	0.715669	-4.61088
PGF	0.776372	2.09523	2.35973	0.0237963	0.412649	-3.43819
SDK1	0.776268	0.0364591	2.5078	0.0167681	0.380421	-3.0513
GRID1	0.776211	-1.82022	2.36645	0.0234273	0.412088	-3.29378
AC129492.1	0.776072	-4.0361	1.47495	0.148869	0.67617	-4.45981
AL365356.3	0.775702	-4.38576	1.26423	0.214224	0.737198	-4.64761
CR559946.1	0.775644	-4.15114	1.38331	0.175039	0.705282	-4.5455
HOXA-AS2	0.775453	0.075142	2.90542	0.00621923	0.312121	-2.27166
AC012186.3	0.775368	-4.43177	1.35757	0.183002	0.713203	-4.56464
FGF8	0.775281	-4.40386	1.37377	0.177958	0.708033	-4.54907
SMARCD3	0.774733	2.54562	3.04075	0.00436866	0.298638	-2.03413
DPP10-AS1	0.774223	-3.04791	1.64704	0.108202	0.623211	-4.29198
ID4	0.774208	3.2954	2.09763	0.0429798	0.48809	-4.02858
PDPN	0.773942	-0.526445	1.72925	0.0922824	0.598645	-4.29345
KRT27	0.773724	-4.75531	1.55442	0.128782	0.649343	-4.36502
STMN1P1	0.773527	-4.13355	1.52471	0.136018	0.65837	-4.40503
NIPAL4	0.773478	-4.29629	1.2331	0.225484	0.745813	-4.68119
RFPL4AP6	0.773412	-2.61014	1.45421	0.154502	0.68305	-4.51777
HLA-K	0.773318	1.88933	0.882304	0.383432	0.83652	-5.50219
ZNF709	0.773188	-3.5856	1.49152	0.144486	0.671152	-4.44959
NRGN	0.773168	1.23284	2.69819	0.010523	0.340566	-2.71653
FXYD2	0.772695	-0.234591	1.90741	0.0644233	0.541582	-4.06202
AC009084.2	0.772648	-4.04135	1.34856	0.185852	0.714469	-4.57778
AC112220.4	0.772574	-0.716909	2.78002	0.00856879	0.32759	-2.53798
NR5A1	0.772318	-4.52379	1.31847	0.195625	0.722557	-4.59895
YWHAEP5	0.77227	-4.75056	1.74785	0.0889663	0.593908	-4.1556
FAM13C	0.772031	1.67958	2.46861	0.018416	0.384934	-3.204
AC113133.1	0.771525	-4.52867	1.55546	0.128536	0.64874	-4.36763
AL034397.3	0.77145	0.485177	1.92017	0.0627395	0.537511	-4.08634
FGF12	0.77137	-1.31346	1.68041	0.101486	0.614007	-4.30679
PPARD	0.771256	5.37521	1.71853	0.0942403	0.602527	-4.73505
PDE8B	0.771013	1.3283	2.084	0.0442757	0.492245	-3.88103
HSPB8	0.770863	1.64727	2.47926	0.0179543	0.38288	-3.18208
AC005865.2	0.770836	-4.49275	1.24757	0.220195	0.740719	-4.66654
MEGF6	0.770794	4.28306	2.80479	0.00804759	0.323843	-2.642
AC103810.2	0.77044	-3.52439	1.25526	0.217426	0.738514	-4.6759
TREM1	0.770423	0.232073	1.52259	0.136547	0.659448	-4.62388
PPP1R1B	0.770344	-2.69284	1.18568	0.243471	0.755635	-4.78766
AL021368.1	0.770231	-3.06833	1.41413	0.165865	0.694992	-4.54329
TWIST2	0.770208	-1.43908	1.91858	0.0629474	0.537511	-3.98079
AC008759.3	0.769897	-2.75948	1.37666	0.177069	0.70703	-4.58524
IL2RA	0.769749	-0.29011	1.61118	0.115824	0.631008	-4.46978
KIAA1211	0.769614	0.383846	2.87688	0.00669371	0.317776	-2.32889
LHFPL5	0.769567	-5.01898	1.53007	0.134689	0.658072	-4.38776
FPR1	0.769331	1.95657	1.62498	0.112841	0.625517	-4.66272
SLC22A17	0.769322	2.2152	3.76333	0.00059421	0.264877	-0.285662
PYGO1	0.76921	-0.128934	2.42629	0.0203597	0.39506	-3.19622
CD209	0.768963	1.19895	1.63477	0.110762	0.624467	-4.57653
AL157935.1	0.768546	-3.14292	1.19977	0.23802	0.754116	-4.7449
GLI2	0.768318	0.728362	2.30503	0.0270041	0.42854	-3.45532
AC244093.1	0.767696	-2.54973	1.04843	0.301391	0.794827	-4.89123
LINC00689	0.767416	-4.78251	1.32504	0.193458	0.720237	-4.58501
SERPINE2	0.767227	3.38928	3.59973	0.000946713	0.267579	-0.716147
MIR200A	0.767124	-4.79213	1.50981	0.139768	0.664212	-4.41078
NXPH4	0.766782	-3.22798	1.46427	0.151749	0.678631	-4.48709
ENDOU	0.766546	-3.13308	1.21615	0.231797	0.751387	-4.73133
EVC2	0.766203	0.821989	2.96642	0.00530878	0.30127	-2.14456
EDNRA	0.765973	2.53948	3.37671	0.00176437	0.267579	-1.24423
MIR1183	0.765795	-4.88588	1.40818	0.167607	0.696053	-4.50973
OSR1	0.765508	-0.855153	1.83969	0.0740229	0.56467	-4.12077
NPM2	0.765482	-0.857571	2.43107	0.0201313	0.394471	-3.17797
PROM1	0.765455	1.71802	1.97106	0.0563973	0.523954	-4.10978
PCDHAC1	0.765379	-4.5662	1.46872	0.150544	0.677367	-4.45301
EMILIN1	0.765248	5.61109	2.61403	0.0129572	0.362868	-3.07257
MIR9-3HG	0.765133	-3.11371	1.62816	0.112162	0.624467	-4.30714
Z73965.1	0.764611	-3.0397	1.60761	0.116606	0.632587	-4.33338
VASH1	0.764534	3.73323	3.33517	0.00197789	0.277612	-1.38368
LRRC26	0.764454	-4.7054	1.42735	0.162045	0.691636	-4.49346
FERP1	0.764368	-4.55284	1.40666	0.168053	0.697035	-4.51675
CLEC5A	0.76432	-0.782633	2.02178	0.0506364	0.511371	-3.8509
CYTL1	0.764235	-3.93006	1.40198	0.169435	0.697903	-4.53461
SMIM24	0.763858	1.35779	0.747777	0.459424	0.870392	-5.53222
AFF2	0.763845	-4.7891	1.49346	0.143981	0.670329	-4.42883
AP000356.1	0.763813	-4.07035	1.34227	0.187865	0.715284	-4.58493
AC099494.3	0.763758	-4.82812	1.35842	0.182735	0.712987	-4.5561
POM121L9P	0.763708	0.30458	1.60044	0.118191	0.635859	-4.54192
ANKRD20A8P	0.763628	-4.32704	0.995341	0.326175	0.808849	-4.86581
CAV1	0.763502	4.32742	3.39102	0.00169609	0.267579	-1.25984
GPSM1	0.763418	3.26622	2.27919	0.028651	0.436001	-3.69082
AC079779.2	0.763109	-4.45042	1.42262	0.163405	0.692472	-4.50154
AC090543.2	0.763049	-3.51873	1.16234	0.252702	0.7622	-4.76082
AL133384.1	0.76294	-4.18931	1.12494	0.268018	0.771652	-4.77141
COX6B2	0.762251	-4.10906	1.27094	0.211854	0.734617	-4.65298
DBH	0.762247	3.82291	1.80773	0.0789606	0.574262	-4.5412
AC015712.2	0.76205	-2.03108	2.05728	0.0469155	0.49887	-3.76905
AC009097.2	0.762041	-3.98595	1.37036	0.17901	0.709528	-4.56312
AC004877.1	0.761923	-3.57802	1.57621	0.123676	0.643445	-4.3599
AC010132.4	0.761911	-4.08151	1.48874	0.145214	0.672271	-4.44147
RBM20	0.761894	-2.23258	1.7593	0.0869742	0.589819	-4.17446
AC009041.2	0.761491	0.39508	1.80749	0.078999	0.574262	-4.25836
RNU6-808P	0.761207	-3.80177	1.32476	0.193552	0.720285	-4.60866
TEN1	0.761086	-4.158	1.34068	0.188377	0.71543	-4.58497
ITM2A	0.7607	1.20347	1.98248	0.0550521	0.519501	-4.04413
CDC42EP5	0.759614	1.09014	2.64274	0.0120738	0.353656	-2.82373
EMP1	0.75929	5.38048	2.0657	0.0460693	0.496672	-4.15361
C1GALT1C1L	0.758989	-3.99268	1.38113	0.175704	0.705513	-4.55256
LDLRAD2	0.758893	-0.931595	2.34111	0.0248477	0.418562	-3.33194
AC091588.2	0.758866	-4.85807	1.2947	0.20362	0.729052	-4.61565
LRCH2	0.758786	-0.539595	2.41848	0.0207386	0.398652	-3.20463
TAGLN	0.75877	6.28682	3.30679	0.00213775	0.280118	-1.4736
SCRN1	0.758757	2.18622	2.57985	0.0140863	0.368867	-3.01202
DKK3	0.758609	2.92402	3.06875	0.00405706	0.298638	-1.98586
AC138230.1	0.758409	-3.92372	1.51791	0.137721	0.661644	-4.41714
BAG3	0.758389	4.83748	1.9199	0.0627755	0.537511	-4.40509
AL589765.6	0.758131	-5.1393	1.48043	0.147408	0.674438	-4.43601
ITIH5	0.758061	2.55866	3.17334	0.00306935	0.298638	-1.72787
HIST3H2A	0.758057	-2.35175	1.81108	0.0784315	0.573589	-4.10503
ZDHHC20P1	0.758017	-4.91121	1.47991	0.147547	0.674438	-4.43911
PDGFRB	0.757795	5.18221	3.37261	0.00178442	0.267579	-1.31385
AC005775.1	0.757759	-3.0221	1.41549	0.165468	0.693953	-4.545
GATA5	0.757752	-0.412503	2.18314	0.0355883	0.463535	-3.60629
ZNF439	0.757475	0.978716	2.93298	0.00579102	0.306513	-2.21753
HPGDS	0.757318	-1.04817	1.93559	0.0607555	0.533894	-3.9677
MIR4672	0.757233	-4.84153	1.34238	0.187829	0.715284	-4.57146
DUOX1	0.757022	-1.65924	1.43195	0.160734	0.690057	-4.58637
ARNT2	0.757017	1.08087	2.53871	0.0155649	0.373287	-3.03316
AP001206.1	0.756999	-4.63943	1.48016	0.14748	0.674438	-4.44291
RGS13	0.75691	-3.34531	1.34432	0.187206	0.715284	-4.60612
DTNA	0.756685	2.50982	2.35162	0.0242492	0.416039	-3.50202
ATP8A2	0.756446	-3.5395	1.34587	0.186712	0.715284	-4.59704
EGFEM1P	0.756302	-2.66343	1.55547	0.128531	0.64874	-4.40818
GPR55	0.756119	-2.44492	1.63016	0.111738	0.624467	-4.32421
AL021707.7	0.7558	-1.98967	1.10277	0.277403	0.77865	-4.88786
AC016708.1	0.755791	-3.09042	1.46188	0.152399	0.679805	-4.49476
NRIP2	0.755772	-0.0818037	2.30489	0.0270128	0.42854	-3.41568
AC104794.4	0.755597	-3.64195	1.31656	0.196259	0.722557	-4.6181
HPCAL4	0.755395	-4.23949	1.2929	0.204233	0.729052	-4.62604
P3H3	0.755151	1.87268	3.73723	0.000640351	0.264877	-0.353518
PCNPP5	0.755058	-4.50479	1.548	0.130319	0.651677	-4.37515
MIR5190	0.754811	-2.43666	0.977765	0.334678	0.811686	-4.94918
SYT11	0.754631	1.21564	2.46865	0.0184142	0.384934	-3.17258
GJA1	0.754337	2.7137	2.48712	0.0176199	0.381105	-3.23878
STX3	0.754111	4.4463	2.79396	0.00827176	0.325439	-2.66981
AL356124.2	0.753899	-4.90312	1.52582	0.135743	0.658072	-4.39477
APLN	0.753796	-1.9993	1.53813	0.132709	0.654055	-4.44741
LDB3	0.753449	-0.412042	1.44252	0.15775	0.686465	-4.67729
AC093849.1	0.753448	-3.75878	1.37141	0.178687	0.708972	-4.56405
N4BP3	0.753395	-1.00944	1.91695	0.063162	0.537968	-4.003
CLCNKA	0.752796	-1.55052	1.64083	0.109492	0.624467	-4.34924
ISL2	0.752578	-4.10485	1.27297	0.211142	0.734341	-4.64836
HAS1	0.75257	-0.23559	1.02494	0.312189	0.800274	-5.14879
HTR7	0.75226	-1.84969	1.96057	0.0576566	0.526086	-3.91029
TMEM200C	0.752188	1.62746	2.46202	0.0187069	0.386677	-3.20785
KCNH2	0.752085	-1.45843	2.2503	0.0305979	0.444682	-3.47803
TNC	0.751859	3.21917	1.69128	0.0993735	0.61198	-4.69035
HASPIN	0.751631	-2.83971	1.66623	0.104297	0.618833	-4.27203
AC120498.10	0.751578	-3.72802	1.45335	0.154739	0.683054	-4.48488
LINC01163	0.751515	-3.9941	1.37449	0.177737	0.70776	-4.55969
FAM171B	0.751389	-0.108126	2.52769	0.0159846	0.377003	-3.01094
ENPP5	0.751169	-0.319119	1.55883	0.127735	0.64752	-4.5366
FAIM2	0.751026	-1.79997	1.35236	0.184645	0.714127	-4.67404
LINC01605	0.750971	-4.92997	1.48294	0.146741	0.673994	-4.43805
SLC8A2	0.750137	-2.37039	1.17824	0.246385	0.757462	-4.81112
IGLV2-11	0.750108	-1.11438	1.18399	0.244131	0.755821	-4.87935
AL161935.3	0.74973	-4.81316	1.54466	0.131123	0.652774	-4.37471
LHX2	0.749724	1.61069	2.16658	0.0369246	0.468335	-3.75511
AL035446.1	0.749572	-4.71316	1.42706	0.162128	0.691636	-4.49266
AC046185.3	0.749452	-1.39228	1.92749	0.061791	0.536057	-3.96939
AC087386.1	0.749291	-3.12848	1.74898	0.0887676	0.593901	-4.16512
LCN15	0.749091	-4.86535	1.47832	0.147969	0.674929	-4.44098
TARID	0.748207	-0.699739	1.96958	0.0565731	0.524206	-3.93522
USH1C	0.74808	0.235426	2.0959	0.0431432	0.488462	-3.78507
CXCR1	0.747919	-0.158146	1.26417	0.214245	0.737198	-4.8886
TSHZ3	0.74785	1.80489	3.61117	0.000916589	0.267579	-0.663974
LINC01748	0.74774	-3.52647	1.19355	0.240417	0.754197	-4.736
PAK3	0.747723	-1.05148	1.86007	0.0710133	0.560057	-4.07794
AC090164.2	0.747204	-2.31453	0.873655	0.388064	0.839594	-5.05812
C9orf106	0.747173	-2.58091	1.34299	0.187632	0.715284	-4.63128
PXDNL	0.746628	-2.62422	2.11777	0.0411268	0.483341	-3.68023
IRX3	0.746616	-2.49006	1.29018	0.205166	0.729077	-4.68087
AL139353.3	0.746569	-4.54143	1.24289	0.221895	0.741945	-4.6644
SHROOM4	0.746478	1.72131	3.61123	0.000916447	0.267579	-0.664744
SULF1	0.74626	2.49739	2.45342	0.0190933	0.389619	-3.29455
AC004801.2	0.745856	-1.59372	1.47372	0.149197	0.676298	-4.54651
AL512274.1	0.745791	-3.9363	1.17518	0.247592	0.758922	-4.73788
MIR648	0.745564	-4.31811	1.25131	0.218847	0.739045	-4.66563
RN7SKP283	0.745078	-4.75274	1.38202	0.175432	0.705335	-4.53535
CHST2	0.745078	1.52523	2.60585	0.0132193	0.364303	-2.92027
MIR99B	0.744835	-4.94016	1.3085	0.198947	0.725471	-4.59944
ZNF826P	0.74451	-1.40108	2.04358	0.0483226	0.504012	-3.79946
AL139174.1	0.744501	-3.89024	1.0876	0.283957	0.784406	-4.80913
MIR3945HG	0.74432	-2.43579	1.36425	0.180909	0.711635	-4.61375
GRIN2A	0.744312	-2.38629	1.61313	0.115398	0.630688	-4.35009
AC126335.1	0.744099	-3.76325	1.37486	0.177622	0.70776	-4.56392
GPR142	0.744004	-3.65197	1.66814	0.103914	0.618804	-4.25459
THBS2	0.743686	4.77098	2.28964	0.0279743	0.433417	-3.72889
PMP22	0.743382	3.15196	3.12689	0.00347596	0.298638	-1.86162
AC090337.1	0.743254	-3.31064	1.40294	0.16915	0.697903	-4.55083
RNU6-758P	0.742736	-4.45185	1.12197	0.269261	0.77305	-4.76852
PCBP3	0.742584	-0.984109	2.07958	0.0447035	0.494111	-3.75386
DTL	0.742526	-0.207116	1.69691	0.0982951	0.611015	-4.36431
MMP25	0.742426	1.56054	1.87511	0.0688603	0.552015	-4.24741
DLGAP1-AS3	0.742382	-1.92803	1.2114	0.233589	0.752493	-4.80185
ZNF703	0.742251	2.89172	3.04188	0.00435556	0.298638	-2.04737
MSMP	0.741979	-4.30099	1.46425	0.151753	0.678631	-4.46617
LINC01366	0.741964	-4.93254	1.47487	0.14889	0.67617	-4.44446
RBMX2P3	0.741793	-3.67814	1.00093	0.323503	0.80759	-4.87908
RAB6B	0.741361	-1.07419	2.17544	0.0362037	0.466309	-3.60348
EFNB3	0.741289	0.949291	2.27274	0.0290753	0.437907	-3.52127
AC104521.1	0.741228	-4.86097	1.70174	0.0973771	0.608727	-4.20715
DEC1	0.741194	-4.70964	1.37317	0.178144	0.708179	-4.54425
VCAM1	0.740999	4.63084	2.28787	0.0280878	0.433417	-3.73086
RNF150	0.740624	2.04743	3.54821	0.00109461	0.267579	-0.817381
AC099524.1	0.740311	-3.95158	1.3487	0.185809	0.714469	-4.5831
C1QTNF7	0.740151	0.6621	2.5546	0.0149777	0.369678	-2.98209
MFAP4	0.740055	4.59062	2.63047	0.0124442	0.356904	-3.02959
DMKN	0.739554	2.05018	2.4851	0.0177055	0.381105	-3.199
EPHB3	0.739032	0.29192	2.19573	0.0346009	0.456973	-3.62385
FADS1	0.738922	5.80948	1.47945	0.147668	0.674762	-5.08536
FOXS1	0.738772	-1.30203	1.68377	0.100829	0.612813	-4.30661
IP6K3	0.738583	3.12887	1.17403	0.248047	0.759267	-5.3701
LRRC37A6P	0.738408	-4.31493	1.43699	0.159305	0.688618	-4.48864
AC100803.2	0.738179	-1.17172	1.61177	0.115695	0.630862	-4.40656
NRSN2	0.738084	2.54363	3.53414	0.00113871	0.267579	-0.860607
MIR6746	0.737915	-4.42698	1.27466	0.210548	0.733542	-4.64122
MAP6	0.737895	-0.399682	3.23419	0.00260469	0.295467	-1.60735
COL4A6	0.737771	-1.28866	1.97322	0.0561412	0.523158	-3.90822
TFF3	0.737714	0.189145	1.83305	0.0750274	0.565714	-4.20251
PTN	0.737628	2.86089	3.38768	0.00171179	0.267579	-1.22774
MMP14	0.737486	4.57883	3.03168	0.00447425	0.30127	-2.13003
ITGAV	0.737369	5.26686	3.29464	0.0022099	0.283133	-1.50644
DUSP4	0.737214	1.41069	2.80634	0.00801596	0.323843	-2.49998
LOXL4	0.737191	3.11178	1.13621	0.263332	0.768807	-5.41
PODXL	0.73709	3.64059	3.2362	0.00259056	0.295467	-1.62087
KBTBD12	0.737033	-2.70373	1.43217	0.160673	0.690057	-4.53816
RNU6-703P	0.736412	-4.89494	1.44335	0.157517	0.686454	-4.47606
CA8	0.736368	-3.43549	1.35262	0.184564	0.713979	-4.59489
RNU6-834P	0.736169	-4.328	1.19116	0.24134	0.754197	-4.71083
IGKV1-27	0.735397	-2.31176	1.11349	0.272835	0.775285	-4.84801
CACNG4	0.735268	-2.901	1.5283	0.135126	0.658072	-4.42972
PCDHGC3	0.734957	1.40947	1.7422	0.0899619	0.59546	-4.44016
DIAPH3	0.734891	-1.26871	2.07911	0.0447491	0.494411	-3.7516
SMIM10	0.734757	0.452043	3.01439	0.00468244	0.30127	-2.04081
AC099518.5	0.734733	-4.69712	1.4471	0.156471	0.685034	-4.47478
CCDC120	0.734712	4.24473	2.5281	0.0159688	0.377003	-3.237
AC090236.1	0.73463	-0.285673	0.977458	0.334828	0.811686	-5.15559
CLSTN2	0.734563	0.483295	1.99514	0.0535941	0.516155	-3.95993
LARP6	0.734116	0.939719	3.15409	0.00323206	0.298638	-1.73485
IGHV1-69	0.734073	-4.53672	1.06068	0.295858	0.791558	-4.80928
RC3H1-IT1	0.734029	-4.10919	1.25417	0.217815	0.738514	-4.66468
TMED3	0.733992	2.85904	2.71324	0.010135	0.33642	-2.7769
PALD1	0.733779	2.8472	2.7865	0.00842943	0.325439	-2.61697
SYT16	0.733667	-4.49445	1.36731	0.179955	0.710592	-4.55403
ZNF888	0.733321	0.673814	2.66759	0.0113542	0.345014	-2.75845
AC104232.2	0.733193	-4.55814	1.20055	0.23772	0.754116	-4.70132
PIFO	0.733159	-3.24419	1.39296	0.172124	0.702001	-4.56033
AL772337.3	0.733137	-3.22292	1.17258	0.248622	0.759635	-4.7713
LINC00900	0.733126	-3.14586	1.39647	0.171076	0.700547	-4.55849
CACNB3	0.732998	1.13654	2.84613	0.00724285	0.323843	-2.40693
S100A6	0.732814	3.62624	2.76797	0.0088338	0.328922	-2.69951
RUNX2	0.732697	1.02487	2.41994	0.0206671	0.397946	-3.25337
AC020550.1	0.732565	-3.55355	1.19842	0.23854	0.754168	-4.72631
KCNK16	0.732502	-5.00047	1.18339	0.244368	0.755821	-4.70931
AL354798.1	0.73233	-2.6232	1.56227	0.126923	0.647035	-4.39666
OLFML3	0.732303	4.00752	2.59713	0.0135046	0.365845	-3.08427
AL365203.3	0.731805	2.11958	2.07375	0.0452732	0.496111	-3.97751
CCBE1	0.731728	3.72968	3.28005	0.0022996	0.286311	-1.51778
HSPB1	0.731522	6.64613	3.42175	0.00155785	0.267579	-1.18704
AC027601.3	0.731497	-3.65242	1.33445	0.190388	0.717934	-4.60206
CDH11	0.731455	1.26213	2.5914	0.013695	0.365985	-2.93689
SLC22A31	0.730896	-2.87884	1.0767	0.288734	0.7872	-4.85199
RN7SL329P	0.730838	-2.55477	0.99413	0.326757	0.80893	-4.93769
CHCHD2P6	0.730103	-4.06312	1.30967	0.198555	0.725196	-4.61552
KIF20A	0.729494	-0.369159	1.63359	0.11101	0.624467	-4.44701
EEF1A1P31	0.729183	-3.59234	1.18906	0.242155	0.754974	-4.73447
PLAC9	0.728718	1.0232	2.8679	0.00684996	0.318577	-2.356
TCL1A	0.728659	-0.476903	1.40071	0.169814	0.698252	-4.72457
LINC01198	0.72783	-4.55417	1.18545	0.24356	0.755703	-4.71396
PFKP	0.727278	1.92537	2.20184	0.0341304	0.455793	-3.72592
AC080080.1	0.727094	-3.51886	1.42294	0.163312	0.692472	-4.52196
AL645608.9	0.72693	-5.04724	1.38922	0.17325	0.703671	-4.52561
KLF5	0.72689	2.49219	1.88957	0.0668433	0.548348	-4.31708
GJC1	0.726762	1.29373	3.01055	0.00472992	0.30127	-2.05581
RHOXF1-AS1	0.726746	-3.92609	1.0428	0.303951	0.795946	-4.8444
CLLU1OS	0.726408	-5.05461	1.39261	0.172232	0.702035	-4.523
MYEOV	0.725972	-2.91363	1.00697	0.320629	0.805324	-4.90264
AC021188.1	0.725965	-3.75074	1.53716	0.132947	0.654182	-4.39829
KCNIP1	0.72589	-2.63903	1.35178	0.184828	0.714127	-4.61998
AL158152.1	0.725846	-1.16894	1.68904	0.0998069	0.612351	-4.3097
PXDN	0.725703	5.59242	3.43141	0.0015167	0.267579	-1.16826
TNFRSF11A	0.725543	0.575348	2.93378	0.00577901	0.306513	-2.21067
PTGES	0.725456	-0.918859	2.09136	0.0435719	0.490144	-3.74429
AC126323.1	0.724942	0.279425	0.972803	0.337105	0.812622	-5.22747
ST8SIA3	0.72476	-1.00683	1.50989	0.139748	0.664212	-4.54534
TBC1D3G	0.724022	-4.8873	1.25701	0.216799	0.738514	-4.64528
AL592295.4	0.723995	-2.09486	1.84651	0.0730043	0.562936	-4.0624
PDGFA	0.723902	2.82743	2.59284	0.0136467	0.365985	-3.02969
MCCD1	0.723879	-4.70744	1.18522	0.243652	0.755703	-4.71229
SPDEF	0.723727	-3.87938	1.11237	0.273312	0.775667	-4.79323
FCGR1CP	0.723719	-3.36086	1.09535	0.280595	0.781751	-4.81644
RPGR	0.723686	3.67813	1.95841	0.0579197	0.527193	-4.29844
AC007255.1	0.723578	-4.83137	1.35679	0.183246	0.713234	-4.55749
HHIPL1	0.723483	0.907782	2.67742	0.011081	0.344628	-2.74567
AC103746.1	0.723427	-2.69783	1.58871	0.120821	0.637577	-4.36197
PLEKHG4B	0.723317	-2.54123	1.28728	0.206166	0.729834	-4.69016
PLCXD3	0.723248	1.63121	1.74848	0.0888557	0.593908	-4.44786
SH3RF3	0.723116	1.93976	3.68675	0.000739638	0.264877	-0.477758
RPS3AP26	0.722826	-3.38391	1.00927	0.319544	0.805324	-4.88971
MYCN	0.722695	-2.33982	1.18225	0.244811	0.756258	-4.79719
AL031587.5	0.722681	0.624587	3.59509	0.000959191	0.267579	-0.739985
PHBP11	0.722585	-2.65244	1.1864	0.243189	0.755635	-4.77245
CALCA	0.722309	-0.316573	1.09878	0.279114	0.780225	-5.06022
AC018450.1	0.722234	-3.78285	1.30186	0.201187	0.726032	-4.63257
AC092422.1	0.722192	-4.37523	1.41865	0.16455	0.693742	-4.50785
AC007938.2	0.72198	-4.60185	1.31872	0.195543	0.722557	-4.5983
LINC01561	0.721975	-3.84279	1.20474	0.236117	0.753318	-4.71576
LCNL1	0.721901	-0.562439	1.16814	0.250386	0.760683	-4.95992
AC144831.1	0.721658	0.394046	2.01753	0.0510983	0.512019	-3.92502
SPRY4-AS1	0.72161	-4.45804	1.31478	0.196852	0.723215	-4.60261
AC087292.1	0.721538	-4.35319	1.26797	0.212902	0.735858	-4.64665
AC093908.1	0.721464	-1.23499	2.68221	0.0109499	0.344103	-2.73261
AC004593.1	0.721258	-3.70776	0.939984	0.353454	0.819255	-4.91905
AC027559.1	0.72116	-3.03703	1.54623	0.130746	0.652603	-4.40431
ITGB6	0.720975	-2.07184	1.35304	0.184432	0.713931	-4.65179
AC019193.2	0.720902	-3.01635	1.37445	0.177748	0.70776	-4.57946
KRT7-AS	0.720733	-4.16874	1.3367	0.189657	0.717109	-4.58816
SLC27A3	0.719957	5.57906	2.81836	0.00777471	0.323843	-2.62561
PROCR	0.719771	1.80886	2.71673	0.0100471	0.336136	-2.70517
DHRS7	0.719646	5.07743	3.17774	0.00303326	0.298638	-1.78923
PDLIM7	0.719011	4.62749	1.93749	0.0605154	0.533303	-4.37117
PCDHB16	0.718222	-1.08526	2.4063	0.0213416	0.401518	-3.22028
ESRRAP1	0.718162	-4.51679	1.46912	0.150435	0.677367	-4.45556
AC016582.3	0.718043	-1.21247	2.3819	0.0225974	0.405793	-3.26181
C5orf64-AS1	0.717966	-4.086	1.06842	0.292403	0.78892	-4.82019
ADGRG3	0.717487	1.41997	1.73776	0.0907523	0.596438	-4.45104
ZNF423	0.71737	0.34653	3.09957	0.00373849	0.298638	-1.86078
SLIT2	0.717296	1.80841	2.60543	0.013233	0.364303	-2.9392
CELF3	0.717237	-4.86751	1.21907	0.2307	0.750479	-4.67888
CDH7	0.717218	-4.7624	1.34823	0.185957	0.714469	-4.56588
SPP1	0.717063	3.15543	1.43083	0.161053	0.690239	-5.06102
FCGR1B	0.716833	-1.99742	1.04175	0.304432	0.796213	-4.9337
C1DP5	0.716652	-4.41008	1.5385	0.13262	0.654055	-4.38813
RHBDF1P1	0.716559	-4.64652	1.36997	0.179132	0.709528	-4.54998
CD34	0.715959	3.00023	2.97352	0.00521135	0.30127	-2.20962
HMGB1P49	0.715687	-3.62802	1.07645	0.288847	0.7872	-4.8303
AP001636.2	0.715648	-3.92353	1.46688	0.151041	0.678487	-4.46772
DGKI	0.715514	-2.32891	1.60287	0.117652	0.634922	-4.3607
ACTA2	0.715413	5.78638	2.77128	0.00876017	0.328922	-2.72998
DPYSL3	0.715346	3.80226	2.80882	0.00796555	0.323843	-2.61758
FAM163B	0.71534	2.57998	2.31744	0.0262445	0.425566	-3.56519
BEND5	0.715296	-1.10378	2.56042	0.0147676	0.369678	-2.95148
CNTN5	0.715073	-3.45298	1.38931	0.173223	0.703671	-4.56129
AL445183.1	0.714786	-4.95402	1.57607	0.123707	0.643445	-4.34254
CDH24	0.714752	1.09878	2.46303	0.018662	0.386637	-3.17929
TCEAL3	0.714699	1.45029	3.20436	0.00282344	0.295467	-1.62367
SNORD114-4	0.714674	-4.88644	1.26467	0.214068	0.73685	-4.64074
MTND4LP30	0.714658	-4.7361	1.32143	0.194647	0.721568	-4.59007
RMI2	0.714572	0.137653	1.51103	0.139459	0.663771	-4.64823
UNC45B	0.714506	-3.49785	1.15881	0.254118	0.763187	-4.76253
GATA2-AS1	0.714255	-1.56481	1.85782	0.071341	0.560785	-4.05983
AGPAT4	0.714222	2.33476	2.83908	0.00737461	0.323843	-2.47408
ADGB	0.713822	-5.05093	1.42194	0.163599	0.69274	-4.49429
AC010536.3	0.713809	-4.74547	1.50919	0.139928	0.664212	-4.41241
AC107959.3	0.713756	-3.78991	1.22357	0.229019	0.748623	-4.70154
HYAL4	0.713717	-4.88561	1.30733	0.199341	0.72574	-4.60202
NIM1K	0.713496	-2.02053	1.99017	0.0541633	0.516947	-3.86418
SH3RF3-AS1	0.713463	-2.9073	1.90866	0.0642577	0.541	-3.96759
FANCE	0.713282	0.0966587	2.92116	0.0059712	0.306513	-2.23911
GRIN1	0.713137	-4.38622	1.40454	0.168679	0.697245	-4.52062
GCNT4	0.712875	2.47104	2.81353	0.00787073	0.323843	-2.53666
AC005082.1	0.712705	-2.44476	1.53914	0.132464	0.653939	-4.43277
MTCYBP18	0.712467	-3.58688	1.26173	0.215114	0.737928	-4.67045
LINC00323	0.711996	-4.42404	1.39003	0.173005	0.703558	-4.53642
LINC00960	0.711968	-1.97461	1.51287	0.138992	0.663204	-4.49114
SSC5D	0.711725	2.10548	2.39904	0.0217083	0.401518	-3.36843
KRT81	0.711368	-3.49206	1.54282	0.131569	0.653163	-4.3962
CHST1	0.711239	0.999378	3.26667	0.00238487	0.28983	-1.48185
RCAN3	0.711146	2.05657	3.25489	0.00246251	0.290369	-1.51991
FUT8-AS1	0.711114	-3.35722	1.48495	0.146212	0.673778	-4.45948
ATP10A	0.711084	1.57272	2.26708	0.0294532	0.438457	-3.58097
TSPY26P	0.710907	-0.262185	2.11908	0.0410087	0.482983	-3.72172
AP001099.1	0.710882	-3.4039	1.22186	0.229654	0.749547	-4.71483
CEACAM4	0.710613	-1.08339	1.3768	0.177029	0.706974	-4.68303
FGD1	0.710579	1.27474	3.33491	0.0019793	0.277612	-1.3234
STMN3	0.710458	1.88943	3.23697	0.00258514	0.295467	-1.55672
DDN-AS1	0.710363	-3.98222	1.40313	0.169095	0.697903	-4.52998
AC016638.1	0.710257	-2.07208	1.20745	0.235088	0.753035	-4.79638
RNF112	0.710115	0.366276	2.2399	0.0313271	0.446674	-3.54909
LINC01619	0.710011	-1.32472	2.35967	0.0238	0.412649	-3.29931
B3GNT9	0.709902	1.64651	2.95889	0.00541388	0.301655	-2.17835
TRPC1	0.709739	1.2036	3.02828	0.00451457	0.30127	-2.01409
AC105206.1	0.709628	-4.01931	1.05034	0.30052	0.794649	-4.8314
GALR1	0.709211	-4.73895	1.31084	0.198165	0.724574	-4.60053
ITGA9	0.709132	4.96438	2.46503	0.0185737	0.386344	-3.38217
PLP1	0.709019	-0.966036	1.4352	0.159812	0.689353	-4.63165
RERG-IT1	0.708588	-4.08159	1.31796	0.195795	0.722557	-4.60996
LRRTM1	0.708521	-2.83113	1.1901	0.241751	0.75453	-4.75746
FLNA	0.708201	7.32196	3.10058	0.00372847	0.298638	-1.95778
GULP1	0.707954	-0.112689	2.03761	0.0489467	0.506162	-3.8605
XYLT1	0.707366	0.629972	2.14874	0.038414	0.473131	-3.71973
TAX1BP3	0.707334	-1.76491	2.10777	0.0420384	0.483932	-3.6979
ZNF697	0.707246	3.40657	2.85465	0.00708666	0.321218	-2.49837
AP006621.4	0.706413	-3.64356	1.3508	0.185141	0.714452	-4.59022
ASIC1	0.706369	-1.18111	2.4778	0.0180169	0.38288	-3.09683
FAM226B	0.706323	-3.02942	1.4815	0.147125	0.674361	-4.47515
YBX1P4	0.706242	-3.47643	1.34149	0.188114	0.715332	-4.6039
TYRO3	0.706216	1.36187	2.60427	0.0132706	0.364586	-2.91483
MTHFD2	0.70618	2.35378	2.03871	0.0488307	0.505551	-4.05458
CFAP221	0.705981	0.0171881	1.73527	0.091197	0.597526	-4.32582
PCDHB18P	0.705917	-3.70933	1.35303	0.184433	0.713931	-4.58626
SLC39A2	0.705834	-3.69066	1.55683	0.128209	0.648443	-4.37706
HRH2	0.705662	0.721538	1.89719	0.0658001	0.545902	-4.13588
TUSC3	0.705454	2.62485	2.50689	0.0168048	0.380421	-3.19388
PARM1	0.70539	1.0615	2.54667	0.0152681	0.37065	-3.01265
PRKCG	0.705342	-3.88092	0.964287	0.341298	0.814455	-4.90373
KIF6	0.705288	0.666201	1.34951	0.18555	0.714469	-4.9067
KCTD17	0.705181	1.84328	2.65859	0.01161	0.347261	-2.83051
MRVI1	0.705168	2.26405	3.09168	0.00381775	0.298638	-1.90411
MN1	0.704291	0.567149	2.40323	0.0214961	0.401518	-3.26601
AP005264.3	0.704245	-4.05785	1.29818	0.202435	0.72757	-4.62849
RN7SL760P	0.704165	-4.66465	1.31215	0.197725	0.72359	-4.60265
TPM2	0.703182	5.0963	2.20244	0.0340846	0.455756	-3.90023
GRM7	0.703007	-2.86489	1.41585	0.165364	0.693953	-4.54374
AC011411.1	0.702557	-4.69165	1.29103	0.204874	0.729077	-4.61907
AC007182.1	0.702214	-1.93093	0.886396	0.381253	0.83539	-5.05309
C22orf31	0.702077	-4.25569	1.11725	0.271247	0.773823	-4.77656
LINC02268	0.701703	-2.20799	1.40892	0.167388	0.69536	-4.58411
NAV2-AS1	0.701674	-4.01257	1.4116	0.166604	0.695202	-4.52188
TRPC4	0.701037	-2.90088	1.31581	0.196508	0.722807	-4.64971
AL163953.1	0.700824	-3.60736	1.30801	0.199112	0.725611	-4.63679
AC127024.7	0.700469	-1.97138	1.26208	0.21499	0.737866	-4.74641
AC104564.1	0.700081	-3.19227	1.11174	0.273576	0.775667	-4.81409
RN7SL344P	0.699935	-1.5582	0.802014	0.427777	0.856812	-5.14343
IRAK2	0.699366	4.52466	2.12541	0.0404425	0.48067	-4.03535
GLIPR2	0.699334	2.59683	2.8725	0.00676949	0.317776	-2.41333
KCNK10	0.699188	-3.25194	1.47328	0.149317	0.676359	-4.47612
C17orf97	0.699187	0.285743	1.61981	0.113952	0.628455	-4.49436
ANLN	0.698781	0.208553	1.70352	0.0970395	0.607852	-4.39522
BTG3-AS1	0.698733	-1.50189	2.16115	0.0373723	0.471113	-3.61847
AC124016.1	0.698534	-1.5089	1.45047	0.155535	0.683519	-4.57227
SCN3A	0.698508	-1.79504	1.65429	0.106712	0.622324	-4.32104
COL6A1	0.698346	7.46613	3.53981	0.00112072	0.267579	-0.882253
AC084357.3	0.698328	-1.6095	1.92092	0.0626427	0.537119	-3.96849
RN7SL538P	0.698207	-4.94374	1.23495	0.224804	0.745682	-4.66455
RNU6-196P	0.698116	-4.45475	1.20724	0.235165	0.753035	-4.69951
CELF4	0.697713	-2.40232	1.5169	0.137975	0.662384	-4.45442
AC100803.3	0.697674	0.703097	1.14873	0.258201	0.765531	-5.11139
AC097652.1	0.697644	-4.76656	1.22527	0.228383	0.748055	-4.67458
BCL2	0.697189	2.34636	3.4455	0.00145848	0.267579	-1.07034
KIAA1522	0.697153	4.70394	3.03714	0.00441033	0.298638	-2.11822
EHD2	0.697139	3.73919	3.06901	0.00405427	0.298638	-2.0207
TM4SF1-AS1	0.697098	-2.86348	1.25157	0.218753	0.739045	-4.70627
GPSM2	0.696799	-0.236097	2.46472	0.0185871	0.386344	-3.12492
FLVCR2	0.696685	4.20918	2.4025	0.0215326	0.401518	-3.49319
ANTXR1	0.696449	3.92436	2.80839	0.00797431	0.323843	-2.62313
ATP6V0E1P2	0.69602	-4.22985	1.04135	0.304617	0.796404	-4.83642
AC110813.1	0.695846	-4.67802	1.35409	0.184099	0.713931	-4.56392
AC002454.1	0.695724	-4.85388	1.38796	0.173631	0.703747	-4.5269
AC062037.2	0.695708	-4.57905	1.23115	0.226204	0.746196	-4.67446
EIF5AP3	0.695496	-2.92351	0.905997	0.370927	0.828408	-4.98919
SPTSSB	0.695423	-2.06431	1.6724	0.103065	0.617	-4.28309
FENDRR	0.695405	0.0271226	2.65277	0.0117785	0.349629	-2.77458
RHCG	0.694882	-2.59077	1.29358	0.204003	0.729052	-4.67919
AC012358.2	0.694827	-2.64589	1.93889	0.0603388	0.532793	-3.92931
PHF24	0.694595	-2.43353	1.34764	0.186145	0.714884	-4.637
RPL36AP15	0.69456	-4.29312	1.25636	0.217031	0.738514	-4.65809
GALNT18	0.694366	2.03793	2.31273	0.0265301	0.426085	-3.52675
CFAP74	0.694155	-2.57519	1.85403	0.0718941	0.560922	-4.04088
MIR137HG	0.694069	-5.16128	1.29405	0.203842	0.729052	-4.60907
VSIG2	0.693996	0.937308	2.14846	0.0384378	0.473131	-3.74236
TEX41	0.693738	-1.6679	1.95244	0.0586498	0.528222	-3.929
ST6GALNAC2	0.693696	-1.6873	2.36902	0.0232872	0.411277	-3.28695
LOXHD1	0.693229	-2.89961	1.23074	0.226355	0.746196	-4.72242
PLAT	0.693168	2.69888	3.1042	0.00369274	0.298638	-1.8943
ELOBP4	0.692882	-2.60549	0.834196	0.40964	0.848021	-5.04315
TRIM50	0.692777	-0.909918	1.21765	0.231232	0.75084	-4.88126
IGKV1-12	0.692775	-3.36136	1.0883	0.283654	0.783981	-4.82046
FZD7	0.692683	1.46857	2.25053	0.0305815	0.444682	-3.59776
OR2B6	0.692604	-4.40921	1.1658	0.251317	0.761196	-4.73104
SPINT2	0.692283	2.84063	2.81723	0.00779703	0.323843	-2.55065
AC073957.3	0.69199	-0.957197	1.98879	0.0543219	0.517748	-3.89269
DNAAF4	0.691872	-3.92468	1.40899	0.167367	0.69536	-4.52552
AL158152.2	0.691604	-1.59168	1.75389	0.0879112	0.591525	-4.19853
WISP2	0.691512	-2.7812	1.00632	0.320937	0.805324	-4.90604
ZNF790-AS1	0.69145	-0.982672	2.09847	0.0429009	0.48809	-3.72862
CLIP3	0.691344	1.68526	3.23205	0.00261981	0.295467	-1.56419
SNURF	0.691007	-1.92243	1.92748	0.0617932	0.536057	-3.95508
GLT8D2	0.690817	1.20214	2.63613	0.0122719	0.356904	-2.84389
GJA4	0.690372	2.54101	2.15777	0.0376533	0.471311	-3.85207
MUC5B	0.690175	-0.569507	0.734598	0.467315	0.874338	-5.29643
AC092620.2	0.689933	-2.76661	0.926257	0.360445	0.822719	-4.97399
AL121899.1	0.689891	-2.84055	1.38035	0.175942	0.705701	-4.58121
ZNF280B	0.689851	-2.22484	1.67367	0.102813	0.617	-4.2769
HIST1H2AE	0.689747	-1.40709	1.81645	0.0775874	0.571981	-4.12789
AC069277.1	0.689675	-4.53677	1.3163	0.196343	0.722557	-4.60263
JAG2	0.68959	2.61355	2.40085	0.0216166	0.401518	-3.40363
LOXL2	0.689583	2.32873	2.31058	0.0266622	0.427253	-3.55906
SYNM	0.689044	2.90419	2.76463	0.00890838	0.329074	-2.66616
FUT4	0.689037	1.48311	3.09115	0.00382305	0.298638	-1.87973
SPARCL1	0.688816	4.2372	2.68261	0.010939	0.344103	-2.90922
GABRA5	0.688742	-5.36144	1.20607	0.235613	0.753035	-4.67724
BVES	0.68873	-1.10183	2.01113	0.0518018	0.513538	-3.85291
ADRA2B	0.688576	3.04423	2.2871	0.0281377	0.433417	-3.65223
EHD4	0.688361	4.52425	2.56466	0.0146166	0.369678	-3.16822
NYNRIN	0.68829	3.70737	2.03841	0.0488624	0.505683	-4.16084
C1QTNF1	0.687945	6.06161	2.71668	0.0100484	0.336136	-2.84919
RNU1-75P	0.687754	-4.39142	1.12714	0.267097	0.771169	-4.75924
FCGR2A	0.687378	2.88354	2.71281	0.010146	0.33642	-2.77873
CRYAB	0.68671	1.78824	2.51673	0.0164121	0.379658	-3.11082
KIF4A	0.686392	-0.215547	1.78713	0.0822896	0.583397	-4.24417
SLC1A5	0.686365	3.13813	2.59442	0.0135943	0.365985	-3.04311
FERMT1	0.686325	-1.49179	1.59634	0.119104	0.636619	-4.40613
AP3B2	0.686169	-3.36766	1.41115	0.166736	0.695202	-4.53651
SCRG1	0.685866	-3.01389	1.37449	0.177738	0.70776	-4.58374
LINC00930	0.685694	-3.28423	1.25555	0.217322	0.738514	-4.69284
AL359220.1	0.685498	-0.971554	1.54811	0.130292	0.651677	-4.49602
P2RX1	0.685347	0.928458	2.15129	0.0381978	0.472916	-3.73599
TRHDE-AS1	0.685257	-4.00894	0.970861	0.338058	0.812989	-4.88447
AC091133.3	0.685244	-4.34432	1.11038	0.274156	0.775748	-4.79083
MIR320B2	0.685188	-4.36023	1.20161	0.237313	0.753505	-4.70566
MAPK10	0.685015	1.96268	2.93969	0.00569108	0.306513	-2.23367
AC140912.1	0.684971	-3.33693	1.44581	0.15683	0.685433	-4.50447
CCNB1	0.684858	0.925943	2.11758	0.041144	0.483341	-3.7987
MT-TI	0.684739	-2.70327	1.08523	0.284994	0.785369	-4.8551
NTRK2	0.684234	2.69912	2.06245	0.046394	0.496761	-4.04681
AC096708.4	0.683813	-4.0084	1.0966	0.280055	0.781484	-4.79905
COLCA2	0.683774	-0.585419	1.9919	0.0539643	0.516779	-3.90856
MFSD2B	0.683747	-1.63544	2.06013	0.046628	0.497832	-3.77188
AC110048.2	0.683705	-2.4641	1.67286	0.102974	0.617	-4.27477
CDH22	0.683111	-4.93828	1.39406	0.171797	0.701552	-4.52068
MSC-AS1	0.683093	0.732871	2.42612	0.0203682	0.39506	-3.22678
GPM6B	0.683069	0.523697	1.99923	0.0531311	0.516155	-3.96497
DPF1	0.683045	-3.72005	1.23903	0.223304	0.743797	-4.69061
NFATC1	0.682741	3.28751	2.42718	0.0203169	0.39506	-3.3996
AC002091.1	0.682676	-3.50892	1.47829	0.147977	0.674929	-4.46332
DNM3OS	0.682481	2.04794	2.45516	0.0190145	0.388961	-3.25524
ITGA3	0.682422	2.78051	2.30738	0.0268588	0.428227	-3.60046
MAFF	0.682306	6.29027	1.57286	0.124448	0.644109	-4.94786
SPINT1	0.682299	2.44612	1.87073	0.0694815	0.553859	-4.34369
AKT3-IT1	0.682209	-3.62905	1.18604	0.24333	0.755635	-4.73902
RIN1	0.682063	2.11226	1.64284	0.109073	0.624467	-4.65909
FILIP1	0.681989	3.27377	2.76431	0.00891558	0.329074	-2.68917
LDLRAD3	0.68198	1.60887	3.40361	0.00163809	0.267579	-1.16254
AC092376.2	0.681962	-2.19293	1.90103	0.0652801	0.544014	-3.98605
AC245427.3	0.681926	-4.21975	1.46421	0.151765	0.678631	-4.46508
PHLDB1	0.681758	5.03902	2.32434	0.0258299	0.425566	-3.66567
BHLHA15	0.68165	-0.17451	1.42314	0.163255	0.692472	-4.72229
ST6GALNAC1	0.681306	-2.62444	1.31984	0.195173	0.721982	-4.64702
CEP126	0.681194	-0.0795514	2.22776	0.032198	0.449709	-3.54979
MAGEC3	0.681018	-4.6811	1.15977	0.253734	0.762575	-4.72977
POF1B	0.68085	-0.973025	1.90809	0.0643332	0.541	-4.01314
DLG3	0.680562	2.40819	3.60419	0.000934873	0.267579	-0.684099
KIRREL1	0.680525	3.46203	2.87326	0.00675623	0.317776	-2.45972
[truncated: 24,652 more rows]
