# Supplementary material for: Preneoplastic liver colonization by 11p15.5 altered mosaic cells in young children with hepatoblastoma
Source: Nat Commun. 2023 Nov 6;14:7122. doi: 10.1038/s41467-023-42418-9 (PMC10628292; doi:10.1038/s41467-023-42418-9)
Supplement: Supplementary file 6 — Supplementary Data 4 [file 41467_2023_42418_MOESM6_ESM.xlsx]

## Sheet: Feuil1
Supplementary Data 4: Gene set enrichment analysis between 10 mosaic livers and 23 non-mosaic livers in Bulk RNAseq
Limma package was used for differential expression analysis and p values were adjusted with age at surgery
Gene-set enrichment analysis using fgsea package based on the adaptive multilevel splitting Monte Carlo approach was used to assess the significance of gene set enrichment.
Enrichment was performed with 1000 permutations.
Pvalues were adjusted for multiple testing using Benjamini-Hochberg correction.
pathway	pval	padj	ES	NES	nMoreExtreme	size	leadingEdge
HP_ABNORMALITY_OF_HAND_JOINT_MOBILITY	0.00182482	0.0176672	0.903326	1.86555	0	28	COL1A2, COL5A1, COL3A1, COL6A3, COL6A2, COL6A1, FGD1, FBN1, COMP, CSGALNACT1, COL12A1, PKDCC
GNF2_PTX3	0.00184502	0.0176672	0.902002	1.9324	0	35	COL1A1, COL1A2, SRPX, COL5A1, COL3A1, PTX3, FAP, FSTL1, LOX, COL5A2, PXDN, EFEMP1, FBN1, LOXL1, LAMB1, GFPT2, CDH11, LRRC17, THBS2, LOXL2, LAMC1, SERPINH1, IL6, CXCL6, CXCL1
GOMF_EXTRACELLULAR_MATRIX_STRUCTURAL_CONSTITUENT_CONFERRING_TENSILE_STRENGTH	0.00179533	0.0176672	0.889169	1.95545	0	40	COL17A1, COL1A1, COL1A2, COL5A1, COL16A1, COL3A1, COL9A2, COL4A2, COL6A3, COL4A1, COL6A2, COL13A1, COL5A2, COL6A1, COL9A1, COL4A4, COL14A1, COL8A1, COL10A1, COL23A1, COL12A1, COL4A6, COL15A1, COL4A5, COL25A1, COL21A1, COL8A2, COL5A3
PID_SYNDECAN_1_PATHWAY	0.00178891	0.0176672	0.885322	1.98778	0	46	COL17A1, COL1A1, COL1A2, COL5A1, COL16A1, COL3A1, COL9A2, COL6A3, COL4A1, COL6A2, COL13A1, COL5A2, COL6A1, COL9A1, COL4A4, COL14A1, COL8A1, COL10A1, MMP9, HPSE, COL12A1, COL4A6, COL15A1, MMP7, COL4A5
REACTOME_ASSEMBLY_OF_COLLAGEN_FIBRILS_AND_OTHER_MULTIMERIC_STRUCTURES	0.0017331	0.0176672	0.882887	2.06409	0	58	COL17A1, COL1A1, COL1A2, COL5A1, COL3A1, COL9A2, COL4A2, COL6A3, COL4A1, CTSV, LOX, COL6A2, COL5A2, COL6A1, PXDN, COL9A1, COL4A4, COL14A1, LOXL1, COL8A1, COL10A1, MMP9, COL12A1, LOXL2, ITGA6, COL4A6, LAMC2, COL15A1, MMP7, COL4A5
NABA_COLLAGENS	0.00180832	0.0176672	0.878861	1.95841	0	43	COL17A1, COL1A1, COL1A2, COL5A1, COL16A1, COL3A1, COL9A2, COL4A2, COL6A3, COL4A1, COL6A2, COL13A1, COL5A2, COL6A1, COL9A1, COL4A4, COL14A1, COL22A1, COL8A1, COL10A1, COL23A1, COL12A1, COL4A6, COL15A1, COL4A5
REACTOME_COLLAGEN_CHAIN_TRIMERIZATION	0.00180832	0.0176672	0.878861	1.95841	0	43	COL17A1, COL1A1, COL1A2, COL5A1, COL16A1, COL3A1, COL9A2, COL4A2, COL6A3, COL4A1, COL6A2, COL13A1, COL5A2, COL6A1, COL9A1, COL4A4, COL14A1, COL22A1, COL8A1, COL10A1, COL23A1, COL12A1, COL4A6, COL15A1, COL4A5
ANASTASSIOU_MULTICANCER_INVASIVENESS_SIGNATURE	0.00173611	0.0176672	0.873913	2.0733	0	63	COL1A1, SPOCK1, COL1A2, LRRC15, COL5A1, THY1, COL3A1, CRISPLD2, MMP2, TMEM158, COL6A3, FAP, LOX, COL6A2, COL5A2, VCAN, EDNRA, PDGFRB, AEBP1, SPARC, FBN1, NTM, SNAI2, OLFML2B, MMP11, ADAM12, ACTA2, LUM, COL10A1, CDH11, GLT8D2, PRRX1, SULF1, TNFAIP6, BGN, THBS2, COMP, LOXL2, NID2
HP_APLASIA_HYPOPLASIA_OF_THE_ABDOMINAL_WALL_MUSCULATURE	0.00182815	0.0176672	0.873829	1.84713	0	32	GPC3, ACTG2, COL3A1, FBN1, GPC4, MRAS, COLEC11, XYLT1
REACTOME_COLLAGEN_DEGRADATION	0.00175747	0.0176672	0.87174	2.04258	0	60	COL17A1, COL1A1, COL1A2, COL5A1, COL16A1, COL3A1, COL9A2, ELANE, MMP2, COL4A2, COL6A3, COL4A1, COL6A2, COL13A1, COL5A2, COL6A1, MMP19, COL9A1, COL4A4, COL14A1, MMP14, MMP11, MMP10, COL8A1, COL10A1, MMP9, COL23A1, COL12A1, COL4A6, COL15A1, MMP7, COL4A5, ADAM9
MODULE_524	0.00184502	0.0176672	0.868646	1.80357	0	29	STMN2, FLNC, LMOD1, IGF2, MYH11, FLNA, MARCKS, VCL, TPM4, GSN, MYH9
HP_DILATATION_OF_THE_CEREBRAL_ARTERY	0.00183823	0.0176672	0.868468	1.87977	0	37	COL1A1, COL5A1, COL3A1, COL4A1, LOX, COL5A2, ELN, MYH11, FBN1, ACTA2, BGN, PRKG1, TGFBR2, ENG, BICC1
GOBP_NEGATIVE_REGULATION_OF_MICROTUBULE_POLYMERIZATION_OR_DEPOLYMERIZATION	0.00182815	0.0176672	0.864315	1.86929	0	36	STMN2, INPP5J, MAP1B, SNCA, NAV3, CLIP3, HDGFL3, FGF13, APC2, CDH5, ARHGEF2, MID1IP1, MAPRE1, TUBB4A, MAP2, STMN1
REACTOME_MET_ACTIVATES_PTK2_SIGNALING	0.00181818	0.0176672	0.862379	1.81149	0	30	COL1A1, COL1A2, COL5A1, COL3A1, COL5A2, LAMC3, LAMB1, SRC, LAMA2, LAMA4, ITGA3, LAMC1, LAMC2, ITGA2
VANHARANTA_UTERINE_FIBROID_UP	0.00180832	0.0176672	0.862119	1.9211	0	43	COL1A1, COL3A1, COL9A2, IGF2, COL4A2, COL4A1, COL5A2, HEPH, IGSF3, EDNRA, CRMP1, MMP11, MFAP2, SULF1, TYMS, LOXL2, PDE8B, TRPS1, ITM2C, GPM6B, LTBP2, PLP1, SOX4
HP_APLASIA_HYPOPLASIA_OF_THE_SCAPULAE	0.00183823	0.0176672	0.86074	1.7396	0	26	DLK1, FLNA, MEG3, FGFR1, RUNX2, SOX9
TRAVAGLINI_LUNG_VASCULAR_SMOOTH_MUSCLE_CELL	0.0017331	0.0176672	0.860069	2.01074	0	58	ACTG2, CNN1, HEYL, LMOD1, MCAM, MSRB3, CAV1, TAGLN, SOD3, CDH6, ACTA2, WFDC1, MYL9, PDGFA, PARM1, BGN, TINAGL1, TPM4, FHL5, TPM2, TM4SF1, EGFL6, HSPA2, PPP1R14A, NOTCH3, JAG1, PDLIM7, TPM1, ESAM, RCAN2, MYH9, EZR, LRRC32, ISYNA1, ADGRF5, CRIM1, FRZB, IGFBP7, HES4
CUI_DEVELOPING_HEART_C3_FIBROBLAST_LIKE_CELL	0.00172712	0.0176672	0.859396	2.18496	0	113	GPC3, COL1A1, COL1A2, SPON1, DLK1, SRPX, COL5A1, THY1, NRK, COL16A1, MGP, MMP2, PEG3, COL6A3, ADAMTS2, FSTL1, LOX, MXRA8, COL6A2, COL5A2, SERPINE2, HTRA3, SMOC2, C7, ELN, MOXD1, COL6A1, FBLN1, PTN, FBLN2, SPARC, COL14A1, FBN1, OGN, SNAI2, LAMB1, MEG3, PLAC9, LTBP4, LUM, MATN2, MFAP4, MFAP2, OLFML3, LAMA4, AKAP12, GLT8D2, LRRC17, THBS2, COL12A1, TIMP2, FILIP1L, SELENOM, LAMC1, ISLR, SERPINH1, ITM2…
PID_AVB3_INTEGRIN_PATHWAY	0.00169491	0.0176672	0.859393	2.09645	0	74	COL17A1, COL1A1, COL1A2, COL5A1, COL16A1, COL3A1, MFGE8, COL9A2, COL6A3, COL4A1, ADGRA2, COL6A2, COL13A1, COL5A2, COL6A1, ITGAV, COL9A1, COL4A4, COL14A1, EDIL3, SRC, COL8A1, COL10A1, VCL, COL12A1, COL4A6, IGF1R, COL15A1, COL4A5, TGFBR2, ILK
CUI_DEVELOPING_HEART_COMPACT_VENTRICULAR_CARDIOMYOCYTE	0.0017331	0.0176672	0.857657	2.0051	0	58	COL1A1, COL1A2, DLK1, COL5A1, COL3A1, MGP, MMP2, COL6A3, COL6A2, COL5A2, DES, C7, ELN, CASQ2, COL6A1, HSPB1, SPARC, FBN1, OGN, CD34, PLAC9, VIM, LUM, SPARCL1, RNASE1, CXCL8, CRYAB, COL12A1, TIMP2, LGALS3, ITM2A, COL15A1, ASPN
AIZARANI_LIVER_C33_STELLATE_CELLS_2	0.00166113	0.0176672	0.857428	2.22117	0	124	COL1A1, COL1A2, COL5A1, COL3A1, CRISPLD2, NT5DC2, MGP, NEXN, MCAM, COL4A2, PALLD, COL4A1, ATP1B3, MAP1B, COL6A2, IGFBP5, C7, CAV1, COL6A1, PXDN, PTN, MYH11, SOD3, SPARC, FLNA, LAMB1, PLAT, MXRA7, VIM, ACTA2, ANTXR1, MYL9, PLA2G5, SPARCL1, CCDC3, CRYAB, KANK2, BGN, ARHGEF17, TPM4, CAVIN3, COLEC11, LAMC1, ID4, LHFPL6, TPM2, RBMS3, GJA4, NOTCH3, PRKG1, TNS1, TPM1, RCAN2, MYH9, EBF1, PAG1, CYGB, ANK3…
HP_JUVENILE_ASEPTIC_NECROSIS	0.00184502	0.0176672	0.857382	1.78018	0	29	COL1A1, COL1A2, ACAN, ADAMTS2, FGFR1, COMP, TRPS1
HP_ABNORMALITY_OF_THE_CALCANEUS	0.00183823	0.0176672	0.857145	1.73234	0	26	COL1A2, DLK1, AEBP1, FLNA, MEG3, TNNI2, ADAMTSL1, TPM2, ZEB2
GOBP_REGULATION_OF_MICROTUBULE_DEPOLYMERIZATION	0.00182482	0.0176672	0.856501	1.76884	0	28	STMN2, MAP1B, MAP1A, NAV3, HDGFL3, FGF13, APC2, ARHGEF2, MID1IP1, MAP1S
REACTOME_A_TETRASACCHARIDE_LINKER_SEQUENCE_IS_REQUIRED_FOR_GAG_SYNTHESIS	0.00183823	0.0176672	0.855803	1.72963	0	26	GPC3, VCAN, CSPG4, GPC4, CSPG5, BGN, XYLT1, BCAN, GPC1, AGRN, DCN, GPC2, HSPG2, SDC3
PID_INTEGRIN3_PATHWAY	0.00179533	0.0176672	0.853434	1.88071	0	41	COL1A1, COL1A2, THY1, SPHK1, COL4A1, PDGFRB, PDGFB, ITGAV, COL4A4, FBN1, ITGA2B, LAMB1, EDIL3, LAMA4, LAMC1, PECAM1, COL4A6, TGFBI, COL4A5, TGFBR2, TNC, SPP1, ITGB3, COL4A3, PLAUR
CLASPER_LYMPHATIC_VESSELS_DURING_METASTASIS_DN	0.00184502	0.0176672	0.852306	1.82594	0	35	COL1A2, COL5A1, COL3A1, COL6A3, LOX, COL6A2, COL5A2, VCAN, COL6A1, FBN1, LOXL1, EMILIN2, LAMA2, CDH11, BGN, TWIST2, CXCL6, LPAR1, GPC1, LTBP2, S1PR3
REACTOME_O_GLYCOSYLATION_OF_TSR_DOMAIN_CONTAINING_PROTEINS	0.00182815	0.0176672	0.851225	1.84098	0	36	ADAMTS16, ADAMTS15, SPON1, THSD7A, ADAMTS2, ADAMTS3, ADAMTS12, ADAMTS9, THSD7B, ADAMTS7, THBS2, SBSPON, ADAMTS8, ADAMTSL1, ADAMTSL2, ADAMTS10
MODULE_419	0.00182815	0.0176672	0.850235	1.80091	0	33	STMN2, FLNC, LMOD1, CAPG, MYH11, FLNA, MARCKS, VCL, TPM4, GSN, MYH9
DACOSTA_ERCC3_ALLELE_XPCS_VS_TTD_DN	0.00183486	0.0176672	0.849739	1.80844	0	34	COL1A2, CNN1, VCAN, SERPINB2, PTN, DOK5, SYNM, RAMP2, GULP1, VLDLR, PDGFRL, ANOS1, FABP5, PPP2R3A, SOX4
REACTOME_COLLAGEN_BIOSYNTHESIS_AND_MODIFYING_ENZYMES	0.00175439	0.0176672	0.849322	2.02142	0	66	COL17A1, COL1A1, COL1A2, COL5A1, COL16A1, COL3A1, COL9A2, COL4A2, COL6A3, COL4A1, ADAMTS2, ADAMTS3, P3H3, COL6A2, COL13A1, COL5A2, COL6A1, COL9A1, COL4A4, COL14A1, COL22A1, COL8A1, COL10A1, COL23A1, COL12A1, SERPINH1, COL4A6, P4HA2, COL15A1, COL4A5, P3H2, COL25A1, COL21A1, COL8A2, COL5A3
URS_ADIPOCYTE_DIFFERENTIATION_DN	0.00184502	0.0176672	0.849277	1.76335	0	29	COL3A1, COL4A2, COL6A3, LOX, COL6A1, SPARC, LOXL1, LUM, MMP9, THBS2, ADORA1, PPARD
HALLMARK_ANGIOGENESIS	0.00182815	0.0176672	0.848433	1.83494	0	36	COL3A1, PGLYRP1, FSTL1, TNFRSF21, COL5A2, VCAN, ITGAV, PF4, FGFR1, LUM, PDGFA, THBD, JAG2, SLCO2A1, JAG1, OLR1, CXCL6, SPP1, MSX1, TIMP1, CCND2
PID_INTEGRIN1_PATHWAY	0.00175439	0.0176672	0.847876	2.01798	0	66	COL1A1, COL1A2, COL5A1, ITGA8, COL3A1, COL6A3, COL4A1, COL6A2, COL5A2, COL6A1, ITGAV, CSPG4, COL4A4, FBN1, NPNT, LAMB1, ITGA11, LAMA2, LAMA4, ITGA9, F13A1, THBS2, VCAM1, ITGA3, LAMC1, ITGA6, COL4A6, TGFBI, LAMC2, COL4A5, ITGA2, TNC, MDK
HP_DIASTASIS_RECTI	0.00183823	0.0176672	0.847853	1.71356	0	26	GPC3, DLK1, IGF2, GPC4, MEG3, COLEC11, KCNQ1
REACTOME_MET_PROMOTES_CELL_MOTILITY	0.00179533	0.0176672	0.846862	1.8624	0	40	COL1A1, COL1A2, COL5A1, COL3A1, COL5A2, LAMC3, LAMB1, SRC, LAMA2, LAMA4, ITGA3, LAMC1, LAMC2, ITGA2
REACTOME_HS_GAG_BIOSYNTHESIS	0.00183823	0.0176672	0.846413	1.71065	0	26	GPC3, HS6ST2, GPC4, HS3ST1, GPC1, AGRN, GPC2, HSPG2, SDC3
ZHENG_IL22_SIGNALING_DN	0.00184502	0.0176672	0.845304	1.81094	0	35	SLC9A2, IL1RL1, TRIM6, ADGRA2, C7, OLFM4, FGF13, RAB34, BGN, EPB41L1, SCN3A, RACGAP1
DESCARTES_FETAL_STOMACH_STROMAL_CELLS	0.00178891	0.0176672	0.845196	1.90429	0	47	COL1A1, ACTG2, CNN1, SRPX, NRK, COL3A1, COL6A3, TMEM119, C7, FBLN1, TAGLN, MDFI, CD248, MYH11, ITGA11, PI16, HSPB6, PLAC9, ACTA2, EMILIN1, MFAP4, FENDRR, TWIST2, GLYATL2, AC005165.1, CAPN6, SFRP2, PDGFRA, BMP5, SHISA3, OSR2, DPT, EBF2, DCN
DURANTE_ADULT_OLFACTORY_NEUROEPITHELIUM_GLOBOSE_BASAL_CELLS	0.00182482	0.0176672	0.845187	1.74548	0	28	STMN2, TUBA1A, MAP1B, TUBB2B, SOX11, CALB2, LHX2, MARCKSL1, UCHL1, CKB, RTN1, SOX4, STMN1, PCBP4, RBP1, GNG8
REACTOME_COLLAGEN_FORMATION	0.00169205	0.0176672	0.844922	2.10346	0	87	COL17A1, COL1A1, COL1A2, COL5A1, COL16A1, COL3A1, COL9A2, COL4A2, COL6A3, COL4A1, ADAMTS2, CTSV, ADAMTS3, P3H3, LOX, COL6A2, COL13A1, COL5A2, COL6A1, PXDN, COL9A1, COL4A4, COL14A1, LOXL1, COL22A1, COL8A1, COL10A1, MMP9, COL23A1, COL12A1, LOXL2, SERPINH1, ITGA6, COL4A6, P4HA2, LAMC2, COL15A1, MMP7, COL4A5, P3H2, COL25A1, COL21A1, COL8A2, COL5A3, ITGB4
DESCARTES_FETAL_THYMUS_STROMAL_CELLS	0.00165837	0.0176672	0.844345	2.19911	0	133	GPC3, COL1A1, ADAMTS15, COL1A2, DLK1, SRPX, FLNC, COL5A1, COL3A1, MFGE8, IGF2, MGP, MMP2, CREB3L1, FSTL1, LOX, COL5A2, SERPINE2, IGFBP5, HTRA3, VCAN, ELN, COL6A1, FBLN1, CERCAM, FBLN2, CD248, NCAM1, CCBE1, SPARC, COL14A1, FBN1, PMP22, OGN, NCAM2, MMP14, GJC1, PLAT, CCDC8, CCDC80, PI16, HSPB6, PLAC9, FKBP10, LTBP4, ADAM12, S100A6, LUM, EMILIN1, MFAP4, OLFML3, PRRX1, CLEC11A, SSC5D, TCEAL9, BGN, AR…
GOMF_EXTRACELLULAR_MATRIX_STRUCTURAL_CONSTITUENT	0.00159744	0.0176672	0.843524	2.23697	0	153	COL17A1, COL1A1, COL1A2, SPON1, SRPX, COL5A1, ACAN, COL16A1, COL3A1, MFGE8, COL9A2, MGP, COL4A2, COL6A3, COL4A1, PODN, MMRN1, CTHRC1, COL6A2, COL13A1, COL5A2, VCAN, ELN, COL6A1, PXDN, FBLN1, FBLN2, COL9A1, AEBP1, COL4A4, SPARC, EFEMP1, COL14A1, FBN1, VWF, OGN, NPNT, LAMB1, EDIL3, LTBP4, EMILIN2, COL22A1, LAMA2, ZPLD1, COL8A1, LUM, EMILIN1, COL10A1, MATN2, MFAP4, MFAP2, LAMA4, BGN, COL23A1, TINAGL…
REACTOME_HSF1_DEPENDENT_TRANSACTIVATION	0.00183486	0.0176672	0.8434	1.79495	0	34	TNFRSF21, HSPB1, HSPA6, HSPB8, CRYAB, SERPINH1, HSPA2, COL4A6
MODY_HIPPOCAMPUS_NEONATAL	0.00182482	0.0176672	0.843355	1.74169	0	28	ACTG2, TUBA1A, COL4A1, TUBB2B, NCAM1, MMP14, FABP5, TNC
HP_TIBIAL_BOWING	0.00182482	0.0176672	0.842196	1.7393	0	28	COL1A1, COL1A2, DLK1, CHST3, FLNA, MEG3, COL10A1, PHEX
TSENG_ADIPOGENIC_POTENTIAL_UP	0.00182482	0.0176672	0.842157	1.73922	0	28	WNT10A, DLK1, MGP, CDKN2B, NDN, GJB3, CD24, BMP6, MTHFD2, PRSS23, CH25H, CRABP2, NNAT, ADORA2B, FHL1
GNF2_MMP1	0.00182815	0.0176672	0.840515	1.76673	0	31	PTX3, PXDN, FBN1, LOXL1, KDELR3, GFPT2, TNFAIP6, LRRC17, THBS2, CSF3, LOXL2, SERPINH1, IL6, CXCL6, CEMIP, CXCL1, CCL2
GOBP_NEUROTROPHIN_TRK_RECEPTOR_SIGNALING_PATHWAY	0.00182815	0.0176672	0.839798	1.76522	0	31	NDN, DOK5, NTRK1, NTRK3, SRC, AGTR2, SORT1, NTRK2, NGFR
WP_MIRNA_TARGETS_IN_ECM_AND_MEMBRANE_RECEPTORS	0.00184502	0.0176672	0.839637	1.74333	0	29	COL1A2, COL5A1, COL3A1, COL4A2, COL6A3, COL4A1, COL6A2, COL5A2, COL6A1, ITGA11, LAMA4, THBS2, LAMC1, MIR200A, ITGB6, COL5A3, MIR429, MIR589, THBS1, TNXB, LAMB2
GOBP_COLLAGEN_FIBRIL_ORGANIZATION	0.00176056	0.0176672	0.838887	1.92962	0	52	COL1A1, COL1A2, COL5A1, COL3A1, ADAMTS2, ADAMTS3, LOX, COL13A1, COL5A2, PXDN, AEBP1, FOXC1, COL14A1, LOXL1, FKBP10, MMP11, LUM, EMILIN1, COMP, COL12A1, LOXL2, FMOD, SERPINH1, EFEMP2, SFRP2, DPT, COL5A3, FOXC2, LOXL4, ADAMTS14, P3H4
REACTOME_INTEGRIN_CELL_SURFACE_INTERACTIONS	0.00170068	0.0176672	0.838434	2.07497	0	83	COL1A1, COL1A2, COL5A1, ITGA8, COL16A1, COL3A1, COL9A2, JAM3, COL4A2, COL6A3, COL4A1, COL6A2, COL13A1, COL5A2, ICAM4, COL6A1, ITGAV, COL9A1, COL4A4, FBN1, ITGA2B, VWF, ITGA11, COL8A1, LUM, COL10A1, ITGA9, COL23A1, VCAM1, COMP, ITGA3, PECAM1, ITGAM, ITGA6, COL4A6, ICAM5, COL4A5, ITGA2, TNC, MADCAM1, SPP1, AGRN, ITGB6, COL8A2, COL5A3, ITGB3
REACTOME_SMOOTH_MUSCLE_CONTRACTION	0.00183486	0.0176672	0.838376	1.78425	0	34	ACTG2, LMOD1, ANXA2, MYH11, ACTA2, MYL9, TRIM72, VCL, TPM4, TPM2, ANXA1, TPM1
GOBP_NEGATIVE_REGULATION_OF_POTASSIUM_ION_TRANSPORT	0.00182482	0.0176672	0.838255	1.73116	0	28	ADCYAP1, CAV1, CASQ2, RGS4, HTR2A, KCNH2, MIR212, ANK3, STK39, ACTN2
NAKAMURA_METASTASIS_MODEL_UP	0.00181159	0.0176672	0.837819	1.85149	0	42	COL17A1, ADCY3, GJB3, GRK5, TOR4A, FKBP10, TUBB6, TYRO3, CMTM3, FOSL1, HPDL, NTRK2, HS3ST1, SLC16A3, TUBB2A, HCLS1, PABPC4L, FRMD8, AKAP13, LAPTM5
HP_ATROPHIC_SCARS	0.00184502	0.0176672	0.837662	1.73923	0	29	COL17A1, COL1A1, COL1A2, COL5A1, COL3A1, COL5A2, AEBP1, ITGA6, LAMC2, ITGB4, SLC39A13, CTSC
GOCC_COLLAGEN_TRIMER	0.00173611	0.0176672	0.837131	2.05343	0	78	COL17A1, COL1A1, COL1A2, COLEC12, COL5A1, COL16A1, COL3A1, COL9A2, COL4A2, COL6A3, COL4A1, LOX, CTHRC1, COL6A2, COL13A1, COL5A2, C1QL1, SCARA3, COL6A1, CCBE1, COL9A1, COL4A4, COL14A1, FCN1, EMILIN2, COL22A1, COL8A1, LUM, EMILIN1, COL10A1, C1QTNF1, C1QTNF7, COL23A1, COL12A1, COLEC11, COL4A6, COL15A1, COL4A5, GLDN, COL25A1, COL21A1, DCN, COL8A2, COL5A3, C1QTNF2
REACTOME_HEPARAN_SULFATE_HEPARIN_HS_GAG_METABOLISM	0.00175747	0.0176672	0.836939	1.91907	0	50	GPC3, HS6ST2, VCAN, CSPG4, GPC4, CSPG5, BGN, HPSE, XYLT1, BCAN, HS3ST1, GPC1, AGRN, DCN, GPC2, HSPG2, SDC3
YAO_TEMPORAL_RESPONSE_TO_PROGESTERONE_CLUSTER_16	0.00173913	0.0176672	0.836675	2.05099	0	77	COL1A1, COL1A2, CNN1, SRPX, COL3A1, COL4A2, COL6A3, DBN1, COL4A1, P3H3, COL6A2, IGFBP5, VCAN, SMOC2, SPARC, FBN1, NPNT, KDELR3, ACTC1, TNNI2, MFAP2, BGN, CAVIN3, PCDH7, PDLIM7, AOC3, FABP5, PYGM, PTGER3, FADS1, TUBB4A
REACTOME_NCAM1_INTERACTIONS	0.00179856	0.0176672	0.836342	1.8307	0	39	COL5A1, COL3A1, COL9A2, COL4A2, COL6A3, COL4A1, COL6A2, COL5A2, COL6A1, NCAM1, COL9A1, COL4A4, CACNA1C, CACNB3, CACNA1G, COL4A5, AGRN, COL5A3, CACNB2, COL4A3
DAVIES_MULTIPLE_MYELOMA_VS_MGUS_DN	0.00183823	0.0176672	0.835506	1.6886	0	26	CTSG, DEFA3, MARCKS, VCL, PPBP, RNASE6, MYH9, S100A8, VNN2, LASP1, TMSB4X, DOK1, SLC7A7
MENON_FETAL_KIDNEY_3_STROMAL_CELLS	0.00173611	0.0176672	0.834698	2.04746	0	78	GPC3, COL1A1, COL1A2, COL3A1, IGF2, COL4A2, TUBA1A, CLDN11, COL6A3, PALLD, COL4A1, FSTL1, COL5A2, IGFBP5, VCAN, PXDN, PTN, NCAM1, SPARC, XIST, MEG3, VIM, CDH11, CHD3, AKAP12, NR2F1, MARCKS, TPM4, TPM2, SERPINH1, EMCN, TPM1, TNC, ZEB2, MDK, RPL24P8, SFRP1, COL21A1, SOX4, CCDC88A, MAGED2, CTSC, RBP1, TCF21
GU_PDEF_TARGETS_UP	0.00176991	0.0176672	0.834507	1.99116	0	67	COL1A1, COL5A1, COL16A1, COL4A2, COL6A3, COL4A1, COL6A2, COL13A1, COL5A2, COL6A1, DKK3, SNAI2, VIM, CDH11, ITGA3, PLCE1, LAMC1, TCF4, ITGA6, COL4A6, TGFBI, LAMC2, COL4A5, TNC, PLCB4
GAO_LARGE_INTESTINE_24W_C1_DCLK1POS_PROGENITOR	0.00171527	0.0176672	0.833504	2.10133	0	99	COL1A1, COL1A2, SPON1, COLEC12, SRPX, COL5A1, COL16A1, COL3A1, MGP, MMP2, TMEM59L, CLDN11, CPXM1, ADAMTS2, LOX, CTHRC1, COL5A2, VCAN, BOC, C7, FBLN1, CERCAM, SPARC, COL14A1, OGN, CCDC80, MAPK10, LAMA2, SVEP1, COL8A1, LUM, MATN2, TNFAIP6, RERG, CLEC11A, LRRC17, THBS2, VCAM1, ZNF469, ISLR, MRC2, PLAGL1, PDGFRL, PDPN, ASPN, NGFR, SFRP2, LPAR1, OLFML1, SFRP1, CSF1, DPT, CPZ, CYBRD1, DCN, PIEZO2, CCL2…
REACTOME_LAMININ_INTERACTIONS	0.00181818	0.0176672	0.833044	1.74987	0	30	COL4A2, COL4A1, LAMC3, ITGAV, COL4A4, LAMB1, LAMA2, LAMA4, ITGA3, NID2, LAMC1, ITGA6, COL4A6, LAMC2, COL4A5, ITGA2, ITGB4, COL4A3, HSPG2
HP_ABNORMAL_MORPHOLOGY_OF_THE_ABDOMINAL_MUSCULATURE	0.00172712	0.0176672	0.832899	1.94086	0	56	GPC3, ACTG2, DLK1, COL3A1, IGF2, FBN1, GPC4, MEG3, MRAS, COLEC11, XYLT1
GOBP_MICROTUBULE_DEPOLYMERIZATION	0.00181159	0.0176672	0.832898	1.84061	0	42	STMN2, MAP1B, MAP1A, NAV3, STMN3, HDGFL3, FGF13, APC2, ARHGEF2, MID1IP1, KIF18A, MAP1S, KIF2C, STMN1
CUI_TCF21_TARGETS_UP	0.00184502	0.0176672	0.832659	1.78385	0	35	CLDN6, COL3A1, FAP, COL6A2, VCAN, COL6A1, PTN, NCAM1, HDAC11, CDH6, MEG3, IGDCC4, LUM, SOX11, LHFPL2, ISLR, EPHA4, MDK, DCN, COL8A2, RBP1, CCND2
HP_LIPOATROPHY	0.0017331	0.0176672	0.832014	1.98221	0	65	PLN, COL3A1, SGCD, NEXN, DES, CLMP, PDGFRB, FBN1, FLNA, ACTC1, LAMA4, CRYAB, VCL, BAG3, CAP2, TPM1, RBM20, PPARG, ANKRD1, PRDM16, LMNB2, HAND2, LDB3, ACTN2, SAMHD1
DESCARTES_FETAL_HEART_STROMAL_CELLS	0.00182815	0.0176672	0.831945	1.74871	0	31	GPC3, COL1A1, COL1A2, NRK, ADAMTS2, LPAR4, HTRA3, FBLN1, PTN, AGTR2, LUM, ISLR, TARID, PDGFRA, DPT, DCN, PRELP, TCF21
TOMLINS_PROSTATE_CANCER_DN	0.00179856	0.0176672	0.831522	1.82015	0	39	CNN1, CAVIN1, C7, PMP22, SCRN1, LAMA4, AKAP12, VCL, MYOF, TGFB1I1, TPM2, GSN, LGALS3, TACC1, DAAM2, SMTN, PPP1R12B, BTG3, ITGB4, FHL1
GOBP_CHONDROITIN_SULFATE_PROTEOGLYCAN_BIOSYNTHETIC_PROCESS	0.00181818	0.0176672	0.831145	1.74588	0	30	CHST3, VCAN, CSPG4, CHST15, CSPG5, BGN, CSGALNACT1, XYLT1, BCAN, CYTL1, CHSY1, DCN
REACTOME_DISEASES_ASSOCIATED_WITH_GLYCOSAMINOGLYCAN_METABOLISM	0.00179533	0.0176672	0.829603	1.82445	0	40	GPC3, CHST3, ACAN, VCAN, OMD, CSPG4, GPC4, OGN, LUM, CSPG5, BGN, FMOD, BCAN, GPC1, SLC26A2, AGRN, CHSY1, DCN, GPC2, PRELP, HSPG2, SDC3, HEXB, CHST14
LIEN_BREAST_CARCINOMA_METAPLASTIC	0.00182815	0.0176672	0.828329	1.75451	0	33	ACAN, COL16A1, IGF2, MCAM, MXRA8, HTRA3, SPARC, IQCA1, EDIL3, LUM, PDGFA, PRRX1, THBS2, TPM4, SFRP2, PDGFRA, MMP16, HOXA7, MSX1, TBX2
HP_SOFT_SKIN	0.00182815	0.0176672	0.827981	1.75378	0	33	COL1A1, COL1A2, COL5A1, MGP, ADAMTS2, COL5A2, ELN, SPARC, COL12A1, ZNF469, XYLT1, KCNN3, EFEMP2, ABL1
TURASHVILI_BREAST_LOBULAR_CARCINOMA_VS_LOBULAR_NORMAL_DN	0.00169491	0.0176672	0.826987	2.01307	0	73	COL1A1, COL1A2, SRPX, LRRC15, COL5A1, COL3A1, MMP2, COL4A2, COL6A3, COL4A1, LOX, CTHRC1, COL5A2, TMEM119, VCAN, AEBP1, FBN1, LAMB1, EPPK1, MMP11, ADAM12, LYZ, COL8A1, COL10A1, PRRX1, TYMS, BGN, THBS2, COMP, COL12A1, CAP2, ASPN, SFRP4, SFRP2, STK39, SPP1, MXRA5, TMEM65, FNDC1, SULF2
COWLING_MYCN_TARGETS	0.00179533	0.0176672	0.825802	1.81609	0	40	STMN2, CNN1, ANO4, MFGE8, IGFBP5, TAGLN, MMP10, MYL9, CRYAB, CPXM2, APH1B, FBLN5, LBH, AP1S3, SPP1, SYNC, TUBB2A, DDAH2, COX7A1
AIZARANI_LIVER_C21_STELLATE_CELLS_1	0.00163666	0.0176672	0.825505	2.22432	0	190	COL1A1, COL1A2, SRPX, COL5A1, THY1, ITGA8, COL3A1, IL1RL1, CRISPLD2, CAVIN1, MGP, MMP2, NEXN, COL4A2, CLDN11, COL6A3, PALLD, COL4A1, ADAMTS2, MAP1B, FSTL1, COL6A2, IGFBP5, C7, SLIT3, CAV1, LAMC3, COL6A1, HSPB1, FBLN1, PTN, FBLN2, MMP19, CCBE1, SOD3, AEBP1, SPARC, EFEMP1, COL14A1, FBN1, DKK3, LAMB1, CCDC80, MXRA7, VIM, LTBP4, ACTA2, ANTXR1, MYL9, LUM, MATN2, MFAP4, C1QTNF1, OLFML3, RGS4, NR2F1, MA…
HP_ABNORMAL_CEREBRAL_ARTERY_MORPHOLOGY	0.0017331	0.0176672	0.82488	1.92847	0	58	COL1A1, COL5A1, COL3A1, COL4A1, LOX, COL5A2, ELN, PDGFRB, PDGFB, MYH11, FBN1, ACTA2, BGN, PRKG1, TGFBR2, ENG, BICC1
HALLMARK_EPITHELIAL_MESENCHYMAL_TRANSITION	0.00162602	0.0176672	0.824019	2.22714	0	195	COL1A1, SPOCK1, FSTL3, COL1A2, SLC6A8, LRRC15, COL5A1, THY1, COL16A1, COL3A1, OXTR, MGP, SGCD, PTX3, MMP2, COL4A2, COL6A3, COL4A1, FAP, APLP1, FSTL1, LOX, CTHRC1, COL6A2, COL5A2, SERPINE2, CAPG, VCAN, SLIT3, ELN, PDGFRB, FBLN1, TAGLN, FBLN2, ITGAV, SPARC, FBN1, LOXL1, PMP22, NTM, SNAI2, MMP14, FLNA, PTHLH, PMEPA1, CDH6, VIM, EDIL3, ADAM12, LAMA2, DPYSL3, ACTA2, PDLIM4, MYL9, LUM, MATN2, CDH11, SL…
GOCC_BASEMENT_MEMBRANE	0.00167785	0.0176672	0.823795	2.05533	0	86	COL17A1, COL5A1, COL4A2, COL4A1, APLP1, ENTPD2, EGFLAM, SMOC2, LAMC3, PTN, ANXA2, FREM1, COL9A1, COL4A4, SPARC, FBN1, LOXL1, LAMB1, CCDC80, LAMA2, COL8A1, LAMA4, VWA2, NTNG2, LOXL2, NID2, LAMC1, EGFL6, COL4A6, TGFBI, LAMC2, COL15A1, COL4A5, TNC, MMRN2, EFEMP2, P3H2, LAD1, FRAS1, AGRN, COL8A2, ITGB4, TIMP1, COL4A3, HSPG2, ACHE
GOBP_COLLAGEN_CATABOLIC_PROCESS	0.00179533	0.0176672	0.823404	1.81453	0	41	PRTN3, MMP2, ADAMTS2, FAP, ADAMTS3, COL13A1, MMP19, MMP14, MMP11, MMP10, MMP9, MMP17, VSIR, MRC2, MMP25, COL15A1, MMP7, MMP24, CTSK, MMP28, MMP16
MODULE_122	0.00165289	0.0176672	0.823353	2.15063	0	135	COL1A1, SPOCK1, SRPX, COL5A1, COL16A1, COL3A1, MFGE8, COL9A2, MGP, MCAM, COL6A3, COL4A1, MMRN1, PTK7, COL6A2, COL5A2, ICAM4, OMD, ELN, COL6A1, NEDD9, NCAM1, ITGAV, COL9A1, AEBP1, FBN1, CSF3R, VWF, LAMB1, CDH6, ADAM12, LAMA2, LAMA4, CXCL8, VCL, BGN, THBS2, VCAM1, COMP, COL12A1, ITGA3, MSLN, PECAM1, ISLR, ITGAM, PPBP, CDH5, SSPN, CXCL12, TGFBI, EFS, CNTNAP1, AOC3, LAMC2, COL4A5, ANOS1, ITGA2, TNC, …
GOMF_EXTRACELLULAR_MATRIX_BINDING	0.00173611	0.0176672	0.823094	1.89548	0	51	ADAMTS15, LRRC15, SMOC2, ELN, FBLN2, CD248, ITGAV, ADGRG1, SPARC, ITGA2B, SPARCL1, SLIT2, ITGA9, SSC5D, BGN, TINAGL1, ITGA3, OLFML2A, LGALS3, ITGA6, TGFBI, ADAM9, ITGA2, GPC1, SPP1, AGRN, DCN, ITGB3, ACHE, LYPD3, BCAM, LYPD5, ECM1, THBS1, CLEC14A
REACTOME_SIGNALING_BY_PDGF	0.00172414	0.0176672	0.822099	1.9211	0	57	COL5A1, COL3A1, COL9A2, COL4A2, COL6A3, COL4A1, COL6A2, COL5A2, PDGFRB, COL6A1, PDGFB, COL9A1, COL4A4, PLAT, SRC, PDGFA, THBS2, NCK2, COL4A5, PDGFRA, SPP1, COL5A3
GOBP_POSITIVE_REGULATION_OF_LIPID_KINASE_ACTIVITY	0.00182815	0.0176672	0.82149	1.77667	0	36	KIT, TNFAIP8L3, PDGFRB, PDGFB, SRC, PRKD1, CCL19, FPR2, FLT3, PDGFRA, TGFB1, EEF1A2, FLT1
MIR1238_5P_MIR4758_5P	0.00179856	0.0176672	0.821388	1.79796	0	39	STMN2, DNAJB5, CREB3L1, GRK5, MXRA7, TANC2
SASAI_RESISTANCE_TO_NEOPLASTIC_TRANSFROMATION	0.00179211	0.0176672	0.821316	1.85773	0	48	COL1A1, IL1RL1, FSTL1, COL5A2, GJB3, PDGFRB, TAGLN, FBLN2, FBN1, CACNB3, MMP11, BGN, QSOX1, EDN1, ID4, TGFB1I1, CXCL12, FBLN5, VLDLR, LTBP2, COL5A3, DDR1
HP_CONGENITAL_HIP_DISLOCATION	0.00173611	0.0176672	0.821029	1.97733	0	70	GPC3, COL1A1, COL3A1, COL13A1, COL5A2, SHROOM4, FBLN1, SNAP25, GPC4, FLNA, CCDC8, SELENON, COL12A1, ZNF469, TPM2, THRA, HACD1, AGRN, PIEZO2, FHL1, HSPG2, RYR1
CROMER_TUMORIGENESIS_UP	0.00172414	0.0176672	0.820935	1.90879	0	55	NTS, COL1A2, LRRC15, THY1, COL3A1, APOBEC3B, COL4A2, FAP, PTK7, COL5A2, PXDN, SPARC, MMP11, MMP10, LUM, CHST2, MFAP2, MMP9, CXCL8, SMOX, KRT17, IL6, LAMC2, UCHL1, PDPN, TNC, CXCL1
NABA_BASEMENT_MEMBRANES	0.00179533	0.0176672	0.820863	1.79701	0	38	COL4A2, COL6A3, COL4A1, COL6A2, PAPLN, LAMC3, COL6A1, COL4A4, NPNT, LAMB1, LAMA2, LAMA4, NTNG2, NID2, LAMC1, COL4A6, LAMC2, COL15A1, COL4A5
POMEROY_MEDULLOBLASTOMA_DESMOPLASIC_VS_CLASSIC_DN	0.00172414	0.0176672	0.820847	1.91817	0	57	COL1A1, COL1A2, COL3A1, IGF2, MGP, IGFBP5, VCAN, BCL2, NTRK3, NFATC4, APOD, QSOX1, LAMC1, TCF4, UCHL1, GLI1, LTBP2, ALDH1A3, MYCN, CNR1
DURANTE_ADULT_OLFACTORY_NEUROEPITHELIUM_FIBROBLASTS_STROMAL_CELLS	0.00173611	0.0176672	0.820664	2.01303	0	78	COL1A1, COL1A2, THY1, COL3A1, MGP, CLDN11, MXRA8, COL6A2, IGFBP5, FBLN1, PTN, TAGLN, AEBP1, SPARC, APOD, IGFBP6, VIM, ACTA2, LUM, MFAP4, CDH11, AKAP12, GJA1, PRRX1, CCDC3, CLEC11A, BGN, GATA2, TIMP2, SELENOM, TPM2, GSN, SSPN, TGFBI, TPM1, CH25H, SFRP2, INMT, NBL1, SFRP1, CRABP2, GLIPR1, ITGBL1, DCN, IGFBP7, CCL2, TIMP1, HGF, TMEM100, SYNPO2, ECM1
DURANTE_ADULT_OLFACTORY_NEUROEPITHELIUM_VASCULAR_SMOOTH_MUSCLE_CELLS	0.00169205	0.0176672	0.820504	2.04267	0	87	ACTG2, CNN1, PLN, MFGE8, CRISPLD2, LMOD1, CAVIN1, MCAM, PALLD, MAP1B, IGFBP5, CAV1, PDGFRB, TAGLN, MYH11, RERGL, SOD3, SPARC, COL14A1, FLNA, PLAC9, ACTA2, MYL9, SPARCL1, CRYAB, KANK2, TINAGL1, CAVIN3, FILIP1L, ID4, TGFB1I1, LHFPL6, TPM2, ARID5B, PPP1R14A, NOTCH3, PTP4A3, GEM, TNS1, TPM1, RCAN2, GGT5, EBF1
PAPASPYRIDONOS_UNSTABLE_ATEROSCLEROTIC_PLAQUE_DN	0.00179533	0.0176672	0.820079	1.8035	0	40	SUSD5, JAM3, LMOD1, MAP1B, PTGIS, RASL12, GRK5, HSPB1, MYH11, SOD3, KCNMB1, PMEPA1, MXRA7, ACTC1, PAM, GJA1, FIBIN, ID4, FMOD, LHFPL6, TNS1, MYLIP, CRIM1, MAGED2, PRELP
REACTOME_NON_INTEGRIN_MEMBRANE_ECM_INTERACTIONS	0.00173611	0.0176672	0.820057	1.92675	0	59	COL1A1, COL1A2, COL5A1, COL3A1, COL4A2, COL4A1, COL5A2, LAMC3, PDGFB, ITGAV, COL4A4, LAMB1, LAMA2, COL10A1, PDGFA, LAMA4, LAMC1, ITGA6, COL4A6, LAMC2, COL4A5, ITGA2, TNC, TGFB1, AGRN, COL5A3, ITGB4, ITGB3, DDR1, COL4A3, HSPG2, SDC3
NAKAMURA_ADIPOGENESIS_EARLY_DN	0.00182815	0.0176672	0.819224	1.73523	0	33	ACTG2, LOX, SERPINE2, MYH11, ITGAV, EDIL3, RGS4, THBS2, VCAM1, ITGA3, PRSS23, COL15A1, TPM1, GLIPR1, ABI3BP
LIAO_HAVE_SOX4_BINDING_SITES	0.00179533	0.0176672	0.819071	1.80129	0	40	CREB3L1, PTPN14, SERPINE2, VCAN, NAV3, NPNT, LAMB1, PAM, FOXQ1, FHOD3, HUNK, SLC22A15, GPRC5B, GNG4, DKK1, AKR1B10, TEAD2, NEIL3, CTSC, MAP4, PFKFB4, GYG1
HP_PROLONGED_BLEEDING_TIME	0.00180832	0.0176672	0.818398	1.82368	0	43	COL1A1, COL5A1, ADAMTS2, COL5A2, ITGA2B, VWF, GATA2, MYH9, GATA1, ITGB4, ITGB3
VALK_AML_CLUSTER_9	0.00183486	0.0176672	0.818001	1.74089	0	34	COLEC12, CLIP2, ICAM4, MTMR11, MYH11, SPARC, CLIP3, MN1, MSLN, TGFBI
GOBP_COLLAGEN_METABOLIC_PROCESS	0.0017094	0.0176672	0.817945	2.04604	0	94	COL1A1, COL1A2, PRTN3, COL5A1, MMP2, CREB3L1, ADAMTS2, FAP, ADAMTS3, P3H3, COL13A1, PDGFRB, MMP19, WNT4, LARP6, MMP14, VIM, MMP11, MMP10, EMILIN1, MFAP4, MMP9, MMP17, VSIR, SERPINH1, IL6, MRC2, MIR145, SMPD3, MMP25, COL15A1, MMP7, MMP24, PPARD, PPARG, ENG, ITGA2, CTSK, SUCO, P3H2, MMP28, MMP16, TGFB1
CUI_DEVELOPING_HEART_SMOOTH_MUSCLE_CELL	0.00178891	0.0176672	0.817146	1.8411	0	47	COL1A1, COL1A2, COLEC12, COL3A1, LOX, ELN, FBLN1, SPARC, COL14A1, CCDC80, PI16, OLFML2B, S100A6, BGN, EGFL6, ITM2A, NTRK2, OSR1, PDGFRL, PI15, SFRP2, CTSK, CRABP2, OSR2, CPZ
REACTOME_ECM_PROTEOGLYCANS	0.0017094	0.0176672	0.816919	1.97958	0	71	COL1A1, COL1A2, COL5A1, ACAN, ITGA8, COL3A1, COL9A2, COL4A2, COL6A3, COL4A1, COL6A2, COL5A2, VCAN, COL6A1, NCAM1, ITGAV, COL9A1, COL4A4, SPARC, ITGA2B, LAMB1, LAMA2, LUM, LAMA4, ITGA9, BGN, COMP, LAMC1, FMOD, COL4A6, BCAN, COL4A5, ASPN, ITGA2, TNC, TGFB1, AGRN, ITGB6, DCN, COL5A3, ITGB3, TNN
REACTOME_MOLECULES_ASSOCIATED_WITH_ELASTIC_FIBRES	0.00183823	0.0176672	0.816818	1.76797	0	37	ITGA8, ELN, FBLN1, FBLN2, ITGAV, EFEMP1, FBN1, LTBP4, EMILIN2, EMILIN1, MFAP4, MFAP2, FBLN5, EFEMP2, TGFB1, LTBP2, FBN2, ITGB6, ITGB3
GOBP_EXTRACELLULAR_MATRIX_ASSEMBLY	0.00180832	0.0176672	0.816792	1.8201	0	43	COL1A2, LOX, PXDN, MYH11, LAMB1, FKBP10, ANTXR1, EMILIN1, MFAP4, RAMP2, NTNG2, QSOX1, PHLDB1, FBLN5, SMPD3, GPM6B, EFEMP2, TGFB1, SOX9, HAS1, TIE1, TNXB, LAMB2
HP_PERIAURICULAR_SKIN_PITS	0.00179856	0.0176672	0.816285	1.7868	0	39	GPC3, EDNRA, GPC4, GJA5, GATA5, EDN1, TBX1, MITF, JAG1, ZFPM2, HK1, PLCB4
REACTOME_DEGRADATION_OF_THE_EXTRACELLULAR_MATRIX	0.00163399	0.0176672	0.814963	2.12385	0	129	COL17A1, ADAMTS16, COL1A1, COL1A2, COL5A1, ACAN, COL16A1, COL3A1, COL9A2, ELANE, MMP2, COL4A2, COL6A3, COL4A1, CTSV, COL6A2, COL13A1, COL5A2, CTSG, ADAMTS9, ELN, COL6A1, MMP19, COL9A1, COL4A4, COL14A1, FBN1, MMP14, LAMB1, MMP11, CAPN13, TPSAB1, MMP10, COL8A1, COL10A1, MMP9, COL23A1, MMP17, COL12A1, ADAMTS8, TIMP2, LAMC1, CMA1, COL4A6, MMP25, LAMC2, COL15A1, MMP7, MMP24, BCAN, COL4A5, ADAM9, CAPN6…
TRAVAGLINI_LUNG_MYOFIBROBLAST_CELL	0.00174825	0.0176672	0.81452	1.92611	0	62	COL1A1, LINC00632, COL16A1, COL3A1, MMP2, CTHRC1, VCAN, SCARA3, NEDD9, C16orf89, DKK3, NTM, CREB5, VIM, THBD, SLITRK6, COMP, COL12A1, CD9, TGFBI, GEM, ASPN, TNC, TSPAN8, PCSK1N, LTBP2, DPT, S100A10
PETRETTO_CARDIAC_HYPERTROPHY	0.00183486	0.0176672	0.81413	1.73265	0	34	TUBA1A, FSTL1, COL5A2, TAGLN, EFEMP1, FBN1, LOXL1, OGN, ACTA2, ARID5B, TM4SF1, ANXA1, ASPN, CRIM1, TUBA1C, IGFBP3, CD44, PDLIM3, MFAP5
BURTON_ADIPOGENESIS_7	0.00179211	0.0176672	0.81386	1.84086	0	48	DLK1, SLC6A8, THY1, CTSV, SERPINE2, FBLN2, FBN1, S100A6, TINAGL1, VCAM1, TPM4, TIMP2, RHOJ, MARCKSL1, TGFBI, S1PR3, TIMP1, RBP1, TAGLN2, CD44, VAMP5, LY6H, PLP2
GOBP_COLLAGEN_BIOSYNTHETIC_PROCESS	0.00180832	0.0176672	0.813115	1.8119	0	43	COL1A1, COL5A1, CREB3L1, ADAMTS3, P3H3, PDGFRB, WNT4, LARP6, VIM, EMILIN1, SERPINH1, IL6, MIR145, PPARD, PPARG, ENG, ITGA2, SUCO, TGFB1
DESCARTES_FETAL_PANCREAS_SMOOTH_MUSCLE_CELLS	0.00184502	0.0176672	0.811647	1.73883	0	35	ACTG2, PLN, NPTX1, LINC00702, CBLN1, CASQ2, MYH11, CSPG4, GJC1, OR51E1, ACTA2, CCDC3, LINC00989, SFN, AOC3, OR51E2, BMP5
REACTOME_DISEASES_ASSOCIATED_WITH_O_GLYCOSYLATION_OF_PROTEINS	0.00175747	0.0176672	0.811433	1.90127	0	60	ADAMTS16, ADAMTS15, SPON1, THSD7A, ADAMTS2, ADAMTS3, ADAMTS12, ADAMTS9, THSD7B, ADAMTS7, THBS2, SBSPON, ADAMTS8, ADAMTSL1, MUC5AC, NOTCH3, ADAMTSL2, NOTCH2, ADAMTS10
HP_ABNORMAL_ORAL_FRENULUM_MORPHOLOGY	0.00180505	0.0176672	0.810822	1.8142	0	44	COL3A1, FREM1, EVC2, FLNA, NXN, GLI1, GLI3, ROR2, EVC, KIF7, LMNA
HP_ABNORMALITY_OF_THE_ALVEOLAR_RIDGES	0.00182815	0.0176672	0.810163	1.75217	0	36	GPC3, ELANE, NTRK1, GPC4, EVC2, GJA1, EVC, KIF7, CTSC
MEBARKI_HCC_PROGENITOR_WNT_UP_CTNNB1_DEPENDENT_BLOCKED_BY_FZD8CRD	0.00179533	0.0176672	0.809884	1.78474	0	41	F3, COL3A1, CRISPLD2, EPHB2, LYPD1, PRICKLE2, COL5A2, IGFBP5, SLC1A3, KLHL4, LUM, PRAG1, TPM4, PHLDB1, PDLIM7, ARID3A, SRPX2, PI15, DPT, SLC26A2
REACTOME_FORMATION_OF_FIBRIN_CLOT_CLOTTING_CASCADE	0.00179533	0.0176672	0.807621	1.76802	0	38	CD177, F3, PRTN3, SERPINE2, VWF, PF4, PROCR, THBD, F13A1
LEE_LIVER_CANCER_DENA_UP	0.00172414	0.0176672	0.807345	1.88662	0	57	GPC3, MFGE8, COL4A2, COL4A1, CD24, FBLN2, ANXA2, PLAT, KDELR3, LCN2, VCAM1, ANXA1, PPBP, ANXA5, PEA15, NOTCH3, COL4A5, TFF3, S100A9, ANKRD1, FABP4, SPP1, TM4SF4, SOX9, TAGLN2, PTPRE, DYNLT1, MCM6, THBS1
GOBP_NEGATIVE_REGULATION_OF_CALCIUM_ION_TRANSMEMBRANE_TRANSPORT	0.00182815	0.0176672	0.806964	1.6962	0	31	PLN, RRAD, CASQ2, CACNB3, ADRA2A, FKBP1B, REM1, GEM, ATP1A2
WONG_ENDMETRIUM_CANCER_DN	0.00171233	0.0176672	0.806434	1.97185	0	75	SRPX, COL3A1, CRISPLD2, LMOD1, PEG3, NDN, VGLL3, TSHZ3, ADGRD1, CD248, EFEMP1, FBN1, WNT4, OGN, SLC24A3, EHD2, TRPC1, IGFBP6, TRO, PAPPA, LTBP4, EMILIN1, GLT8D2, PARM1, MIR503HG, XYLT1, TWIST2, EFS, TCEAL7, SFRP4, EDNRB, CNRIP1, PDGFRA, RBP7, OSR2, ATP8A2, KIF26A, DCN, COX7A1
HP_ABNORMALITY_OF_BLADDER_MORPHOLOGY	0.00176056	0.0176672	0.806401	1.8549	0	52	COL1A1, COL1A2, ACTG2, MYOCD, COL5A1, COL3A1, LMOD1, CLIP2, COL5A2, ELN, MYH11, WNT4, LTBP4, CDH11, ITGA6, FBLN5, LAMC2, EFEMP2
DESCARTES_FETAL_ADRENAL_STROMAL_CELLS	0.00165289	0.0176672	0.806	2.10481	0	136	COL1A1, ADAMTS15, FMO1, ACTG2, MYOCD, BPI, COL3A1, NPAS1, MGP, ADAMTS9-AS1, CLDN11, COL6A3, PODN, FAP, LINC00702, LOX, PDE1A, TMEM119, C7, LAMC3, EDNRA, TAGLN, CD248, MYH11, FREM1, OGN, ITGA11, CCDC80, PI16, DKK2, IGFN1, IGFBP6, GLP2R, KDELR3, AGTR2, ACTA2, LUM, VIPR2, CDH11, PLA2G5, C1QTNF7, DMKN, PRRX1, SULF1, GLI2, LRRC17, CHRDL1, MSC-AS1, THBS2, LINC02026, COL12A1, COLEC11, REM1, FMOD, FHL5, …
TURASHVILI_BREAST_LOBULAR_CARCINOMA_VS_DUCTAL_NORMAL_UP	0.00176991	0.0176672	0.80594	1.92761	0	68	COL1A1, COL1A2, LRRC15, COL5A1, THY1, COL3A1, COL6A3, LOX, CTHRC1, COL5A2, VCAN, EDNRA, PLXNC1, AEBP1, SPARC, FBN1, LAMB1, PRC1, HSPA6, ADAM12, LYZ, COL8A1, PRRX1, SULF1, BGN, THBS2, COMP, COL12A1
GOBP_KERATAN_SULFATE_METABOLIC_PROCESS	0.00182815	0.0176672	0.80564	1.69342	0	31	ACAN, OMD, CHST1, OGN, LUM, CHST2, B3GNT3, FMOD, ST3GAL2, PRELP, B3GNT7, HEXB, B3GNT4, B4GALT5
ALONSO_METASTASIS_EMT_UP	0.00183486	0.0176672	0.80512	1.71348	0	34	MMP2, TUBA1A, VCAN, ITGAV, SPARC, LUM, EMP1, EDNRB, ANLN, TUBB3
CHARAFE_BREAST_CANCER_BASAL_VS_MESENCHYMAL_DN	0.00176678	0.0176672	0.805057	1.83852	0	49	FLNC, APLP1, MAP1B, COL6A2, ADAMTS12, GRK5, BCAT1, EDIL3, GFPT2, ARNT2, CMTM3, LOXL2, PFKP, GULP1, KIF3C, MB21D2, MMP16, PNMA2, SEMA3A, TUBB2A
GOBP_PLATELET_DERIVED_GROWTH_FACTOR_RECEPTOR_SIGNALING_PATHWAY	0.0017301	0.0176672	0.803952	1.86557	0	54	F3, MYOCD, LOX, SNCA, PDGFRB, NDRG4, PDGFB, CSPG4, APOD, PLAT, SRC, PDGFA, ARID5B, MIR221, SMPD3, PDGFRL, ABL1, PDGFRA, HIP1, PTGIR
MIR3663_5P	0.00178891	0.0176672	0.803584	1.81054	0	47	GRIK3, NPTX1, VASH1, MXRA7, TMEM184B, XYLT1, KCNN3, RBM20, EPB41L2, EVC, KCNK10, REEP1
MODULE_455	0.00183823	0.0176672	0.803475	1.73909	0	37	SPON1, COLEC12, UNC13A, TPSAB1, MX2, KRT17, KRT19, MSI1, MMP25, BEX4, SYT13
LINDGREN_BLADDER_CANCER_HIGH_RECURRENCE	0.00179211	0.0176672	0.803368	1.81713	0	48	COL1A2, MGP, MCAM, COL4A2, COL5A2, HTRA3, VCAN, AEBP1, SPARC, PAPPA, MYL9, LAMA4, PRRX1, VCAM1, NID2, SERPINH1, MOB3A, MYADM, PLCB4, MSN, ABI3BP, BIRC3, CRIP1
GOMF_COLLAGEN_BINDING	0.0017331	0.0176672	0.803324	1.91386	0	65	LRRC15, PODN, LOX, COL6A2, COL6A1, PDGFB, CCBE1, ADGRG1, AEBP1, SPARC, COL14A1, VWF, ITGA11, ANTXR1, LUM, C1QTNF1, MMP9, SPARCL1, PDGFA, ITGA9, COMP, ITGA3, NID2, SERPINH1, MRC2, TGFBI, ADAM9, ASPN, ITGA2, CTSK, DCN, COL5A3, DDR1, ACHE, P3H4, CD44
DESCARTES_FETAL_EYE_STROMAL_CELLS	0.00169205	0.0176672	0.803286	1.99595	0	84	COL1A1, COL1A2, COL5A1, COL3A1, MGP, CREB3L1, CA12, COL6A3, PODN, ADAMTS2, LOX, CTHRC1, COL6A2, COL5A2, OMD, EDNRA, COL6A1, MMP19, SPARC, COL14A1, FBN1, OGN, PTHLH, PI16, DKK2, IGFBP6, LTBP4, MEDAG, KDELR3, LUM, EMILIN1, C1QTNF7, TNFAIP6, THBS2, COL12A1, SELENOM, FMOD, ISLR, TMEM200B, EGFL6, TWIST2, CXCL12, PDGFRL, ASPN, SFRP2, OLFML1, ADAM33, DPT, ITGBL1, DCN, MXRA5, ITGB3, FNDC1
HP_PAPILLEDEMA	0.00181159	0.0176672	0.803215	1.77501	0	42	MMP2, PDGFB, NLRP3, MMP14, TANC2, ZMIZ1
HP_HYDROURETER	0.0017331	0.0176672	0.803079	1.91327	0	65	GPC3, ACTG2, LMOD1, SOX17, EDNRA, MYH11, GPC4, EVC2, FLNA, FANCE, LAMC2, GLI1, GLI3, RAD51, UBE2T, EVC
CUI_DEVELOPING_HEART_LEFT_VENTRICULAR_CARDIOMYOCYTE	0.00182815	0.0176672	0.80286	1.73638	0	36	THY1, COL3A1, PLVAP, CTHRC1, ECSCR, SOX11, SLIT2, GJA1, RAMP2, COLEC11, TM4SF1, ANXA1, TMEM88, EMCN, ESAM, ENG, S100A11, SOX4, IRX3, CCL2, SCUBE3, POSTN, PLXND1
MODULE_533	0.00179533	0.0176672	0.801702	1.75506	0	38	STMN2, AMPH, NCAM1, MYH11, SNAP25, LAMB1, KIF5A, KIF5C, THBD, MAPT, KRT17, KRT19, AOC3, LAMC2, TUBB4A, FAM107A, STMN1, CDC20, ZWINT
GOBP_NEGATIVE_REGULATION_OF_CATION_CHANNEL_ACTIVITY	0.00183823	0.0176672	0.801638	1.73511	0	37	EPHB2, RRAD, CAV1, CASQ2, CACNB3, MMP9, FKBP1B, REM1, GEM, SLC6A9, MIR212, FGF12, ANK3
WOO_LIVER_CANCER_RECURRENCE_UP	0.00174216	0.0176672	0.801631	2.02002	0	103	COL1A1, COL1A2, COL9A2, MGP, COL6A3, DBN1, LOX, BCL2, PMP22, HMGA1, GPC4, FLNA, DUSP4, FGFR1, S100A6, DPYSL3, PDGFA, LAMA4, SLIT2, CXCL8, MARCKS, CRYAB, JAG2, GAS7, CSGALNACT1, TPM4, QSOX1, PLCE1, PFKP, TPM2, PLAGL1, TPBG, TREM2, ARHGEF2, JAG1, GEM, CXCL6, ANOS1, DPYSL2, HK2, ZEB2, NOTCH2, EPHA3, CXCL1, TEAD4, TGFB1, PKM, RHOF, LPCAT1, CCL2, FGD6, SOX9, DDR1, CRIP1, CCND2, IGFBP3, PLAUR, TMSB10, …
KEGG_ECM_RECEPTOR_INTERACTION	0.00171527	0.0176672	0.801278	1.9813	0	82	COL1A1, COL1A2, COL5A1, ITGA8, COL3A1, COL4A2, COL6A3, COL4A1, COL6A2, COL5A2, LAMC3, COL6A1, ITGAV, COL4A4, ITGA2B, VWF, SV2B, LAMB1, ITGA11, LAMA2, LAMA4, ITGA9, THBS2, COMP, ITGA3, LAMC1, ITGA6, COL4A6, SV2A, LAMC2, ITGA2, TNC, SPP1, AGRN, ITGB6, COL5A3, ITGB4, ITGB3, TNN, HSPG2, RELN, SDC3, GP9, ITGA5, CD44
DESCARTES_FETAL_MUSCLE_STROMAL_CELLS	0.00171233	0.0176672	0.801174	1.95898	0	75	COL1A1, COL1A2, COL3A1, XPNPEP2, MGP, TMEM119, SMOC2, FBLN1, CCBE1, OGN, PI16, DKK2, IGFBP6, KDELR3, LUM, DCAF12L1, CACNA1G, COL12A1, ISLR, EGFL6, ITM2A, MRC2, PHEX, OSR1, PDGFRL, FGF19, ANOS1, ASPN, PI15, CTSK, PTCHD1, PDGFRA, SHISA3, DPT, FAIM2, RSPO3, DCN, COL8A2, FNDC1
HP_HYPOPLASTIC_ILIA	0.00178891	0.0176672	0.801101	1.79868	0	46	DLK1, CCBE1, EVC2, FLNA, MEG3, RUNX2, GATA1, EVC, SLC26A2, SOX9
MODULE_512	0.00183486	0.0176672	0.800883	1.70446	0	34	ACTG2, PLN, COL6A3, EDNRA, CASQ2, MYH11, GJA5, ADAM12, ACTA2, ACTC1, TNNI2, CRYAB, HRC, SSPN, PPP1R12B, TCL1A, TNNT3, VIPR1, FLII, FHL1, RYR1
KIM_GLIS2_TARGETS_UP	0.00170068	0.0176672	0.800542	1.9812	0	83	COL1A1, COL1A2, SPON1, COL3A1, MGP, COL4A1, ADAMTS2, CIDEC, SPARC, COL14A1, FBN1, OGN, MMP14, PF4, VIM, S100A6, LUM, MATN2, MFAP4, MFAP2, FCGR2A, SPARCL1, VCAM1, CMTM3, CXCL12, TGFBI, COL15A1, PDGFRL, TGFBR2, EFEMP2, PDGFRA, LTBP2, DPT, LAD1, TLR2, DCN, CCL2
MIR375_3P	0.00183823	0.0176672	0.800486	1.73262	0	37	SPOCK1, POU3F1, LPAR4, MMD, COLCA2, KLF5, HOXD3
HOSHIDA_LIVER_CANCER_SURVIVAL_UP	0.00173611	0.0176672	0.800304	1.92741	0	70	NTS, FMO1, COL16A1, SLC7A1, COL6A3, COL4A1, SLIT3, SERPINB2, CTNND2, BCL2, PODXL, CPA3, AEBP1, FBN1, IGFBP6, RNASE1, ITGA9, LOXL2, FILIP1L, TGFB1I1, TCF4, ANXA1, SLC12A2, MMP7, EPHA4, CCL19, TEAD4, LPAR2, ANXA3, NCAPH, CHSY1
REACTOME_KERATAN_SULFATE_KERATIN_METABOLISM	0.00182815	0.0176672	0.799109	1.68919	0	32	ACAN, OMD, CHST1, OGN, LUM, CHST2, B3GNT3, FMOD, ST3GAL2, PRELP, B3GNT7, HEXB, B3GNT4, B4GALT5
WP_GENES_CONTROLLING_NEPHROGENESIS	0.00182815	0.0176672	0.798335	1.69098	0	33	ITGA8, PDGFRB, PDGFB, FOXC1, WNT4, KIRREL1, SLIT2, NCK2, ITGA3, CXCL12, ILK, GLI3, ETV4, NOTCH2, NPHS1, FGF8, TCF21, FOXC2, WT1, LAMB2, ITGB1, FGFR2
HP_SPINAL_RIGIDITY	0.00178891	0.0176672	0.798207	1.79842	0	47	CAVIN1, COL6A3, COL6A2, COL13A1, DES, COL6A1, SNAP25, SELENON, COL12A1, TPM2, BAG3, AGRN, FHL1, HSPG2, LMNA
GOBP_NEUROTROPHIN_SIGNALING_PATHWAY	0.00183823	0.0176672	0.797946	1.72712	0	37	NDN, DOK5, NTRK1, NTRK3, SRC, AGTR2, SORT1, NTRK2, NGFR
DESCARTES_FETAL_MUSCLE_SMOOTH_MUSCLE_CELLS	0.00172414	0.0176672	0.797946	1.93263	0	72	ACTG2, PLN, RRAD, LINC00702, RASL12, GPR176, ANGPT2, SLIT3, LAMC3, EDNRA, PDGFRB, TAGLN, MYH11, RAB3B, CACNA1C, ITGA11, OR51E1, ACTA2, ADCY5, MAPT, CCDC3, RERG, NRIP2, ENTPD3, FHL5, AOC3, TEX41, RCAN2, DAAM2, PLCL1, FOXS1, OR51E2, PDE1B, BMP5
SWEET_KRAS_TARGETS_UP	0.00173913	0.0176672	0.797943	1.95604	0	77	COL1A1, SPOCK1, COL5A1, CHST3, EPHB2, COL4A2, PALLD, COL4A1, NPTX1, SERPINE2, HSPB1, TAGLN, ITGAV, ADGRG1, SPARC, DKK3, PMEPA1, MYL9, MATN2, NCK2, TGFBI, P4HA2, TNS1, LBH, TPM1, MSC, GLIPR1, NCF2, SOX4, IGFBP7, CCL2, IGFBP3, HSPG2
DESCARTES_FETAL_HEART_SMOOTH_MUSCLE_CELLS	0.00179856	0.0176672	0.797434	1.74553	0	39	ACTG2, LGR6, LMOD1, PDGFRB, TAGLN, MYH11, OR51E1, ACTA2, PLA2G5, FOXL1, ARHGEF17, NOTCH3, AOC3, FOXS1, CYGB, TBX2-AS1, MYO3A, ADRA1D, PDE4C, GPR20, ILDR1
VERRECCHIA_DELAYED_RESPONSE_TO_TGFB1	0.00183823	0.0176672	0.796512	1.72402	0	37	COL16A1, EPHB2, MMP2, FGD1, LAMB1, MMP11, EFNA5, COL8A1, THBS2, MMP17, ILK, TNC, ITGB3, DDR1, SEMA3F, NEO1, ITGA5, THBS1, EPHA2
COLIN_PILOCYTIC_ASTROCYTOMA_VS_GLIOBLASTOMA_UP	0.00182815	0.0176672	0.796321	1.68672	0	33	SPOCK1, TNFRSF21, SERPINE2, DKK3, APOD, PDZD2, RASSF2, SOX8, ITGA3, DNER, ATP1A2, GPRC5B, GFAP, SCRG1, PLEKHB1, ANGPTL2
REACTOME_ELASTIC_FIBRE_FORMATION	0.00180505	0.0176672	0.796244	1.78158	0	44	ITGA8, LOX, ELN, FBLN1, FBLN2, ITGAV, EFEMP1, FBN1, LOXL1, LTBP4, EMILIN2, EMILIN1, MFAP4, MFAP2, LOXL2, FBLN5, EFEMP2, TGFB1, LTBP2, FBN2, ITGB6, ITGB3, LOXL4, ITGA5, TGFB2, MFAP5, LOXL3, ITGB1, ITGB5, ITGB8, BMP7
HP_FACIAL_EDEMA	0.00175439	0.0176672	0.796154	1.89488	0	66	COL1A1, PRTN3, COL5A1, ADAMTS2, CLIP2, ADAMTS3, COL5A2, IGSF3, ELN, CCBE1, LTBP4, ANTXR1, CDH11, GSN
GOBP_AMINOGLYCAN_BIOSYNTHETIC_PROCESS	0.00169779	0.0176672	0.79596	2.02092	0	108	GPC3, HS6ST2, CHST3, ACAN, VCAN, OMD, PDGFRB, PDGFB, CSPG4, CHST1, GPC4, OGN, B3GNT9, LUM, CHST2, CHST15, CSPG5, BGN, B3GNT3, CSGALNACT1, B3GALT2, FMOD, XYLT1, SMPD3, ANGPT1, BCAN, B3GALNT1, NFKB1, CEMIP, HS3ST1, GPC1, TGFB1, AGRN, ST3GAL2, CHSY1, DCN, GPC2, PRELP, HSPG2, B3GNT7, SDC3, HAS1, UST, GALNT5, CHST14, B3GALT5, CHSY3, B3GNT8
PID_A6B1_A6B4_INTEGRIN_PATHWAY	0.00178571	0.0176672	0.795621	1.78388	0	45	COL17A1, LAMC3, PMP22, LAMB1, RXRG, LAMA2, LAMA4, SFN, LAMC1, CD9, ITGA6, LAMC2, YWHAH
LIM_MAMMARY_LUMINAL_MATURE_DN	0.00170648	0.0176672	0.795561	1.9853	0	91	COL16A1, COL4A2, COL4A1, FSTL1, NES, PDZRN3, COL6A2, RASL12, SLC1A3, MOXD1, COL6A1, AEBP1, SNAI2, VIM, LTBP4, TUBB6, BACE2, SPARCL1, WTIP, RECK, CRYAB, STAC2, MOB3B, TINAGL1, JAG2, SERPINH1, NTRK2, KCTD12, TSPAN2, FABP5, DPYSL2, CYGB, EPB41L2, P3H2, BCL11A, SFRP1
DESCARTES_FETAL_INTESTINE_VASCULAR_ENDOTHELIAL_CELLS	0.00179533	0.0176672	0.795329	1.74111	0	38	PLVAP, SOX17, CD34, SOX7, SLCO2A1, VSIG2, MEOX1, COL15A1, EMCN, ESAM, GPR4, FABP5, MMRN2, FABP4, APLN, BTNL9, MADCAM1, FLT1, MSX1, TNNT3, HSPG2, CYYR1, CLEC14A, PCDH12, TM4SF18, APLNR
WIEDERSCHAIN_TARGETS_OF_BMI1_AND_PCGF2	0.00172712	0.0176672	0.794917	1.85236	0	56	GAL, RFLNA, COL5A1, CRISPLD2, F2RL1, MAP1B, CAV1, PODXL, PTHLH, PLAT, CCDC80, PAPPA, S100A2, AXL, MYOF, ITGA3, EDN1, FOSL1, KCNN3, P4HA2, MMP7, TPM1, MICALL1, BMP5
VERRECCHIA_EARLY_RESPONSE_TO_TGFB1	0.0017301	0.0176672	0.794487	1.8436	0	54	COL1A2, COL3A1, COL6A3, IGFBP5, VCAN, COL6A1, MMP19, SPARC, MMP14, PLAT, CDH6, LAMA4, LRRC17, EPHB3, ITGA3, RHOC, MARCKSL1, ADAM9, PCDHGC3, RHOQ, NOTCH2, TIMP1, ZYX, IGFBP3, HSPG2
REACTOME_CHONDROITIN_SULFATE_DERMATAN_SULFATE_METABOLISM	0.00175747	0.0176672	0.794003	1.82061	0	50	GPC3, CHST3, VCAN, CSPG4, GPC4, CHST15, CSPG5, BGN, CSGALNACT1, XYLT1, BCAN, GPC1, AGRN, CHSY1, DCN, GPC2, HSPG2, SDC3, UST, HEXB, CHST14, CHSY3
LEE_AGING_MUSCLE_DN	0.00179533	0.0176672	0.793925	1.73804	0	38	COL1A1, COL1A2, COL3A1, NDN, WNT4, PMP22, RAI2, BMP8B, NR2F1, ADAM28, S100A10
REACTOME_PLATELET_AGGREGATION_PLUG_FORMATION	0.00179533	0.0176672	0.79324	1.73654	0	38	COL1A1, COL1A2, ADRA2C, ITGA2B, VWF, SRC, ADRA2A, ADRA2B, ITGB3, RAPGEF3, PTPN1, GP9, SYK, BCAR1
HP_GENERALIZED_JOINT_LAXITY	0.00179856	0.0176672	0.793115	1.73608	0	39	COL1A1, COL5A1, COL5A2, FGFR1, COMP, TAC3, SERPINH1, ANOS1, PROK2, FGF8
LIU_TARGETS_OF_VMYB_VS_CMYB_DN	0.00180832	0.0176672	0.793031	1.76715	0	43	OXTR, COL4A2, PALLD, VCAN, CCNA1, TPSAB1, CCL20, CSGALNACT1, TM4SF1, CLEC5A, IL6, NRIP3, EAF2, KLF5, S1PR3, SLC38A1, CHSY1
HP_ECCHYMOSIS	0.00179533	0.0176672	0.792077	1.74549	0	41	COL1A1, COL5A1, COL3A1, COL5A2, ITGA2B, F13A1, ITGA2, TBXA2R, ITGB3, ZBTB16, CD109
GOBP_AMINOGLYCAN_CATABOLIC_PROCESS	0.00175131	0.0176672	0.791297	1.8645	0	61	GPC3, ACAN, PGLYRP1, VCAN, OMD, CSPG4, GPC4, OGN, SLC9A1, LUM, CSPG5, BGN, HPSE, FMOD, BCAN, CEMIP, GPC1, TGFB1, AGRN, DCN, GPC2, HYAL4, PRELP, HSPG2, HYAL2, SDC3, CD44, HEXB, LYVE1
GOBP_ENDODERMAL_CELL_DIFFERENTIATION	0.00181159	0.0176672	0.790769	1.74751	0	42	COL5A1, MMP2, COL4A2, COL5A2, SOX17, COL6A1, ITGAV, MMP14, LAMB1, COL8A1, MMP9, COL12A1
MIR4694_5P	0.00179533	0.0176672	0.790524	1.73059	0	38	F3, PALLD, NTRK3, BCAT1, DRP2, PCSK5, ZNF704, ZNF781, KCND2, CARMIL1, MAP4
DESCARTES_MAIN_FETAL_SMOOTH_MUSCLE_CELLS	0.00179533	0.0176672	0.790413	1.73826	0	40	ACTG2, ADCY3, COL6A3, GPAT2, RASL12, LAMC3, PDGFRB, TAGLN, MYH11, CSPG4, KCNMB1, GJC1, ACTA2, PLA2G5, NOTCH3, CNTNAP1, AOC3, CYGB, CCDC102B
HENDRICKS_SMARCA4_TARGETS_UP	0.00176056	0.0176672	0.790373	1.81803	0	52	THY1, MFGE8, KRT15, EPHB2, MAP1B, SERPINE2, ADGRG1, SPOCD1, S100A2, PDP1, LOXL2, PHLDB1, ITGA3, MIR503HG, FBLIM1, TPM1, EMP3, AHNAK, CCL2, MT1L, LMNA, ITGA5
DESCARTES_FETAL_PLACENTA_IGFBP1_DKK1_POSITIVE_CELLS	0.00173611	0.0176672	0.790274	1.99744	0	104	SPOCK1, LRRC15, THY1, MFGE8, IL1RL1, ADRA2C, CPXM1, PHYHIP, MXRA8, HEPH, GPR176, IGFBP5, OMD, BRINP2, NTRK1, CD248, COL4A4, WNT4, APOD, MELTF, IGFBP6, HSPB6, MEDAG, LUM, CRLF1, PARM1, STAC2, SSC5D, CHRDL1, ENTPD3, ADAMTS8, ISLR, RGS17, GGT5, PLPP1, CTSK, CFD, S100A3, OSR2, DKK1, LINC01197, CAB39L, KCND2, TRPC4, COX7A1, SULF2, CACNB2, TIMP1, ALDH1A3, RBP1, CNR1, SDC3, NPR3, WT1
GOCC_SPECIFIC_GRANULE_LUMEN	0.00174825	0.0176672	0.790117	1.8684	0	62	RETN, BPI, ELANE, PTX3, PGLYRP1, QPCT, OLFM4, FOLR3, LYZ, LCN2, LTF, VCL, HPSE, QSOX1, TIMP2, CRISP3, LRRC7, OSCAR, NFKB1, TCN1, CRACR2A, CXCL1
GRADE_COLON_VS_RECTAL_CANCER_UP	0.00183823	0.0176672	0.79008	1.7101	0	37	FSTL1, HTRA3, CD34, ASF1B, EMCN, CEMIP, RHOQ, ADGRF5
ZHU_CMV_24_HR_DN	0.00171821	0.0176672	0.790076	1.95264	0	81	COL1A1, COL1A2, COL3A1, IGF2, LOX, COL6A2, COL5A2, PTGIS, IGFBP5, VCAN, TAGLN, BCL2, EFEMP1, FLNA, FKBP10, ADRA2A, ACTA2, CDH11, LAMA4, MN1, THBS2, TPM4, TPM2, ANXA1, IGF1R, MITF, CXCL12, PTPN13, CFD, ABL1, PDGFRA
SATO_SILENCED_BY_METHYLATION_IN_PANCREATIC_CANCER_2	0.00179533	0.0176672	0.790043	1.72954	0	38	TES, IGF2, LDOC1, ANGPT2, TNF, PLAT, SFN, CACNA1G, BARD1, UCHL1, JPH3, SFRP1, CSF1, TP53I11
MEBARKI_HCC_PROGENITOR_WNT_UP_CTNNB1_DEPENDENT	0.00171233	0.0176672	0.790016	1.9317	0	75	COL1A1, COL1A2, F3, COL3A1, CRISPLD2, EPHB2, LYPD1, PRICKLE2, CTHRC1, COL5A2, IGFBP5, SLC1A3, SPARC, CCDC80, KLHL4, LUM, PRAG1, PCSK5, TPM4, PHLDB1, CLSTN2, PDLIM7, P4HA2, MMP7, ARID3A, SRPX2, FBLIM1, PI15, BNC2, DPT, SLC26A2, ITGB4
GOBP_PLATELET_AGGREGATION	0.00175747	0.0176672	0.789931	1.85089	0	60	SERPINE2, HSPB1, ITGA2B, FLNA, MYL9, C1QTNF1, TYRO3, VCL, COMP, CLIC1, PEAR1, CD9, PRKG1, PRKCD, PDPN, ILK, MYH9, STXBP1, GATA1, PDGFRA, ITGB3, RAP2B, DMTN, SYK, SLC7A11
HP_AORTIC_ROOT_ANEURYSM	0.00176991	0.0176672	0.789778	1.88443	0	67	COL1A1, COL1A2, COL5A1, CHST3, COL3A1, LOX, COL5A2, ELN, MYH11, AEBP1, FBN1, TANC2, ACTA2, TPM2, PRKG1, TGFBR2, ENG, BICC1, FBN2, ZMIZ1, ROBO4
WP_NEOVASCULARISATION_PROCESSES	0.00183823	0.0176672	0.789435	1.7087	0	37	EPHB2, KIT, PDGFB, MMP9, NOTCH3, CXCL12, JAG1, ANGPT1, RELB, NFKB1, TGFB1, ACVRL1, SMAD5
GOBP_REGULATION_OF_COLLAGEN_METABOLIC_PROCESS	0.00179856	0.0176672	0.789405	1.72796	0	39	CREB3L1, FAP, PDGFRB, WNT4, LARP6, VIM, EMILIN1, MFAP4, VSIR, IL6, MIR145, PPARD, PPARG, ENG, ITGA2, SUCO, TGFB1
ISSAEVA_MLL2_TARGETS	0.0017331	0.0176672	0.789173	1.84499	0	58	COL5A1, FSTL1, SNCA, NEDD9, ADGRG1, CSPG4, LOXL1, IGFBP6, AXL, HPSE, CAVIN3, LOXL2, KRT17, PCDH7, GSN, CD9, MEOX1, CRIP2, PPL, BMP5, SLCO3A1, DKK1, AHNAK, CRIP1, FHL1, TAGLN2, IL18, NPR3
MEBARKI_HCC_PROGENITOR_WNT_UP_BLOCKED_BY_FZD8CRD	0.00169779	0.0176672	0.788621	2.00229	0	108	F3, COL3A1, CRISPLD2, EPHB2, TMEM158, LYPD1, LAYN, PRICKLE2, COL5A2, IGFBP5, VCAN, SLC1A3, MOXD1, NDRG4, MDFI, FBN1, SPOCD1, PCDHB15, KLHL4, DPYSL3, KIF26B, LUM, CSPG5, CCDC3, CORO1C, MMD, THBS2, JAG2, PRAG1, TPM4, PHLDB1, NXN, LZTS1, PDLIM7, PRSS23, ARID3A, SRPX2, CFAP74, MYADM, MYH9, DISC1, PI15, MEX3B, GNG4, DPT, RARG, GRAMD1A, SLC26A2, RSPO3, DCN, KLF7, GRK3, SDC3, DNM3, NR2F1-AS1, WFDC3, CCR…
TRAVAGLINI_LUNG_AIRWAY_SMOOTH_MUSCLE_CELL	0.00160256	0.0176672	0.788582	2.10376	0	159	ACTG2, CNN1, PLN, MYOCD, LMOD1, NEXN, MCAM, MSRB3, MAP1B, DES, IGFBP5, ANGPT2, CAV1, CASQ2, HSPB1, TAGLN, MYH11, RERGL, NTRK3, HSPB7, SOD3, MYOZ1, FLNA, KCNMB1, PLAC9, ENTPD1, NRGN, ACTA2, ANTXR1, WFDC1, MYL9, SPEG, RASSF3, CRYAB, JPH2, KANK2, TINAGL1, ID4, TGFB1I1, TPM2, TM4SF1, PPP1R14A, CD9, C12orf75, CAP2, TSPAN2, CRIP2, TPM1, ESAM, RCAN2, FOXS1, ATP1A2, EDNRB, TBX2-AS1, CDH13, EZR, LDB3, HAC…
ZHENG_GLIOBLASTOMA_PLASTICITY_DN	0.00172414	0.0176672	0.788578	1.83355	0	55	THY1, COL4A1, COL6A2, CAV1, CSPG4, PDLIM4, EMILIN1, MAPT, RNASE1, DZIP1, CADPS, CRYAB, DCAF12L1, EMP1, SERPINH1, PLAGL1, EFS, LPAR1, SLC26A2, CD109, PADI2, TRIM5, ITGA5
CHIANG_LIVER_CANCER_SUBCLASS_PROLIFERATION_UP	0.00161551	0.0176672	0.788401	2.11821	0	175	NT5DC2, SPHK1, TRNP1, DBN1, TNFRSF21, B3GNT5, ELOVL7, PAPLN, CD24, LDLRAD3, S100P, BCAT1, LAMB1, PLBD1, PRC1, TMED3, PNMA1, BACE2, MMP9, LHFPL2, CCNB2, SLC1A5, GLIS2, MARCKS, CTBP2, MEP1A, AURKB, LRRC1, MMD, NCK2, CMTM3, SELENOM, CCNB1, MARCKSL1, KIF23, FHOD3, PTP4A3, TMEM51, PTTG1, COLCA2, ARID3A, BARD1, PRKCD, ELF4, CDK1, MAPK13, ZNF532, PKDCC, DTL, KIF4A, PAG1, PBK, ETV4, HK2, ANLN, KIF20A, FO…
TURASHVILI_BREAST_DUCTAL_CARCINOMA_VS_DUCTAL_NORMAL_UP	0.00179211	0.0176672	0.7882	1.78282	0	48	COL1A1, COL1A2, LRRC15, COL3A1, COL4A1, DCLK1, COL5A2, VCAN, FBN1, LUM, COL10A1, SULF1, TLR7, UNC5B, ASPN, DTL, SFRP2, FSIP1, TOP2A, CD44, POSTN, TRIM59, SGO2, FAR2
GOBP_DENDRITIC_CELL_DIFFERENTIATION	0.00178571	0.0176672	0.787726	1.76618	0	45	PRTN3, F2RL1, BATF, LGALS9, AXL, TREM2, RELB, TGFBR2, CCL19, TRPM2, NOTCH2, GATA1, FLT3, UBD, ITGB6
HP_ARTERIOVENOUS_MALFORMATION	0.00173611	0.0176672	0.787699	1.82439	0	53	COL1A1, COL5A1, COL3A1, ADAMTS3, COL5A2, CCBE1, FANCE, IL6, ENG, RAD51, UBE2T, ACVRL1, EOGT
REACTOME_ANTIMICROBIAL_PEPTIDES	0.00179533	0.0176672	0.787612	1.73566	0	41	PRTN3, BPI, ELANE, PGLYRP1, CTSG, DEFA3, SLC11A1, LYZ, LCN2, LTF, PRSS3, RNASE6, S100A9, BPIFB2, S100A8, TLR2, DEFA4
DASU_IL6_SIGNALING_UP	0.0017331	0.0176672	0.785647	1.83675	0	58	STMN2, COL16A1, TMEM158, SERPINB2, COL6A1, EMILIN1, CXCL8, TNFAIP6, PTGES, IL6, GEM, PDPN, ENG, MAFF, TGFB1, AGRN, SOX4, CCL2
HP_GASTROINTESTINAL_DYSMOTILITY	0.00169491	0.0176672	0.785609	1.91234	0	73	ACTG2, SLC6A8, GUCY2C, LMOD1, CAVIN1, PALLD, CLMP, MYH11, FLNA, ACTA2, FCGR2A, COL4A6, COL4A5, MT-TQ, CFTR, TGFB1, MT-TW
REACTOME_DISEASES_OF_GLYCOSYLATION	0.00165289	0.0176672	0.785472	2.04869	0	134	GPC3, ADAMTS16, ADAMTS15, SPON1, CHST3, ACAN, THSD7A, ADAMTS2, ADAMTS3, ADAMTS12, VCAN, ADAMTS9, OMD, CSPG4, DPM2, GPC4, OGN, THSD7B, ADAMTS7, LUM, CSPG5, BGN, THBS2, SBSPON, ADAMTS8, ADAMTSL1, FMOD, MUC5AC, NOTCH3, BCAN, ADAMTSL2, NOTCH2, GPC1, ADAMTS10, SLC26A2, AGRN, CHSY1, DCN, GPC2, PRELP, MUC1, HSPG2, ADAMTS6, SDC3, ADAMTS14
SCHAEFFER_PROSTATE_DEVELOPMENT_12HR_DN	0.00180505	0.0176672	0.785081	1.7566	0	44	RFLNA, LYPD1, AMPH, CRMP1, PLAT, MXRA7, COL8A1, CHD3, PRRX1, NTRK2, CXCL12, TGFBI, NNAT, ST3GAL2, STMN1, TUBB3, KPNA2, PRPH, ZWINT, CALCA, TUBA1B
GAO_LARGE_INTESTINE_24W_C2_MKI67POS_PROGENITOR	0.00170648	0.0176672	0.784903	1.9958	0	110	PLVAP, MMRN1, SERPINE2, ECSCR, IQGAP3, CD248, LMCD1, CD93, PODXL, FOXC1, VWF, PRC1, CD34, CCNB2, RAMP2, HEG1, AURKB, BGN, HSPA12B, JAG2, TM4SF1, PECAM1, SLCO2A1, CCNB1, CDH5, PTTG1, PHF19, EMCN, CDK1, ESAM, ENG, EBF1, MMRN2, UBE2T, ANLN, FABP4, LRRC8C, CDKN3, ACVRL1, LRRC32, TAL1, MKI67, FLT1, ADGRF5, DLGAP5, ROBO4, HIP1, TROAP, UBE2C, CDC20, TOP2A, SEC14L1, HYAL2, PIMREG, CALCRL, PTPRB, ARAP3, C…
WP_DEVELOPMENT_OF_URETERIC_COLLECTION_SYSTEM	0.00179533	0.0176672	0.784554	1.72892	0	41	ITGA8, FREM1, FOXC1, SLIT2, GDF11, GLI2, VANGL2, GLI1, ANOS1, ILK, GLI3, ETV4, RARG, FRAS1, GRIP1, MYCN, WT1, TGFB2, ITGB1, ROBO1, FGFR2, RARB
HALLMARK_APICAL_JUNCTION	0.00162338	0.0176672	0.783669	2.11612	0	193	COL17A1, CLDN6, ACTG2, FLNC, THY1, COL16A1, JAM3, MMP2, NEXN, CLDN11, LAYN, NEGR1, ICAM4, VCAN, CERCAM, COL9A1, FBN1, CADM3, VWF, CDH6, CD34, TRO, SRC, MYL9, SPEG, ACTC1, CALB2, CDH11, MMP9, SLIT2, NECTIN4, ITGA9, VCL, SLC30A3, VCAM1, KCNH2, ACTN3, ITGA3, PECAM1, NECTIN1, ICAM5, TGFBI, LAMC2, ADAM9, MAPK13, MYH9, ITGA2, YWHAH, PIK3R3, CD209, LIMA1, ALOX15B, EPB41L2, MDK, AKT3, NRXN2, MPZL1, VASP,…
GOBP_POSITIVE_REGULATION_OF_EPITHELIAL_TO_MESENCHYMAL_TRANSITION	0.00178891	0.0176672	0.783465	1.75908	0	46	COL1A1, CRB2, FOXC1, ZNF703, GLIPR2, LOXL2, TGFB1I1, MIR221, IL6, JAG1, BAMBI, TGFBR2, PDPN, ENG, MDK, TGFB1, BCL9L, TGFB2, SNAI1, TWIST1, WWTR1
GOMF_CALCIUM_DEPENDENT_PROTEIN_BINDING	0.0017331	0.0176672	0.783143	1.88559	0	69	STMN2, CD177, SYT8, CASQ2, ANXA2, SNAP25, S100P, S100A2, S100A6, SLC9A1, S100A12, ANXA1, MYO1D, S100A14, VLDLR, S100A9, S100A3, S100A11, S100A8, ANXA3, TNNT3, S100A10
HP_HYPEREXTENSIBLE_SKIN	0.00175747	0.0176672	0.781568	1.8313	0	60	COL1A1, COL1A2, COL5A1, CHST3, COL3A1, ADAMTS2, COL5A2, PDGFRB, FGD1, AEBP1, FBN1, FLNA, ANTXR1, COL12A1, ZNF469, TWIST2, FBLN5, AKT3, SLC26A2, SLC39A13, PRDM5, FGF10, SKI, TGFB2, SLC7A7, KRAS, CHST14, TNXB
GOBP_REGULATION_OF_SMOOTH_MUSCLE_CONTRACTION	0.00179211	0.0176672	0.781413	1.76747	0	48	CNN1, MYOCD, ADRA2C, OXTR, SPHK1, KIT, CAV1, ADRA2A, CHRM2, PLCE1, ADRA2B, EDN1, P2RX1, EDN2, MIR145, PRKG1, ADORA1, TACR1, ITGA2, ATP1A2, PROK2, TBXA2R, SPX, PTAFR, DAPK3, CALCRL, CALCA
HP_MITRAL_VALVE_PROLAPSE	0.00168919	0.0176672	0.780885	1.94361	0	85	COL1A1, COL1A2, COL5A1, CHST3, COL3A1, MMP2, CLIP2, COL5A2, ELN, AEBP1, FBN1, VWF, MMP14, FLNA, SH3PXD2B, SELENON, DZIP1, ZNF469, DCHS1, TPM2, XYLT1, TGFBR2, BICC1, FBN2, PRDM5, GTF2IRD1, EXTL3, LMNA, RYR1, ANK1, SKI, PCGF2, TGFB2, KRAS, TNXB, MFAP5, TPM3
BERENJENO_ROCK_SIGNALING_NOT_VIA_RHOA_DN	0.00179211	0.0176672	0.780215	1.76476	0	48	F3, COL4A2, COL4A1, COL5A2, SPARC, ACTA2, ACTC1, VCL, VCAM1, IGF1R, PDLIM7, PRSS23, KLF5, TPM1, MYH9, CSF1
GOBP_CHONDROITIN_SULFATE_PROTEOGLYCAN_METABOLIC_PROCESS	0.00181159	0.0176672	0.780116	1.72397	0	42	CHST3, VCAN, EGFLAM, CSPG4, CHST15, CSPG5, BGN, CSGALNACT1, XYLT1, BCAN, CYTL1, CHSY1, DCN, HYAL4
MODULE_329	0.00178571	0.0176672	0.778927	1.74645	0	45	ACTG2, PLN, COL6A3, EDNRA, CASQ2, MYH11, AEBP1, GJA5, ADAM12, LAMA2, MYL4, ACTA2, SPEG, ACTC1, TNNI2, GJA1, CRYAB, FKBP1B, KCNH2, HRC, SSPN, PPP1R12B, TNNT3, VIPR1, FLII, FHL1
MODULE_259	0.00178891	0.0176672	0.778709	1.7484	0	46	F3, EPHB2, KIT, PTK7, GRK5, PDGFRB, CSF3R, FGFR1, AXL, EFNB3, IL3RA, PDGFRL, EPHA4, PDGFRA, EPHB6, CSF2RA, CCL2, CSF2RB, IL7R, TIE1, EPHA2, DDR2, FGFR2, CDKN1A, TEK
GOBP_MODULATION_BY_SYMBIONT_OF_ENTRY_INTO_HOST	0.00180832	0.0176672	0.77754	1.73263	0	43	PTX3, TRIM6, CAV1, ITGAV, FCN1, CXCL8, LGALS9, GSN, TRIM34, TRIM5, TMPRSS4
CUI_DEVELOPING_HEART_ENDOCARDIAL_CELL	0.00173611	0.0176672	0.777157	1.79998	0	53	SRPX, ITGA8, PLVAP, CTHRC1, SCARA3, FOXC1, KLHL4, PLAC9, EMILIN1, OLFML3, CDH11, PLA2G5, CLEC11A, QSOX1, COLEC11, PCDH7, ITM2C, ENG, EPHA4, FXYD6, ISYNA1, IRX3, ST6GALNAC3, TMEM100, NPR3, C4orf48, POSTN
GOBP_MESENCHYME_MORPHOGENESIS	0.00178891	0.0176672	0.77701	1.75067	0	47	ACTG2, HEYL, FOXC1, SNAI2, ACTA2, ACTC1, GATA5, DCHS1, OSR1, TGFBR2, ENG, BMP5, ACVRL1, FGF8, MSX1, SOX9, TBX2, FOXC2, TMEM100, TGFB2, SNAI1, TWIST1, ROBO1, TBX20, BMP7, NOS3
GOBP_SMOOTH_MUSCLE_CONTRACTION	0.00167785	0.0176672	0.7769	1.93833	0	86	CNN1, MYOCD, ADRA2C, OXTR, SPHK1, KIT, CAV1, EDNRA, MYH11, ADRA2A, ACTA2, SULF1, CHRM2, HTR2A, FKBP1B, COMP, PLCE1, ADRA2B, EDN1, P2RX1, EDN2, HTR7, MIR145, PRKG1, ADORA1, TACR1, ITGA2, PTGER3, ATP1A2, EDNRB, PROK2, TBXA2R, SMTN, SPX, SULF2, TBX2, SSTR2, PTAFR, DAPK3, CALCRL, CALCA
GOBP_CELLULAR_EXTRAVASATION	0.00176991	0.0176672	0.776497	1.85275	0	67	CD177, PRTN3, THY1, PLVAP, JAM3, ELANE, TNF, FUT4, VCAM1, AZU1, PECAM1, JAML, CXCL12, RIPK3, SELL, MDK, SELPLG, MADCAM1, CCL2, PTAFR, FUT7, BST1
GOBP_ADHERENS_JUNCTION_ORGANIZATION	0.00174825	0.0176672	0.77621	1.83551	0	62	JAM3, CADM3, CDH19, BMP6, ZNF703, CDH6, SRC, CDH11, NECTIN4, RAMP2, CDH24, VCL, DCHS1, INAVA, NECTIN1, CDH5, EPHA4, CDH13, CDH7, CDH22
HP_CHRONIC_CONSTIPATION	0.00173611	0.0176672	0.776012	1.78705	0	51	COL1A1, COL5A1, COL5A2, SNCA, ELN, TANC2, SLC12A2, FGF12, MAGEL2
REACTOME_GLYCOSAMINOGLYCAN_METABOLISM	0.0017094	0.0176672	0.775965	1.9877	0	117	GPC3, HS6ST2, CHST3, ACAN, VCAN, OMD, CSPG4, CHST1, GPC4, OGN, SLC9A1, LUM, CHST2, CHST15, CSPG5, BGN, B3GNT3, HPSE, CSGALNACT1, FMOD, XYLT1, BCAN, CEMIP, HS3ST1, GPC1, SLC26A2, AGRN, ST3GAL2, CHSY1, DCN, GPC2, PRELP, HSPG2, B3GNT7, HYAL2, SDC3, HAS1, UST, CD44, HEXB, CHST14, LYVE1
HP_SKIN_PIT	0.00173611	0.0176672	0.775312	1.78544	0	51	GPC3, EDNRA, GPC4, GJA5, GATA5, EDN1, NECTIN1, TBX1, MITF, JAG1, ZFPM2, HK1, PLCB4, MSX1, EIF2AK3, ANK1, ZNF462
REACTOME_CELL_JUNCTION_ORGANIZATION	0.00170068	0.0176672	0.775265	1.91864	0	83	COL17A1, CLDN6, FLNC, CLDN11, CADM3, FLNA, CDH6, SDK2, SDK1, CDH11, NECTIN4, CDH24, NECTIN1, ITGA6, CDH5, LAMC2, FBLIM1, ILK, VASP, CDH13, CDH7, ITGB4, PARD6G
LI_WILMS_TUMOR_VS_FETAL_KIDNEY_2_DN	0.00178891	0.0176672	0.775129	1.74643	0	47	DLK1, COL5A1, COL4A2, COL4A1, IGFBP5, ITGAV, PMP22, GPC4, CDH6, IGFBP6, CDH11, IGF1R, ANGPT1, TGFBR2, DPEP1, ITGA2, RARG, SPP1, AGRN, FRZB
POMEROY_MEDULLOBLASTOMA_PROGNOSIS_UP	0.00180505	0.0176672	0.774111	1.73206	0	44	NDN, PTK7, COL6A2, ELN, CRMP1, NTRK3, APOD, ASIC1, SLCO2A1, ETV4, NBL1, RTN1, AP3B2, RASL10A, TMSB4X, DYNLT1
MIR654_5P	0.00170358	0.0176672	0.774031	1.93616	0	93	STMN2, DLK1, SLC6A8, DIRAS1, ALPK3, MYOCD, LMOD1, XIRP1, GLP2R, MRAS, ITM2C, NTRK2, GEM, PCDHB9, DBH, CPLX4, YWHAH, KCTD15, PRX, TMEM178B, DCN, HDAC7, TNN, PPP1R1B, DDR1
PARK_APL_PATHOGENESIS_DN	0.00179211	0.0176672	0.774018	1.75075	0	48	GAL, PRTN3, ELANE, COL4A2, SERPINB2, S100P, LYZ, GPNMB, CXCL8, SMOX, QSOX1, FKBP5, PECAM1, MNDA, RAB31
HP_PREAURICULAR_SKIN_TAG	0.0017301	0.0176672	0.773871	1.79577	0	54	GPC3, EDNRA, CTNND2, GPC4, FGFR1, EDN1, PLCB4, KIF7
MIR520G_5P	0.00173611	0.0176672	0.773539	1.7916	0	53	PLN, NRK, PDE1A, PMEPA1, SORCS1, ANTXR1, GIPC3, BCL6B, MN1, FKBP5, SSPN, ACSL4, FBXL2, ANK2, ENDOU, SEC14L1
GOBP_O_GLYCAN_PROCESSING	0.0017301	0.0176672	0.773524	1.79496	0	54	B3GNT5, XXYLT1, GCNT4, B3GNT3, ST6GALNAC2, MUC5AC, GCNT3, GALNT10, GALNT6, C1GALT1C1L, ST3GAL2, ST6GALNAC4, GXYLT2, GALNT7, MUC1, B3GNT7, MUC2, GALNT8, GALNT5, B3GNT8, MUC6, B3GNT4, B4GALT5, MUC5B, GALNT15, MUC4, CHST4
MODULE_387	0.00180505	0.0176672	0.773208	1.73003	0	44	ACTG2, PLN, COL6A3, EDNRA, CASQ2, MYH11, AEBP1, GJA5, ADAM12, LAMA2, ACTA2, SPEG, ACTC1, TNNI2, GJA1, CRYAB, FKBP1B, KCNH2, HRC, SSPN, PPP1R12B, TNNT3, VIPR1, FLII, FHL1
HOWARD_NK_CELL_INACT_MONOV_INFLUENZA_A_INDONESIA_05_2005_H5N1_AGE_18_49YO_3DY_UP	0.00176991	0.0176672	0.772923	1.84864	0	68	APOBEC3B, CDCA2, TYMS, AURKB, KIF23, ASF1B, KIFC1, PAQR4, CDK1, KIF18A, DTL, NCAPG, UBE2T, ANLN, KIF20A, MYBL2, MCM4, MKI67, NCAPH, DLGAP5, KIF2C, STMN1, E2F2, KIF15, TROAP, E2F8, UBE2C, CDC20, TOP2A, ZWINT, PIMREG, ESCO2, BUB1B, CDC25A, CCNE1, E2F1, CDCA5, TK1, CCNA2, CENPF, PKMYT1, MCM10, HJURP, RRM2, GTSE1, KIF18B
MIR541_3P	0.00169205	0.0176672	0.772753	1.93217	0	92	STMN2, DLK1, SLC6A8, DIRAS1, ALPK3, MYOCD, LMOD1, XIRP1, GLP2R, MRAS, ITM2C, NTRK2, GEM, PCDHB9, DBH, CPLX4, YWHAH, KCTD15, PRX, TMEM178B, DCN, TNN, PPP1R1B, DDR1
CUI_DEVELOPING_HEART_CARDIAC_FIBROBLASTS	0.00170358	0.0176672	0.772545	1.93245	0	93	PLN, PEG3, COL6A3, RRAD, NEGR1, DES, C7, CASQ2, MOXD1, HSPB1, PTN, FREM1, HSPB7, COL9A1, LAMB1, MYL4, MYL9, ACTC1, CRYAB, LOXL2, COLEC11, LAMC1, TM4SF1, COL15A1, CRIP2, TPM1, ENG, ANKRD1, FGF12, CCDC102B, AKR1B1, S100A8, LDB3, HACD1, PKM, ACTN2, RYR2, FRZB, SOX9, TCF21
HP_ABNORMALITY_OF_THE_WING_OF_THE_ILIUM	0.00172414	0.0176672	0.772451	1.79605	0	55	GPC3, DLK1, CCBE1, GPC4, EVC2, FLNA, MEG3, RUNX2, BGN, PHEX, GATA1, EVC, SOX9, PTH1R, EIF2AK3
GOBP_EPITHELIAL_CELL_DIFFERENTIATION_INVOLVED_IN_KIDNEY_DEVELOPMENT	0.00180832	0.0176672	0.772185	1.7207	0	43	CD24, PDGFB, PODXL, FOXJ1, CD34, ACTA2, MMP9, PROM1, JAG1, OSR1, GPR4, NOTCH2, PRKX, NPHS1, LIF, FOXC2, IQGAP1, MEF2C, WT1
HP_COXA_VALGA	0.00171821	0.0176672	0.771941	1.90782	0	81	COL1A1, COL1A2, DLK1, COL9A2, ADAMTS2, COL9A1, FLNA, MEG3, SOX11, BGN, XYLT1, SLC12A2, GLI3, ADAMTSL2, STXBP1, TGFB1, SOX4, HSPG2, EXTL3, LMNA, EIF2AK3
DESCARTES_FETAL_PANCREAS_LYMPHATIC_ENDOTHELIAL_CELLS	0.00173611	0.0176672	0.77192	1.78785	0	53	NTS, TNFAIP8L3, MMRN1, CTHRC1, FAM189A2, BMP6, TNFRSF11A, CCL20, SLC30A3, NFATC1, TBX1, CEMIP, IRX3, PARD6G, NRG3, FOXC2, AP001636.3, LINC01252, GABRP, TNFRSF9, INO80C, PGM5, TLL1
GOCC_TERTIARY_GRANULE_MEMBRANE	0.0017094	0.0176672	0.771831	1.87032	0	71	CD177, MCEMP1, CD93, SNAP25, SLC11A1, CLEC4D, FCAR, MGAM, CEACAM8, CLEC4C, CLEC5A, ITGAM, LAIR1, OLR1, TRPM2, FPR2, PTAFR, TSPAN14, RAP2B, PTPRB, SIGLEC14
BROWNE_HCMV_INFECTION_2HR_DN	0.00178571	0.0176672	0.771666	1.73017	0	45	F3, NPTX1, COL13A1, IGFBP5, ANXA2, RAB3B, SNAI2, AXL, CDC42EP2, ITGA3, TPM2, ITGA6, KIF23, KRT19, ITGA2, UBE2C, PLAUR, TTC9
CAHOY_ASTROGLIAL	0.00169205	0.0176672	0.771519	1.92908	0	92	CNN1, COL5A1, LOX, MXRA8, OMD, TOR4A, TAGLN, AEBP1, FOXJ1, OGN, SLC24A3, GLIPR2, ACTA2, COL8A1, GPNMB, C1QTNF1, LCN2, LOXL2, MYOF, FMOD, LGALS3, KAZALD1, ANXA1, COL4A6, FBLN5, PRSS23, VLDLR, EMP3, LTBP2, AKR1B10, MSN, ITGBL1, TNFRSF12A, MORC4, PCDH17, TIMP1, IGFBP3, CD109
DESCARTES_FETAL_KIDNEY_STROMAL_CELLS	0.00165289	0.0176672	0.770796	2.00031	0	127	COL1A1, COL1A2, ACTG2, DLK1, SRPX, NRK, COL3A1, MGP, PTX3, PODN, LOX, DCLK1, RASL12, HTRA3, ENTPD2, OMD, TMEM92-AS1, FBLN2, SOD3, SPARC, COL14A1, FBN1, CADM3, APOD, OGN, TIMP4, PI16, DKK2, IGFN1, IGFBP6, PLAC9, MEDAG, KDELR3, OLFML2B, LUM, SPARCL1, PRRX1, SULF1, TNFAIP6, CRYAB, CHRDL1, THBS2, COL12A1, FIBIN, REM1, ISLR, PSORS1C1, OSR1, ASPN, CCL19, NGFR, PI15, SFRP2, NRXN2, WNT2B, LTBP2, OSR2, DP…
SCHLESINGER_METHYLATED_DE_NOVO_IN_CANCER	0.00171821	0.0176672	0.770262	1.90367	0	81	GPC3, POU3F1, EPHX3, NPTX1, ASIC2, BCL2, NKX2-8, FBN1, PMP22, PTHLH, CCNA1, THBD, TP73, CHRDL1, CACNA1G, GATA5, LGALS3, TBX1, NTRK2, CXCL12, PRKG1, RIPK3, SFRP5, EVA1C, SFRP1, RBP7, CDH13, KCNQ1, CRIP1, ZACN, KLF4, CALCA, WT1, CD44
KIM_WT1_TARGETS_8HR_UP	0.0015949	0.0176672	0.769474	2.05992	0	163	CHST3, SLC7A1, PEG3, DNAJB5, ARC, CREB3L1, SPHK1, CA12, DOK5, PODXL, CSPG4, HMGA1, SNAI2, PTHLH, HSPA6, FGFR1, PDLIM4, GFPT2, CDR2L, RGS4, SFN, ID4, TGFB1I1, PCDH7, FOSL1, TM4SF1, EMP1, SERPINH1, PEA15, TPBG, GEM, SWAP70, TNS1, PRKCD, PHLDA2, ATP1A2, MICALL1, RHOQ, NBL1, PLEKHO1, MAFF, CSF1, FHOD1, ZMIZ1, SLC35G2, BTG3, RHOF, SOX9, ZC3HAV1, RIPOR1, ADM, ZYX, PLAUR, MARK4, ATP9A, WT1, DUSP7, PLXND1
ESC_V6.5_UP_EARLY.V1_DN	0.0015949	0.0176672	0.769351	2.03447	0	148	COL1A1, COL1A2, COL16A1, COL3A1, CAVIN1, IGF2, MGP, F2RL1, COL4A2, COL4A1, KIT, FAP, LOX, GJB3, SCARA3, CAV1, HES7, C3orf70, TAGLN, FBLN2, ANXA2, AEBP1, C16orf89, LOXL1, SMARCD3, PMP22, CCDC80, S100A6, TUBB6, MRAS, CADPS, AXL, BGN, SFN, TIMP2, TGFB1I1, GSN, TM4SF1, EMP1, ANXA1, ANXA5, LAMC2, BCAN, MAPK13, KIF18A, TNC, MYO7B, UBD, ANXA3, TNFRSF12A, AHNAK
GOCC_LYSOSOMAL_LUMEN	0.00169205	0.0176672	0.769231	1.92172	0	90	GPC3, ACAN, CTSV, VCAN, OMD, PDGFRB, CSPG4, GPC4, OGN, LUM, CSPG5, BGN, HPSE, FMOD, BCAN, CTSK, GPC1, AGRN, DCN, GPC2, PRELP, HSPG2, SDC3, GYG1, HEXB
HP_LIPODYSTROPHY	0.00173611	0.0176672	0.768723	1.93347	0	100	PLN, COL3A1, CAVIN1, SGCD, NEXN, CIDEC, DES, CLMP, CAV1, PDGFRB, FBN1, FLNA, FGFR1, ACTC1, LAMA4, CRYAB, VCL, IGF1R, BAG3, CAP2, TPM1, RBM20, PPARG, ANKRD1, PRDM16, LMNB2, HAND2, LDB3, ACTN2, GRM7, SAMHD1, LIPE, FHL1, LMNA
LINDVALL_IMMORTALIZED_BY_TERT_DN	0.0017331	0.0176672	0.76841	1.85011	0	69	LRRC15, SLC7A1, FAP, MAP1B, PTK7, VCAN, SLIT3, ELN, MDFI, LMCD1, CCDC80, PAPPA, ADAM12, ANTXR1, SH3PXD2B, LAMA4, AKAP12, LHFPL2, CPXM2, FMOD, ISLR, PTGES, SPECC1, MMP7, CRIP2, PDPN, CTSK, CXCL1, SELPLG, LTBP2, DPT, LRRC32, FNDC1, CRIP1, ADM, HSPG2
GNF2_RTN1	0.00173611	0.0176672	0.767983	1.76856	0	51	NMNAT2, DCLK1, MLLT11, FAM131B, CTNND2, CLIP3, ASTN1, KIF5C, SCN3B, MAPT, CSPG5, KIF3C, YWHAH, FXYD6, STXBP1, NRXN2, ANK2, RTN1, ADGRB3, SOBP, KCNQ2, ATP9A, NAP1L3
GNF2_DNM1	0.0017094	0.0176672	0.767979	1.86099	0	71	NMNAT2, TMEM59L, SLC22A17, PHYHIP, MAP1A, AMPH, SLC1A3, NDRG4, CTNND2, SNAP25, CLIP3, SV2B, KIF5C, ARNT2, MAPT, TYRO3, SYT11, EPB41L1, ZNF365, RAB6B, SV2A, RCAN2, YWHAH, STXBP1, NAP1L2, CORO2B, PNMA2, FAIM2
HP_ABNORMAL_TRICUSPID_VALVE_PHYSIOLOGY	0.00175747	0.0176672	0.767141	1.75902	0	50	COL1A2, ALPK3, FLNC, CHST3, FBN1, FLNA, ACTC1, CSGALNACT1, ADAMTSL2, KIF20A
HP_EMPHYSEMA	0.00179211	0.0176672	0.766718	1.73423	0	48	COL3A1, MGP, ELN, FBN1, EVC2, LTBP4, APC2, FBLN5, GLI1, PRKCD, NFKB1, EFEMP2, EVC, CFTR, CDT1, CR2, LMNA, TGFB2
HP_PULMONARY_ARTERY_STENOSIS	0.0017301	0.0176672	0.766571	1.77883	0	54	DLK1, MGP, CLIP2, ELN, WNT4, MEG3, LTBP4, FGFR1, MRAS, FBLN5, JAG1, EFEMP2, ZEB2, NOTCH2
GNF2_HMMR	0.00178891	0.0176672	0.76657	1.72714	0	47	PRC1, CCNB2, TYMS, AURKB, MELK, CDK1, KIF20A, FOXM1, MCM4, SHCBP1, MKI67, DLGAP5, E2F8, UBE2C, CDC20, TOP2A, ZWINT, BUB1B, MCM2, TTK, CCNA2, CENPF, FEN1, RRM2, KIF18B, HMMR, NDC80, GMNN
GOBP_ENDODERM_FORMATION	0.00175747	0.0176672	0.766564	1.7577	0	50	COL5A1, MMP2, COL4A2, COL5A2, SOX17, COL6A1, ITGAV, MMP14, LAMB1, DUSP4, COL8A1, MMP9, SOX7, COL12A1
HP_UPPER_EXTREMITY_JOINT_DISLOCATION	0.00170068	0.0176672	0.766545	1.89706	0	83	COL1A1, COL1A2, COL5A1, CHST3, MAP1B, COL5A2, AEBP1, FBN1, FLNA, SOX11, XYLT1, NXN, SCARF2, ROR2, NOTCH2, CDT1, SLC26A2, SOX4, SLC39A13, HSPG2, EXTL3, CDC6, SKI
HP_ABNORMALITY_OF_LOWER_LIMB_EPIPHYSIS_MORPHOLOGY	0.00174825	0.0176672	0.766337	1.81217	0	62	COL1A1, COL1A2, DLK1, CHST3, ACAN, COL9A2, ADAMTS2, COL9A1, MEG3, COL10A1, COMP, TRPS1, ADAMTSL2, SLC26A2, SLC39A13, HSPG2, EXTL3, CDC6, EIF2AK3
ANDERSEN_CHOLANGIOCARCINOMA_CLASS2	0.0015873	0.0176672	0.765822	2.02995	0	151	COL1A2, KRT15, SMPDL3B, EPHX3, COL6A3, CTSV, CTHRC1, GJB3, CAPG, QPCT, VCAN, MTMR11, SERPINB2, OLFM4, S100P, PLBD1, SPOCD1, CCNB2, GPRC5A, CTSE, FXYD3, BIK, SFN, COL12A1, KRT17, MSLN, LGALS3, GCNT3, KRT19, LAMC2, KLF5, OLR1, ITGA2, CEMIP, HK2, ANLN, AP1S3, CEACAM6, FERMT1, C15orf48, GPR160, GALNT6, DKK1, ANXA3, SLC16A3, DLGAP5, MYO1A, CYP2S1, ITGB6, ALDH3B1, MXRA5, VILL, FA2H, ST6GALNAC1, RHBDL2,…
RUBENSTEIN_SKELETAL_MUSCLE_ENDOTHELIAL_CELLS	0.00165289	0.0176672	0.765594	1.99976	0	135	CAVIN1, IGF2, COL4A2, COL4A1, CAV1, HSPB1, CD93, PODXL, VWF, CD34, SPARCL1, CA4, RNASE1, RAMP2, FMO2, TCF4, TM4SF1, LGALS3, ITM2A, RHOC, ITGA6, CDH5, TACC1, TMEM88, EMCN, CRIP2, ESAM, ENG, FABP5, MYH9, DPYSL2, MMRN2, AQP1, FABP4, BTNL9, ANXA3, FLT1, ADGRF5, AHNAK, SOX4, FKBP1A, CAVIN2, PDLIM1, CAV2, HSPG2, SEC14L1, TMSB10, TMSB4X, PTPRB, MEF2C
GOBP_AMINOGLYCAN_METABOLIC_PROCESS	0.00159236	0.0176672	0.765542	2.03959	0	157	GPC3, HS6ST2, CHST3, ACAN, PGLYRP1, VCAN, OMD, EGFLAM, PDGFRB, PDGFB, ITIH5, CSPG4, FOXC1, CHST1, GPC4, OGN, B3GNT9, SLC9A1, LUM, CHST2, CHST15, CSPG5, BGN, B3GNT3, HPSE, CSGALNACT1, B3GALT2, FMOD, XYLT1, SMPD3, ANGPT1, BCAN, B3GALNT1, NFKB1, CEMIP, HS3ST1, GPC1, TGFB1, AGRN, ST3GAL2, CHSY1, DCN, GPC2, HYAL4, PRELP, HGF, HSPG2, B3GNT7, HYAL2, SDC3, HAS1, UST, CD44, HEXB, GALNT5, CHST14, LYVE1
VECCHI_GASTRIC_CANCER_ADVANCED_VS_EARLY_UP	0.00160256	0.0176672	0.765531	2.05088	0	166	SPOCK1, COL1A2, MGP, TRIM6, COL4A1, ADAMTS2, FAP, FSTL1, LOX, TMEM132A, CTHRC1, COL5A2, ADAMTS12, ANGPT2, VCAN, SLC1A3, EDNRA, MOXD1, SPARC, EFEMP1, FBN1, NTM, SNAI2, BCAT1, ZNF423, CDH6, TRPC1, MMP11, ADAM12, MTCL1, LAMA2, ANTXR1, GFPT2, COL8A1, GPNMB, COL10A1, HDGFL3, CDH11, SLIT2, PRRX1, SULF1, GLIS2, TNFAIP6, AXL, BGN, FMO2, THBS2, CMTM3, COL12A1, NID2, ALOX5, PGBD1, EGFL6, PDE3A, IL6, NXN, C…
ROY_WOUND_BLOOD_VESSEL_UP	0.00179211	0.0176672	0.764247	1.72864	0	48	THY1, TES, COL3A1, COL4A1, COL5A2, ANGPT2, VCAN, LUM, SULF1, HEG1, FKBP1B, NID2, FBXL7, SLCO2A1, PEA15, CDH5, GNA12, RAB31, MSX1, SEL1L3, COL5A3, PCDH17, TIMP1, ANGPTL2, ZWINT
CAIRO_LIVER_DEVELOPMENT_UP	0.0015949	0.0176672	0.764015	2.03194	0	156	CDH16, COLEC12, ITGA8, NES, PDZRN3, NDN, COL5A2, SERPINE2, LPAR4, HEPH, IGFBP5, DLG3, PXDN, PTN, CD248, LRFN4, SMARCD3, ZNF423, GJC1, TRO, FKBP10, FGFR1, FGF13, MFAP2, GJA1, NR2F1, RECK, PDZD2, CTBP2, ARMCX2, SNN, ADGRL1, TRPS1, SERPINH1, AFAP1, MARCKSL1, SLC12A2, BNC1, EMCN, PDPN, IGF2BP2, CAPN6, KCTD15, EDNRB, MDK, AKT3, GPC1, PDGFRA, HAND2, CRABP2, PKM, SEMA3A, NNAT, SPATS2, ARMCX1, LRP12, PRP…
HP_THORACIC_AORTIC_ANEURYSM	0.00169205	0.0176672	0.76342	1.90884	0	92	COL1A1, COL1A2, COL5A1, CHST3, COL3A1, CLIP2, LOX, COL5A2, ELN, MYH11, AEBP1, FBN1, TANC2, ACTA2, GATA5, TPM2, FBLN5, PRKG1, TGFBR2, ENG, BICC1, PRDM16, FBN2, ZMIZ1, ROBO4, GTF2IRD1, LMNA, TGFBR3, SKI, TGFB2, PGM3
REACTOME_NCAM_SIGNALING_FOR_NEURITE_OUT_GROWTH	0.00175747	0.0176672	0.763406	1.78874	0	60	COL5A1, COL3A1, COL9A2, COL4A2, COL6A3, COL4A1, COL6A2, COL5A2, COL6A1, NCAM1, COL9A1, COL4A4, CACNA1C, CACNB3, SRC, FGFR1, CACNA1G, COL4A5, AGRN, COL5A3, CACNB2, SPTB, COL4A3
MEBARKI_HCC_PROGENITOR_WNT_UP	0.00160514	0.0176672	0.7634	2.04777	0	170	COL1A1, SPOCK1, COL1A2, F3, LRRC15, COL3A1, CRISPLD2, EPHB2, MMP2, TMEM158, FAP, LYPD1, LAYN, PRICKLE2, CTHRC1, COL5A2, IGFBP5, VCAN, SLC1A3, MOXD1, NDRG4, MDFI, SPARC, FBN1, FLNA, CCDC80, SPOCD1, PCDHB15, KLHL4, ADAM12, DPYSL3, KIF26B, LUM, OLFML3, TNFAIP6, CSPG5, CCDC3, CORO1C, MMD, THBS2, JAG2, PRAG1, PCSK5, TPM4, PHLDB1, MRC2, NXN, CLSTN2, TGFBI, LZTS1, PDLIM7, PRSS23, P4HA2, MMP7, ARID3A, PD…
HTF_01	0.00172712	0.0176672	0.763017	1.81785	0	64	COL1A2, NMNAT2, CREB3L1, IL1RAPL1, TSHZ3, TYRO3, SYT11, PRRX1, MN1, ARMCX2, SUCO, HID1
BRUECKNER_TARGETS_OF_MIRLET7A3_DN	0.00169491	0.0176672	0.762883	1.86102	0	74	SPOCK1, COL5A1, MFGE8, COL4A2, TRNP1, SPARC, EFEMP1, PMEPA1, VIM, DPYSL3, MATN2, RAB34, CORO1C, LOXL2, PTGES, COL4A6, PRSS23, LBH, PPARG, GPRC5B, AKR1B1, EPB41L2, CXCL1, GPC1, SFRP1, GALNT10, AKR1B10, ANXA3, SULF2, MORC4, FAM83D, LASP1
GAUCHER_PBMC_YF_VAX_STAMARIL_UNKNOWN_AGE_60DY_UP	0.00176678	0.0176672	0.762764	1.74193	0	49	MS4A3, NLRP3, KCNMB1, FCN1, EMILIN2, LHFPL2, LGALS9, FLVCR2, MYOF, SORT1, SUSD1, TLR7, HK2, TTYH3, PLAGL2, CD86, TMEM268
GOBP_CELL_SUBSTRATE_JUNCTION_ORGANIZATION	0.00172712	0.0176672	0.762289	1.92676	0	105	COL17A1, THY1, COL16A1, BCL2, WNT4, APOD, MMP14, SRC, EFNA5, SLC9A1, VCL, CORO1C, ACTN3, LAMC1, ITGA6, GPM6B, RAB8B, LAMC2, PPM1F, ITGA2, EPHA3, FMN1, ABL1, SFRP1, ACVRL1, CORO2B, ACTN2, S100A10, ITGB4, FAM107A, IQGAP1, DAPK3, ITGA5, DMTN
GOBP_GLOMERULUS_DEVELOPMENT	0.00172712	0.0176672	0.762286	1.77632	0	56	HEYL, ANGPT2, CD24, PDGFRB, PDGFB, BCL2, PODXL, COL4A4, FOXC1, FOXJ1, CD34, ACTA2, SULF1, PLCE1, PECAM1, PROM1, JAG1, ANGPT1, OSR1, GPR4, NOTCH2, PDGFRA, NPHS1, SULF2, TCF21, COL4A3, FOXC2, IQGAP1, MEF2C, WT1
LANDIS_BREAST_CANCER_PROGRESSION_DN	0.00173611	0.0176672	0.761868	1.83485	0	70	COL1A1, SRPX, COL5A1, COL3A1, COL6A3, COL4A1, FSTL1, CIDEC, HEPH, DHRS7, VWF, LAMB1, CCDC80, CD34, IGFBP6, S100A6, LUM, HSPB8, THBD, GJA1, RAB34, CAVIN3, CXCL12, TGFBI, DPEP1
GOBP_RESPONSE_TO_NERVE_GROWTH_FACTOR	0.00176678	0.0176672	0.761741	1.7396	0	49	STMN2, PTN, NTRK1, NTRK3, MAPT, SORT1, TAC1, NTRK2
GOMF_INTEGRIN_BINDING	0.00165837	0.0176672	0.761485	1.9833	0	133	CD177, COL5A1, THY1, COL16A1, COL3A1, MFGE8, JAM3, IGF2, FAP, ICAM4, PTN, ITGAV, FBN1, VWF, NPNT, MMP14, LAMB1, EDIL3, SRC, LTBP4, EMILIN1, GPNMB, VCAM1, COMP, ADAMTS8, ACTN3, TIMP2, ITGA3, EGFL6, JAML, ITGAM, CD9, ICAM5, CXCL12, FBLN5, TGFBI, LGALS12, ADAM9, MYH9, ITGA2, TSPAN8, SFRP2, FERMT1, S1PR3, MADCAM1, SPP1, ACTN2, ITGBL1, ITGB6, ITGB4, ITGB3, TNN, ADAM23, ADAM22, COL4A3
PLASARI_TGFB1_SIGNALING_VIA_NFIC_10HR_UP	0.00172414	0.0176672	0.761141	1.76976	0	55	F3, ORAI2, ARC, CPXM1, MYH11, AIF1L, SPARCL1, UNC5C, RGS4, PARM1, VCAM1, PCSK5, GPM6B, OLR1, EPHA4, ENPP5, CSF1, NNAT
WILCOX_RESPONSE_TO_PROGESTERONE_DN	0.00174825	0.0176672	0.760763	1.79898	0	62	COL1A1, COL1A2, COL16A1, OXTR, MGP, MMP2, COL5A2, DES, IGFBP5, COL6A1, NTM, XIST, MYL9, LOXL2, PECAM1, IGF1R, PDLIM7, PCDHGC3, HSD11B2
CHIARADONNA_NEOPLASTIC_TRANSFORMATION_KRAS_CDC25_UP	0.00172414	0.0176672	0.760258	1.77659	0	57	TES, CTSV, CAPG, PDGFA, GJA1, CLIC1, CD9, ITGA6, TGFBI, RAD51, GPC1, SPP1, LAPTM4B, UPP1, FUT8, ANGPTL2, TMSB4X, VAMP5, PLP2, SEMA5A, AREG, FXYD5, WWTR1, CDKN1A
HP_GASTROINTESTINAL_OBSTRUCTION	0.00173611	0.0176672	0.758873	1.78299	0	59	PRTN3, SLC6A8, GUCY2C, CAVIN1, PALLD, KIT, PDGFRB, FCGR2A, IL6, NOTCH3, MITF, EDNRB, CFTR, PDGFRA, TGFB1
MENON_FETAL_KIDNEY_0_CAP_MESENCHYME_CELLS	0.00171527	0.0176672	0.758553	1.87566	0	82	ITGA8, IGF2, TUBA1A, PTPN14, LYPD1, NCAM1, XIST, LAMA4, NR2F1, DACH1, NTRK2, PEG10, MDK, MKI67, NNAT, SOX4, CCDC88A, RBP1, TOP2A
HP_LYMPHEDEMA	0.00173611	0.0176672	0.758536	1.7822	0	59	PTPN14, ADAMTS3, BCL2, NLRP3, CCBE1, MRAS, GATA2, DCHS1, GJC2, VEGFC, KIF7, FOXC2, RELN, KRAS
CHIBA_RESPONSE_TO_TSA_UP	0.00178891	0.0176672	0.758282	1.70254	0	46	COL1A2, PDGFRB, MMP19, SOD3, BMP6, MMP11, LUM, EFNB3, QSOX1, TIMP2, ITGA3, CD9, KRT19, NGFR, VEGFC, TGFB1, FBN2, TP53I11, CAV2, ANK1, KRT7
HP_LIMITED_HIP_MOVEMENT	0.00173611	0.0176672	0.758239	1.75616	0	53	CHST3, MMP2, FKBP10, SPEG, SELENON, COMP, APC2, TPM2, SLC6A9, HACD1, FBN2, SLC26A2, PIEZO2, HSPG2, LMNA, PTH1R, ESCO2, RYR1, TPM3, MATN3, NALCN
IGLESIAS_E2F_TARGETS_UP	0.00162338	0.0176672	0.758205	1.99345	0	141	COL1A1, COL1A2, FMO1, COL3A1, TUBA1A, COL6A3, COL4A1, COL6A2, COL5A2, IGFBP5, ELN, FBLN2, ANXA2, SPARC, PMP22, OGN, CD34, S100A6, LYZ, ACTA2, LUM, MFAP2, LAMA4, GJA1, CTSE, NID2, GSN, EMP1, SERPINH1, CLIC1, CD9, ITM2A, KRT19, COL15A1, CFD, S100A11, ANXA3, S100A10, DCN, TUBB2A, CRIP1, RBP1, CCND2, ANGPTL2, LMNA, CDC6, TUBA1B, LAPTM5, POSTN
DURANTE_ADULT_OLFACTORY_NEUROEPITHELIUM_PERICYTES	0.00173611	0.0176672	0.758102	1.85957	0	78	PLVAP, CAVIN1, ECSCR, SOX17, CAV1, LMCD1, CD93, PODXL, VWF, PLAT, CD34, VIM, SPARCL1, FAM13C, THBD, RAMP2, EDN1, TCF4, TM4SF1, EMP1, PECAM1, ITM2A, ACKR1, CXCL12, KCTD12, TMEM88, EMCN, CRIP2, ESAM, TGFBR2, ENG, AQP1
HP_ABNORMALITY_OF_LIMB_EPIPHYSIS_MORPHOLOGY	0.00171233	0.0176672	0.758078	1.90309	0	97	COL1A1, COL1A2, DLK1, CHST3, ACAN, COL9A2, MGP, ADAMTS2, COL9A1, EVC2, FLNA, MEG3, COL10A1, RUNX2, BGN, COMP, TRPS1, ADAMTSL2, EVC, BMPR1B, SLC26A2, SLC39A13, KIF15, HSPG2, EXTL3, CDC6, EIF2AK3
GCTCTTG_MIR335	0.00170068	0.0176672	0.757876	1.87561	0	83	ELFN2, CNN1, SGCD, ADCY3, NPAS4, FAM131B, GLIPR2, SORCS1, SLC9A1, F13A1, IGF2BP2, CERS5, CRIM1, MAP2
HP_TRACHEOESOPHAGEAL_FISTULA	0.00175439	0.0176672	0.757713	1.80339	0	66	ITGA8, CLIP2, ELN, PDGFRB, FANCE, FGFR1, FGF20, ARNT2, WRAP53, NOTCH3, SLC12A2, RAD51, UBE2T, NCF2, FBN2, NCF4, MYCN, GTF2IRD1, NCF1
GOBP_PLATELET_ACTIVATION	0.00159744	0.0176672	0.757422	2.00863	0	153	COL1A1, COL1A2, COL3A1, ADRA2C, DGKK, SERPINE2, ENTPD2, PDGFB, HSPB1, TRPC3, ITGA2B, VWF, FLNA, PF4, SRC, ADRA2A, MYL9, C1QTNF1, PDGFA, THBD, TYRO3, TREML1, AXL, VCL, COMP, PLA2G4A, F2RL3, ADRA2B, CLIC1, PEAR1, IL6, P2RX1, CD9, PRKG1, PRKCD, TRPC6, PDPN, ILK, MYH9, GNA12, STXBP1, GATA1, DGKI, PDGFRA, ITPR3, ITGB3, PIK3R5, MPIG6B, GNA15, RAP2B, YWHAZ, GP9, PRKCE, DMTN, SYK, SLC7A11, PRKCG
DESCARTES_FETAL_LIVER_STELLATE_CELLS	0.00161812	0.0176672	0.757004	1.99159	0	142	TMEM132D, LINC00632, ITGA8, COL6A3, IL1RAPL1, NES, ADGRA2, MXRA8, ADAMTS12, RASL12, EDNRA, PDGFRB, TRPC3, CCBE1, ITIH5, CSPG4, GPR153, DACT3, CDH19, RPS12P5, LAMB1, SLC17A8, HSPB6, GRIN2D, RAI2, LAMA2, KIF26B, SVEP1, LUM, MFAP4, C1QTNF7, ADCY5, FAM13C, CCDC3, CACNA2D1, LRRC17, BGN, MSC-AS1, SLITRK6, COLEC11, LHX2, NID2, ADAMTSL1, LRRC7, DCDC2C, RBMS3, TARID, TWIST2, FHOD3, GEM, LZTS1, NEURL1B, DB…
CERVERA_SDHB_TARGETS_2	0.00173913	0.0176672	0.756621	1.92131	0	112	ISX, NTS, FSTL3, FMO1, DLK1, MCAM, PEG3, VGLL3, SERPINE2, MOXD1, SUSD4, GPC4, MELTF, CDH6, CREB5, KIRREL1, MATN2, GJA1, PRRX1, CXCL8, CTBP2, CSGALNACT1, FILIP1L, SULT1C2, GULP1, NOTCH3, FXYD2, PRSS23, SLC12A2, RAP1GAP2, FAT3, PAG1, GPRC5B, P3H2, PFKFB3, LTBP2, FBN2, SLC26A2, AFP, IGFBP7
HP_ABNORMAL_DELIVERY	0.00176991	0.0176672	0.756509	1.80939	0	68	COL1A1, COL1A2, DLK1, COL5A1, MGP, ADAMTS2, COL5A2, ITGA2B, XIST, MEG3, F13A1, TPM2, SERPINH1, ANXA5, C11orf80, ENG, ITGA2, SLC26A2, ITGB3, LMNA, CD109, RYR1
MODULE_418	0.00172712	0.0176672	0.756458	1.76274	0	56	SPON1, COLEC12, UNC13A, SYT8, SMIM3, TPSAB1, MX2, KRT17, KRT19, SMPD3, MSI1, MMP25, BEX4, ASPN, SYT13
HP_OMPHALOCELE	0.0017331	0.0176672	0.756386	1.80203	0	65	GPC3, ACTG2, DLK1, LMOD1, IGF2, MMP2, MYH11, FREM1, GPC4, MMP14, FLNA, MEG3, FGFR1, THRA, VANGL2, NXN, TWIST2
GOBP_MUCOPOLYSACCHARIDE_METABOLIC_PROCESS	0.00169779	0.0176672	0.756368	1.9204	0	108	CHST3, ACAN, VCAN, OMD, EGFLAM, PDGFB, ITIH5, CSPG4, CHST1, OGN, SLC9A1, LUM, CHST2, CHST15, CSPG5, BGN, B3GNT3, CSGALNACT1, FMOD, XYLT1, SMPD3, ANGPT1, BCAN, NFKB1, CEMIP, TGFB1, ST3GAL2, CHSY1, DCN, HYAL4, PRELP, HGF, B3GNT7, HYAL2, HAS1, UST, CD44, HEXB, CHST14, LYVE1
HP_APLASIA_HYPOPLASIA_OF_THE_DISTAL_PHALANGES_OF_THE_HAND	0.00165563	0.0176672	0.756302	1.97067	0	131	GPC3, USP27X, CHST3, IGF2, MGP, IL1RAPL1, DLG3, GPC4, EVC2, FLNA, PTHLH, SYP, AGTR2, COL10A1, SOX11, COMP, TRPS1, NXN, JAG1, KCNN3, PAK3, ACSL4, GLI1, TGFBR2, CTSK, PTCHD1, ROR2, NOTCH2, EVC, BMPR1B, EOGT, ZNF711, SOX4
GOBP_REGULATION_OF_MICROTUBULE_POLYMERIZATION_OR_DEPOLYMERIZATION	0.00173611	0.0176672	0.756001	1.85442	0	78	STMN2, INPP5J, MAP1B, MAP1A, SNCA, NAV3, STMN3, CLIP3, HDGFL3, FGF13, MAPT, APC2, CDH5, ARHGEF2, MID1IP1, MAPRE1, ABL1, MAP1S, TUBB4A, MAP2, GAS2L1, STMN1
REACTOME_SIGNALING_BY_MET	0.00173913	0.0176672	0.755612	1.85227	0	77	COL1A1, COL1A2, COL5A1, COL3A1, COL5A2, LAMC3, LAMB1, SRC, LAMA2, SPINT2, LAMA4, ITGA3, LAMC1, LAMC2, SPINT1, ITGA2, SH3KBP1
GOBP_NEPHRON_DEVELOPMENT	0.0016835	0.0176672	0.755606	1.94493	0	121	GPC3, ADAMTS16, HEYL, ANGPT2, CD24, PDGFRB, PDGFB, BCL2, PODXL, COL4A4, FOXC1, WNT4, FOXJ1, NPNT, CD34, AGTR2, KIF26B, ACTA2, SULF1, SOX8, ITGA3, PLCE1, DCHS1, PECAM1, PROM1, JAG1, ANGPT1, OSR1, GPR4, GLI3, WNT6, NOTCH2, FMN1, PDGFRA, WNT2B, NPHS1, FGF8, LIF, IRX3, SULF2, SOX9, TCF21, COL4A3, FOXC2, IQGAP1, MEF2C, WT1
DUNNE_TARGETS_OF_AML1_MTG8_FUSION_UP	0.00176056	0.0176672	0.755298	1.73735	0	52	BPI, CTSG, CD24, MS4A3, CSF3R, HSPA6, LYZ, RNASE2, CMTM3, ALOX5AP, AZU1, ITM2C, SELPLG, CEACAM6, S100A8, SLA, ALDH3B1, IGFBP7
GERHOLD_ADIPOGENESIS_DN	0.00173611	0.0176672	0.755267	1.77452	0	59	TUBA1A, VCAN, PDGFRB, ANXA2, MMP14, PLAT, THBD, CRYAB, THBS2, GAS7, CD9, ANXA5, CXCL12, AKR1B1, ANXA3, SOX4, SAMHD1, CCL2, CCND2, ECM1, CD44, GAS1, IER3, THBS1
GNF2_CDC20	0.00172414	0.0176672	0.755065	1.75563	0	55	PRC1, CCNB2, TYMS, AURKB, MELK, PTTG1, CDK1, KIF4A, KIF20A, FOXM1, MCM4, RACGAP1, SHCBP1, MKI67, NCAPH, DLGAP5, KIF2C, UBE2C, CDC20, TOP2A, ZWINT, UBE2S, BUB1B, MCM2, TTK, CCNA2, CENPF, RRM2, KIF18B, HMMR, NDC80, GMNN
HP_ABNORMALITY_OF_UPPER_LIMB_EPIPHYSIS_MORPHOLOGY	0.00179211	0.0176672	0.754929	1.70757	0	48	COL9A2, MGP, COL9A1, EVC2, FLNA, RUNX2, BGN, COMP, TRPS1, EVC, BMPR1B, KIF15, EIF2AK3
HP_ABNORMAL_SHOULDER_MORPHOLOGY	0.0017331	0.0176672	0.754805	1.85886	0	80	COL1A1, COL1A2, DLK1, COL5A1, CHST3, MAP1B, CLIP2, COL5A2, ELN, AEBP1, FLNA, MEG3, TANC2, RUNX2, COL12A1, MEOX1, SCARF2, ZMIZ1, PIEZO2, EFNB1, GTF2IRD1, HSPG2, LMNA
NABA_ECM_GLYCOPROTEINS	0.00159744	0.0176672	0.754733	2.02333	0	167	SPON1, SRPX, MFGE8, CRISPLD2, MGP, CILP2, VWA5B2, MMRN1, CTHRC1, IGFBP5, PAPLN, EGFLAM, SMOC2, SLIT3, LAMC3, ELN, PXDN, FBLN1, FBLN2, AEBP1, SPARC, EFEMP1, FBN1, VWF, NPNT, LAMB1, IGFBP6, LGI2, EDIL3, LTBP4, EMILIN2, LAMA2, ZPLD1, SVEP1, EMILIN1, MATN2, MFAP4, MFAP2, SPARCL1, LAMA4, SLIT2, VWA2, TNFAIP6, NTNG2, TINAGL1, THBS2, COMP, SBSPON, NID2, LAMC1, PXDNL, FBLN5, TGFBI, LAMC2, SRPX2, ANOS1, T…
HP_ABNORMALITY_OF_THE_MAXILLA	0.00167224	0.0176672	0.7547	1.95122	0	123	WNT10A, DLK1, COL5A1, MMP2, EDNRA, PDGFRB, FGD1, FOXC1, FBN1, GPC4, MEG3, FGFR1, CDH11, GJA1, RUNX2, GLI2, BGN, COLEC11, DCHS1, WRAP53, NECTIN1, TWIST2, EFEMP2, SCARF2, ABL1, ADAMTS10, CDT1, MSX1, CHSY1
MENON_FETAL_KIDNEY_9_ENDOTHELIAL_CELLS	0.00173913	0.0176672	0.754491	1.89861	0	101	THY1, CAVIN1, COL4A2, COL4A1, NES, IGFBP5, PXDN, ANXA2, SPARC, CD34, S100A6, RNASE1, RAMP2, MARCKS, TPM4, TCF4, TM4SF1, PECAM1, SERPINH1, EMCN, CRIP2, ESAM, TGFBR2, MKI67, FLT1, MSN, ADGRF5, PIEZO2, MAGED2, PCDH17, FKBP1A, CAVIN2, HSPG2, IFI16, TMSB10, TMSB4X, MEF2C, TUBA1B, VAMP5, NOSTRIN, TPM3, ITGB1, ADGRL4, TM4SF18, ARPC2, GMFG, APLNR
VANASSE_BCL2_TARGETS_DN	0.0017331	0.0176672	0.754116	1.76303	0	58	COL5A1, PGLYRP1, CTSG, BCL2, PLXNC1, MYL4, LYZ, MARCKS, F13A1, CMTM3, MFHAS1, TRPS1, CD9, KIF20A, MPO, CARMIL1, CR2, CCND2, LTA, IFI16, MCOLN3, CCR1
GNF2_CCNB2	0.00172712	0.0176672	0.753874	1.75672	0	56	PRC1, CCNB2, TYMS, MELK, PTTG1, CDK1, KIF4A, PBK, KIF20A, FOXM1, MCM4, RACGAP1, SHCBP1, NCAPH, DLGAP5, KIF2C, UBE2C, CDC20, TOP2A, ZWINT, UBE2S, BUB1B, OIP5, MCM2, TTK, CCNA2, CENPF, FEN1, RRM2, KIF18B, HMMR, NDC80, GMNN
GOMF_SERINE_TYPE_ENDOPEPTIDASE_INHIBITOR_ACTIVITY	0.00176991	0.0176672	0.75363	1.8025	0	68	SPOCK1, COL6A3, SERPINE2, PAPLN, SERPINB2, ANXA2, ITIH5, SPINT2, WFDC1, RECK, SERPINH1, WFDC2, ANOS1, SPINT1, SERPINA9, PCSK1N, SERPINB10, CRIM1
REACTOME_EPH_EPHRIN_MEDIATED_REPULSION_OF_CELLS	0.00176678	0.0176672	0.75334	1.72041	0	49	EPHB2, MMP2, SRC, EFNA5, MMP9, EPHA6, EFNB3, EPHB3, APH1B, EPHA4, EPHA3, EPHB6, EFNB1
HP_SKIN_TAGS	0.00176991	0.0176672	0.752924	1.7965	0	67	GPC3, EDNRA, CTNND2, GPC4, FGFR1, ANTXR1, EDN1, PLCB4, KIF7
KHETCHOUMIAN_TRIM24_TARGETS_UP	0.00178891	0.0176672	0.752632	1.68985	0	46	COL1A1, COL1A2, IGF2, COL4A2, COL4A1, CDKN2B, ITGAV, SPARC, VIM, PDGFA, VCAM1, LGALS3, EMP1, TGFBR2, TGFB1, SPP1, AFP, RBP1, LAPTM5, CD44, BEX2
NADLER_OBESITY_UP	0.00173611	0.0176672	0.75241	1.76781	0	59	COL1A1, MFGE8, CTSV, CAPG, FBLN2, FLNA, FCGR2A, CRYAB, BGN, ALOX5AP, TPM4, LGALS3, PEA15, CTSK, SELPLG, CKB, HCLS1, LAPTM5, POSTN, DYNLT1, PLTP, FXYD5, GRN, CSTB, CSF1R, CTSD, CD68
GNF2_CDC2	0.00175131	0.0176672	0.752356	1.77275	0	61	PRC1, CCNB2, TYMS, MELK, KIFC1, PTTG1, CDK1, KIF4A, NCAPG, KIF20A, FOXM1, MYBL2, SHCBP1, MKI67, DLGAP5, KIF15, E2F8, UBE2C, CDC20, TOP2A, ZWINT, UBE2S, CCNF, MCM2, TTK, CCNA2, CENPF, FEN1, HJURP, RRM2, KIF18B, HMMR, NDC80
GOCC_SPECIFIC_GRANULE	0.00160256	0.0176672	0.752252	2.00553	0	158	CD177, RETN, BPI, ELANE, MCEMP1, PTX3, PGLYRP1, QPCT, MS4A3, OLFM4, ITGAV, CD93, SNAP25, FOLR3, CLEC4D, FCAR, STX3, LYZ, LCN2, LTF, VCL, HPSE, CEACAM8, QSOX1, TIMP2, CRISP3, LRRC7, SLC44A2, CLEC5A, P2RX1, ITGAM, LAIR1, MMP25, OLR1, OSCAR, NFKB1, RAB44, ADGRG3, TRPM2, TCN1, CRACR2A, FPR2, CXCL1, ANXA3, DEFA4, ALDH3B1, TMBIM1, TSPAN14, PLAUR, RAP2B, PTPRB
KUNINGER_IGF1_VS_PDGFB_TARGETS_UP	0.00173611	0.0176672	0.752022	1.81113	0	70	FMO1, IGF2, XIRP1, DCLK1, NCAM1, PPFIA4, HDAC11, SRL, NPNT, MYL4, ACTC1, PARM1, ACTN3, SOX8, TPM2, TPM1, PYGM, DAAM2, SMTN, LDB3, TNNT3, CAVIN2, UNC45B, CNR1, RYR1
MODULE_201	0.00178891	0.0176672	0.751842	1.68808	0	46	PLN, OXTR, EDNRA, CASQ2, MYH11, KCNMB1, GJA5, ACTC1, TNNI2, GJA1, MYBPC2, CRYAB, FKBP1B, KCNH2, HRC, ACTN3, SSPN, PRKG1, PPP1R12B, TNNT3, VIPR1, FLII
DESCARTES_MAIN_FETAL_ENDOCARDIAL_CELLS	0.00171821	0.0176672	0.751729	1.84053	0	76	CTHRC1, ECSCR, FBLN2, FOXC1, PTHLH, DKK2, PROCR, CDH11, SPARCL1, THBD, RAMP2, BMX, HEG1, ARMCX2, CPXM2, NPR1, FMOD, GJA4, EMCN, ENG, MMRN2, HS3ST1, NBL1, BAALC-AS1, FUT11, TMEM100, HYAL2, CALCRL, HMCN1, POSTN, NPDC1
HAY_BONE_MARROW_CD34_POS_MKP	0.00173611	0.0176672	0.751564	1.76582	0	59	MMRN1, ITGA2B, VWF, CDH6, ADRA2A, WFDC1, TCEAL9, HTR2A, GATA2, TGFB1I1, GJA4, PRKG1, TPM1, TRPC6, ITGA2, PTGER3, PRTFDC1, SLC37A1, TEAD4, DKK1, ANXA3, SPX, RYR2, PIEZO2, STAC, IGSF10, KAZN, ADCY6
GOBP_CELLULAR_RESPONSE_TO_VASCULAR_ENDOTHELIAL_GROWTH_FACTOR_STIMULUS	0.00173611	0.0176672	0.751248	1.78228	0	63	SPHK1, ADAMTS3, ADGRA2, ADAMTS12, SMOC2, PDGFRB, HSPB1, CCBE1, FOXC1, RAMP2, PGF, VCAM1, ANXA1, PRKD1, JCAD, FLT3, VEGFC, PDGFRA, MYO1C, FLT1, DCN
WU_CELL_MIGRATION	0.00162602	0.0176672	0.751224	2.01101	0	172	F2RL1, COL4A2, COL4A1, MAP1B, TNFRSF21, COL6A2, GJB3, CAPG, VCAN, FBLN1, NEDD9, PODXL, EFEMP1, EPCAM, DKK3, S100P, SNAI2, IGFBP6, S100A2, VIM, S100A6, TUBB6, AKAP12, GJA1, FXYD3, CHST15, AXL, SFN, LOXL2, KRT17, TPM2, ARID5B, FOSL1, TM4SF1, LGALS3, PTGES, PLAGL1, S100A14, KRT19, TGFBI, JAG1, KLF5, OLR1, SPINT1, MAPK13, FABP5, IGF2BP2, BICC1, EMP3, LIMA1, PPL, LPAR1, EPB41L2, CXCL1, RAB31, RAB25, E…
HP_ATRIAL_ARRHYTHMIA	0.00175439	0.0176672	0.751212	1.78792	0	66	PLN, FLNC, CAVIN1, NEXN, CASQ2, CACNA1C, GJA5, SCN2B, MYL4, ACTC1, SCN3B, CACNA2D1, DTNA, KCNH2, GATA5, KIF20A, KCNQ1, ANK2, ACTN2, RYR2, CACNB2, LMNA, SCN1B, KCNA5, SCN4B, MFAP5, TBX20, KCNJ5, TMEM43, TLL1
HP_GAIT_IMBALANCE	0.00173611	0.0176672	0.75097	1.72939	0	51	FLNC, CLIP2, SNCA, ELN, ADGRG1, PODXL, PMP22, MAPT, UCHL1, HK1, PIK3R5, GTF2IRD1, CCDC28B
HP_ABNORMAL_AORTIC_VALVE_CUSP_MORPHOLOGY	0.0017331	0.0176672	0.750558	1.8484	0	80	MYOCD, CHST3, MMP2, CLIP2, LOX, EDNRA, ELN, MYH11, FBN1, MMP14, FLNA, GJA5, ACTA2, GATA5, NXN, NOTCH3, PRKG1, TGFBR2, ZEB2, FBN2, ROBO4, GTF2IRD1, ARHGAP31, TGFB2, ZNF462, TNXB, MFAP5, BBS2, PACS1, SLC25A24
MODULE_85	0.00173611	0.0176672	0.750557	1.72843	0	51	F3, EPHB2, KIT, PTK7, PDGFRB, CSF3R, FGFR1, AXL, EFNB3, IL3RA, PDGFRL, EPHA4, ROR2, PDGFRA, EPHB6, BMPR1B, CSF2RA, CSF2RB, IL7R, TIE1, EPHA2, DDR2, FGFR2, TEK
GOBP_PROTEIN_LOCALIZATION_TO_CELL_SURFACE	0.00173611	0.0176672	0.750333	1.78011	0	63	CD177, JAM3, MAP1A, TNF, FLNA, FCN1, STX3, VCL, TAX1BP3, FBLN5, ANGPT1, GPM6B, RAB11FIP5, GPIHBP1, ANK2, ACTN2
DURANTE_ADULT_OLFACTORY_NEUROEPITHELIUM_IMMATURE_NEURONS	0.00163399	0.0176672	0.750274	1.95526	0	129	STMN2, SPOCK1, KSR2, TUBA1A, APLP1, MAP1B, DCLK1, TUBB2B, SERPINE2, SNCA, CRMP1, NCAM1, MAP6, EPCAM, STMN3, MAPK10, KIF5C, DPYSL3, EFNA5, SOX11, CALB2, FAM171B, SYT11, MARCKS, CADPS, EBF4, LHX2, BEX1, MARCKSL1, SCG3, UCHL1, EBF1, DPYSL2, CNTN4, FXYD6, PCSK1N, EEF1A2, EBF2, CKB, KIF3A, RTN1, EFR3B, TUBB2A, STMN1, PLEKHB1, FSTL5, GNG8, PAFAH1B3, SDC3, CLGN, DCX, NBEA, APBB1, C4orf48
GOBP_NEGATIVE_REGULATION_OF_VASCULATURE_DEVELOPMENT	0.0017094	0.0176672	0.750128	1.87641	0	94	COL4A2, CREB3L1, ECSCR, ANGPT2, ADAMTS9, VASH1, PTN, TNF, FOXC1, SPARC, WNT4, PF4, ADGRB2, SEMA4A, EMILIN1, SULF1, THBS2, NPR1, ALOX5, MIR221, ANGPT4, MIR145, ANGPTL7, SLC12A2, MIR212, GPR4, PPARG, ADGRB3, DCN, E2F2, COL4A3, HSPG2, KLF4, TIE1, TGFB2, CCR2, THBS1, EPHA2
GOBP_NEPHRON_EPITHELIUM_DEVELOPMENT	0.00170648	0.0176672	0.749877	1.8713	0	91	GPC3, ADAMTS16, HEYL, CD24, BCL2, PODXL, FOXC1, WNT4, FOXJ1, NPNT, CD34, AGTR2, KIF26B, SOX8, DCHS1, PECAM1, PROM1, JAG1, OSR1, GLI3, WNT6, NOTCH2, FMN1, WNT2B, NPHS1, FGF8, LIF, IRX3, SOX9, TCF21, FOXC2, IQGAP1, MEF2C, WT1
GOBP_NEGATIVE_REGULATION_OF_CATION_TRANSMEMBRANE_TRANSPORT	0.00169491	0.0176672	0.74981	1.82913	0	74	PLN, HAMP, EPHB2, RRAD, CAV1, CASQ2, CACNB3, ADRA2A, MMP9, RGS4, FKBP1B, KCNH2, REM1, GEM, OSR1, SLC6A9, MIR212, FGF12, ATP1A2, ANK3, STK39, ACTN2
GOBP_NEGATIVE_REGULATION_OF_CELL_SUBSTRATE_ADHESION	0.00173611	0.0176672	0.74905	1.75991	0	59	COL1A1, SPOCK1, ANGPT2, FBLN1, APOD, MELTF, MMP14, SRC, EFNA5, CORO1C, FZD7, JAG1, HOXA7, ACVRL1, CORO2B, FAM107A, CDKN2A, DMTN, POSTN, THBS1, TACSTD2
MIR6849_3P	0.00172414	0.0176672	0.748972	1.81401	0	72	KSR2, HEYL, ORAI2, VCAN, VASH1, RBMS2, C3orf80, FAM155A, GRAMD1B, TMEM88, ADCYAP1R1, LUZP1, WWC3, HID1, SPTSSB, GPC1, RAB31, CA8, NFAM1, CARMIL1, RIMS3, PLXNA1, FAM102A, SLCO5A1
MODULE_199	0.00172414	0.0176672	0.748784	1.74977	0	57	F3, EPHB2, KIT, PTK7, GRK5, PDGFRB, CSF3R, FGFR1, MAPK10, AXL, EFNB3, IL3RA, PDGFRL, EPHA4, ROR2, PDGFRA, EPHB6, BMPR1B, CSF2RA, CCL2, CSF2RB, IL7R, TIE1, EPHA2, DDR2, FGFR2, CDKN1A, TEK
PETROVA_PROX1_TARGETS_DN	0.00172712	0.0176672	0.74871	1.74468	0	56	SRPX, FAP, TNFRSF21, MLLT11, VCAN, BMP6, MMP14, PDLIM4, PROCR, RGS4, AXL, PLA2G4A, IL6, CAP2, EMP3, LTBP2, FAM107A, CCL2, ITGA5, KRT7, ICAM2, PRNP, SMURF2, ARHGAP22, IGF2BP3, TCN2, PLAU, LDHB, GBP2, SERPINE1, LYL1
HP_ABNORMALITY_OF_INCISOR_MORPHOLOGY	0.00173611	0.0176672	0.748416	1.73341	0	53	WNT10A, CCBE1, EVC2, TANC2, GJA1, NECTIN1, GLI1, NHS, EVC, ZMIZ1, MSX1, CHSY1
GOCC_GOLGI_LUMEN	0.00170068	0.0176672	0.74838	1.85211	0	83	GPC3, ACAN, VCAN, OMD, PDGFB, CSPG4, SOD3, WNT4, DEFA3, GPC4, OGN, MMP14, MMP11, LUM, PDGFA, CSPG5, BGN, PCSK5, FMOD, MUC5AC, BCAN, WNT6, HS3ST1, GPC1, MMP16, TGFB1, AGRN, DEFA4, DCN, GPC2, PRELP, MUC1, HSPG2, SDC3, MUC2
GOBP_NEGATIVE_REGULATION_OF_TRANSPORTER_ACTIVITY	0.00176991	0.0176672	0.748347	1.78986	0	68	PLN, EPHB2, RRAD, SNCA, CAV1, CASQ2, CACNB3, ADRA2A, MMP9, FKBP1B, REM1, GEM, OSR1, SLC6A9, MIR212, TCAF2, FGF12, ATP1A2, ANK3, STK39, ACTN2, CTTNBP2NL, PRKCE, KCNE5, KCNE3, TWIST1
GOBP_POSITIVE_REGULATION_OF_SYNAPSE_ASSEMBLY	0.00172414	0.0176672	0.747847	1.73885	0	55	SYNDIG1, OXTR, EPHB2, IL1RAPL1, CBLN1, ASIC2, NTRK1, SEMA4A, CLSTN1, SLITRK6, EPHB3, TPBG, CLSTN2, NTRK2, LRRC4B, SRPX2, LRRN3, AGRN, ADGRB3, LRRN1
chrXq26	0.0017331	0.0176672	0.747511	1.74759	0	58	GPC3, HS6ST2, XPNPEP2, IGSF1, GPC4, SMIM10, SMIM10L2A, RTL8B, MIR503HG, ELF4, RTL8C, APLN, MOSPD1, FGF13-AS1, FHL1, STK26, GPR119, CCDC160
KANNAN_TP53_TARGETS_UP	0.00173611	0.0176672	0.747487	1.73126	0	53	APLP1, NDN, VCAN, LOXL1, IGFBP6, ACTA2, PDLIM4, QSOX1, TAX1BP3, ENG, ABCA3, SMTN, SUSD6, BAK1, VIPR1
GOBP_REGULATION_OF_CARTILAGE_DEVELOPMENT	0.0017301	0.0176672	0.74739	1.73432	0	54	RFLNA, ADAMTS12, EFEMP1, BMP6, SNAI2, PTHLH, WNT9A, ADAMTS7, GLI2, LOXL2, TRPS1, SMPD3, PKDCC, GLI3, MDK, RFLNB, BMPR1B, ACVRL1, RARG, FRZB, SOX9, ZBTB16, MBOAT2, GDF6
KEGG_SMALL_CELL_LUNG_CANCER	0.00169205	0.0176672	0.747032	1.85618	0	84	COL4A2, COL4A1, CDKN2B, LAMC3, BCL2, ITGAV, COL4A4, ITGA2B, LAMB1, RXRG, LAMA2, LAMA4, ITGA3, LAMC1, ITGA6, COL4A6, LAMC2, NFKB1, ITGA2, PIK3R3, AKT3, BIRC3, PIK3R5, BCL2L1, E2F2, APAF1, CCNE1, LAMB2, E2F3, E2F1, ITGB1
GNF2_CENPF	0.00175131	0.0176672	0.746933	1.75997	0	61	PRC1, CCNB2, TYMS, KIFC1, PTTG1, CDK1, KIF4A, FOXM1, MYBL2, SHCBP1, MKI67, DLGAP5, KIF15, E2F8, UBE2C, CDC20, TOP2A, ZWINT, UBE2S, CCNF, MCM2, TTK, CCNA2, CENPF, FEN1, MCM10, HJURP, RRM2, KIF18B, HMMR, NDC80
RADMACHER_AML_PROGNOSIS	0.00173611	0.0176672	0.74693	1.83217	0	78	COL1A1, SLC6A8, SRPX, TMEM158, PXDN, PMP22, S100P, PMEPA1, ADGRB2, FGFR1, LCN2, CTNNAL1, TCF4, ANGPT1, NFKB1, BCL11A, NBL1, FLT3, EZR, AGRN, TUBB2A, SEMA3F
GOBP_MESONEPHRIC_TUBULE_MORPHOGENESIS	0.00173611	0.0176672	0.746545	1.7192	0	51	GPC3, ADAMTS16, BCL2, WNT4, NPNT, AGTR2, KIF26B, SOX8, DCHS1, OSR1, GLI3, WNT6, FMN1, WNT2B, FGF8, SOX9, TCF21, WT1
GOBP_METANEPHROS_DEVELOPMENT	0.00176991	0.0176672	0.74646	1.78535	0	68	GPC3, SOX17, PDGFRB, PDGFB, BCL2, FBN1, WNT4, FOXJ1, CD34, KIF26B, PDGFA, GDF11, SOX8, OSR1, GLI3, AKR1B1, FMN1, PDGFRA, OSR2, FGF8, FRAS1, LIF, IRX3, SOX9, TCF21, FOXC2, WT1, FGF10, DLG5
RICKMAN_TUMOR_DIFFERENTIATED_MODERATELY_VS_POORLY_UP	0.00167785	0.0176672	0.746371	1.92625	0	122	LRRC15, COL3A1, ADAMTS2, COL5A2, FBN1, B3GNT9, KDELR3, OLFML2B, ADAM12, S100A6, AP1M2, SVEP1, HDGFL3, SH3PXD2B, GLT8D2, NECTIN4, SLITRK6, ZNF469, ENTPD3, SLC44A2, GPR161, RAB3D, VLDLR, SRPX2, NCAPG, CTSK, NBL1, GALNT10, CARD6, GPR160, CPZ, TLR2, FUT11, MXRA5, AC099548.2, IMPDH1, CCNF, CDC25C, NPDC1, TACSTD2, TMPRSS4, BSPRY, E2F3
GOBP_RENAL_TUBULE_DEVELOPMENT	0.00173913	0.0176672	0.746186	1.82917	0	77	GPC3, ADAMTS16, HEYL, COL4A1, CD24, BCL2, WNT4, NPNT, AGTR2, KIF26B, SOX8, DCHS1, PROM1, JAG1, OSR1, GLI3, WNT6, NOTCH2, FMN1, WNT2B, FGF8, LIF, IRX3, SOX9, TCF21, MEF2C, WT1
AIZARANI_LIVER_C18_NK_NKT_CELLS_5	0.00169205	0.0176672	0.746053	1.91549	0	119	VCAN, HSPB1, IRAK3, SLC11A1, FCN1, HSPA6, VIM, LYZ, FCGR2A, CXCL8, ALOX5, ANXA1, APOBEC3A, BAG3, TGFBI, KCTD12, RNASE6, S100A9, FPR1, ZEB2, MNDA, RAB31, S100A11, S100A8, IER5, NCF2, TLR2, SAMHD1, CCDC88A, HCLS1, EVI2B, FGL2, PLAUR, KLF4, NCF1, PTPRE, LAPTM5, CCR1, SLC7A7, IER3, MPEG1, C3AR1, AREG, CLEC7A, PHACTR1, FGR, LILRB3, CD163, ADGRE2, ADA2, CSF1R, BCL2A1, HSPH1, CD37
HP_COXA_VARA	0.00176056	0.0176672	0.745777	1.71545	0	52	COL1A1, COL1A2, COL9A2, ADAMTS2, COL9A1, FKBP10, COL10A1, RUNX2, COMP, XYLT1
HP_ABNORMALITY_OF_PRIMARY_TEETH	0.00172414	0.0176672	0.745524	1.74216	0	57	WNT10A, COL3A1, ADAMTS2, EDNRA, FLNA, GJA1, RUNX2, PRKD1, CTSK, FERMT1, MSX1, SOX4, CTSC, FLII, LMNA, PTH1R, FGF10
DESCARTES_FETAL_PLACENTA_SMOOTH_MUSCLE_CELLS	0.00169491	0.0176672	0.745305	1.81814	0	74	HEYL, COL13A1, RASL12, EGFLAM, LAMC3, GNAL, TRPC3, CSPG4, ERFE, CDH19, CACNA1C, GJC1, PLA2G5, MAPT, ABCC8, GRID1, CCDC3, ITGA9, CHRM2, VASH2, NOTCH3, LZTS1, NGFR, CNTN4, PAG1, CCDC102B, FAM228A, EGFEM1P, AFF2, BMPR1B, COL5A3, COLEC10, ARHGAP44, POSTN, GPR20, PDLIM3, GUCY1A2, SCN4B
KEGG_FOCAL_ADHESION	0.00162602	0.0176672	0.745186	2.01407	0	195	COL1A1, COL1A2, FLNC, COL5A1, ITGA8, COL3A1, COL4A2, COL6A3, COL4A1, COL6A2, COL5A2, CAV1, LAMC3, PDGFRB, COL6A1, PDGFB, BCL2, ITGAV, COL4A4, ITGA2B, VWF, FLNA, LAMB1, ITGA11, SRC, MAPK10, LAMA2, MYL9, PDGFA, LAMA4, PGF, ITGA9, VCL, THBS2, COMP, ACTN3, MYLK2, ITGA3, LAMC1, ITGA6, COL4A6, IGF1R, PAK3, LAMC2, ILK, ITGA2, TNC, PIK3R3, AKT3, VEGFC, PDGFRA, VASP, PAK6, RASGRF1, SPP1, FLT1, ACTN2, ITGB…
ZHENG_CORD_BLOOD_C1_PUTATIVE_MEGAKARYOCYTE_PROGENITOR	0.00172712	0.0176672	0.745107	1.86137	0	95	NEXN, MMRN1, PDGFB, ITGA2B, VWF, PF4, NRGN, FCGR2A, PDGFA, LCN2, TREML1, F13A1, VCL, HPSE, TSPAN15, GSN, PDE3A, PPBP, CD9, ITGA6, TESC, TPM1, ESAM, PBK, PRKAR2B, C3orf52, LRRC32, GNAZ, SPTB, CAVIN2, PDLIM1, TMSB4X, DNM3, GP9, CMTM5, DMTN, TMEM40, THBS1, KCNE3
GOBP_FOCAL_ADHESION_ASSEMBLY	0.00168919	0.0176672	0.744821	1.85385	0	85	THY1, COL16A1, BCL2, WNT4, APOD, MMP14, SRC, EFNA5, SLC9A1, VCL, CORO1C, ACTN3, GPM6B, PPM1F, ITGA2, EPHA3, FMN1, ABL1, SFRP1, ACVRL1, CORO2B, ACTN2, S100A10, FAM107A, IQGAP1, DAPK3, DMTN
DESCARTES_FETAL_PANCREAS_VASCULAR_ENDOTHELIAL_CELLS	0.00174825	0.0176672	0.744344	1.76016	0	62	SSUH2, SCN4A, PLVAP, COL13A1, SOX17, ADAD2, CD93, CD34, BCL6B, SOX7, JAG2, F2RL3, VSIG2, LINC01936, COL15A1, TMEM88, ESAM, MMRN2, SLC9C1, APLN, BTNL9, AC005775.1, SEMA6B, FLT1, HSPG2, CD109, CYYR1, CLEC14A, NOSTRIN, EXOC3L1, MALL
MIR6515_5P	0.00173913	0.0176672	0.743838	1.82341	0	77	ZNF750, ACAN, TNFAIP8L3, FAM177B, FOXC1, SLC41A1, HSPA6, SYP, RHOBTB2, GDF11, GAS7, TIMP2, FILIP1L, SOGA1, PAQR4, PKNOX2, RAB11FIP5, SGSM1, GFAP, WNT2B, SLC38A1, FMNL3, PROCA1, HIP1, BCL9L
GOBP_POSITIVE_REGULATION_OF_INTERLEUKIN_8_PRODUCTION	0.00172414	0.0176672	0.743759	1.72934	0	55	F3, ELANE, F2RL1, TNF, FCN1, LGALS9, IL6, TLR7, TLR2, TLR5, HYAL2, SYK, TLR8, ZNF580, CLEC7A, F2R, IL17D, GDF2, FADD, NOD1
LEE_LIVER_CANCER_CIPROFIBRATE_UP	0.00172712	0.0176672	0.743595	1.73277	0	56	KRT23, TES, MFGE8, COL4A2, COL4A1, CIDEC, QPCT, CD24, SLC24A3, PLAT, LCN2, CTSE, TFF3, S100A9, FABP4
MODULE_485	0.00175747	0.0176672	0.743536	1.7049	0	50	SSUH2, NT5DC2, MAP1A, CD24, S100P, COL10A1, GLT8D2, ARHGEF16, SCG3, CAP2, MYBL2, GPR160, CELF4, DLGAP5, UBE2S, SSH1, CDC6
GOCC_SPECIFIC_GRANULE_MEMBRANE	0.00168634	0.0176672	0.743175	1.85795	0	89	CD177, MCEMP1, MS4A3, ITGAV, CD93, SNAP25, CLEC4D, FCAR, CEACAM8, SLC44A2, CLEC5A, P2RX1, ITGAM, LAIR1, MMP25, OLR1, RAB44, ADGRG3, TRPM2, FPR2, ALDH3B1, TMBIM1, TSPAN14, PLAUR, RAP2B, PTPRB, BST1
HP_ACCELERATED_SKELETAL_MATURATION	0.00175747	0.0176672	0.74314	1.74126	0	60	GPC3, CYP19A1, CHST3, ACAN, CAVIN1, IGF2, CAV1, GPC4, CSGALNACT1, APC2, TRPS1, XYLT1, PPARG, GLI3
REACTOME_CELL_CELL_JUNCTION_ORGANIZATION	0.00172414	0.0176672	0.743072	1.73643	0	57	CLDN6, CLDN11, CADM3, CDH6, SDK2, SDK1, CDH11, NECTIN4, CDH24, NECTIN1, CDH5, CDH13, CDH7, PARD6G
GNF2_MCM4	0.00173611	0.0176672	0.74307	1.72103	0	53	CCNB2, TYMS, AURKB, MELK, ASF1B, GINS1, FOXM1, MCM4, RACGAP1, UBE2C, CDC20, TOP2A, ZWINT, HELLS, BUB1B, MCM6, MCM2, TTK, CCNA2, FEN1, MAD2L1, RRM2, KIF18B, HMMR, NDC80, GMNN, RFC4, MCM5, MCM3
HP_EMBRYONAL_NEOPLASM	0.00172414	0.0176672	0.742698	1.72687	0	55	GPC3, DLK1, IGF2, GPC4, MEG3, APC2, ZFPM2, KCNQ1, DZIP1L, NR5A1, TRIP13, SOX9, POU6F2, WT1, BUB1B
HP_ABNORMALITY_OF_PERIAURICULAR_REGION	0.00173611	0.0176672	0.742389	1.82103	0	78	GPC3, EDNRA, CTNND2, GPC4, GJA5, FGFR1, GATA5, EDN1, TBX1, MITF, JAG1, ZFPM2, HK1, PLCB4, KIF7
HP_ABNORMAL_MITRAL_VALVE_MORPHOLOGY	0.00171821	0.0176672	0.742335	1.88052	0	106	COL1A1, COL1A2, COL5A1, CHST3, COL3A1, MMP2, CLIP2, COL5A2, ELN, AEBP1, FBN1, VWF, MMP14, FLNA, ACTC1, SH3PXD2B, GJA1, SELENON, DZIP1, ZNF469, DCHS1, TPM2, XYLT1, TGFBR2, BICC1, FBN2, PRDM5, GTF2IRD1, EXTL3, LMNA, RYR1, ANK1, SKI, PCGF2, TGFB2, KRAS, TNXB, MFAP5, TPM3
HP_AORTIC_ANEURYSM	0.00163399	0.0176672	0.742155	1.93411	0	129	COL1A1, COL1A2, COL5A1, CHST3, COL3A1, MAP1B, CLIP2, LOX, COL5A2, ELN, MYH11, AEBP1, FBN1, FLNA, TANC2, ACTA2, GATA5, APC2, TPM2, FBLN5, PRKG1, TGFBR2, ENG, BICC1, EFEMP2, PRDM16, FBN2, ZMIZ1, SAMHD1, ROBO4, GTF2IRD1, LMNA, TGFBR3, SKI, TGFB2, PGM3
GOBP_CERAMIDE_BIOSYNTHETIC_PROCESS	0.00173611	0.0176672	0.74205	1.76046	0	63	ALOXE3, SPHK1, TNF, B3GALT2, P2RX1, SGMS2, SMPD3, PRKCD, SPTSSB, ELOVL1, ST8SIA3, SPTLC2, CERS5, ST3GAL2, FA2H, ST6GALNAC3, ST6GALNAC4
GOBP_POSITIVE_REGULATION_OF_CELL_JUNCTION_ASSEMBLY	0.00169205	0.0176672	0.742032	1.85536	0	92	SYNDIG1, THY1, COL16A1, OXTR, EPHB2, IL1RAPL1, CBLN1, ASIC2, CAV1, NTRK1, WNT4, SEMA4A, CLSTN1, SLITRK6, EPHB3, TPBG, CLSTN2, NTRK2, LRRC4B, SRPX2, PPM1F, FMN1, ABL1, SFRP1, LRRN3, S100A10, AGRN, ADGRB3, LRRN1, IQGAP1
MIR7109_5P	0.00172414	0.0176672	0.741637	1.79625	0	72	ELFN2, COL1A1, IGF2, DAGLA, GAL3ST4, PTGIS, DPYSL3, METTL9, IGF1R, MDK, ZNF385A, CBX6
KANG_DOXORUBICIN_RESISTANCE_UP	0.0017301	0.0176672	0.741281	1.72014	0	54	PRC1, TYMS, ASF1B, GINS1, BARD1, CDK1, KIF4A, PBK, NCAPG, FOXM1, MCM4, CDKN3, MKI67, ATAD2, CDC20, TOP2A, ZWINT, CDC6, BUB1B, OIP5, TK1, ABCC1, MAD2L1, HJURP, RRM2, HMMR, NCAPG2
GOBP_MEMBRANE_PROTEIN_PROTEOLYSIS	0.00175747	0.0176672	0.740957	1.73614	0	60	PRTN3, TNF, TIMP4, ADRA2A, BACE2, TIMP2, APH1B, MMP7, ADAM9, NFKB1, MYH9, NGFR, TGFB1, TIMP1
TURASHVILI_BREAST_DUCTAL_CARCINOMA_VS_LOBULAR_NORMAL_UP	0.00169491	0.0176672	0.740949	1.80752	0	74	COL1A1, COL1A2, LRRC15, COL3A1, CTHRC1, COL5A2, VCAN, FBN1, COL10A1, HDGFL3, SULF1, MELK, UNC5B, B3GALNT1, DTL, TMEM107, SFRP4, ANLN, RACGAP1
HALLMARK_UV_RESPONSE_DN	0.00162338	0.0176672	0.740923	1.94802	0	141	COL1A1, COL1A2, F3, COL3A1, SLC7A1, KIT, MAP1B, COL5A2, AMPH, IGFBP5, GRK5, CAV1, PDGFRB, ANXA2, EFEMP1, PMP22, SNAI2, GJA1, RGS4, LAMC1, IGF1R, FBLN5, CAP2, VLDLR, TGFBR2, PPARG, NFKB1, PLCB4, PIK3R3, LPAR1, NOTCH2, PTPN21, PRKAR2B, AKT3, MMP16, ZMIZ1, ADORA2B, ITGB3, CACNA1A
CUI_DEVELOPING_HEART_C4_ENDOTHELIAL_CELL	0.00160514	0.0176672	0.740431	1.95698	0	146	ITGA8, PLVAP, THSD7A, MCAM, MMRN1, CTHRC1, ECSCR, ADAMTS9, CD93, PODXL, FOXC1, VWF, EHD2, CD34, KLHL4, ENTPD1, SLC27A3, SPINT2, PROCR, CDH11, RAMP2, BMX, SOX7, QSOX1, NPR1, COLEC11, TMEM204, PCDH7, TM4SF1, PECAM1, CLIC1, PPP1R14A, SLCO2A1, GJA4, CD9, RHOC, CDH5, TMEM88, EMCN, ESAM, ENG, EBF1, TSPAN18, MMRN2, EDNRB, FXYD6, SMAGP, FLT1, MSN, ADGRF5, CHSY1, SNCG, ROBO4, ST6GALNAC3, FKBP1A, CAVIN2, T…
GNF2_CCNA2	0.00176991	0.0176672	0.74028	1.76633	0	67	PRC1, CCNB2, TYMS, AURKB, MELK, ASF1B, CDK1, KIF4A, NCAPG, KIF20A, FOXM1, MCM4, RACGAP1, SHCBP1, MKI67, DLGAP5, E2F8, UBE2C, CDC20, TOP2A, ZWINT, BUB1B, MCM6, MCM2, TTK, CCNA2, CENPF, FEN1, HJURP, RRM2, KIF18B, HMMR, NDC80, GMNN
HOSHIDA_LIVER_CANCER_LATE_RECURRENCE_UP	0.00175131	0.0176672	0.740217	1.74414	0	61	TES, CPXM1, SNAI2, MMP14, LAMB1, PF4, LUM, TCF4, ANXA1, TACC1, SLC12A2, RTL8C, CTSK, MPZL1, CDH13, UBD, ITGBL1, FRZB, FGL2, SH3YL1, P3H4, AKAP13
GOBP_REGULATION_OF_CELL_SUBSTRATE_JUNCTION_ORGANIZATION	0.0017331	0.0176672	0.740074	1.78189	0	69	THY1, COL16A1, WNT4, APOD, MMP14, SRC, EFNA5, SLC9A1, VCL, CORO1C, GPM6B, PPM1F, EPHA3, FMN1, ABL1, SFRP1, ACVRL1, S100A10, FAM107A, IQGAP1, DAPK3, DMTN, THBS1
GOBP_KIDNEY_MORPHOGENESIS	0.00173611	0.0176672	0.739691	1.81441	0	78	GPC3, ADAMTS16, PDGFRB, BCL2, WNT4, FOXJ1, NPNT, AGTR2, GCNT4, KIF26B, SOX8, DCHS1, GCNT3, OSR1, GLI3, WNT6, PRKX, FMN1, WNT2B, FGF8, FRAS1, LIF, SOX4, IRX3, SOX9, TCF21, WT1, FGF10
GOBP_REGULATION_OF_COAGULATION	0.0017331	0.0176672	0.739562	1.78065	0	69	F3, EPHB2, F2RL1, FAP, SERPINE2, CAV1, SERPINB2, PDGFB, PLAT, CD34, PROCR, C1QTNF1, PDGFA, THBD, HPSE, EDN1, CD9, ANXA5, PRKG1, PRKCD, TSPAN8, TBXA2R, PDGFRA
SANA_TNF_SIGNALING_DN	0.00171821	0.0176672	0.739476	1.82269	0	79	THSD7A, ATP1B3, MMRN1, EFEMP1, VWF, CCNA1, CD34, ANTXR1, PDLIM4, RGS4, BMX, BGN, JAG2, MYOF, CTNNAL1, RHOJ, TM4SF1, PECAM1, ANXA1, ITGA6, KCTD12, EMCN, CRIP2, APLN, ZNF521, DDR1, CAVIN2, ZBTB47, CALCRL, TMSB4X, KRT7, POSTN, LYVE1, SASH1, PPP1R16B
GOMF_PROTEASE_BINDING	0.00169205	0.0176672	0.739329	1.89845	0	120	COL1A1, CD177, COL1A2, F3, COL3A1, ELANE, KIT, FAP, ANXA2, BCL2, ITGAV, CCBE1, TNF, VWF, TIMP4, COMP, TIMP2, ITGA3, NTRK2
HP_BROAD_TOE	0.00169491	0.0176672	0.739318	1.80354	0	74	GPC3, ACAN, GPC4, FLNA, TANC2, GJA5, FGFR1, TBX1, GLI3, ZEB2, ROR2, BMPR1B, ZMIZ1, TNNT3, EFNB1
GOBP_APICAL_JUNCTION_ASSEMBLY	0.00171821	0.0176672	0.739118	1.80965	0	76	CLDN6, FRMPD2, CLDN11, TNF, SNAI2, GJA1, RAMP2, VCL, PECAM1, RHOC, CDH5, POF1B, ESAM, MYO1C, PARD6G, DLG5, MICALL2, GPBAR1, PRKCI, CLDN4, EPHA2, SNAI1, ECT2, ARL2, CLDN7
HP_DISPROPORTIONATE_SHORT_LIMB_SHORT_STATURE	0.00170068	0.0176672	0.738813	1.82843	0	83	COL1A1, COL1A2, CHST3, ACAN, CREB3L1, EVC2, FGFR1, COL10A1, COMP, XYLT1, NXN, GLI1, PKDCC, ROR2, EVC, BMPR1B, SLC26A2, SOX9, HSPG2, PTH1R
BUSSLINGER_ESOPHAGEAL_QUIESCENT_BASAL_CELLS	0.0017094	0.0176672	0.738731	1.79011	0	71	COL17A1, SLC7A1, KRT15, ATP1B3, SERPINE2, IGFBP5, SLC1A3, CAV1, MOXD1, DKK3, MEGF6, GPNMB, CLSTN1, JAG2, HSPA2, KRT19, NTRK2, TNS1, TNC, SFRP1, DCN, MXRA5, ITGB4
MIR1225_3P	0.00172712	0.0176672	0.738694	1.72134	0	56	EPN3, ARMC3, PTPN14, NPTX1, MTMR11, COL6A1, P2RY2, THBD, SOGA1, SLC7A6, RAP1GAP2, GPRC5B, GLDN, PRX, BICDL2, CDT1
GOCC_TERTIARY_GRANULE_LUMEN	0.0017301	0.0176672	0.73857	1.71385	0	54	PTX3, PGLYRP1, QPCT, OLFM4, FOLR3, LYZ, MMP9, TNFAIP6, LTF, QSOX1, TIMP2, CRISP3, PPBP, PRSS3, OSCAR, TCN1, CXCL1
RUBENSTEIN_SKELETAL_MUSCLE_FAP_CELLS	0.00160514	0.0176672	0.738122	1.98618	0	176	COL1A1, COL1A2, COL3A1, MGP, MMP2, COL6A3, PODN, MAP1B, FSTL1, MXRA8, COL6A2, HTRA3, VCAN, SMOC2, COL6A1, FBLN1, FBLN2, ANXA2, EFEMP1, PMP22, DHRS7, APOD, CCDC80, PI16, IGFBP6, MEG3, PLAC9, VIM, LTBP4, LAMA2, S100A6, LUM, GPNMB, MFAP4, AKAP12, MARCKS, PGF, TCEAL9, FMO2, CHRDL1, TIMP2, SELENOM, LAMC1, LHFPL6, GSN, EMP1, ISLR, ANXA1, SSPN, CXCL12, FBLN5, COL15A1, PDGFRL, EMP3, SFRP4, LIMA1, AKR1B1,…
ISHIDA_E2F_TARGETS	0.00173611	0.0176672	0.73792	1.69933	0	51	PRC1, CCNB2, AURKB, CCNB1, ASF1B, PTTG1, CDK1, RAD51, UBE2T, ANLN, CDT1, MKI67, NCAPH, KIF2C, TRIP13, STMN1, KPNA2, E2F8, CDC20, TOP2A, CCNE1, ANXA8L1, TK1, CCNA2, FEN1, RRM2
AIZARANI_LIVER_C39_EPCAM_POS_BILE_DUCT_CELLS_4	0.00159236	0.0176672	0.73785	1.99475	0	183	FSTL3, SLC7A1, MCAM, TRNP1, TNFRSF21, CD24, HSPB1, ANXA2, NEDD9, EPCAM, FLNA, PMEPA1, CREB5, S100A6, SPINT2, TUBB6, CCL20, CXCL8, CTBP2, CRYAB, VCL, TPM4, PFKP, EDN1, TM4SF1, ANXA5, SGMS2, S100A14, KRT19, LAMC2, SLC12A2, KLF5, MMP7, ADAM9, TPM1, SPSB1, CXCL6, ANKRD1, NFKB1, MYADM, PHLDA2, MYH9, BICC1, GPRC5B, SFRP5, CXCL1, CFTR, S100A11, MAFF, SLC5A1, CSF1, EZR, LAD1, MYO1C, TM4SF4, TNFRSF12A, CR…
GOBP_NEPHRON_MORPHOGENESIS	0.00174825	0.0176672	0.737837	1.74477	0	62	GPC3, ADAMTS16, PDGFRB, BCL2, WNT4, NPNT, AGTR2, KIF26B, SOX8, DCHS1, OSR1, GLI3, WNT6, FMN1, WNT2B, FGF8, LIF, IRX3, SOX9, TCF21
GOBP_PROTEOGLYCAN_METABOLIC_PROCESS	0.0017331	0.0176672	0.73731	1.81578	0	80	HS6ST2, CHST3, GAL3ST4, ADAMTS12, VCAN, EGFLAM, CSPG4, SULF1, CHST15, CSPG5, FOXL1, BGN, HPSE, CSGALNACT1, XYLT1, BCAN, PPARD, CHST10, GPC1, BMPR1B, CYTL1, CHSY1, DCN, HYAL4, SULF2, EXTL3, UST, HEXB, CHST14
GOBP_STEM_CELL_PROLIFERATION	0.00172414	0.0176672	0.737133	1.72255	0	57	OVOL1, NES, SOX17, FBLN1, EPCAM, CD34, SOX11, GJA1, MIR221, SFRP2, VEGFC, WNT2B, FERMT1, TRIM71
DESCARTES_FETAL_INTESTINE_ENS_NEURONS	0.0017301	0.0176672	0.737	1.87643	0	115	ADCYAP1, STMN2, SPOCK1, GAL, SORCS3, CHRNA7, PLPP4, PLPPR3, FAM163A, NMNAT2, MAP1B, DCLK1, TUBB2B, MLLT11, GPR176, NDRG4, MAP6, CADM3, NCAM2, ASTN1, KIF5A, FGF13, MAPT, ENTPD3, CEND1, UCHL1, DBH, DNER, NYAP1, LHFPL5, JPH3, NXPH4, EEF1A2, TUBB4A, CNTN5, KCND2, TUBB2A, MIR137HG, LINC01561, GNG8, CNR1, PRPH
HUPER_BREAST_BASAL_VS_LUMINAL_DN	0.0017301	0.0176672	0.736924	1.71003	0	54	KRT15, EFEMP1, LOXL1, HMGA1, BACE2, LCN2, GPRC5A, BIK, KRT86, TPM4, TM4SF1, PROM1, KRT19, WFDC2, KRT81, DKK1, IGFBP3, GABRP, CLDN4, MALL, KRT8, CLDN7, ANXA11
ZHENG_CORD_BLOOD_C2_PUTATIVE_BASOPHIL_EOSINOPHIL_MAST_CELL_PROGENITOR	0.0017094	0.0176672	0.736903	1.84332	0	94	TES, MIR4435-2HG, PNMT, MS4A3, NEDD9, FLNA, VIM, MS4A2, S100A6, TPSAB1, BACE2, ALOX5AP, GATA2, ANXA1, HPGDS, EMP3, SLC6A6, GATA1, CNRIP1, AFF2, VASP, SOX4, CCDC88A, CSF2RB, LMNA, TMSB10, LAPTM5
HP_MILDLY_ELEVATED_CREATINE_KINASE	0.00176056	0.0176672	0.736843	1.6949	0	52	FLNC, SCN4A, COL6A3, COL6A2, COL6A1, SELENON, COL12A1, TPM2, MT-TE, HACD1, PLEKHG5, LMNA, RYR1, KCNE3, TPM3
HP_ABNORMAL_ATRIOVENTRICULAR_VALVE_MORPHOLOGY	0.00165289	0.0176672	0.736414	1.91207	0	125	COL1A1, COL1A2, COL5A1, CHST3, COL3A1, MMP2, CLIP2, COL5A2, ELN, AEBP1, FBN1, VWF, MMP14, FLNA, FGFR1, ACTC1, SH3PXD2B, GJA1, SELENON, DZIP1, ZNF469, DCHS1, TPM2, XYLT1, TBX1, NXN, TGFBR2, BICC1, ROR2, FBN2, ARVCF, PRDM5, MYCN, GTF2IRD1, MYRF, EXTL3, LMNA, RYR1, ANK1, SKI, PCGF2, TGFB2, KRAS, TNXB, MFAP5, TPM3
GOBP_LONG_TERM_SYNAPTIC_POTENTIATION	0.00172414	0.0176672	0.736024	1.78265	0	72	CHRNA7, EPHB2, ARC, SERPINE2, MPP2, TSHZ3, PTN, SNAP25, GRIN2C, NFATC4, STX3, GRIN2D, NRGN, CALB2, SHANK1, NTRK2, ADORA1, EPHA4, ADCY8, GRIN2A, ABL1, ITPR3, FAM107A, SLC8A2, RELN
GOBP_POSITIVE_CHEMOTAXIS	0.0017331	0.0176672	0.735989	1.72066	0	58	F3, F2RL1, ANGPT2, PDGFB, NTRK3, GPNMB, CXCL8, PGF, AZU1, LGALS3, CXCL12, ANGPT1, ITGA2, FPR2, PLXNB3, VEGFC, CDH13, FGF8, HGF, COLEC10, FGF10, SEMA5A, CASR
HP_ABNORMAL_ILEUM_MORPHOLOGY	0.00172712	0.0176672	0.735979	1.75343	0	64	GPC3, USP27X, IL1RAPL1, DLG3, GPC4, FANCE, SYP, FGFR1, AGTR2, PAK3, ACSL4, RAD51, UBE2T, PTCHD1, ZNF711
HP_VASCULAR_DILATATION	0.0016129	0.0176672	0.73588	1.9737	0	173	COL1A1, COL1A2, CRB2, COL5A1, CHST3, COL3A1, CAVIN1, COL4A1, MAP1B, CLIP2, LOX, COL5A2, ELN, MYH11, AEBP1, FBN1, FLNA, TANC2, LTBP4, ACTA2, BGN, GATA5, APC2, TPM2, FBLN5, PRKG1, TGFBR2, ENG, BICC1, EFEMP2, PRDM16, FBN2, ZMIZ1, RYR2, SAMHD1, ROBO4
GOBP_PROTEOGLYCAN_BIOSYNTHETIC_PROCESS	0.0017331	0.0176672	0.735781	1.72017	0	58	HS6ST2, CHST3, GAL3ST4, VCAN, CSPG4, CHST15, CSPG5, FOXL1, BGN, CSGALNACT1, XYLT1, BCAN, CHST10, BMPR1B, CYTL1, CHSY1, DCN, EXTL3, UST, CHST14, CHSY3
GOBP_NEGATIVE_REGULATION_OF_WOUND_HEALING	0.0017331	0.0176672	0.735655	1.77125	0	69	FAP, SERPINE2, SERPINB2, PDGFB, TNF, MYOZ1, WNT4, PLAT, CD34, EPPK1, WFDC1, C1QTNF1, PDGFA, THBD, GJA1, EDN1, ALOX5, CD9, PRKG1, SLC12A2, PRKCD, TSPAN8, PDGFRA
HP_ABNORMAL_CAROTID_ARTERY_MORPHOLOGY	0.00172712	0.0176672	0.735553	1.75242	0	64	COL3A1, CLIP2, LOX, ELN, MYH11, AEBP1, FBN1, FANCE, ACTA2, PRKG1, TGFBR2, PPARG, RAD51, UBE2T
WP_HIPPOMERLIN_SIGNALING_DYSREGULATION	0.0017452	0.0176672	0.7355	1.8671	0	114	CDH16, ITGA8, KIT, PDGFRB, NTRK1, ITGAV, ITGA2B, CDH19, ITGA11, CDH6, FGFR1, CDH11, CDH24, ITGA9, ITGA3, PPP1R14A, ITGAM, ITGA6, CDH5, IGF1R, NTRK2, PAK3, ITGA2, NGFR, PLCB4, FOXM1, PRKAR2B, FLT3, PDGFRA, PAK6, CDH13, TEAD4, FLT1, TEAD2, ITGB6, CDH7, CDH22, ITGB4, ITGB3
TSENG_IRS1_TARGETS_UP	0.00171527	0.0176672	0.735494	1.86328	0	107	WNT10A, DLK1, SRPX, TES, MGP, DBN1, CPXM1, CDKN2B, FAP, NDN, GJB3, CD24, BMP6, AGTR2, PDGFA, LAMA4, NR2F1, MTHFD2, PRSS23, MID1IP1, PAG1, CH25H, MYBL2, CRABP2, FBN2, SPP1, NNAT, CEACAM4, ADORA2B
ROSS_AML_WITH_CBFB_MYH11_FUSION	0.00173611	0.0176672	0.735342	1.6934	0	51	TES, QPCT, MTMR11, MYH11, SPARC, PLBD1, MN1, TGFBI, KCTD12, S100A9, LPAR1, S100A8, SLC38A1, DYNLT1, SLC7A7, CCR2, CLEC7A, NACC2, ANXA11
GOBP_INTEGRIN_MEDIATED_SIGNALING_PATHWAY	0.00172712	0.0176672	0.735289	1.85851	0	105	CD177, THY1, ITGA8, COL16A1, COL3A1, PTN, NEDD9, ITGAV, ITGA2B, FLNA, ITGA11, SRC, ITGA9, ITGA3, ITGAM, ITGA6, ADAM9, ILK, PRKD1, MYH9, ITGA2, ABL1, FERMT1, MADCAM1, ITGBL1, ITGB6, ITGB4, ITGB3, MPIG6B, TIMP1, ZYX, FUT8, ITGA5, BST1, DMTN, SYK, BCAR1, LOXL3, EMP2, FGR, ITGB1
REACTOME_O_LINKED_GLYCOSYLATION	0.00173611	0.0176672	0.735276	1.84935	0	100	ADAMTS16, ADAMTS15, SPON1, THSD7A, ADAMTS2, GALNT17, ADAMTS3, B3GNT5, ADAMTS12, ADAMTS9, THSD7B, B3GNT9, ADAMTS7, GCNT4, B3GNT3, THBS2, ST6GALNAC2, GALNT16, SBSPON, ADAMTS8, GALNT18, ADAMTSL1, MUC5AC, GCNT3, ADAMTSL2, GALNT10, ADAMTS10, GALNT6, ST3GAL2, ST6GALNAC3, ST6GALNAC4, GALNT7, MUC1, B3GNT7, ADAMTS6, ADAMTS14, GALNT8, GALNT5, THBS1, SEMA5A
GOBP_KIDNEY_EPITHELIUM_DEVELOPMENT	0.0017301	0.0176672	0.735199	1.87184	0	115	GPC3, ADAMTS16, HEYL, CD24, BCL2, PODXL, FOXC1, WNT4, FOXJ1, NPNT, CD34, AGTR2, KIF26B, SLIT2, CRLF1, GDF11, KANK2, SOX8, DCHS1, PECAM1, PROM1, JAG1, OSR1, EPHA4, GLI3, WNT6, NOTCH2, FMN1, WNT2B, SFRP1, NPHS1, FGF8, LIF, SMAD5, IRX3, SOX9, TCF21, FOXC2, IQGAP1, MEF2C, WT1
QI_PLASMACYTOMA_DN	0.00172712	0.0176672	0.735156	1.83651	0	95	COL1A1, SPON1, MMP2, COL4A2, FSTL1, COL6A2, COL5A2, PTGIS, AEBP1, CHST1, EPCAM, LAMB1, MFAP2, SPARCL1, NECTIN4, P4HA2, LAMC2, ETV4, UBE2T, PDGFRA, EEF1A2, TIMP1, IGFBP3, LOXL4, LYPD3
MODULE_438	0.00173611	0.0176672	0.73493	1.72674	0	59	STMN2, AMPH, EVPL, MYH11, SNAP25, LAMB1, KIF5A, KIF5C, MAPT, GAS7, KRT17, PALM, KIF23, KRT19, LAMC2, TNC, SNPH, TUBB4A, MAP2, KIF2C, FAM107A, STMN1, HIP1, CDC20, ZWINT, KRT7
MCBRYAN_PUBERTAL_BREAST_6_7WK_DN	0.00171233	0.0176672	0.734558	1.7961	0	75	ACTG2, CNN1, F3, PALLD, VCAN, SLC1A3, TAGLN, MYH11, APOD, UPK3A, ACTA2, PDLIM4, PAM, CA4, CCNB1, PTTG1, FBLIM1, CDK1, TNC, S100A8, SFRP1, MKI67, TNFRSF12A, TIMP1, UBE2C, EHF, CDC20
HU_FETAL_RETINA_AMACRINE	0.00173611	0.0176672	0.734442	1.70105	0	53	STMN2, TUBB2B, MLLT11, CD24, PCBP3, BEX1, MARCKSL1, SCG3, FAT3, DPYSL2, ANK3, SCN3A, CELF4, RTN1, NNAT, SOX4, MAP2, CCDC88A, TUBB2A, STMN1
GCM_MAP1B	0.00172712	0.0176672	0.734416	1.74971	0	64	DIRAS1, PEG3, NPTX1, MAP1B, NCAM1, KIF5C, SPIRE1, DUSP26, TMEM237, CELF3, WSB2, PNMA8A, TTL, BEX2
GOCC_VACUOLAR_LUMEN	0.00160772	0.0176672	0.734346	1.95891	0	161	GPC3, RETN, PRTN3, ACAN, BPI, ELANE, CTSV, CTSG, VCAN, OMD, PDGFRB, ANXA2, CSPG4, DEFA3, GPC4, OGN, LYZ, LUM, CSPG5, RNASE2, BGN, HPSE, AZU1, FMOD, BCAN, PRKCD, FABP5, CTSK, MNDA, MPO, GPC1, AGRN, DCN, GPC2, CTSC, PRELP, IMPDH1, HSPG2, SDC3, PADI2, GYG1, HEXB, PYGB, TUBB4B
KEGG_HYPERTROPHIC_CARDIOMYOPATHY_HCM	0.00172414	0.0176672	0.73426	1.77838	0	72	ITGA8, SGCD, DES, ITGAV, TNF, ITGA2B, CACNA1C, ITGA11, CACNB3, LAMA2, CACNG8, ACTC1, ITGA9, CACNA2D1, TPM4, ITGA3, TPM2, IL6, CACNA2D2, ITGA6, TPM1, ITGA2, CACNG4, TGFB1, RYR2, ITGB6, CACNA2D3, ITGB4, ITGB3, CACNB2, LMNA, ITGA5, TGFB2, SLC8A1, TPM3, ITGB1, CACNB4, ITGB5, ITGB8
HOWARD_NK_CELL_INACT_MONOV_INFLUENZA_A_INDONESIA_05_2005_H5N1_AGE_18_49YO_28DY_DN	0.00173611	0.0176672	0.734084	1.72475	0	59	GAPT, ADGRD1, KCNMB1, SEMA4A, EMILIN2, RAB34, HPSE, TIMP2, MYOF, EMP1, JAML, ANXA5, OSCAR, CYP2S1, CACNA2D3, SULF2, ZNF385A, LILRA2, IFNGR2, BMF, CARD9, SLC8A1, KCNC3, GRN, GABBR1, ATP6V0A1
GOBP_ACTIN_CYTOSKELETON_REORGANIZATION	0.00173611	0.0176672	0.733966	1.84605	0	100	NRK, THSD7A, KIT, PTK7, NEDD9, NTRK3, FLNA, THSD7B, ANTXR1, PDLIM4, CDC42BPG, CSF3, GSN, ANXA1, EFS, ESAM, MYH9, TRPM2, NOTCH2, MDK, ABL1, PDGFRA, EZR, SYDE1, HCLS1, RAPGEF3, BRSK2, DAPK3, PTPN1, FGF10, MICALL2, TNIK, DMTN, BCAR1, RALA, PHACTR1, NTF3, CSF1R, TEK, PARVA, RAP2A, GMFG, STAP1
MEISSNER_BRAIN_HCP_WITH_H3K4ME2_AND_H3K27ME3	0.00172414	0.0176672	0.733825	1.70624	0	55	LRRC15, FLNC, ACAN, SPHK1, HTRA3, VWA2, COMP, SBSPON, LOXL2, FAM83G, GALR2, MAPK13, SHISA3, KCNQ1, TEAD2, ITGB4, MPIG6B, PRPH, LPAR3, GDF6, ILDR1, TWIST1, AQP3, EMID1, TSC22D3, TNFSF11, DUSP9, ARTN, LHX6, IHH
HUANG_DASATINIB_SENSITIVITY_UP	0.00173913	0.0176672	0.733805	1.79882	0	77	F3, COL5A1, CAVIN1, EPHB2, F2RL1, LAYN, FSTL1, TNFRSF21, CAV1, LARP6, SNAI2, MAP7D1, CDC42EP3, PCDH7, ANXA1, TGFBI, JAG1, KCTD12, TGFBR2, LIMA1, P3H2, SH3KBP1, MSN, UPP1, ZYX, CAV2, IFI16, ELK3, ITGA5, EPHA2, PRNP, GBP3, MAML2, FXYD5
GOBP_CHEMOKINE_PRODUCTION	0.00169205	0.0176672	0.733443	1.82593	0	87	ADCYAP1, IL1RL1, ELANE, F2RL1, AIRE, TNF, APOD, SNAI2, LGALS9, AZU1, IL6, TREM2, ACKR1, TLR7, S100A9, CXCL6, ALOX15B, GSTP1, S100A8, TLR2, IL18, KLF4, SYK, POSTN, HMOX1, EPHA2, TWIST1, CLEC7A
FRIDMAN_SENESCENCE_UP	0.00171233	0.0176672	0.7334	1.79327	0	75	COL1A2, F3, TES, CDKN2B, NDN, IGFBP5, IGSF3, SERPINB2, SPARC, IGFBP6, VIM, CRYAB, FILIP1L, TGFB1I1, GSN, HSPA2, PEA15, RAB31, S100A11, IGFBP7, ALDH1A3, IGFBP3, IFI16, CDKN2A, CD44
HP_CONGENITAL_DIAPHRAGMATIC_HERNIA	0.0017331	0.0176672	0.732886	1.80488	0	80	GPC3, CHST3, HES7, WNT4, GPC4, FLNA, SOX11, MN1, VANGL2, FBLN5, ZFPM2, GLI3, EFEMP2, ABL1, KIF7, SOX4, EFNB1
PEDERSEN_TARGETS_OF_611CTF_ISOFORM_OF_ERBB2	0.00169491	0.0176672	0.732812	1.78767	0	74	FSTL3, CAVIN1, F2RL1, COL13A1, B3GNT5, FAM131B, RAB3B, S100A2, HSPB8, PARM1, ENTPD3, LOXL2, CTNNAL1, LHFPL6, PTGES, ADAM9, IGF2BP2, HK2, AP1S3, C3orf52, TMEM156, ITGB6, PLAUR, DNM3, ITGA5, CD44, IL11, ITGB1, IL1R2, WWTR1, TNFAIP8, SH2D3A, BCL2A1
HP_AMBLYOPIA	0.00171821	0.0176672	0.73265	1.79382	0	76	CHST3, COL9A2, COL4A1, ELN, COL9A1, FBN1, FLNA, NR2F1, TBX1, ARHGEF2, ENG, ACVRL1, ZMIZ1, COL8A2, TUBB3, SOBP, OVOL2, TWIST1, LOXL3, GDF2, FGFR2
GOBP_ENDOCRINE_PROCESS	0.00176991	0.0176672	0.731426	1.7452	0	67	GAL, RETN, OXTR, F2RL1, CTSG, CPA3, BMP6, AGTR2, C1QTNF1, GJA1, PCSK5, EDN1, SELENOM, CMA1, EDN2, TAC1, RAB8B, RAB11FIP5, OR51E2, APLN, HSD11B2
REACTOME_TRANSLOCATION_OF_SLC2A4_GLUT4_TO_THE_PLASMA_MEMBRANE	0.00176991	0.0176672	0.731349	1.74502	0	67	TUBA1A, TUBB2B, TUBB6, SFN, TUBA3D, MYO5A, MYH9, YWHAH, RHOQ, TUBB4A, MYO1C, KIF3A, TUBB2A, TUBA1C, TUBB3, YWHAZ, TUBA1B, RALA, TUBB4B
HP_ABNORMALITY_OF_THE_PYLORUS	0.0016835	0.0176672	0.731234	1.8822	0	121	USP27X, DLK1, CAVIN1, IL1RAPL1, MAP1B, ADAMTS3, DLG3, CCBE1, FLNA, MEG3, SYP, LTBP4, AGTR2, SERPINH1, ITGA6, FBLN5, PAK3, LAMC2, ACSL4, EFEMP2, PTCHD1, ZEB2, PRDM16, NPHS1, NCF2, ZNF711, PIEZO2, ITGB4, NCF4, RAB39B, NCF1, RYR1, SKI
GOBP_MESONEPHROS_DEVELOPMENT	0.00171821	0.0176672	0.731145	1.80699	0	81	GPC3, ADAMTS16, BCL2, FOXC1, WNT4, FOXJ1, NPNT, AGTR2, KIF26B, SLIT2, CRLF1, GDF11, SOX8, DCHS1, OSR1, GLI3, WNT6, FMN1, WNT2B, SFRP1, OSR2, FGF8, SMAD5, SOX9, ZBTB16, TCF21, FOXC2, WT1, FGF10
BMI1_DN.V1_UP	0.00164745	0.0176672	0.731119	1.91453	0	138	GAL, F3, LRRC15, CHST3, COL16A1, MFGE8, CRISPLD2, FAP, P3H3, COL13A1, TAGLN, PODXL, CSPG4, PTHLH, PLAT, PMEPA1, PAPPA, LTBP4, FGFR1, ADAM12, ACTA2, GFPT2, CCL20, LHFPL2, GPRC5A, SLC1A5, TNFAIP6, CSPG5, SEMA3G, ITGA3, EDN1, KRT17, SLCO2A1, JAG1, TMEM51, VLDLR, MMP7, SRPX2, CXCL1, CLSPN, VEGFC, BMP5, CSF1, DKK1, ANXA3, AGRN, LIF, ITGB6
HP_ABNORMAL_FEMORAL_HEAD_MORPHOLOGY	0.00175131	0.0176672	0.731105	1.72267	0	61	COL1A1, COL1A2, CHST3, ACAN, ADAMTS2, COL9A1, COL10A1, COMP, TRPS1, ADAMTSL2, SLC26A2, SLC39A13, EXTL3, CDC6
GOBP_POSITIVE_REGULATION_OF_CELL_SUBSTRATE_ADHESION	0.00171821	0.0176672	0.730915	1.86316	0	116	THY1, COL16A1, EGFLAM, PDGFB, OLFM4, PTN, FBLN2, NEDD9, WNT4, NPNT, FLNA, CCDC80, EDIL3, COL8A1, EMILIN1, CSPG5, ITGA3, EGFL6, ITGA6, PPM1F, MYADM, ILK, EFEMP2, DISC1, FMN1, MDK, ABL1, CEACAM6, FERMT1, SFRP1, CDH13, CSF1, PREX1, VIT, S100A10, CARMIL1, IQGAP1, ITGA5, PRKCE, DMTN, TRIOBP
CTGRYYYNATT_UNKNOWN	0.00172712	0.0176672	0.730703	1.74086	0	64	IL1RAPL1, PHYHIP, ASIC2, COL9A1, ASTN1, RHOBTB2, CSPG5, CCDC3, CRYAB, SMOX, NTRK2, PIK3R3, NXPH4, DKK1, SOX4, CACNB2, GTF2IRD1, NCDN, ERG
CAGGGTC_MIR504	0.00173913	0.0176672	0.730479	1.79066	0	77	SGCD, PCDH10, IL1RAPL1, DBNDD1, GPC4, TMEM121B, SAMD11, CHD3, MMD, KLF13, FZD7, SORT1, VANGL2, HTR7, SMPD3, LIF, PCDH17, DCX, RRAGC, SH2D3C
RIEGE_DELTANP63_DIRECT_TARGETS_UP	0.00165837	0.0176672	0.730182	1.90177	0	133	COL17A1, SNCA, MMP14, PTHLH, S100A2, KIRREL1, PROCR, ARHGAP23, SLC1A5, EHD4, TYMS, AURKB, SFN, FOSL1, NECTIN1, ITGA6, JAG1, KCTD12, PTTG1, MYO5A, FABP5, MMRN2, GSTP1, FERMT1, SMTN, TMEM237, TGFB1, LAD1, OAS3, SMAD5, GINS3, FSCN1, NIPAL4, TRIP13, SPATS2, GNA15, CDC42SE1, IFI16, LPAR3, ERCC6L, BTBD10, CD44, DUSP7, TMEM40, ESRP1, KREMEN1
GSE22886_NAIVE_CD8_TCELL_VS_MONOCYTE_DN	0.00160256	0.0176672	0.729887	1.97927	0	196	CAPG, QPCT, VCAN, MTMR11, TOR4A, SNCA, ANXA2, CD93, PLXNC1, IRAK3, CSF3R, SLC11A1, KCNMB1, PLBD1, FCN1, SEMA4A, SLC27A3, LYZ, FCGR2A, SLC1A5, CHST15, MARCKS, S100A12, CTBP2, CORO1C, FLVCR2, METTL9, QSOX1, TIMP2, CDC42EP3, ALOX5, LGALS3, APOBEC3A, PLAGL1, TGFBI, KCTD12, ARID3A, PRKCD, S100A9, FPR1, NOTCH2, MNDA, RAB31, S100A11, S100A8, NCF2, ZMIZ1, RTN1, SLC16A3, TLR2, TFE3, LILRA2, CSF2RB, PTAFR,…
REACTOME_REGULATION_OF_INSULIN_LIKE_GROWTH_FACTOR_IGF_TRANSPORT_AND_UPTAKE_BY_INSULIN_LIKE_GROWTH_FACTOR_BINDING_PROTEINS_IGFBPS	0.00171233	0.0176672	0.729477	1.85629	0	111	GPC3, FSTL3, MFGE8, IGF2, MMP2, FSTL1, TMEM132A, MXRA8, IGFBP5, CTSG, VCAN, VGF, FBN1, MELTF, LAMB1, IGFBP6, PAPPA, SPARCL1, CHRDL1, GOLM1, HRC, QSOX1, LAMC1, MSLN, IL6, SCG3, PRSS23, BPIFB2, TNC, CSF1, SPP1, AFP, IGFBP7
HP_RELATIVE_MACROCEPHALY	0.00175747	0.0176672	0.729477	1.70924	0	60	DLK1, ACAN, IGF2, MEG3, TANC2, BGN, APC2, SERPINH1, XYLT1, THRA, NXN
ZHU_CMV_ALL_DN	0.0017301	0.0176672	0.729448	1.8572	0	115	COL1A1, COL1A2, COL3A1, IGF2, LOX, COL6A2, COL5A2, PTGIS, IGFBP5, VCAN, FBLN1, TAGLN, BCL2, EFEMP1, FLNA, FKBP10, ADRA2A, ACTA2, CDH11, LAMA4, MARCKS, MN1, THBS2, TPM4, TPM2, ANXA1, IGF1R, MITF, CXCL12, PTPN13, ENG, MYH9, CFD, ABL1, PDGFRA, TP53BP1
LEE_CALORIE_RESTRICTION_NEOCORTEX_DN	0.00172712	0.0176672	0.729188	1.69919	0	56	CYP19A1, SLC6A8, PTPN14, COL4A1, FUT4, ALOX5AP, EDN1, KIF20A, MDK, LMNB2, GRIN1, ITGB4, CACNB2, ZYX, ZBTB16, RAP2B, DUSP7
GOBP_PROTEIN_LOCALIZATION_TO_CELL_JUNCTION	0.00173913	0.0176672	0.729138	1.83481	0	101	JAM3, DBN1, MAP1A, ASIC2, DLG3, HSPB1, SNAP25, GRIN2C, GPC4, FLNA, KIF5A, STX3, KIF5C, CACNG8, ANKS1B, MAPT, SHANK1, CLSTN1, HEG1, VCL, LRRC7, PECAM1, NECTIN1, CDH5, GRIN2A, NRXN2, CACNG4, NPHS1, KIF3A, ZDHHC15, GRIP1, ADAM22
GOBP_VASOCONSTRICTION	0.00172414	0.0176672	0.728844	1.76526	0	72	ADRA2C, OXTR, ASIC2, CAV1, EDNRA, GJA5, ADRA2A, ACTA2, GJA1, HTR2A, COMP, KCNMB4, ADRA2B, EDN1, P2RX1, EDN2, HTR7, DBH, HRH2, ATP1A2, EDNRB, TBXA2R, APLN, PTAFR, ADM, ADRA1D, KCNA5, SMTNL2, CASR, BBS2, SLC8A1, F2R
RIGGI_EWING_SARCOMA_PROGENITOR_DN	0.00160514	0.0176672	0.728784	1.96818	0	185	SPON1, SRPX, IGF2, F2RL1, TMEM158, CLDN11, CA12, BEND6, RNF24, PDZRN3, PDE1A, COL6A2, HEPH, PTGIS, VCAN, SLIT3, SCARA3, MOXD1, FBLN1, PTN, CCBE1, LINC00968, COL14A1, MELTF, LINC00840, PRC1, IGFBP6, TANC2, DUSP4, ADAM12, DPYSL3, SVEP1, GFPT2, LUM, COL10A1, LAMA4, GLT8D2, PRRX1, HEG1, RUNX2, GPSM2, CSGALNACT1, FIBIN, CEP126, GULP1, CXCL12, FHOD3, OSR1, CXCL6, EBF1, BICC1, SFRP4, PBK, PPL, ANLN, BNC…
HP_BROAD_THUMB	0.0017331	0.0176672	0.728775	1.79476	0	80	GPC3, CHST3, ACAN, GPC4, FLNA, TANC2, GJA5, FGFR1, XYLT1, NXN, PRKD1, GLI3, ROR2, ZMIZ1
MIR637	0.00167785	0.0176672	0.728633	1.81791	0	86	CNN1, COL4A1, DAGLA, TSPAN11, MAP1A, ZNF853, FAM131B, HIF3A, CLEC4D, GPR3, GIPC3, INAVA, NECTIN1, SOGA1, CNTNAP1, ZNF704, PPP1R1B, SLC8A2, SDC3, NCDN, SCUBE3, RNASE13, SNX29
HP_BLUE_SCLERAE	0.00171233	0.0176672	0.728034	1.78015	0	75	COL1A1, COL1A2, COL5A1, CHST3, COL3A1, IGF2, CREB3L1, ADAMTS2, FBN1, FKBP10, COL12A1, ZNF469, SERPINH1, XYLT1, NXN, TGFBR2, CTSK, ROR2, BCL11A, SLC26A2, CHSY1, SLC39A13, PRDM5, HSPG2, ESCO2
MIR423_5P	0.00165563	0.0176672	0.728028	1.897	0	131	ELFN2, COL1A1, SCN4A, NCS1, CSMD2, TSPAN11, NRSN2, HES7, ARHGEF4, CADM3, SYP, SELENON, SHANK1, TMEM184B, ADGRL1, NECTIN1, SLC6A9, ELF4, SLC52A3, DISC1, MICALL1, ROR2, EVC, PLEKHO1, PAQR8, NNAT, KDM5B, RGMA, CBX6, CDC42SE1, LASP1, DUSP8, NACC1, DMTN, APBB1
KEGG_ARRHYTHMOGENIC_RIGHT_VENTRICULAR_CARDIOMYOPATHY_ARVC	0.00176991	0.0176672	0.727991	1.73701	0	67	ITGA8, SGCD, DES, ITGAV, ITGA2B, CACNA1C, ITGA11, CACNB3, LAMA2, CACNG8, GJA1, ITGA9, CACNA2D1, ACTN3, ITGA3, CACNA2D2, ITGA6, ITGA2, CACNG4, ACTN2, RYR2, ITGB6, CACNA2D3, ITGB4, ITGB3, CACNB2, LMNA, ITGA5, SLC8A1, ITGB1, CACNB4, ITGB5, TCF7L1, ITGB8, ACTN4
WP_ARRHYTHMOGENIC_RIGHT_VENTRICULAR_CARDIOMYOPATHY	0.00176991	0.0176672	0.727991	1.73701	0	67	ITGA8, SGCD, DES, ITGAV, ITGA2B, CACNA1C, ITGA11, CACNB3, LAMA2, CACNG8, GJA1, ITGA9, CACNA2D1, ACTN3, ITGA3, CACNA2D2, ITGA6, ITGA2, CACNG4, ACTN2, RYR2, ITGB6, CACNA2D3, ITGB4, ITGB3, CACNB2, LMNA, ITGA5, SLC8A1, ITGB1, CACNB4, ITGB5, TCF7L1, ITGB8, ACTN4
REACTOME_CELL_CELL_COMMUNICATION	0.0017094	0.0176672	0.727727	1.86414	0	117	COL17A1, CLDN6, FLNC, CLDN11, CADM3, FLNA, CDH6, SRC, SDK2, KIRREL1, SDK1, CDH11, NECTIN4, CDH24, NCK2, ACTN3, NECTIN1, ITGA6, CDH5, LAMC2, FBLIM1, ILK, VASP, CDH13, NPHS1, ACTN2, CDH7, ITGB4, PARD6G
MIR6753_3P	0.00173611	0.0176672	0.727127	1.67448	0	51	KSR2, THSD7A, ASIC2, CTHRC1, GNAL, CLIP3, SRC, SOX11, PIP5KL1, FBLIM1, EVC
GCM_MAPK10	0.00173611	0.0176672	0.727048	1.7834	0	78	NMNAT2, NCS1, APLP1, DCLK1, SLC1A3, CTNND2, CLIP3, MAPK10, SCN2B, ANKS1B, ARNT2, FAM171B, SYT11, DTNA, SCAMP5, RAB6B, PCDH7, TACC1, GPM6B, ATP1A2, GPRC5B, PLP1, FAM107A, PLEKHB1, SCD5, DNM3, KCNQ3, TMOD2, DNAJC6, BBS2, FGF1, IL17D, BTBD3, NFASC, GABBR1, TTYH2
GOCC_ACTIN_FILAMENT_BUNDLE	0.00175439	0.0176672	0.726908	1.73007	0	66	RFLNA, PALLD, XIRP1, SHROOM4, FLNA, PDLIM4, MYL9, MARCKS, CRYAB, TPM4, BAG3, PDLIM7, FHL3, FBLIM1, TPM1, ILK, MYH9, LIMA1, RFLNB, LDB3, FHOD1, FSCN1, FAM107A, ZYX, PDLIM1, SYNPO2, MICALL2, PDLIM3, TPM3, NOX4, PGM5, TEK
DESCARTES_MAIN_FETAL_LYMPHATIC_ENDOTHELIAL_CELLS	0.00169491	0.0176672	0.726819	1.77305	0	74	NTS, PTX3, SPHK1, TNFAIP8L3, LOX, RADIL, TNFRSF11A, KLHL4, SLC27A3, EFNA5, GJA1, SELENON, ARL4A, NFATC1, RHOJ, TBX1, GJC2, RAB11FIP5, ANKDD1A, ADGRG3, MSMP, SLC35E4, EFCC1, PARD6G, ELK3
GOBP_PROTEIN_LOCALIZATION_TO_SYNAPSE	0.00172414	0.0176672	0.726235	1.75894	0	72	DBN1, MAP1A, ASIC2, DLG3, HSPB1, SNAP25, GRIN2C, GPC4, KIF5A, STX3, KIF5C, CACNG8, ANKS1B, MAPT, SHANK1, CLSTN1, LRRC7, GRIN2A, NRXN2, CACNG4, NPHS1, ZDHHC15, GRIP1, ADAM22
GOBP_CELL_DIFFERENTIATION_INVOLVED_IN_KIDNEY_DEVELOPMENT	0.00176056	0.0176672	0.725881	1.66968	0	52	CD24, PDGFB, PODXL, WNT4, FOXJ1, CD34, ACTA2, MMP9, GLIS2, PROM1, JAG1, OSR1, GPR4, GLI3, NOTCH2, PRKX, NPHS1, LIF, TCF21, FOXC2, IQGAP1, MEF2C, WT1
HP_ABNORMALITY_OF_THE_ACETABULUM	0.00176991	0.0176672	0.725723	1.73575	0	68	COL1A1, COL1A2, MMP2, FBN1, EVC2, FKBP10, COL10A1, BGN, COMP, CSGALNACT1, XYLT1, TGFBR2, GATA1, EVC, SLC26A2, HSPG2, EXTL3, PTH1R
REACTOME_KINESINS	0.00172414	0.0176672	0.725471	1.68682	0	55	TUBA1A, TUBB2B, KIF5A, KIF26B, TUBB6, TUBA3D, KIF23, KIFC1, KIF3C, KIF18A, KIF4A, KIF20A, RACGAP1, TUBB4A, KIF3A, KIF26A, KIF6, TUBB2A, KIF2C, TUBA1C, TUBB3, KIF15, TUBA1B, KIF16B, TUBB4B
DESCARTES_MAIN_FETAL_STELLATE_CELLS	0.00176056	0.0176672	0.725353	1.66847	0	52	ADAMTS2, ADAMTS12, GRK5, ADAMTS9, CCBE1, RPS12P5, LAMB1, SLC17A8, DENND2A, CCDC3, COLEC11, ADAMTSL1, RBMS3, NEURL1B, DAAM2, ANKS1A, RPS6KA6, COL25A1, AC011294.1, HGF, IGFBP3, PTH1R, COLEC10, ECM1, HHIP, ROCK1P1, IFITM10, NBPF3
HP_ABNORMALITY_OF_THE_ILIUM	0.00168919	0.0176672	0.725308	1.80528	0	85	GPC3, DLK1, CCBE1, AEBP1, GPC4, EVC2, FLNA, MEG3, RUNX2, BGN, TWIST2, PHEX, GATA1, EVC, SLC26A2, SOX9, EXTL3, PTH1R, EIF2AK3
MIR6791_5P	0.00160256	0.0176672	0.7253	1.93494	0	159	ELFN2, MYOCD, LMOD1, DAGLA, PDGFRB, VASH1, NCAM1, HSPB7, P2RY2, WNT4, CLIP3, TANC2, CDR2L, SH3PXD2B, SLIT2, GPSM1, CDC42BPG, GALNT16, UNC5A, SLC45A4, XYLT1, NECTIN1, SOGA1, TMEM164, CALN1, PPM1F, TSPAN18, WNT6, CLCF1, NBL1, ZBTB34, OSR2, IGLON5, PIFO, HDAC7, EPB41L4A, RGMA, PHF24, FMNL3, MIEF2, HIP1, PI4KB, SDC3, NCDN, PRH2, CDC25A, OSBPL3, CLEC14A, RNF19B, CPNE5, RALGPS1, TMEM8B, ITGB1, GYPC, NO…
DAVICIONI_MOLECULAR_ARMS_VS_ERMS_DN	0.00162602	0.0176672	0.725254	1.94149	0	172	PRR16, COLEC12, MMP2, CREB3L1, ADGRA2, COL5A2, SLC1A3, SCARA3, FBLN1, PTN, CD248, NAV3, HIF3A, PMP22, SNCAIP, GPC4, PLBD1, LTBP4, DUSP4, LAMA2, EMILIN1, MFAP4, MFAP2, OLFML3, DENND2A, GLT8D2, ARL4A, SLC1A5, CACNA1G, EPHB3, FZD7, ADGRL1, TRPS1, KAZALD1, ISLR, SERPINH1, ITM2C, RBMS3, ITM2A, TPBG, GULP1, RHBDF1, NYNRIN, PTPN13, PTP4A3, KCTD12, PDGFRL, FABP5, IGF2BP2, ASAP3, EMP3, EFEMP2, LPAR1, OLFM…
HP_GENU_VALGUM	0.00169205	0.0176672	0.725236	1.86204	0	119	CYP19A1, COL1A2, CHST3, ACAN, COL9A2, CLIP2, NDN, ELN, COL9A1, FBN1, EVC2, FLNA, RUNX2, COMP, CSGALNACT1, TPM2, TRPS1, SERPINH1, PHEX, GLI1, SFRP4, ZEB2, NOTCH2, EVC, KIF7, MAGEL2, TGFB1, SLC26A2, TUBB3, GTF2IRD1, HSPG2, EIF2AK3, SKI
GOBP_REGULATION_OF_MUSCLE_CONTRACTION	0.00165289	0.0176672	0.724645	1.89004	0	134	CNN1, PLN, MYOCD, SCN4A, ADRA2C, OXTR, SPHK1, KIT, CAV1, CASQ2, CACNA1C, HSPB6, GJA5, ADRA2A, SLC9A1, MYL9, FGF13, TNNI2, CHRM2, FKBP1B, HRC, ACTN3, MYLK2, PLCE1, ADRA2B, EDN1, P2RX1, CASQ1, EDN2, MIR145, PRKG1, ADORA1, TPM1, TACR1, ITGA2, ATP1A2, PROK2, TBXA2R, PPP1R12B, P2RX4, KCNQ1, SPX, ANK2, RYR2, TNNT3, SSTR2, PTAFR, DAPK3, CALCRL, CALCA
MIR4292	0.0015873	0.0176672	0.724441	1.92026	0	151	ELFN2, MYOCD, LMOD1, DAGLA, PDGFRB, VASH1, NCAM1, HSPB7, P2RY2, WNT4, CLIP3, TANC2, CDR2L, SH3PXD2B, SLIT2, GPSM1, CDC42BPG, GALNT16, UNC5A, SLC45A4, XYLT1, NECTIN1, SOGA1, TMEM164, CALN1, PPM1F, TSPAN18, SAMD14, NBL1, ZBTB34, IGLON5, PIFO, HDAC7, EPB41L4A, RGMA, PHF24, MIEF2, HIP1, PI4KB, SDC3, NCDN, PRH2, CDC25A, OSBPL3, CLEC14A, RNF19B, CPNE5, RALGPS1, TMEM8B, ITGB1, GYPC, NOS1, CCDC102A, MDGA…
WP_SMALL_CELL_LUNG_CANCER	0.00172712	0.0176672	0.724109	1.80891	0	95	COL4A2, COL4A1, CDKN2B, LAMC3, BCL2, ITGAV, COL4A4, ITGA2B, LAMB1, RXRG, LAMA2, LAMA4, ITGA3, LAMC1, ITGA6, COL4A6, LAMC2, COL4A5, NFKB1, ITGA2, PIK3R3, AKT3, BIRC3, BAK1, BCL2L1, E2F2, COL4A3, APAF1, CCNE1, LAMB2, E2F3, E2F1, ITGB1, CDKN1A, RARB
MIR3184_5P	0.00165289	0.0176672	0.724072	1.88003	0	125	ELFN2, COL1A1, SCN4A, NCS1, CSMD2, TSPAN11, NRSN2, ARHGEF4, CADM3, SYP, SHANK1, TMEM184B, ADGRL1, NECTIN1, SLC6A9, ELF4, SLC52A3, DISC1, MICALL1, ROR2, EVC, PLEKHO1, PAQR8, NNAT, KDM5B, RGMA, CBX6, CDC42SE1, LASP1, DUSP8, NACC1, APBB1
HP_APLASIA_HYPOPLASIA_INVOLVING_THE_PELVIS	0.0017331	0.0176672	0.723575	1.69163	0	58	DLK1, CHST3, CCDC8, MEG3, MMP9, RUNX2, COMP, XYLT1, BMPR1B, SLC26A2, SLC39A13
CORDENONSI_YAP_CONSERVED_SIGNATURE	0.00172414	0.0176672	0.723542	1.68233	0	55	FSTL1, PMP22, FLNA, SLIT2, MARCKS, AXL, LHFPL6, TNS1, ANKRD1, BICC1, SHCBP1, CRIM1, FSCN1, STMN1, CAVIN2, COL4A3, CDC20, TOP2A, TGFB2, HEXB, GLS, ETV5, THBS1, EMP2, ECT2, TK1, CENPF, ITGB5, HMMR, ASAP1, SERPINE1, TSPAN3, ITGB2, AMOTL2
DESCARTES_FETAL_PLACENTA_EXTRAVILLOUS_TROPHOBLASTS	0.0017331	0.0176672	0.723472	1.69139	0	58	COL17A1, FSTL3, CILP2, FSTL1, SYT8, CERCAM, EGFR-AS1, SLC17A8, TNNI2, LDLRAD2, QSOX1, TAC3, PTGES, ASAP3
SENESE_HDAC2_TARGETS_DN	0.00169205	0.0176672	0.723239	1.85691	0	119	COL1A1, COL3A1, NEXN, LOX, COL5A2, SCARA3, TAGLN, LOXL1, IGFBP6, MYL9, RTKN2, LUM, GPNMB, MATN2, OLFML3, CDH11, MGAM, SYT11, TMEM200C, CRYAB, DTNA, PLCE1, ID4, KRT17, MSLN, EDN2, BEX1, TMEM255A, CAP2, MMP24, LBH, TPM1, EFEMP2, FOXS1, AQP1, BNC2, JPH3, KRT81, SPP1, SPX, ALDH3B1, IGFBP7, GXYLT2, CAVIN2, PDLIM1, TMEM100, BCAM
TCTCTCC_MIR185	0.00171821	0.0176672	0.723003	1.83155	0	106	LRRC15, EPHB2, PCDH10, PHYHIP, MLLT11, ANXA2, NTRK3, SYNM, SLC30A3, FMO2, PHLDB1, ADGRL1, THRA, KCNN3, LUZP1, PRX, DTX3, PCDHAC1, PAK6, CORO2B, SYNGAP1, EFNB1, ZNF385A
RHODES_CANCER_META_SIGNATURE	0.00174825	0.0176672	0.722942	1.70955	0	62	COL1A2, FAP, MMP9, MTHFD2, CRIP2, CDK1, CDKN3, SOX4, KPNA2, TOP2A, PAFAH1B3, IFNGR2, UBE2S
HP_JOINT_LAXITY	0.00162338	0.0176672	0.722764	1.95166	0	193	COL1A1, COL1A2, DLK1, COL5A1, ACAN, COL6A3, ADAMTS2, CLIP2, COL6A2, COL13A1, COL5A2, ELN, COL6A1, SNAP25, FLNA, MEG3, FKBP10, LTBP4, FGFR1, SELENON, COMP, CSGALNACT1, COL12A1, ZNF469, APC2, DCHS1, TPM2, TAC3, SERPINH1, XYLT1, PLAGL1, FBLN5, SLC6A9, TMEM165, TGFBR2, ANOS1, EFEMP2, PROK2, NOTCH2, GATA1, HACD1, FGF8, AGRN, EFNB1, SLC39A13, TUBB3, GTF2IRD1, SOBP
BUSSLINGER_ESOPHAGEAL_PROLIFERATING_BASAL_CELLS	0.00175439	0.0176672	0.722623	1.71987	0	66	COL17A1, SLC7A1, KRT15, ATP1B3, CAV1, PRC1, GPNMB, ITGA6, KRT19, MKI67, STMN1, TOP2A, TUBA1B, IL1R2, TK1, CENPF, KRT5, MT2A, RRM2
MOREAUX_B_LYMPHOCYTE_MATURATION_BY_TACI_UP	0.00171527	0.0176672	0.722423	1.78632	0	82	SLC6A8, USP27X-AS1, TUBB2B, C1QL1, PDGFB, NTRK3, PI16, KCNH2, SNN, FMOD, MRC2, MITF, MOB3A, PRX, CXCL1, MGC16275, EPHB6, DDR1, PLXNA1, PLAUR, LMNA, DMTN, TRIOBP, C3AR1, SASH1
CROMER_METASTASIS_DN	0.00169491	0.0176672	0.722312	1.76205	0	74	COL17A1, PKP1, GJB3, IGSF3, CAV1, FXYD3, ST6GALNAC2, ITGA3, PFKP, HSPA2, TPBG, C11orf80, PRSS3, KLF5, PHLDA2, GSTP1, RAB31, S100A11, SMTN, LAD1, CKB, TNNT3, ITGB4, CAV2, LMNA
HADDAD_T_LYMPHOCYTE_AND_NK_PROGENITOR_DN	0.00173611	0.0176672	0.722164	1.71328	0	63	SPON1, PRTN3, ELANE, PALLD, CTSG, VCAN, MS4A3, TNF, LYZ, F13A1, AZU1, RNASE6, ACSL4, CFD, SCN3A, MPO, MCM4, RAB31, NRXN2, S100A8, KIF15, CRIP1, CDC20, HGF, ZWINT, IL7R
TURASHVILI_BREAST_DUCTAL_CARCINOMA_VS_LOBULAR_NORMAL_DN	0.00172712	0.0176672	0.721904	1.7199	0	64	ACTG2, CNN1, MGP, CAV1, PTN, TAGLN, MYH11, IQCA1, SYNM, CRYAB, ID4, KRT17, ANXA1, PROM1, NTRK2, MAMDC2, GPM6B, PAK3, MMP7, PI15, ATP1A2, RHOQ, CFD, SFRP1, CRISPLD1, ZNF204P, ZBTB16
LEE_LIVER_CANCER_E2F1_UP	0.00174825	0.0176672	0.721898	1.70708	0	62	GPC3, COL1A1, ACTG2, KRT23, MFGE8, COL5A2, ANXA2, SPARC, PLAT, LCN2, CTSE, ANXA1, ANXA5, TFF3, JCAD, PPL, FABP4, SHCBP1, TM4SF4, TUBB2A
MIR10401_5P	0.00171233	0.0176672	0.721856	1.76504	0	75	CD177, TNFRSF21, FAM131B, C3orf70, P2RY2, KLHL4, MS4A2, CHD3, CCDC120, PARM1, GRID1, PDZD2, ZEB2, ZNF135, VIT, CYP2S1, MPIG6B, CACNA1A, SLC25A45, KLF7, RELN, LASP1, ZNF580, CCDC97, SHISA2, EMP2, GNAT1
GOBP_CELL_CELL_JUNCTION_ORGANIZATION	0.00162338	0.0176672	0.721837	1.9505	0	192	CD177, CLDN6, PRTN3, FRMPD2, JAM3, F2RL1, CLDN11, PKP1, CAV1, CTNND2, TNF, CADM3, CDH19, BMP6, SNAI2, ZNF703, FLNA, GJC1, NLGN4X, CDH6, SRC, GJA5, SDK2, SDK1, CDH11, GJA1, NECTIN4, RAMP2, HEG1, CDH24, VCL, DCHS1, PECAM1, INAVA, GJA4, CD9, RHOC, NECTIN1, CDH5, CNTNAP1, POF1B, ESAM, EPHA4, CDH13, TGFB1, MYO1C, CDH7, CDH22, ARVCF, FSCN1, PARD6G
LAKE_ADULT_KIDNEY_C28_INTERSTITIUM	0.00168919	0.0176672	0.721717	1.79634	0	85	MGP, COL4A2, PALLD, COL4A1, NEGR1, C7, SLIT3, COL4A4, CACNA1C, LAMA2, AKAP12, RERG, DACH1, LHFPL6, RBMS3, PRKG1, TACC1, TPM1, EBF1, TNC, ZEB2, AKT3, DCN, IGFBP7, ZBTB16, TMSB4X, ARHGAP10, RASAL2, INPP4B, THBS1, KIAA1217
HP_PLATYSPONDYLY	0.00171821	0.0176672	0.721402	1.82749	0	106	COL1A1, COL1A2, CHST3, ACAN, COL9A2, COL9A1, SPARC, FLNA, TNFRSF11A, FKBP10, FGFR1, COL10A1, RUNX2, BGN, COMP, SERPINH1, XYLT1, SGMS2, SFRP4, SLC26A2, SLC39A13, HSPG2, EXTL3, PTH1R, EIF2AK3
HOLLERN_EMT_BREAST_TUMOR_UP	0.00163934	0.0176672	0.721398	1.89437	0	139	FLNC, DBN1, RRAD, ADGRA2, MXRA8, HTRA3, SCARA3, LOXL1, LAMB1, PLAT, B3GNT9, VIM, MEDAG, MATN2, MARVELD1, SELENON, MRAS, PRRX1, NR2F1, F13A1, AXL, NFATC1, TIMP2, PHLDB1, MRC2, OSR1, ZFPM2, TGFBR2, ANKRD1, EMP3, EFEMP2, LPAR1, EPB41L2, IKBIP, VEGFC, PDGFRA, GPR34, CDH13, CSF1, CELF4, GLIPR1, ST3GAL2, DCN, OTUD7B, RIPOR1, ANGPTL2, HSPG2, DOK1, ITGA5, AP1S2, APBB1, GNB4, PLXND1, CCR2, FKBP9, RNF157, …
GOBP_CELLULAR_COMPONENT_MAINTENANCE	0.00173611	0.0176672	0.721165	1.6944	0	59	CD177, PRTN3, MYOCD, F2RL1, CBLN1, C1QL1, CTBP2, ITGA3, INAVA, IGF1R, MTMR2, SYNGAP1, ADGRB3
GOBP_EXTRACELLULAR_MATRIX_DISASSEMBLY	0.00173611	0.0176672	0.721015	1.73646	0	70	ELANE, MMP2, FAP, CTSV, CTSG, MMP19, MELTF, MMP14, MMP11, TPSAB1, MMP10, SH3PXD2B, MMP9, TIMP2, LAMC1, CMA1, IL6, MMP7, PDPN, CTSK, MMP16, TGFB1, FSCN1, DDR1, TIMP1
GOBP_SYNAPTIC_VESICLE_LOCALIZATION	0.0017301	0.0176672	0.720734	1.67246	0	54	SYNDIG1, KIF5A, KIF5C, MX2, AP3B2, MAP2, PCDH17, BRSK2, MX1, DNM3, BRSK1
GNF2_PCNA	0.00176991	0.0176672	0.720486	1.7191	0	67	PRC1, CCNB2, TYMS, MELK, GINS1, CDK1, DTL, FOXM1, MYBL2, MCM4, RACGAP1, SHCBP1, MKI67, DLGAP5, KIF15, CDC20, TOP2A, ZWINT, POLE2, BUB1B, MCM6, MCM2, TTK, CCNA2, CENPF, FEN1, RRM2, KIF18B, HMMR, NDC80, GMNN, RFC4, MCM5, MCM3
TONKS_TARGETS_OF_RUNX1_RUNX1T1_FUSION_ERYTHROCYTE_UP	0.00159744	0.0176672	0.720412	1.90975	0	152	NTS, COL1A2, PLPPR3, JAM3, ELANE, TNFRSF21, VCAN, SLC1A3, HSPB1, PXDN, ANXA2, IRAK3, PLAT, FUT4, FCAR, DKK2, TUBB6, GPNMB, PDGFA, ARL4A, ARMCX2, JAG2, MYOF, LAMC1, TM4SF1, EMP1, CLEC5A, PALM, PTP4A3, LAIR1, TLR7, UCHL1, OLR1, PPARD, NETO2, CH25H, RHOQ, TREM1, DENND5A, EEF1A2, P2RX4, TLR2, SOX4, MAGED2, SIRPAP1, DDR1, LILRA2, UPP1, IFI16, ARAP3, ECM1, ERG, GPR20, SLAMF8, SLC7A11, C3AR1, GIPC1, AMI…
GOMF_METALLOENDOPEPTIDASE_ACTIVITY	0.00170358	0.0176672	0.720263	1.80167	0	93	ADAMTS16, ADAMTS15, MMP2, ADAMTS2, ADAMTS3, ADAMTS12, PAPLN, ADAMTS9, MMP19, MMP14, PAPPA, MMP11, ADAM12, ADAMTS7, MMP10, MMP9, MEP1A, MMP17, ADAMTS8, ADAMTSL1, PHEX, MMP25, MMP7, MMP24, ADAM9, ADAMTSL2, ADAMDEC1, MMP28, MMP16, ADAM33, ADAMTS10, ADAM32, ADAM28, ADAM23, ADAM22, TRABD2A, ADAMTS6, ADAMTS14, MMP23B
HP_ABNORMAL_SUBARACHNOID_SPACE_MORPHOLOGY	0.00169205	0.0176672	0.720102	1.84908	0	120	USP27X, COL3A1, IL1RAPL1, LOX, ELN, DLG3, MYH11, FBN1, ITGA2B, SYP, AGTR2, ACTA2, EPB41L1, TCF4, PRKG1, PAK3, ACSL4, TGFBR2, ENG, ITGA2, MT-TQ, PTCHD1, STXBP1, EEF1A2, ACVRL1, ZNF711, GRIN1, SYNGAP1, MT-TW, KDM5B, ITGB3, BRSK2, CD109, RAB39B, TGFBR3
GSE6269_HEALTHY_VS_STAPH_PNEUMO_INF_PBMC_DN	0.00160514	0.0176672	0.720087	1.92849	0	165	COL17A1, PRTN3, CHST3, BPI, ELANE, MAP1A, QPCT, VCAN, SNCA, CD93, ITGA2B, CSF3R, S100P, PLBD1, FUT4, FCAR, FCN1, ENTPD1, MYL9, LCN2, CXCL8, LTF, S100A12, RNASE2, FLVCR2, CEACAM8, AZU1, QSOX1, TIMP2, GSN, LGALS3, CLEC5A, SORT1, RAB3D, ADAM9, S100A9, FPR1, MPO, CEACAM6, S100A8, FADS1, CYBRD1, ZMIZ1, CSF2RA, CHSY1, DEFA4, NCF4, CHMP3, SIRPAP1, TFE3, PTGIR, CSF2RB, ADM, ZYX, PLAUR, ANGPTL2, KLF4, IFN…
LIAN_LIPA_TARGETS_3M	0.00175131	0.0176672	0.719968	1.69643	0	61	MMP19, CLEC4E, XIST, SLC11A1, CLEC4D, GPNMB, FCGR2A, FKBP5, TREM2, SLFN12, TLR7, MYO5A, S100A9, CCR1, STEAP4, HMOX1, MPEG1, C3AR1, IL1R2, MMP12, CD68, UTRN, ACP5, MMP8, MSR1, PLA2G7, NEU1, SEMA7A
RUBENSTEIN_SKELETAL_MUSCLE_PERICYTES	0.00165563	0.0176672	0.719746	1.88175	0	137	COL3A1, MFGE8, MCAM, COL4A2, TUBA1A, COL6A3, COL4A1, TNFRSF21, COL6A2, MIR4435-2HG, EGFLAM, PDGFRB, TAGLN, SPARC, FLNA, ACTA2, MYL9, CYTOR, SPARCL1, TINAGL1, CAVIN3, SELENOM, LHFPL6, TPM2, ITM2C, PPP1R14A, GJA4, CD9, ANXA5, NOTCH3, CXCL12, TESC, CRIP2, TPM1, ASPN, MYH9, DPYSL2, CYGB, ISYNA1, SNCG, IGFBP7, COX7A1, TIMP1, CRIP1, PDLIM1
DESCARTES_FETAL_PLACENTA_STROMAL_CELLS	0.00175131	0.0176672	0.719581	1.69552	0	61	FMO1, COL16A1, PCDH10, DES, PKP1, CLMP, ELN, FREM1, CADM3, MATN2, SLIT2, GLI2, MSC-AS1, ACKR1, RTL9, ITGBL1, LINC02268, CNTN5, COL8A2, C1QTNF2, GXYLT2, LINC01695, TCF21, POU6F2, MATN1, GDF6, MMP23B
HP_HALLUX_VALGUS	0.00173611	0.0176672	0.719431	1.66628	0	53	COL1A2, CHST3, CLIP2, ELN, AEBP1, ZNF469, KCNN3, SCARF2, ZEB2, BMPR1B, ZMIZ1, RBBP8, PRDM5, FHL1, GTF2IRD1
ANDERSEN_CHOLANGIOCARCINOMA_CLASS1	0.00173611	0.0176672	0.719383	1.69021	0	59	KRT23, OXTR, PTPN14, SCTR, CTXN1, ITIH5, DBNDD1, PTHLH, CDH6, MTCL1, RGS4, VTCN1, KCNF1, CXCL6, ANKRD1, SLC4A3, GGT6, GOLGA7B, UBD, SPP1, TMEM156, TNFRSF12A, PIEZO2
WP_FOCAL_ADHESION	0.00162338	0.0176672	0.719186	1.94333	0	192	COL1A1, COL1A2, FLNC, ITGA8, COL4A2, COL4A1, COL6A2, COL5A2, CAV1, LAMC3, PDGFRB, PDGFB, BCL2, ITGAV, COL4A4, ITGA2B, VWF, FLNA, LAMB1, ITGA11, SRC, MAPK10, LAMA2, MYL9, PDGFA, LAMA4, PGF, ITGA9, VCL, THBS2, COMP, MYLK2, ITGA3, LAMC1, ITGA6, COL4A6, IGF1R, PAK3, LAMC2, ILK, ITGA2, TNC, PIK3R3, AKT3, VEGFC, PDGFRA, VASP, PAK6, RASGRF1, PPP1R12B, SPP1, FLT1, ITGB6, BIRC3, COL5A3, ITGB4, ITGB3, TNN,…
BERTUCCI_MEDULLARY_VS_DUCTAL_BREAST_CANCER_DN	0.00160514	0.0176672	0.71916	1.9291	0	170	SPOCK1, ACTG2, FLNC, LGR6, CAVIN1, PTPN14, MSRB3, FAP, FSTL1, MXRA8, ADAMTS12, BOC, SLIT3, CAV1, EDNRA, TAGLN, MDFI, CTNND2, NAV3, LMCD1, DACT3, SNAI2, FLNA, KCNMB1, MXRA7, ADAM12, LAMA2, ACTA2, MYL9, SPEG, COL8A1, SMIM10L2A, RGS4, KANK2, MAPK7, BGN, TGFB1I1, TPM2, SORT1, EDN2, C11orf80, MIR145, C20orf194, AOC3, SRPX2, MYH9, CNPY4, AQP1, EPHA3, PTPN21, SLC4A3, GPC1, SMTN, RFLNB, ATL1, AHNAK, CBR3…
GOMF_PHOSPHATIDYLSERINE_BINDING	0.00172712	0.0176672	0.718978	1.6754	0	56	MFGE8, SYT8, ANXA2, HAVCR1, MARK1, SYT11, TRIM72, AXL, JPH2, SMPD3, GRAMD1B, OSBPL5, SYT13, PLEKHN1, ANXA13, OSBPL10, CAVIN2
MARKEY_RB1_CHRONIC_LOF_UP	0.00170648	0.0176672	0.718753	1.8276	0	110	GPC3, STMN2, IL1RL1, SGCD, COL6A3, ANGPT2, VCAN, SMOC2, RAB3B, CYTH3, DKK2, AGTR2, SLC27A3, GJA1, SLC1A5, CXCL12, WDHD1, SFRP2, AQP1, PDGFRA, FADS1, NCAPH, COX6B2, STMN1, CBX6, CRIP1, SEMA3F, TOP2A, ANGPTL2, KLF4, DOK1, CASP2, MCM2, ANXA8L1, AREG, PLTP, TK1, CDKN1A, CBX2, KANK3, TPST1, HJURP
GOBP_REGULATION_OF_CELL_JUNCTION_ASSEMBLY	0.0016129	0.0176672	0.718668	1.93958	0	184	SYNDIG1, THY1, COL16A1, OXTR, EPHB2, IL1RAPL1, CBLN1, ASIC2, SNCA, CAV1, NTRK1, LRFN4, TNF, WNT4, GPC4, APOD, SNAI2, MMP14, SEMA4A, SRC, EFNA5, SLC9A1, GJA1, CLSTN1, NTNG2, VCL, CORO1C, SLITRK6, SLITRK4, EPHB3, NECTIN1, TPBG, CLSTN2, NTRK2, LRRC4B, GPM6B, SRPX2, PPM1F, EPHA3, FMN1, ABL1, SFRP1, ACVRL1, LRRN3, MYO1C, TLR2, S100A10, AGRN, ADGRB3, FAM107A, LRRN1, LRRTM1, IQGAP1, DAPK3, MEF2C, DLG5, …
GACAGGG_MIR339	0.00175131	0.0176672	0.718487	1.69294	0	61	SGCD, TRPC3, PODXL, PAPPA, EMILIN2, UNC5C, ADGRL1, THRA, EPHA4, MAPRE1, CNNM4, MYO1C, FLT1, NNAT, SYNGAP1, KDM5B, NOVA1, FHL1, NACC1, ABLIM2
HP_SHORT_FOOT	0.0017094	0.0176672	0.7183	1.83999	0	117	GPC3, DLK1, COL3A1, NDN, SHROOM4, CCBE1, FGD1, FBN1, GPC4, MEG3, FGFR1, GJA1, BGN, TRPS1, IGF1R, ADAMTSL2, STXBP1, MAGEL2, PRDM16, BMPR1B, SLC26A2, CHSY1, TUBB3, PTH1R, SKI, CCDC28B
GOBP_POSITIVE_REGULATION_OF_DNA_BIOSYNTHETIC_PROCESS	0.0017331	0.0176672	0.718225	1.71112	0	65	SMOC2, PDGFRB, PDGFB, SRC, PARM1, AURKB, WRAP53, PAK3, HGF, KLF4
HP_MANDIBULAR_PROGNATHIA	0.00160514	0.0176672	0.717787	1.92233	0	165	GPC3, HS6ST2, DLK1, SLC6A8, ACAN, CAVIN1, IL1RAPL1, CAV1, FBN1, GPC4, MEG3, FGFR1, ANTXR1, TNNI2, SH3PXD2B, CDH11, GJA1, SELENON, RUNX2, CACNA1G, APC2, ATP10A, ADAMTSL1, TWIST2, SLC12A2, PPARG, SFRP4, ZEB2, NHS, MAGEL2, TGFB1
JOSEPH_RESPONSE_TO_SODIUM_BUTYRATE_DN	0.00175747	0.0176672	0.717591	1.68139	0	60	ELANE, THSD7A, COL6A3, FSTL1, C7, MPP3, MYL4, CDH11, IL6, THRA, EMP3, AQP1, CSF1, CD300C, HSPG2, ELK3
HP_HOARSE_VOICE	0.0017094	0.0176672	0.717584	1.73887	0	71	GPC3, DLK1, ACAN, CLIP2, ELN, FBN1, GPC4, FLNA, MEG3, KRT17, THRA, LAMC2, AFF2, SLC26A2, SAMHD1, FLII, GTF2IRD1, ECM1, EDA
XBP1_01	0.00167224	0.0176672	0.717539	1.85514	0	123	ADCYAP1, PRR16, NMNAT2, RFTN2, IL1RAPL1, TMEM125, MMP14, GPR3, TYRO3, PRRX1, SULF1, CADPS, ARMCX2, TCF4, PTCHD1, HID1, APLN, MAGEL2, DENND5A, RAB25, PPP2R3A
CROONQUIST_NRAS_VS_STROMAL_STIMULATION_DN	0.00170648	0.0176672	0.717529	1.79057	0	91	COL1A2, COL16A1, APOBEC3B, INPP5J, COL6A3, DCLK1, VCAN, SPARC, SMARCD3, LAMB1, HSPB6, ACTA2, LAMA4, GJA1, CCNB2, SULF1, CADPS, AURKB, THBS2, TPM2, IL6, ITM2A, CCNB1, NOTCH3, TGFBI, PTP4A3, PTTG1, CDK1, PTGER3, FOXM1, CDKN3, MKI67, ZMIZ1, DLGAP5, IGFBP7, FSCN1, KIF2C, STMN1, TROAP, UBE2C, CDC20, IGFBP3, CDC6, CCNF, POSTN, IER3, MCM2
GOBP_ENDODERM_DEVELOPMENT	0.0017331	0.0176672	0.717495	1.72752	0	69	COL5A1, MMP2, COL4A2, ARC, COL5A2, SOX17, COL6A1, ITGAV, MMP14, LAMB1, DUSP4, COL8A1, MMP9, SOX7, COL12A1, LAMC1
BOYAULT_LIVER_CANCER_SUBCLASS_G1_UP	0.00171233	0.0176672	0.717429	1.82563	0	111	IGF2, MGP, PEG3, CTNND2, ADGRG1, ZNF165, DHRS7, MMP11, PRR15L, SPINT2, MATN2, PDGFA, TAX1BP3, S100A14, ARID3A, SPINT1, MAPK13, PLPP2, MPZL1, LAD1, AHNAK, KDM5B, SOX9, DDR1, TLR5, MEX3D, MYRF, LMNA
PETROVA_ENDOTHELIUM_LYMPHATIC_VS_BLOOD_DN	0.00160772	0.0176672	0.717362	1.9136	0	161	COL1A2, SLC6A8, SRPX, NPTX1, FAP, MT1B, TNFRSF21, CAPG, MLLT11, VCAN, COL6A1, TAGLN, ITGAV, CHST1, EFEMP1, BMP6, MMP14, ACTA2, PDLIM4, COL8A1, PROCR, RNASE1, RGS4, CXCL8, PGF, TP53I3, AXL, BGN, PLA2G4A, LOXL2, CDC42EP3, TPM2, IL6, ITM2A, TGFBI, CAP2, LAMC2, UCHL1, SRPX2, TPM1, EMP3, CXCL1, VEGFC, LTBP2, DKK1, ANXA3, FBXL2, FLT1, AGRN, FAM107A, CCL2, CTSC, UPP1, ITGA5, KRT7, CD44, SLC7A7, IER3, HM…
GOBP_NEGATIVE_REGULATION_OF_PROTEIN_DEPHOSPHORYLATION	0.0017331	0.0176672	0.71735	1.67708	0	58	ELFN2, PTN, TNF, MYOZ1, FKBP1B, MFHAS1, LGALS3, PPP1R14A, SWAP70, PPP1R1B, FKBP1A, MGAT5
KAYO_CALORIE_RESTRICTION_MUSCLE_UP	0.00169205	0.0176672	0.717216	1.78807	0	88	COL1A1, COL1A2, COL3A1, ELANE, TUBA1A, COL6A3, FAP, DES, MTMR11, CPA3, FLNA, HSPA6, LAMA2, LUM, CALB2, MAPT, RASSF2, TGFBR2, ENG, FABP5, MYH9, EMP3, RGS6, S100A11, HCLS1, UPP1, RBP1, HSPG2, PAFAH1B3
GOBP_EPHRIN_RECEPTOR_SIGNALING_PATHWAY	0.00169205	0.0176672	0.71716	1.78195	0	84	EPHB2, MMP2, NTRK1, SRC, EFNA5, ANKS1B, MMP9, EPHA6, NCK2, EFNB3, EPHB3, APH1B, PAK3, EPHA4, ANKS1A, EPHA3, EPHB6, GRIN1, EFNB1
MIR342_5P	0.00172414	0.0176672	0.716821	1.66671	0	55	C6orf223, IGF2, GPRC5A, MYOZ3, ACSL4, CKB, SYNGAP1, FRZB, ITGB4, SLC2A14, SIGLEC14
HP_ABNORMAL_DISTAL_PHALANX_MORPHOLOGY_OF_FINGER	0.0015949	0.0176672	0.716723	1.91991	0	164	GPC3, USP27X, DLK1, CHST3, IGF2, MGP, IL1RAPL1, DLG3, GPC4, EVC2, FLNA, PTHLH, MEG3, SYP, AGTR2, COL10A1, SOX11, COMP, TRPS1, NXN, JAG1, KCNN3, PAK3, ACSL4, GLI1, TGFBR2, CTSK, PTCHD1, ROR2, NOTCH2, EVC, KIF7, BMPR1B, EOGT, ZNF711, SOX4
GOBP_NEGATIVE_REGULATION_OF_TRANSMEMBRANE_TRANSPORT	0.0017452	0.0176672	0.716597	1.8049	0	102	PLN, HAMP, EPHB2, RRAD, CAV1, CASQ2, TNF, CACNB3, ADRA2A, MMP9, RGS4, FKBP1B, KCNH2, REM1, PEA15, GEM, OSR1, SLC6A9, MIR212, TCAF2, FABP5, FGF12, ATP1A2, ANK3, STK39, ACTN2, CTTNBP2NL, SLC43A2, PRKCE, KCNE5, THBS1, KCNE3, TWIST1
GSE22886_NAIVE_TCELL_VS_MONOCYTE_DN	0.00160514	0.0176672	0.716225	1.93915	0	198	CAPG, QPCT, VCAN, MTMR11, TOR4A, CD93, PLXNC1, NLRP3, IRAK3, CSF3R, SLC11A1, KCNMB1, PLBD1, FUT4, STX3, SEMA4A, SLC27A3, FCGR2A, CHST15, MARCKS, S100A12, CTBP2, CORO1C, FLVCR2, METTL9, TIMP2, CDC42EP3, LGALS3, PEA15, APOBEC3A, PLAGL1, KCTD12, MID1IP1, PRKCD, S100A9, APOBR, FPR1, RHOQ, NOTCH2, MNDA, S100A11, VNN2, NCF2, ZMIZ1, RTN1, TLR2, CCDC88A, NCF4, LILRA2, CSF2RB, PTAFR, FGL2, GRK3, NCF1C, LA…
SHETH_LIVER_CANCER_VS_TXNIP_LOSS_PAM3	0.00169491	0.0176672	0.716102	1.74315	0	73	GPC3, COL1A1, PGLYRP1, CDKN2B, ITIH5, AEBP1, SPARC, IGDCC4, TUBB6, LCN2, CCDC120, EHD4, PROM1, RHOC, CCNB1, ITGA6, UNC5B, TFF3, TPM1, TGFBR2, FABP5, TSPAN8, FABP4, TMEM71, MAFF, GALNT6, ISYNA1, MKI67, TNFRSF12A, AFP, DDR1, MYCN, UBE2C, IFI27L2, TMEM191C, GYG1, BEX2, SIDT1, PYGB, MCM6
GOMF_CALCIUM_ION_TRANSMEMBRANE_TRANSPORTER_ACTIVITY	0.00169491	0.0176672	0.716045	1.83866	0	118	ATP2C2, CHRNA7, ORAI2, NCS1, TRPC3, ANXA2, ITGAV, GRIN2C, SLC24A3, CACNA1C, TRPC1, CACNB3, GRIN2D, CACNG8, CACNA2D1, FKBP1B, CACNA1G, FAM155A, CACNA2D2, TRPM5, TMEM165, TRPC6, TRPM2, GRIN2A, CACNG4, CACNA1B, P2RX4, ITPR3, RYR2, GRIN1, CACNA2D3, TRPC4, CACNA1A, CACNB2, SLC8A2, CNR1, RYR1, CACNA1I, MCOLN3, SLC24A4, TMC1, ATP2A3, SLC8A1, TRPM6, ANXA2P2, CACNB4
MIR6868_5P	0.00171821	0.0176672	0.716031	1.82521	0	116	ARC, MAP1A, ASIC2, VASH1, NAV3, ASTN1, KLHL4, SDK2, IGF2BP1, CCDC149, CSGALNACT1, ABR, CRYGN, PEAR1, TAX1BP3, JAG1, SLC12A2, IGF2BP2, EPHA4, LIMA1, ANK3, ETV4, ZBTB34, CSF1, ITPR3, DUOX2, MAP2
GAO_STOMACH_24W_C5_PUTATIVE_PIT_CELL_PROGENITOR	0.00173611	0.0176672	0.715958	1.65823	0	53	CNN1, BCL2, SLC24A3, KCNMB1, WFDC1, ACTC1, HSPB8, RASSF3, CORO1C, SBSPON, PPP1R14A, NPB, TMEM51, OLR1, CFAP221, MICALL1, BCL11A, LDB3, HACD1, P2RX4, RSPO3
HP_THORACIC_HYPOPLASIA	0.00166113	0.0176672	0.715952	1.85467	0	124	ACTG2, DLK1, CHST3, ADAMTS3, DLG3, CCBE1, FBN1, EVC2, FLNA, MEG3, RUNX2, ITGA3, DCHS1, TPM2, SERPINH1, XYLT1, GLI1, CTSK, EVC, SLC26A2, AGRN, SOX9, HSPG2, LMNA, PTH1R, SKI, PCGF2, CASR, TPM3, HHAT, MATN3, DDR2, FGFR2
GAUSSMANN_MLL_AF4_FUSION_TARGETS_F_UP	0.00160514	0.0176672	0.715901	1.92639	0	176	HS6ST2, ACTG2, CNN1, EPN3, COL3A1, F2RL1, ADAMTS2, RRAD, LOX, COL6A2, GJB3, RNF150, SLC1A3, SCARA3, COL6A1, NDRG4, PDGFB, FBLN1, DKK3, GPC4, OGN, PLAT, PCDHB15, MEG3, EMILIN2, MATN2, SYNM, MFAP2, C1QTNF1, OLFML3, RGS4, LGALS9, CACNA1G, PLCE1, FMOD, PTP4A3, ADGRL3, OSR1, EPHA4, SCN3A, LTBP2, LDB3, BHLHE22
MIR5088_3P	0.00173913	0.0176672	0.715796	1.81764	0	112	SPON1, DNAJB5, IGFBP5, RAB3B, EFNA5, BCL6B, LAMA4, CHD3, RUNX2, EPB41L1, NCK2, PHLDB1, GPR161, GRAMD1B, ZNF704, LUZP1, CD209, ANK3, RNF122, JPH3, EPHB6, TMEM178B, MYO1C, TRIM9, MSX1, RSPO3
PLASARI_TGFB1_SIGNALING_VIA_NFIC_1HR_DN	0.00172712	0.0176672	0.715741	1.8091	0	105	GPC3, COL3A1, IGF2, PEG3, MAP1B, PTK7, TUBB2B, MYH11, SLC27A3, RGS4, PARM1, DPYSL4, TINAGL1, MEG8, PCSK5, LOXL2, ANGPT4, RGS17, SLC12A2, TPM1, LUZP1, NNAT, SNCG, COX6B2, PTH1R, NPR3, ATP9A
MIKKELSEN_IPS_HCP_WITH_H3_UNMETHYLATED	0.00173611	0.0176672	0.715547	1.6812	0	59	ADCYAP1, DIRAS1, NT5DC2, PCDHB11, PCDHB15, COL8A1, MFAP2, JPH2, RTL8B, TUBA3D, PCDHB5, SPIRE1, KIAA1755, SLC45A1, KRT27, GOLGA7B, TAL1, LRRC8E, PCDHB18P, PCDHB10, SSTR2, MYCN, LYPD2, SEC1P, RCVRN, PCDHB14
MORI_LARGE_PRE_BII_LYMPHOCYTE_UP	0.00169205	0.0176672	0.715414	1.77762	0	84	TUBA1A, HMGA1, PRC1, CCNB2, LGALS9, MELK, CCNB1, KIF23, ASF1B, CDK1, DTL, MYBL2, RACGAP1, CDKN3, MKI67, NCAPH, STMN1, KPNA2, E2F8, CDC20, TOP2A, UBE2S, MCM6, TUBB4B, MCM2, TTK, CDCA5, CCNA2, CDKN1A, CALM2, HJURP, RRM2
REACTOME_EPH_EPHRIN_SIGNALING	0.00169205	0.0176672	0.715402	1.78725	0	90	EPHB2, MMP2, MYH11, SRC, EFNA5, MYL9, MMP9, EPHA6, NCK2, EFNB3, EPHB3, APH1B, PAK3, EPHA4, MYH9, EPHA3, EPHB6, GRIN1, EFNB1
GOMF_TRANSMEMBRANE_RECEPTOR_PROTEIN_TYROSINE_KINASE_ACTIVITY	0.00173611	0.0176672	0.715391	1.68083	0	59	EPHB2, KIT, PDGFRB, NTRK1, NTRK3, EFEMP1, FGFR1, TYRO3, EPHA6, AXL, EFNB3, EPHB3, IGF1R, NTRK2, PDGFRL, EPHA4, ROR2, EPHA3, FLT3, PDGFRA, EPHB6, FLT1, CRIM1, DDR1
HP_ADDUCTED_THUMB	0.00171527	0.0176672	0.715244	1.76857	0	82	DLK1, COL6A3, CLIP2, COL6A2, ELN, COL6A1, FBN1, MEG3, TNNI2, CRLF1, COL12A1, TPM2, EDNRB, ZEB2, FBN2, TNNT3, GTF2IRD1, RELN, SEMA3D, PCGF2, CHST14
MODULE_493	0.0017331	0.0176672	0.715156	1.70381	0	65	CLIP2, LARP6, LAMB1, ARNT2, LAMA4, CHD3, GJA1, ST6GALNAC2, TCF4, AFAP1, MITF, PDLIM7, TPM1, EPHA4, CNNM4, ZMIZ1, MYLIP, SMIM29, TPTE2, CKMT2, SMURF2, DRAM1
FAN_EMBRYONIC_CTX_MICROGLIA_1	0.00158479	0.0176672	0.715038	1.89511	0	149	IQGAP3, PRC1, CDCA2, CCNB2, AURKB, MELK, DIAPH3, CCNB1, KIF23, ASF1B, PTTG1, BARD1, PHF19, CDK1, KIF4A, PBK, NCAPG, UBE2T, ANLN, KIF20A, FOXM1, CLSPN, CDKN3, SHCBP1, MKI67, NCAPH, DLGAP5, ATAD2, KIF2C, TUBA1C, KIF15, TROAP, FAM83D, EVI2B, KPNA2, UBE2C, CDC20, TOP2A, CKLF, ZWINT, PIMREG, ESCO2, NUF2, CCNF, CENPW, BUB1B, CDC25C, SGO2, TUBB4B, TTK, TK1, FANCD2, CCNA2, DEPDC1, CENPF, MAD2L1, HJURP, R…
HP_TRIANGULAR_FACE	0.00172712	0.0176672	0.714933	1.81767	0	113	COL1A1, HS6ST2, COL1A2, IGF2, CCDC8, FKBP10, TNNI2, MRAS, TRPS1, SERPINH1, NECTIN1, IGF1R, JAG1, SLC45A1, NOTCH2, TNNT3, SYNGAP1, PIEZO2, TRIP13, TBX2, MYCN, CDC6, EIF2AK3, AP1S2, BUB1B, KRAS
GOMF_GLYCOSAMINOGLYCAN_BINDING	0.00160256	0.0176672	0.714903	1.93769	0	200	ADAMTS15, SUSD5, COL5A1, ACAN, LGR6, CRISPLD2, ELANE, PGLYRP1, APLP1, LAYN, FSTL1, ADAMTS3, COL13A1, SERPINE2, CTSG, VCAN, EGFLAM, SMOC2, SLIT3, PTN, NLRP3, ADGRG1, SOD3, FBN1, CCDC80, PF4, LTBP4, FGFR1, DPYSL3, GPNMB, SLIT2, SULF1, TNFAIP6, PGF, LTF, BGN, THBS2, COMP, AZU1, ADAMTS8, TREM2, LAMC2, MMP7, BCAN, TGFBR2, CXCL6, ANOS1, ENG, HK1, EFEMP2, CEMIP, SELL, EVA1C, MPO, MDK, SFRP1, LTBP2, COL2…
WP_PRIMARY_FOCAL_SEGMENTAL_GLOMERULOSCLEROSIS_FSGS	0.00176991	0.0176672	0.71477	1.70546	0	67	ITGAV, PODXL, COL4A4, VIM, VCL, ITGA3, PLCE1, JAG1, COL4A5, TRPC6, ILK, MYH9, FAT1, TGFB1, NPHS1, DKK1, MKI67, AGRN, ITGB4, ITGB3, COL4A3, PLAUR, WT1, LAMB2, ITGB1, KRT8, CDKN1A, PLCG1, PARVA, ACTN4
GOBP_CHONDROCYTE_DIFFERENTIATION	0.00170648	0.0176672	0.714731	1.78359	0	91	RFLNA, ADAMTS12, EFEMP1, BMP6, SNAI2, PTHLH, WNT9A, ADAMTS7, SULF1, RUNX2, GLI2, COMP, LOXL2, TRPS1, SERPINH1, TGFBI, SMPD3, OSR1, TGFBR2, PKDCC, GLI3, SFRP2, MDK, WNT2B, TGFB1, RFLNB, OSR2, BMPR1B, ACVRL1, CYTL1, RARG, CHSY1, SULF2, SOX9, ZBTB16, MBOAT2, PTH1R, MEF2C, MATN1, EIF2AK3, ECM1, GDF6
NABA_ECM_REGULATORS	0.00162075	0.0176672	0.714701	1.93195	0	194	ADAMTS16, ADAMTS15, ELANE, TGM3, MMP2, CST2, ADAMTS2, CTSV, ADAMTS3, P3H3, LOX, ADAMTS12, SERPINE2, CTSG, HTRA3, ADAMTS9, SERPINB2, MMP19, ITIH5, LOXL1, TIMP4, MMP14, PLAT, PAPPA, MMP11, ADAM12, ADAMTS7, MMP10, MMP9, SULF1, CTSE, MEP1A, F13A1, HPSE, MMP17, PCSK5, ADAMTS8, TIMP2, LOXL2, ADAMTSL1, KAZALD1, SERPINH1, PRSS3, P4HA2, MMP25, MMP7, MMP24, ADAM9, SERPINA9, ADAMTSL2, ADAMDEC1, CTSK, P3H2, …
GOBP_CHAPERONE_MEDIATED_PROTEIN_FOLDING	0.00173611	0.0176672	0.714456	1.67864	0	59	DNAJB5, HSPB1, HSPA6, HSPB6, FKBP1B, FKBP5, HSPA2, DNAJC18, FKBP1A, UNC45B
INGRAM_SHH_TARGETS_DN	0.00175131	0.0176672	0.714419	1.68336	0	61	COL1A1, POU3F1, PTX3, TUBA1A, VCAN, SLC1A3, PTN, SPARC, CRLF1, LRRC17, TGFBI, GPM6B, AOC3, BAMBI, SFRP2, GNA12, SFRP1, FAM102B, MAGED2, HGF, CAV2, ACHE, CALCRL
CROONQUIST_NRAS_SIGNALING_DN	0.0017331	0.0176672	0.714314	1.71986	0	69	APOBEC3B, HMGA1, CCNB2, AURKB, CCNB1, PTP4A3, GINS1, PTTG1, CDK1, FOXM1, MYBL2, MCM4, CDKN3, MKI67, NCAPH, KIF2C, TRIP13, STMN1, UBE2C, CDC20, TOP2A, MYRF, ZWINT, CDC6, BUB1B, CDC25C, OIP5, CHEK1, MCM2, TK1, CCNA2, STIL, GNAI1, NDC80, WEE1
REACTOME_BINDING_AND_UPTAKE_OF_LIGANDS_BY_SCAVENGER_RECEPTORS	0.00168634	0.0176672	0.714082	1.78521	0	89	COL1A1, COL1A2, COLEC12, COL3A1, COL4A2, COL4A1, SPARC, SSC5D, COLEC11, IGHV2-70, IGHV4-39, IGHV3-7, IGKV5-2, IGHV3-33, IGHV1-46, IGLV2-11, IGHV1-69, IGKV1-12
BURTON_ADIPOGENESIS_8	0.00171821	0.0176672	0.713892	1.75963	0	79	TES, TUBA1A, LOX, CAPG, PTGIS, NCAM1, ITGAV, OGN, KDELR3, ACTA2, KCTD10, VCL, TCEAL9, VCAM1, CMTM3, EMP1, ANXA5, TPBG, TWIST2, PDLIM7, PRSS23, COL4A5, PDPN, MYH9, EMP3, RAB31, ANXA3, MSN
HP_ABNORMAL_PHALANGEAL_JOINT_MORPHOLOGY_OF_THE_HAND	0.0016	0.0176672	0.71364	1.92133	0	177	COL17A1, GPC3, ACTG2, CHST3, MMP2, COL6A3, ADAMTS3, COL6A2, COL6A1, HES7, NLRP3, CCBE1, FGD1, FBN1, GPC4, FLNA, TNNI2, SH3PXD2B, GJA1, PADI4, CRLF1, COL12A1, APC2, TPM2, TRPS1, XYLT1, NXN, TWIST2, LAMC2, TGFBR2, ASPN, ADAMTSL2, ROR2, CLCF1, FERMT1, PRDM16, CDT1, FBN2, TNNT3, SLC26A2, PIEZO2, EFNB1, ITGB4, SLC39A13, TUBB3
HP_DENTAL_CROWDING	0.00169205	0.0176672	0.713623	1.77317	0	84	COL1A2, COL3A1, IGF2, IL1RAPL1, LOX, EDNRA, FBN1, FGFR1, GJA1, EDN1, TRPS1, XYLT1, NOTCH3, PLCB4, SCARF2, ZEB2, ROR2, ABL1, FRAS1, GRIP1, KIF15, LMNA, CCDC28B, PCGF2
GOTZMANN_EPITHELIAL_TO_MESENCHYMAL_TRANSITION_UP	0.00176991	0.0176672	0.713131	1.70155	0	67	COL1A1, COL3A1, COL4A2, COL4A1, CTSV, COL5A2, PKP1, FBLN2, NCAM1, ACTA2, PDGFA, NR2F1, PLA2G4A, GATA2, EDN1, KIFC1, TNC, CSF1, MKI67, TEAD2, IGFBP7, CCL2, TIMP1, MAP4
MIR6804_5P	0.00175439	0.0176672	0.713034	1.69705	0	66	DLK1, PDGFRB, NTRK1, TMEM121B, MEOX1, UNC5B, DISC1, AKT3, SLC39A2, SEMA6D, PPP1R12B, TUBB4A, TAL1, MORC4, NFAM1, CELF3
HP_FIBROUS_TISSUE_NEOPLASM	0.00176991	0.0176672	0.712998	1.70532	0	68	KIT, CDKN2B, PDGFRB, PDGFB, FLNA, KRT17, NOTCH3, COL4A6, KCNN3, COL4A5, PRKCD
WP_PATHWAYS_REGULATING_HIPPO_SIGNALING	0.00169205	0.0176672	0.712948	1.78264	0	92	CDH16, KIT, PDGFRB, GNAL, NTRK1, CDH19, CDH6, FGFR1, CDH11, CDH24, CDH5, IGF1R, NTRK2, PRKCD, NGFR, PLCB4, PRKAR2B, FLT3, PDGFRA, CDH13, TEAD4, FLT1, TEAD2, CDH7, CDH22, PRKCE, PRKCI, PRKCG, EPHA2, FGFR2, CSF1R, TCF7L1, TEK
GSE6259_CD4_TCELL_VS_CD8_TCELL_UP	0.0016129	0.0176672	0.712914	1.9194	0	179	COLEC12, FLNC, JAM3, CAVIN1, MCEMP1, PTPN14, CPXM1, ADAMTS2, LAYN, FSTL1, GJB3, SLIT3, HSPB1, FBLN1, TAGLN, CLIP3, OGN, IGFBP6, LGI2, CACNB3, EMILIN2, FGFR1, ADAM12, ARHGAP23, TNFAIP6, KANK2, PLXNA4, TPSB2, ADGRL1, RHOJ, SORT1, IL6, NXN, KIF23, SLC7A6, PDLIM7, C1orf21, PHLDA3, ANKRD1, NETO2, PRKD1, EFEMP2, GPRC5B, CH25H, BNC2, FAT1, NPAS3, LTBP2, CSF1, GPX8, SRGAP1, RTN1, TEAD2, CHSY1, TUBB2A, SP…
SASSON_RESPONSE_TO_GONADOTROPHINS_DN	0.00168919	0.0176672	0.712775	1.77409	0	85	ACTG2, FLNC, TUBA1A, ACTA2, AKAP12, TYRO3, RGS4, AXL, VCL, ITGA3, TPM2, GEM, CAP2, ILK, PRKD1, PLCL1, EZR, TP53I11, TUBB2A, PTPN1, ATP9A, PTPRE, RASAL2, PDLIM3, THBS1
HP_PERIORBITAL_FULLNESS	0.00172414	0.0176672	0.712339	1.65628	0	55	USP27X, IL1RAPL1, ELN, DLG3, SYP, AGTR2, TWIST2, PAK3, ACSL4, PTCHD1, ZNF711, RAB39B, FGF10, PCGF2, MAB21L2
MIR4290	0.00173611	0.0176672	0.712187	1.6733	0	59	ELFN2, MAP1B, ARHGEF17, RGS17, ARHGEF2, CXCL12, HS3ST1, CLCF1, SNX8, ATP8A2, PRPH2, MYRF
HP_ABNORMAL_FEMORAL_NECK_HEAD_MORPHOLOGY	0.00159744	0.0176672	0.712159	1.8886	0	153	COL1A1, COL1A2, DLK1, CHST3, ACAN, COL9A2, ADAMTS2, COL9A1, FLNA, MEG3, FKBP10, COL10A1, SOX11, MMP9, RUNX2, BGN, COMP, CSGALNACT1, TRPS1, XYLT1, SLC12A2, GLI3, ADAMTSL2, STXBP1, TGFB1, BMPR1B, SLC26A2, SOX4, SLC39A13, HSPG2, EXTL3, LMNA, CDC6, EIF2AK3
GOBP_HEART_VALVE_DEVELOPMENT	0.0017331	0.0176672	0.711583	1.6636	0	58	HEYL, ADAMTS9, SLIT3, ELN, SNAI2, GJA5, EMILIN1, SLIT2, NFATC1, GATA5, DCHS1, JAG1, TGFBR2, NOTCH2, TGFB1, SOX4, SOX9, MEF2C, TIE1, TGFB2, SNAI1, TWIST1, ROBO1, TBX20
HP_APHASIA	0.0017094	0.0176672	0.711499	1.72412	0	71	COL1A1, COL1A2, ADAMTS2, TANC2, FGFR1, MAPT, TCF4, NOTCH3, TREM2, ATP1A2, MT-TQ, GRIN2A, ZMIZ1, MT-TW, FA2H
HP_PROTRUDING_EAR	0.0015873	0.0176672	0.711242	1.88527	0	151	CHRNA7, COL3A1, IGF2, COL6A3, COL4A1, CLIP2, COL6A2, GJB3, EDNRA, ELN, COL6A1, FBN1, WNT4, FLNA, CCDC8, FGFR1, ANTXR1, SPEG, TNNI2, SH3PXD2B, GJA1, NR2F1, TPM2, TRPS1, NECTIN1, SCARF2, NHS, CLCF1, GTPBP2, TNNT3, PIEZO2, GTF2IRD1, SLC1A4, RYR1, SKI, AP1S2, CHST14, ZNF462, INTS1
MIKKELSEN_IPS_WITH_HCP_H3K27ME3	0.0017331	0.0176672	0.711037	1.69399	0	65	WNT10A, SORCS3, IGF2, TMEM59L, HOXA2, ASIC2, NPAS4, NTM, ZNF536, PAPPA, CDH11, CRLF1, FOXL1, PCDHB16, CACNA1G, PCDHB7, FAM155A, ADGRL3, OSR1, FGF12
MIR486_3P	0.00160256	0.0176672	0.710876	1.89772	0	160	ELFN2, DIRAS1, EPHB2, ORAI2, NPTX1, CIDEC, HES7, LMCD1, BCL2, CHST1, DBNDD1, WNT4, TANC2, SRC, SCN2B, ZNF215, NKD1, RNF145, MEP1A, MOB3B, SPIB, PLXNA4, SLC6A11, ADGRL1, CACNA2D2, NECTIN1, SOGA1, CNTNAP1, CALN1, AATK, PPARD, CAPN6, CD209, MICALL1, FXYD6, WASF2, TMEM132E, CLCF1, PRX, C17orf97, DTX3, PAK6, SH3KBP1, TTYH3
GOBP_REGULATION_OF_EXTRINSIC_APOPTOTIC_SIGNALING_PATHWAY_VIA_DEATH_DOMAIN_RECEPTORS	0.00172712	0.0176672	0.710529	1.65571	0	56	FAIM, LGALS3, MIR221, PEA15, ARHGEF2, SFRP2, SFRP1, BMP5, RNF34, BMPR1B, FAIM2, TMBIM1, BCL2L1, HGF, HMOX1, THBS1, FADD, TNFAIP3, NOS3, SKIL, SERPINE1, ICAM1
WP_GLUCOCORTICOID_RECEPTOR_PATHWAY	0.0017331	0.0176672	0.710373	1.69241	0	65	MFGE8, B3GNT5, NAV3, GPR153, S100P, SNAI2, MGAM, CCL20, THBD, ALOX5AP, CDC42EP3, EDN2, ANKRD1, DNER, SLC26A2, BIRC3, CCL2, CAVIN2, SEC14L1, TGFBR3, AKAP13, AMIGO2, IL11, LRRC8A
HP_TOE_CLINODACTYLY	0.0017331	0.0176672	0.710139	1.69185	0	65	USP27X, IL1RAPL1, DLG3, FLNA, TANC2, SYP, AGTR2, XYLT1, PAK3, ACSL4, TGFBR2, PTCHD1, ZMIZ1, ZNF711
PAX8_TARGET_GENES	0.00173913	0.0176672	0.710116	1.74075	0	77	PRR29-AS1, COL5A1, MLLT11, ADGRG1, MEGF6, TMEM204, RHBDF1, PLCL1, SLC6A6, RPL32P3, MAFF, CELF4, SYNGAP1, PLEKHB1, CSF2RB, GNA15, CDC42SE1, MX1
GOBP_SMOOTH_MUSCLE_CELL_MIGRATION	0.00174825	0.0176672	0.710057	1.67908	0	62	MYOCD, IGFBP5, PDGFRB, NDRG4, PDGFB, BCL2, PLAT, SRC, PDGFA, SLIT2, MIR221, PRKG1, TPM1, PPARD, ITGA2, LPAR1, MDK, GSTP1, S100A11, SEMA6D, ITGB3, DDR1, PLXNA1, IQGAP1, IGFBP3, MEF2C, SSH1, POSTN
HP_DEVIATION_OF_THE_HALLUX	0.00171821	0.0176672	0.710035	1.73844	0	76	COL1A2, CHST3, CLIP2, ELN, AEBP1, TANC2, FGFR1, ZNF469, KCNN3, SCARF2, ZEB2, BMPR1B, ZMIZ1, RBBP8, PRDM5, FHL1, GTF2IRD1
ZHONG_SECRETOME_OF_LUNG_CANCER_AND_ENDOTHELIUM	0.00176991	0.0176672	0.709969	1.69401	0	67	COL1A1, CTSV, VIM, ACTC1, CLSTN1, VCL, BGN, VCAM1, KCTD7, EEF1A2, ANXA3, SPP1, IGFBP7, TUBA1C, YWHAZ, TNXB, TPM3, CTSD, LGALS3BP
GOBP_OUTFLOW_TRACT_MORPHOGENESIS	0.00175439	0.0176672	0.709834	1.68944	0	66	HEYL, SOX17, ELN, FOXC1, GJA5, SOX11, TBX1, JAG1, ZFPM2, TGFBR2, ENG, SFRP2, HAND2, FGF8, TBX2, FOXC2, MEF2C, TGFBR3, RYR1, PLXND1, TGFB2, NPY5R, TWIST1, FZD2, ROBO1, TBX20, FGFR2, FOLR1, RARB, PARVA, BMP7, SOX18
SERVITJA_ISLET_HNF1A_TARGETS_UP	0.0015873	0.0176672	0.709513	1.88069	0	151	ADCYAP1, STMN2, THY1, COL3A1, MCAM, DCLK1, COL5A2, SERPINE2, CAPG, SNCA, SCARA3, COL6A1, PTN, ANXA2, AEBP1, EFEMP1, FBN1, PMP22, DKK3, NTM, SNAI2, MMP14, SV2B, VIM, LYZ, PROCR, FGF13, CDH11, SPARCL1, AKAP12, RNASE1, NR2F1, BGN, THBS2, VCAM1, PLA2G4A, TIMP2, RAB6B, ID4, LGALS3, SERPINH1, ANXA1, RBMS3, RHOC, CXCL12, UCHL1, ADCYAP1R1, SERPINA9, PLCB4, EFEMP2, DUSP26, SCARF2, EPB41L2, NOTCH2, CSF1, D…
HP_ABNORMALLY_LAX_OR_HYPEREXTENSIBLE_SKIN	0.00165837	0.0176672	0.709424	1.8477	0	133	COL1A1, COL1A2, DLK1, SLC6A8, COL5A1, CHST3, COL3A1, ADAMTS2, CLIP2, COL5A2, ELN, PDGFRB, FGD1, AEBP1, FOXC1, FBN1, FLNA, MEG3, LTBP4, FGF20, ANTXR1, SPINT2, COL12A1, ZNF469, GSN, TRPS1, XYLT1, TWIST2, FBLN5
GOCC_ANCHORED_COMPONENT_OF_MEMBRANE	0.00163934	0.0176672	0.7092	1.86234	0	139	GPC3, CD177, THY1, XPNPEP2, GFRA3, SMPDL3B, LYPD1, NEGR1, CD24, NCAM1, RAB3B, FOLR3, NTM, GPC4, MELTF, EFNA5, RAET1G, CA4, RECK, NTNG2, CEACAM8, MMP17, MSLN, MMP25, BCAN, DPEP1, GPIHBP1, CNTN4, LY6G6C, GPC1, CEACAM6, CDH13, VNN2, CNTN5, RGMA, OPCML, GPC2, TNFRSF10C, PLAUR, ACHE, LYPD3, HYAL2, CD109, LYPD5, BST1, LYPD2, LY6H, GAS1, PRNP, SPRN, OMG, CNTN6, NRN1, IGSF21, FCGR3B, FOLR1
GOBP_POSITIVE_REGULATION_OF_CATION_CHANNEL_ACTIVITY	0.00175131	0.0176672	0.709174	1.671	0	61	GAL, EPHB2, ARC, KCNJ11, CACNB3, CACNA2D1, STAC2, JPH2, CASQ1, TREM2, GALR2, CRACR2A, ANK3, CACNG4, LRRC26, ANK2, ACTN2, CCL2, CACNB2, STAC, RELN, TMSB4X, CCR2, KCNE3
HP_HYPOPLASIA_OF_DENTAL_ENAMEL	0.0017331	0.0176672	0.709139	1.65788	0	58	COL17A1, AIRE, GJA1, NECTIN4, RUNX2, ITGA6, LAMC2, ITGB6, ITGB4
LIN_SILENCED_BY_TUMOR_MICROENVIRONMENT	0.00169205	0.0176672	0.709027	1.77283	0	92	KRT23, CTSV, ADAMTS9, AIF1L, S100P, FAM171B, LCN2, GPRC5A, EPB41L1, VTCN1, CXCL17, VSIR, EMP1, APOBEC3A, GCNT3, TACC1, GGT6, CEACAM6, C15orf48, KRT81, SLCO3A1, DKK1, ANXA3, CRIM1, SOX9, RHBDL2, ALDH1A3, EPS8L1, VSTM2L, KRT7, INPP4B, GABRP, GAS2L3, MALL, SLC4A11, CLDN7, SH3TC2, SAMD9, DAPP1, RARRES1
MIR7113_3P	0.00170068	0.0176672	0.708982	1.7546	0	83	ELFN2, ITGA8, MAP1A, NEDD9, OLAH, TANC2, PALD1, SPEG, NKD1, CHST2, SOX11, ASIC1, EBF4, CMTM3, EDN1, LBH, MICALL1, CNNM4, E2F2, KCNQ3, CD44, IGSF11, CCR2
GOBP_DEFENSE_RESPONSE_TO_GRAM_NEGATIVE_BACTERIUM	0.00173611	0.0176672	0.708907	1.6419	0	53	BPI, ELANE, F2RL1, CTSG, DEFA3, SLC11A1, LYZ, LTF, SSC5D, AZU1, IL6, RNASE6, CXCL6, IL23R, AQP1, DEFA4
GOBP_CALCIUM_ION_IMPORT	0.00169491	0.0176672	0.708818	1.72542	0	73	ATP2C2, PLN, PLPP4, PDGFRB, PDGFB, CACNA1C, CACNA2D1, CACNA1G, LGALS3, FAM155A, CXCL12, WNK3, TRPM2, CACNA1B, CCL2, TRPC4, CACNA1A, CACNB2, SLC8A2, CACNA1I, PRNP, CASR, SLC8A1
HP_MACULAR_PURPURA	0.00175747	0.0176672	0.708748	1.66067	0	60	COL1A1, COL5A1, COL3A1, COL5A2, ITGA2B, F13A1, ITGA2, GATA1, TBXA2R, ITGB3, ZBTB16, CD109, GP9, CHST14
HP_SLENDER_FINGER	0.0017094	0.0176672	0.708717	1.81544	0	117	ACTG2, COL3A1, COL6A3, LOX, COL6A2, ELN, COL6A1, MYH11, AEBP1, FBN1, FLNA, ACTA2, COL12A1, ZNF469, TBX1, FBLN5, PRKG1, BNC1, TGFBR2, EFEMP2, SCARF2, ZEB2, ABL1, FBN2, NR5A1, PIEZO2, ARVCF, CTSC, PRDM5, PSMC3IP, SKI, TGFB2, CHST14, MFAP5, PACS1, NALCN, FGFR2, CYP26B1, LFNG, B3GALT6, NPR2
HP_WIDE_ANTERIOR_FONTANEL	0.0017094	0.0176672	0.7087	1.71734	0	71	COL1A1, COL1A2, DLK1, ADAMTS2, FLNA, MEG3, ANTXR1, SH3PXD2B, DCHS1, GLI3, ROR2, KIF7, PIEZO2, SOX9
GOBP_REGULATION_OF_SYNAPSE_ASSEMBLY	0.00169205	0.0176672	0.708695	1.76431	0	87	SYNDIG1, OXTR, EPHB2, IL1RAPL1, CBLN1, ASIC2, SNCA, NTRK1, LRFN4, GPC4, SEMA4A, CLSTN1, NTNG2, SLITRK6, SLITRK4, EPHB3, NECTIN1, TPBG, CLSTN2, NTRK2, LRRC4B, SRPX2, LRRN3, TLR2, AGRN, ADGRB3, LRRN1, LRRTM1, MEF2C, DLG5
GOCC_TERTIARY_GRANULE	0.00160256	0.0176672	0.708617	1.88919	0	158	CD177, MCEMP1, PTX3, PGLYRP1, PKP1, QPCT, OLFM4, CD93, SNAP25, FOLR3, SLC11A1, CLEC4D, FCAR, LYZ, MMP9, MGAM, TNFAIP6, LTF, CEACAM8, QSOX1, TIMP2, CRISP3, CLEC4C, LGALS3, CLEC5A, ITGAM, PPBP, PRSS3, LAIR1, OLR1, OSCAR, TRPM2, TCN1, FPR1, FPR2, CXCL1
GOBP_FORMATION_OF_PRIMARY_GERM_LAYER	0.00173611	0.0176672	0.708471	1.78193	0	100	CRB2, COL5A1, ITGA8, MMP2, COL4A2, COL5A2, SOX17, COL6A1, ITGAV, FOXC1, MMP14, LAMB1, DUSP4, COL8A1, MMP9, GJA1, SOX7, COL12A1, ITGA3, FZD7, MIR145, ITGA2, SFRP2, DKK1, TAL1, ITGB4, ITGB3, FOXC2, KLF4, ITGA5, KIF16B, MESP2, EPHA2, SNAI1, ITGB1, TBX20, FGFR2, ITGB5
HP_LACRIMATION_ABNORMALITY	0.0017331	0.0176672	0.708453	1.68784	0	65	COL17A1, CLIP2, IGSF3, ELN, NLRP3, SEMA4A, SOX11, MAPT, TWIST2, SLC12A2, SOX4, COL8A2, GTF2IRD1, OVOL2, FGF10
GOBP_REGULATION_OF_VASOCONSTRICTION	0.00172712	0.0176672	0.708256	1.65042	0	56	ADRA2C, OXTR, ASIC2, CAV1, GJA5, ADRA2A, GJA1, HTR2A, KCNMB4, ADRA2B, EDN1, P2RX1, EDN2, DBH, HRH2, ATP1A2, TBXA2R, APLN, PTAFR, ADM, ADRA1D, KCNA5, SMTNL2, CASR, F2R
BURTON_ADIPOGENESIS_PEAK_AT_0HR	0.00175131	0.0176672	0.707776	1.6677	0	61	F3, MGP, RASL11B, PDGFRB, OGN, PLAT, ACTA2, MYL9, COL8A1, MARCKS, CRYAB, THBS2, TPM1, RAB11FIP5, SFRP2, CTSK, VEGFC, PDGFRA, CSF1, SPP1
GAO_ESOPHAGUS_25W_C4_FGFR1HIGH_EPITHELIAL_CELLS	0.00160514	0.0176672	0.707757	1.91622	0	198	COL17A1, DLK1, COLEC12, COL16A1, JAM3, XPNPEP2, MMP2, TRIM6, ADAMTS2, ZNF436, DAGLA, P3H3, TMEM132A, LPAR4, GRK5, FAM83C, SLIT3, PDGFRB, CRMP1, ADGRD1, PLXNC1, FBN1, ADGRB2, PI16, FKBP10, KDELR3, FGFR1, LAMA2, SVEP1, LUM, MFAP4, SH3PXD2B, GLT8D2, TNFAIP6, MN1, CHRDL1, THBS2, VCAM1, CMTM3, DCHS1, ADAMTSL1, LHFPL6, ISLR, ACKR1, ADGRL3, PDGFRL, SLC45A1, PKDCC, PI15, KCTD15, PBK, CTSK, IKBIP, ADAM33,…
HP_BROAD_FOREHEAD	0.00165289	0.0176672	0.707423	1.84512	0	134	ACTG2, DLK1, SLC6A8, CHST3, CLIP2, ADAMTS3, ELN, HES7, CCBE1, FGD1, GPC4, FLNA, CCDC8, MEG3, GJA5, ANTXR1, SH3PXD2B, CDH11, RUNX2, GATA5, COLEC11, TBX1, JAG1, ZFPM2, NOTCH2, ABL1, KIF7, FLII, FUT8, GTF2IRD1, MEF2C, FGF10, PCGF2, MESP2, KRAS, CHST14
GOCC_PLATELET_ALPHA_GRANULE	0.00168634	0.0176672	0.707313	1.76829	0	89	IGF2, MMRN1, SERPINE2, TOR4A, SNCA, PDGFB, SPARC, ITGA2B, VWF, PF4, PDGFA, LHFPL2, TREML1, F13A1, THBS2, QSOX1, PCDH7, PECAM1, ISLR, PPBP, CD9, STXBP1, CFD, GTPBP2, VEGFC, TGFB1, ACTN2, ITGB3, MAGED2, TIMP1, HGF, CD109, TMSB4X
YAO_TEMPORAL_RESPONSE_TO_PROGESTERONE_CLUSTER_6	0.00169491	0.0176672	0.707112	1.72126	0	73	CDH16, F3, RETN, ADRA2C, CAPG, HTRA3, C16orf89, EPCAM, PAM, LTF, PRSS23, CRIP2, CFD
WESTON_VEGFA_TARGETS	0.00169205	0.0176672	0.706926	1.76607	0	90	COL1A2, SLC6A8, THY1, OXTR, MGP, MMP2, COL6A3, FAP, ANGPT2, VCAN, ELN, COL6A1, EFEMP1, BMP6, VWF, CD34, MMP10, PGF, BGN, NID2, GJA4, CD9, GEM, FHL3, ANKRD1, ROR2, CXCL1, HSD11B2, UBD, ADORA2B, CCL2, HCLS1
GSE11057_PBMC_VS_MEM_CD4_TCELL_UP	0.00162602	0.0176672	0.706737	1.91016	0	195	CRISPLD2, MCEMP1, PTX3, NEXN, VSTM1, B3GNT5, QPCT, MTMR11, MS4A3, SERPINB2, LINC00968, SPARC, CLEC4E, ITGA2B, CSF3R, TMEM121B, PF4, NRGN, MYL9, FCGR2A, PADI4, MARCKS, RNASE2, F13A1, PLA2G4A, MYOF, TCF4, SORT1, SGMS2, RNASE6, SWAP70, PIP5K1B, ADAM9, PRKCD, SLC22A15, TNFRSF17, OSCAR, SIRPB2, ZEB2, FPR2, TREM1, PRKAR2B, RAB31, SYNGR1, RBP7, TTYH3, CYBRD1, FBN2, TCL1A, RTN1, CSF2RA, SOX4, CACNA2D3, C…
GOBP_REGULATION_OF_MICROTUBULE_CYTOSKELETON_ORGANIZATION	0.00165837	0.0176672	0.706737	1.84071	0	133	STMN2, INPP5J, MAP1B, MAP1A, SNCA, NAV3, MAP6, STMN3, CLIP3, EFNA5, HDGFL3, FGF13, MAPT, GPSM2, APC2, PHLDB1, CDH5, ARHGEF2, MID1IP1, KIF18A, MAPRE1, EPHA3, ABL1, MAP1S, TUBB4A, MAP2, CHMP4B, GAS2L1, FAM107A, STMN1
SASSON_RESPONSE_TO_FORSKOLIN_DN	0.00169205	0.0176672	0.706693	1.75594	0	84	ACTG2, FLNC, TUBA1A, ACTA2, AKAP12, TYRO3, RGS4, AXL, VCL, ITGA3, TPM2, GEM, CAP2, ILK, PRKD1, PLCL1, TP53I11, PTPN1, ATP9A, PTPRE, RASAL2, PDLIM3, THBS1, TK1, ITGB5, PI4K2A, TNFRSF11B
REACTOME_CLASS_B_2_SECRETIN_FAMILY_RECEPTORS	0.00171821	0.0176672	0.706501	1.74141	0	79	ADCYAP1, WNT10A, GHRHR, SCTR, ADM2, WNT4, PTHLH, WNT9A, GLP2R, VIPR2, RAMP2, FZD7, ADCYAP1R1, WNT6, GNG4, WNT2B, VIPR1, ADM, GNG8, PTH1R, CALCRL, CALCA, GNG5, GNB4, ADGRE5, UCN2, FZD2, GIPR
GGGGCCC_MIR296	0.00176991	0.0176672	0.706492	1.68571	0	67	POU3F1, DBN1, CLIP3, SRRM3, SOX11, KCTD17, SLC30A3, UNC5A, ADAMTSL1, TRPM2, SYNGAP1, GPC2, HOXD3, MAP7D2, SH3D21, PPM1N, ZBTB4, GMPR, CACNB1
HP_DISPROPORTIONATE_SHORT_STATURE	0.00169779	0.0176672	0.706442	1.79364	0	108	COL1A1, COL1A2, CHST3, ACAN, CREB3L1, EVC2, FGFR1, COL10A1, BGN, COMP, XYLT1, NXN, PHEX, GLI1, PKDCC, ROR2, EVC, BMPR1B, SLC26A2, SOX9, HSPG2, EXTL3, PTH1R
DESCARTES_FETAL_LUNG_LYMPHATIC_ENDOTHELIAL_CELLS	0.00172414	0.0176672	0.706279	1.6422	0	55	NTS, LRRC15, PTX3, LOX, CTHRC1, KLHL4, SLC27A3, SLC30A3, C5orf64, UNC5A, GJC2, RAB11FIP5, GGT5, CH25H, HOXD-AS2, SLC5A1, MSMP, HOXD9, LINC01197, KCNIP1, PHF24, HOXD3, PARD6G, LINC01748, FOXC2, RELN, POU4F1
HP_FACIAL_HYPERTRICHOSIS	0.00165289	0.0176672	0.706211	1.83365	0	125	CHRNA7, KIT, IL1RAPL1, MAP1B, FREM1, WNT4, SNAI2, FGFR1, CDH11, KLF13, XYLT1, NECTIN1, IGF1R, MITF, KCNN3, EDNRB, NOTCH2, ZNF711, CHSY1, FLII, FHL1, SLC1A4
GGGNNTTTCC_NFKB_Q6_01	0.00165289	0.0176672	0.706006	1.83217	0	127	WNT10A, TUBA1A, IL1RAPL1, TNFSF15, DCLK1, C1QL1, NTRK3, CCDC80, BATF, NRGN, BCL6B, GDPD5, NRIP2, RASSF2, PCSK2, PTGES, IL6, WRAP53, SMPD3, GEM, CNTNAP1, FHL3, SLC12A2, RELB, ZNF532, MYADM, FOXS1, MSC, BNC2, SH3KBP1, CXCR5, IER5, UBD, MADCAM1, MSX1, BIRC3, CD86, CSF2RB, CCND2, N4BP1, HSPG2, LASP1, FUT7, TNKS1BP1, SLAMF8, E2F3, TPM3, TNFRSF9, FGF1, MAML2
DESCARTES_MAIN_FETAL_IGFBP1_DKK1_POSITIVE_CELLS	0.0015949	0.0176672	0.705989	1.86692	0	148	ADAMTS15, LRRC15, THY1, IL1RL1, CRISPLD2, ADRA2C, LMOD1, OXTR, MMP2, CPXM1, MXRA8, OMD, CD248, MMP19, TCEAL3, APOD, IGFBP6, HSPB6, EMILIN2, LUM, MFAP4, CHST2, C1QTNF1, SSC5D, MAPK7, CHRDL1, CRYGN, LINC00092, ISLR, SH3RF3-AS1, SPSB1, PLPP1, ALOX15B, CTSK, CFD, S100A3, LTBP2, OSR2, DKK1, CAB39L, ABI3BP, DCN, SULF2, TIMP1, RBP1
GGARNTKYCCA_UNKNOWN	0.0017331	0.0176672	0.705987	1.69982	0	69	COL1A2, SRPX, DNAJB5, ATP1B3, NTRK3, RAMP2, PTGES, FXYD2, MITF, NIM1K, CEND1, SLC6A9, CEMIP, ETV4, MSX1, CD86, HSPG2, SKI, HOXB4, NPDC1, GPR119
WP_INTEGRINMEDIATED_CELL_ADHESION	0.0017094	0.0176672	0.705967	1.77583	0	98	ITGA8, CAV1, ITGAV, ITGA2B, ITGA11, SRC, MAPK10, ITGA9, VCL, MAPK7, MYLK2, ITGA3, ITGAM, ITGA6, PAK3, TNS1, ILK, CAPN6, ITGA2, AKT3, VASP, PAK6, ITGB6, ITGB4, ITGB3, ZYX, CAV2, ITGA5, MAPK12, BCAR1
HUMMERICH_SKIN_CANCER_PROGRESSION_UP	0.00168919	0.0176672	0.705814	1.75676	0	85	COL1A1, COL1A2, COL6A3, CPXM1, COL5A2, EPCAM, MMP14, S100A6, MMP9, LCN2, LGALS9, THBS2, VCAM1, RHOC, SSPN, KRT19, GPIHBP1, RIN1, CRABP2, GLTP, NCF2, TNFRSF12A, ITGB4, ITGA5, CCNF, CD44, HMOX1, TACSTD2
GSE2405_0H_VS_3H_A_PHAGOCYTOPHILUM_STIM_NEUTROPHIL_UP	0.00160256	0.0176672	0.70573	1.91377	0	196	COL1A2, ACTG2, MFGE8, MMP2, COL6A3, COL4A1, PKP1, SERPINE2, ECSCR, GRK5, BOC, ADAMTS9, PXDN, CTNND2, MYH11, LARP6, PLBD1, DUSP4, IGDCC4, PALD1, FCGR2A, SPARCL1, RAB34, VCL, GDPD5, BGN, PLA2G4A, VASH2, ALOX5AP, GALNT18, OLFML2A, RHOJ, GJA4, NXN, HTR7, FAM3D, LAIR1, TMEM51, HUNK, KCTD12, PLD4, LAMC2, SWAP70, PHLDA3, LUZP1, PDPN, SPINT1, MAPK13, RAB11FIP5, FXYD6, LPAR1, MSC, AQP1, OLFML1, GPC1, S100…
MIR299_3P	0.00176056	0.0176672	0.705715	1.6233	0	52	ACAN, FSTL4, DKK2, PRSS22, TCF4, PECAM1, PDE3A
TRAVAGLINI_LUNG_PERICYTE_CELL	0.00172712	0.0176672	0.705543	1.79379	0	113	MCAM, COL4A2, ADCY3, COL4A1, TNFRSF21, LAMC3, PDGFRB, PTN, ADGRD1, CSPG4, EFEMP1, GPC4, CDH19, LAMB1, GJC1, CDH6, DUSP4, SYNM, CHST2, PDZD2, ARHGEF17, NCK2, PLCE1, PDE8B, TMEM204, EGFL6, ITM2C, HSPA2, PEAR1, GJA4, SORT1, NOTCH3, TACC1, TESC, SLC12A2, ESAM, TRPC6, EBF1, DPYSL2, PAG1, CCDC102B, SEMA6D, EZR
CUI_DEVELOPING_HEART_VASCULAR_ENDOTHELIAL_CELL	0.00162602	0.0176672	0.705512	1.90349	0	189	FAM3B, COL1A1, COL5A1, SEZ6L2, MGP, MMP2, MMRN1, NES, LOX, COL5A2, SERPINE2, OMD, ELN, PTN, FBLN2, AIF1L, EFEMP1, KCNMB1, PI16, DKK2, MEGF6, CREB5, LTBP4, GJA5, EFNA5, PROCR, MFAP2, THBD, GJA1, GLT8D2, SULF1, HEG1, BGN, VCAM1, GATA2, CPXM2, SELENOM, CDC42EP3, KAZALD1, CRTAC1, MRC2, FBLN5, TSPAN2, SWAP70, PDGFRL, FBLIM1, ASPN, MYH9, EMP3, MMRN2, PI15, SFRP4, LIMA1, SFRP5, CTSK, CXCL1, MMP28, SFRP1…
GOBP_REGULATION_OF_WOUND_HEALING	0.00167785	0.0176672	0.705493	1.82075	0	122	F3, EPHB2, F2RL1, FAP, SERPINE2, SMOC2, CAV1, SERPINB2, PDGFB, TNF, MYOZ1, WNT4, PLAT, CD34, EPPK1, ADRA2A, WFDC1, C1QTNF1, PDGFA, THBD, GJA1, HPSE, EDN1, ALOX5, MIR221, ANXA1, CD9, PRKG1, SLC12A2, PRKCD, TSPAN8, TBXA2R, PDGFRA, FERMT1, DUOX1, TNFRSF12A, DUOX2
BEGUM_TARGETS_OF_PAX3_FOXO1_FUSION_UP	0.00172414	0.0176672	0.705272	1.6481	0	57	PLN, OMD, SLIT3, PLXNC1, SLIT2, NR2F1, ID4, DACH1, PCDH7, TPBG, CLSTN2, PEG10, EPHA4, PRKAR2B, LRRN3, PCDH17, CNR1, CALCRL
GOBP_SUBSTRATE_ADHESION_DEPENDENT_CELL_SPREADING	0.00171821	0.0176672	0.70522	1.7865	0	106	ITGA8, RADIL, LAMC3, OLFM4, FBLN1, NEDD9, ITGAV, MELTF, FLNA, LAMB1, SRC, EFNA5, ANTXR1, TYRO3, CSPG5, NTNG2, AXL, CORO1C, EPHB3, LAMC1, FZD7, BVES, PDPN, MYADM, ILK, MDK, ABL1, PREX1, S100A10, ITGB3, CARMIL1, MICALL2, DMTN, POSTN, TRIOBP, TACSTD2, LAMB2, ATRNL1, TEK, PARVA, ARPC2, FERMT3, ACTN4
GOBP_CELL_CELL_JUNCTION_ASSEMBLY	0.00165563	0.0176672	0.704876	1.83667	0	131	CLDN6, FRMPD2, JAM3, CLDN11, PKP1, CAV1, CTNND2, TNF, CDH19, SNAI2, ZNF703, GJC1, CDH6, GJA5, CDH11, GJA1, RAMP2, HEG1, CDH24, VCL, DCHS1, PECAM1, GJA4, CD9, RHOC, CDH5, CNTNAP1, POF1B, ESAM, MYO1C, CDH7, CDH22, ARVCF, FSCN1, PARD6G, DLG5, MICALL2, GPBAR1, PRKCI, CLDN4, EPHA2, SNAI1, ECT2, ARL2, GJB6, CLDN7
GOBP_MEGAKARYOCYTE_DIFFERENTIATION	0.0017094	0.0176672	0.704681	1.7076	0	71	KIT, CDKN2B, LOX, ITGA2B, PF4, MYL9, GATA2, TESC, WASF2, GATA1, TAL1, RAB7B, MPIG6B, ZNF385A, MEF2C, THBS1, FLI1, IL11
JOHANSSON_GLIOMAGENESIS_BY_PDGFB_UP	0.00172414	0.0176672	0.704591	1.6465	0	57	MCAM, SERPINE2, MARCKS, TPM4, CD9, MARCKSL1, TPM1, CDK1, PBK, PDGFRA, MKI67, SPP1, SULF2, CCND2, CDC42SE1, CDC20, TOP2A, TAGLN2, FRMD8, SDC3, DYNLT1, HMOX1, MCM2
REACTOME_RHOB_GTPASE_CYCLE	0.00173611	0.0176672	0.704577	1.69687	0	70	CAVIN1, MCAM, IQGAP3, CAV1, ACTC1, ARHGEF25, ARHGEF17, ABR, PCDH7, DIAPH3, ARHGEF2, ANLN, RACGAP1, ARHGEF5, PREX1
HOFFMANN_LARGE_TO_SMALL_PRE_BII_LYMPHOCYTE_UP	0.00160514	0.0176672	0.704532	1.86209	0	146	NT5DC2, TUBA1A, MYH11, MMP14, PRC1, CCNB2, AURKB, ABR, GSN, MELK, CCNB1, MTHFD2, KIF23, KIFC1, CRIP2, CDK1, WDHD1, KIF4A, RAD51, UBE2T, ANLN, KIF20A, RACGAP1, CDKN3, MKI67, NCAPH, DLGAP5, KIF2C, TRIP13, STMN1, TUBB3, FLII, KPNA2, E2F8, UBE2C, CDC20, TOP2A, UBE2S, TUBA1B, HELLS, CDC25C, MCM6, TUBB4B, CCNE1, ECT2, TTK, CDCA5, TK1, CCNA2, CDKN1A, FEN1, NEK2, SPDL1, MCM10, HJURP, ACTN4, RRM2
BURTON_ADIPOGENESIS_3	0.00173913	0.0176672	0.703948	1.77143	0	101	VCAN, WNT4, PRC1, TUBB6, CCNB2, TYMS, CCNB1, ASF1B, KLF5, CDK1, DTL, KIF4A, RAD51, AQP1, KIF20A, MNDA, MCM4, RACGAP1, SLCO3A1, MKI67, NCAPH, DLGAP5, KIF2C, KPNA2, E2F8, CDC20, HGF, TOP2A, CDC6, CDC7, CCNF, HELLS, LY6H, MCM2, DCK, TTK, TK1, FEN1, MCM10, MAD2L1, RRM2
AIZARANI_LIVER_C32_MVECS_3	0.00166113	0.0176672	0.703881	1.8234	0	124	FSTL3, SRPX, CLDN11, PTGIS, C7, FBLN2, IRAK3, FOXC1, VWF, FGFR1, MATN2, HSPB8, THBD, AKAP12, RNASE1, ARL4A, BMX, EHD4, HEG1, MAPK7, SOX7, VCAM1, PECAM1, ACKR1, TACC1, PRSS23, TNS1, ENG, DPYSL2, MMRN2, INMT, CXCL1, TAL1, CRIM1, HDAC7, IGFBP7, FKBP1A, PDLIM1, TMSB10, HYAL2, CALCRL, KLF4, PTPRB, TGFBR3
HP_ABNORMAL_ADIPOSE_TISSUE_MORPHOLOGY	0.0015949	0.0176672	0.703828	1.90121	0	182	COL1A1, COL1A2, PLN, COL3A1, CAVIN1, SGCD, NEXN, ADAMTS2, CDKN2B, CIDEC, DES, CLMP, CAV1, PDGFRB, FBN1, FLNA, FGFR1, ACTC1, LAMA4, CRYAB, VCL, VANGL2, TREM2, IGF1R, BAG3, CAP2, MT-TP, PRKCD, TPM1, RBM20, PPARG, ANKRD1, MT-TQ, PRDM16, LMNB2, HAND2, TGFB1, LDB3, ACTN2, GRM7, SAMHD1, CCL2, LIPE, FHL1, LMNA
GOBP_CELLULAR_RESPONSE_TO_ACID_CHEMICAL	0.00174825	0.0176672	0.703819	1.66433	0	62	COL1A1, COL1A2, COL16A1, MMP2, COL4A1, COL5A2, COL6A1, TNF, NEURL1, NTRK2, BCL11A, PDGFRA
GOBP_EPITHELIAL_TO_MESENCHYMAL_TRANSITION	0.00163666	0.0176672	0.703672	1.84806	0	140	COL1A1, ZNF750, CRB2, HEYL, FOXC1, WNT4, DACT3, SNAI2, ZNF703, FLNA, FGFR1, GLIPR2, LOXL2, PHLDB1, TGFB1I1, MIR221, IL6, JAG1, BAMBI, TGFBR2, PDPN, ENG, SFRP2, EPHA3, MDK, SFRP1, BMP5, TGFB1, RFLNB, FGF8, MSX1, SOX9, IL17RD, BCL9L, FAM83D, HGF, TMEM100, OVOL2, TGFBR3, DLG5, TGFB2, SNAI1, TWIST1, LOXL3, WWTR1, S100A4, DAB2IP, FGFR2, VASN, SPRED1
GSE13173_UNTREATED_VS_IL12_TREATED_ACT_CD8_TCELL_UP	0.00170648	0.0176672	0.703663	1.78923	0	110	ADAMTS16, HS6ST2, ALPK3, LMOD1, TRIM6, SPHK1, SCTR, SNCA, MOXD1, HSPB1, CHST1, SYP, IGDCC4, MYL4, ADAMTS7, MATN2, HHIPL1, EPHA6, CLEC11A, FLVCR2, CDC42EP2, LRRC7, PCDHB7, ISLR, UNC5B, AATK, EMX1, PRDM16, KCNT1, HOXA7, EBF2, SLC35G2, RTN1, FAIM2, PNCK, DUOX2, ARVCF, C1QTNF2, GNG8, RAPGEF3, TMCC2, ADRA1D
HP_TRANSIENT_ISCHEMIC_ATTACK	0.00173611	0.0176672	0.703378	1.6291	0	53	COL3A1, LOX, ELN, MYH11, FBN1, ACTA2, ACTC1, NOTCH3, PRKG1, TGFBR2, ENG, ACVRL1, LMNA, TGFBR3, TGFB2, KRAS, MFAP5, GDF2, TBX20, TLL1
KEGG_DILATED_CARDIOMYOPATHY	0.00171821	0.0176672	0.703377	1.73371	0	79	PLN, ITGA8, SGCD, ADCY3, DES, ITGAV, TNF, ITGA2B, CACNA1C, ITGA11, CACNB3, LAMA2, CACNG8, ACTC1, ADCY5, ITGA9, CACNA2D1, TPM4, ITGA3, TPM2, CACNA2D2, ITGA6, TPM1, ITGA2, ADCY8, PRKX, CACNG4, TGFB1, RYR2, ITGB6, CACNA2D3, ITGB4, ITGB3, CACNB2, LMNA, ITGA5, TGFB2, SLC8A1, ADCY4, TPM3, ADCY6, ITGB1, CACNB4
HP_ENLARGED_THORAX	0.00172414	0.0176672	0.703344	1.64359	0	57	CHST3, ACAN, FBN1, WNT4, CCDC8, MRAS, LMNA, EIF2AK3, PCGF2, KRAS, TNFRSF11B, RIT1
GOBP_REGULATION_OF_CARDIAC_CONDUCTION	0.00173611	0.0176672	0.703291	1.6289	0	53	ATP1B3, CASQ2, KCNJ11, TRPC1, GJA5, FXYD3, FKBP1B, NPR1, CASQ1, FXYD2, ATP1A2, FXYD6, ITPR3, ANK2, RYR2, TMEM65, SLC8A2, ATP1A4, RYR1, ATP1A1, ATP1B2, ATP2A3, SLC8A1
ONDER_CDH1_SIGNALING_VIA_CTNNB1	0.00170068	0.0176672	0.70315	1.74017	0	83	SPOCK1, COL1A2, EPHB2, CREB3L1, COL6A3, MAP1B, VCAN, TAGLN, LMCD1, MMP19, PODXL, FBN1, CADM3, KDELR3, ACTA2, MYL9, MFAP2, CDH11, PRRX1, CXCL8, BGN, ACKR1, FBLN5, TPM1, BEX4, ANOS1, PPL, CXCL1, GALNT10, LTBP2, BIRC3, IGFBP7, SOX9
CERVERA_SDHB_TARGETS_1_UP	0.00171821	0.0176672	0.703116	1.79229	0	116	COL1A1, SUSD5, SMPDL3B, TUBA1A, SCTR, APLP1, LYPD1, MAP1B, FSTL1, SERPINE2, ITIH5, NEURL3, SUSD4, PTHLH, PLBD1, MEGF6, TANC2, CACNB3, DUSP4, S100A6, TNNI2, MFAP4, ARHGAP23, GOLM1, HPSE, PCSK5, ST6GALNAC2, GALNT16, CLIC6, LOXL2, MYOF, LHX2, EDN1, KRT17, OLFML2A, NEURL1B, PRSS23, LAMC2, GALR2, PGM2L1, KIF3C, PTGER3, CFAP221, AQP1, ANXA13, WNT2B, RBP7, MINDY4, GPX8, NBDY, TMEM156, ITGB6, PLEKHG4B, T…
HP_ABNORMAL_MITRAL_VALVE_PHYSIOLOGY	0.00165289	0.0176672	0.702887	1.82502	0	125	COL1A1, COL1A2, ALPK3, FLNC, COL5A1, CHST3, CLIP2, LOX, COL5A2, ELN, FBN1, FLNA, ACTC1, GJA1, DZIP1, CRYAB, DTNA, BGN, DCHS1, XYLT1, FBLN5, TPM1, IL23R, ADAMTSL2, NOTCH2, KIF20A, AKT3, PRDM16, ADAMTS10, LTBP2, FBN2, CCND2, FHL1, GTF2IRD1, LMNA
HP_ABNORMALITY_OF_SECONDARY_SEXUAL_HAIR	0.00173611	0.0176672	0.702568	1.62722	0	53	COL17A1, ADAMTS3, CCBE1, EPS8L3, AXL, GLI2, BNC1, ZFPM2, ANOS1, NR5A1, ITGB4, SOX9, PSMC3IP, WT1, GNRH1, LHX4
GOBP_MUSCLE_CELL_MIGRATION	0.00169491	0.0176672	0.702532	1.7138	0	74	MYOCD, IGFBP5, PDGFRB, NDRG4, PDGFB, BCL2, PLAT, SRC, PDGFA, SLIT2, MIR221, ANXA1, PRKG1, TPM1, PPARD, ITGA2, LPAR1, PLEKHO1, MDK, GSTP1, S100A11, SEMA6D, ITGB3, DDR1, PLXNA1, IQGAP1, IGFBP3, MEF2C, SSH1, POSTN
GOBP_REGULATION_OF_EPITHELIAL_TO_MESENCHYMAL_TRANSITION	0.00170648	0.0176672	0.702422	1.75287	0	91	COL1A1, ZNF750, CRB2, FOXC1, DACT3, ZNF703, GLIPR2, LOXL2, PHLDB1, TGFB1I1, MIR221, IL6, JAG1, BAMBI, TGFBR2, PDPN, ENG, SFRP2, EPHA3, MDK, SFRP1, BMP5, TGFB1, IL17RD, BCL9L, OVOL2, TGFB2, SNAI1, TWIST1, WWTR1, DAB2IP, VASN, SPRED1, BMP7
GNF2_FEN1	0.00172712	0.0176672	0.702366	1.63669	0	56	PRC1, CCNB2, TYMS, GINS1, CDK1, DTL, FOXM1, MCM4, RACGAP1, SHCBP1, DLGAP5, E2F8, TOP2A, ZWINT, POLE2, MCM2, TTK, CCNA2, CENPF, FEN1, KIF18B, HMMR, NDC80, GMNN, RFC4, MCM5, MCM3
LE_EGR2_TARGETS_UP	0.00172712	0.0176672	0.702115	1.77466	0	105	POU3F1, NT5DC2, MCAM, TNFRSF21, IQGAP3, PRC1, TUBB6, CCNB2, MARCKS, CORO1C, SPECC1, CCNB1, MARCKSL1, KIF23, CDK1, TNC, RAD51, EDNRB, UBE2T, KIF20A, PLEKHO1, MCM4, EZR, P2RX4, MKI67, NCAPH, KIF2C, CCL2, REEP1, KPNA2, CDC20, TOP2A, CDC7, CD44, TRIM59
MCLACHLAN_DENTAL_CARIES_DN	0.00171821	0.0176672	0.702039	1.71887	0	76	GPC3, SPOCK1, SPON1, KIT, TUBB2B, OMD, XIST, ZNF423, TRPC1, FGFR1, KIF5C, SLIT2, PDZD2, ITM2A, TMEM255A, PEG10, PLCL1, ATP1A2, ANK3, MDK, OLFML1, OSR2, ISYNA1, AHNAK, COL8A2, COL5A3
DEMAGALHAES_AGING_UP	0.00173611	0.0176672	0.701979	1.62586	0	53	DCLK1, EFEMP1, APOD, VWF, S100A6, LYZ, GPNMB, FCGR2A, LGALS3, ANXA5, GFAP, ANXA3, SPP1, MSN
GOBP_MICROTUBULE_POLYMERIZATION_OR_DEPOLYMERIZATION	0.00170648	0.0176672	0.701888	1.78472	0	110	STMN2, INPP5J, MAP1B, MAP1A, SNCA, NAV3, STMN3, CLIP3, HDGFL3, FGF13, MAPT, CRYAB, APC2, CDH5, ARHGEF2, MID1IP1, KIF18A, MAPRE1, ABL1, MAP1S, TUBB4A, MAP2, GAS2L1, KIF2C, STMN1
MIR6880_5P	0.00170068	0.0176672	0.701856	1.73697	0	83	HEYL, GFRA3, ADAMTS9, PDGFB, NTM, GRIN2D, SDK2, EFNA5, PLXNA4, SGMS2, SOGA1, GINS1, PDLIM7, ZNF704, GPIHBP1, ELOVL4, FKBP1A, TMEM151A, C1orf116, LYPD5, SCUBE3, CCNE1, ESRP1, CCNJL, NFASC, PACSIN1
MENON_FETAL_KIDNEY_4_PODOCYTES	0.00162602	0.0176672	0.701652	1.89641	0	195	THSD7A, PTPN14, PALLD, CPXM1, NES, MXRA8, ADAMTS9, ANXA2, AIF1L, PODXL, ITIH5, COL9A1, COL4A4, FOXC1, SPARC, TCEAL3, NPNT, VIM, S100A6, SPINT2, MYL9, CHD3, TYRO3, SULF1, RNF145, TCEAL9, PLCE1, DACH1, MIR503HG, ANXA5, NTRK2, CXCL12, TPM1, MYH9, WASF2, NPHS1, EZR, SRGAP1, CRIM1, AHNAK, TCF21, PTH1R, TMSB4X, BCAM, TGFBR3, WT1
GOBP_REGULATION_OF_TUMOR_NECROSIS_FACTOR_MEDIATED_SIGNALING_PATHWAY	0.00172712	0.0176672	0.701536	1.63476	0	56	F2RL1, SPHK1, TNF, CLIP3, CCDC3, GSTP1, BIRC3, LAPTM5, SYK, MIR27B, TNFAIP3
LEE_LIVER_CANCER_ACOX1_UP	0.00174825	0.0176672	0.701415	1.65864	0	62	KRT23, MFGE8, COL4A2, CIDEC, QPCT, CD24, ANXA2, SLC24A3, PLAT, LCN2, CTSE, EDN1, ANXA5, FABP4, TM4SF4
HADDAD_T_LYMPHOCYTE_AND_NK_PROGENITOR_UP	0.00173611	0.0176672	0.70139	1.72046	0	78	DLK1, COL5A1, CAVIN1, F2RL1, LOX, GRK5, HSPB1, ZNF165, MEG3, TRO, PDZD2, ARMCX2, DACH1, BEX1, BAG3, TPM1, PLCB4, ANK3, MDK, TAL1, LAPTM4B, CCDC88A, ARMCX1, CACNB2
GOBP_REGULATION_OF_EMBRYONIC_DEVELOPMENT	0.00176056	0.0176672	0.701343	1.61324	0	52	CRB2, SOX17, WNT4, LAMA2, LAMA4, PHLDB1, OSR1, CDK1, PHLDA2, SFRP2, RPS6KA6, RACGAP1, WNT2B
REACTOME_SEMAPHORIN_INTERACTIONS	0.00173611	0.0176672	0.700589	1.6621	0	63	CRMP1, MYH11, PLXNC1, SEMA4A, DPYSL3, MYL9, DPYSL4, PLXNA4, RHOC, TREM2, PAK3, MYH9, DPYSL2, PLXNB3, SEMA6D, SEMA3A, PLXNA1, PLXND1, SEMA5A, ITGB1, LIMK1, PIP5K1C, PAK1, RAC1, ROCK2, SEMA4D, SEMA6A, CDK5R1, SEMA7A, PLXNA3, CD72, RRAS, RND1
HARRIS_HYPOXIA	0.00171821	0.0176672	0.700553	1.72675	0	79	F3, COL5A1, IGF2, CA12, ANGPT2, PDGFB, TAGLN, VIM, CXCL8, PGF, BIK, PFKP, EDN1, IL6, EDN2, TFF3, HK1, NFKB1, HK2, TGFB1, PKM, SPP1, FLT1, CCL2, CA9, ADM, HGF, IGFBP3, PLAUR, LRP8
RAMASWAMY_METASTASIS_UP	0.0017331	0.0176672	0.700549	1.66901	0	65	COL1A1, COL1A2, HOXA2, FBLN2, NOTCH3, PTTG1, UPK1A, ELF4
HP_DEVELOPMENTAL_GLAUCOMA	0.00172414	0.0176672	0.700541	1.63704	0	57	CHST3, PXDN, FOXC1, FLNA, SH3PXD2B, ADAMTSL1, GATA1, LTBP2, SAMHD1, FUT8, TWIST1, FGFR2, ADA2, TEK
GOBP_REGULATION_OF_SUBSTRATE_ADHESION_DEPENDENT_CELL_SPREADING	0.00172414	0.0176672	0.700518	1.63698	0	57	OLFM4, FBLN1, NEDD9, MELTF, FLNA, EFNA5, CSPG5, CORO1C, PDPN, MYADM, ILK, MDK, ABL1, PREX1, S100A10, CARMIL1, DMTN, POSTN, TRIOBP, TACSTD2
LEE_METASTASIS_AND_ALTERNATIVE_SPLICING_UP	0.00169491	0.0176672	0.700479	1.70512	0	73	MGP, CTSV, PTK7, P3H3, COL6A2, ELN, CCBE1, NLGN4X, ANKS1B, PLAGL1, COL4A6, IL3RA, ANKS1A, PLXNB3, FAT1, DDR1, GRK3, SLC1A4, BMF, MFAP5, F2R, BTK, ITGB5, LGALS3BP, FZD1, BCL2A1, CSNK1E
MIR5007_5P	0.00173611	0.0176672	0.700315	1.622	0	53	OXTR, COL5A2, COL14A1, SYNM, SOX11, RGS4, GRID1, ASIC1, CDC42EP3, XYLT1, CD9, PBK, GNA12
GOCC_ANCHORED_COMPONENT_OF_PLASMA_MEMBRANE	0.00173611	0.0176672	0.700073	1.62144	0	53	GPC3, CD177, THY1, CD24, FOLR3, GPC4, MELTF, EFNA5, CA4, NTNG2, GPIHBP1, GPC1, CNTN5, GPC2, LYPD3, HYAL2, GAS1, PRNP, CNTN6, IGSF21, FOLR1, MDGA1, NOD1
MIR328_5P	0.0017301	0.0176672	0.699885	1.62408	0	54	IGF2, MLLT11, FOXJ1, SHANK1, INAVA, NGFR, TUBB4A, SYNGAP1, COL5A3, ZNF385A, CBX6, VSTM2L, SKI, CPNE5, BRSK1, MEAF6, LMTK3, OTOGL, FBN3
DESCARTES_FETAL_LUNG_MESOTHELIAL_CELLS	0.00171527	0.0176672	0.699882	1.73058	0	82	ADCYAP1, CRB2, MGP, PODN, PTGIS, ELN, ADGRD1, PLAC9, GLP2R, GFPT2, SULF1, CTSE, RERG, SBSPON, MSLN, IL6, GEM, BNC1, OLR1, SFRP5, GRIN2A, WNT2B, NPHS1, DKK1, CRIM1, LIF, COL8A2, CA9, FNDC1, PRELP, LINC02381, BDKRB1, WT1, HAS1, BST1
TONKS_TARGETS_OF_RUNX1_RUNX1T1_FUSION_HSC_UP	0.00160514	0.0176672	0.699791	1.88304	0	176	NTS, COL3A1, IL1RL1, THSD7A, F2RL1, TUBA1A, DNAJB5, PALLD, NPTX1, FSTL1, VCAN, SERPINB2, HSPB1, ANXA2, NEDD9, NTRK3, SPARC, PLAT, MEG3, ACTA2, WFDC1, PROCR, MFAP2, CXCL8, TUSC3, ARMCX2, TGFB1I1, FZD7, CDC42EP3, ARID5B, GSN, TM4SF1, EMP1, SORT1, RHOC, HPGDS, PRSS23, UCHL1, BAMBI, TGFBR2, KIF3C, TCN1, ANK3, CH25H, P2RX4, SLC35G2, RGS13, SOX4, MAGED2, DDAH2, DDR1, HOXB6, LILRA2, IFI16, CALCRL, MARK4…
CUI_DEVELOPING_HEART_5TH_WEEK_VENTRICULAR_CARDIOMYOCYTE	0.00172414	0.0176672	0.699495	1.69418	0	72	CNN1, MCEMP1, DES, AIF1L, RAB9B, DKK3, GJA5, PDLIM4, TUBB6, CALB2, PAM, NR2F1, EHD4, SLC30A3, PDE8B, ITM2A, TESC, BVES, LINC01844, HAND2, SH3KBP1, PIFO, MYBPHL, ADM, RELN, PJA1, NR2F1-AS1, PDLIM3, STAR, CPNE5
MORI_IMMATURE_B_LYMPHOCYTE_DN	0.00169205	0.0176672	0.699465	1.74381	0	88	TUBA1A, IQGAP3, PRC1, CCNB2, GSN, MELK, CCNB1, MTHFD2, KIFC1, CDK1, DTL, RAD51, CDKN3, MKI67, NCAPH, DLGAP5, STMN1, KPNA2, E2F8, UBE2C, CDC20, TOP2A, TUBA1B, CHEK1, MCM6, TUBB4B, MCM2, DCK, TTK, CDCA5, CCNA2, CDKN1A, NEK2, MCM10, HJURP, ACTN4, RRM2
DESCARTES_FETAL_LUNG_SQUAMOUS_EPITHELIAL_CELLS	0.00159744	0.0176672	0.699411	1.87502	0	167	F3, ZNF750, KRT15, IGF2, APOBEC3B, EPHX3, CDKN2B, OVOL1, CTSV, PKP1, SERPINB2, DKK2, S100A2, LCN2, NECTIN4, FOXQ1, B3GNT3, SFN, CXCL17, ZNF365, PRSS22, CRISP3, TMEM159, KRT17, LGALS3, PTGES, VSIG2, APOBEC3A, GCNT3, KRT19, FAM3D, PHLDA3, POF1B, S100A9, PPL, PLEKHN1, MOSPD1, CEACAM6, C15orf48, IER5, SDCBP2, DUOXA1, GLTP, PADI1, CBR3-AS1, AC004816.1, MIEF2, HES4, RHCG, TMEM54, PPP1R13L, LYPD3, TTC9,…
ROSS_AML_WITH_PML_RARA_FUSION	0.00173611	0.0176672	0.699351	1.71546	0	78	MMP2, MAP1A, RASL12, PXDN, LRFN4, CPA3, SMARCD3, CCNA1, MXRA7, MEGF6, MEG3, FGF13, ALOX5, MRC2, JAG1, NAALADL1, STXBP1, CFD, MPO, AFF2, AGRN, HGF, MAP4, SLC1A4
GSE9509_10MIN_VS_30MIN_LPS_AND_IL10_STIM_IL10_KO_MACROPHAGE_DN	0.0015949	0.0176672	0.69904	1.84854	0	148	HAMP, SPHK1, SERPINE2, PDGFRB, ITGAV, CCBE1, PMP22, CD34, GLIPR2, PDLIM4, LUM, GJA1, CSF3, TMCC3, HRC, ABR, ITM2A, SGMS2, MTHFD2, GEM, PTTG1, GPM6B, FHL3, BAMBI, PPARD, FPR1, HK2, CTSK, MYBL2, SPACA6, GTPBP2, CCL17, VASP, SLC39A2, SPTLC2, LRRC32, FAM102B, TRIP13, ADM, N4BP1, LTA, TAGLN2
BASSO_HAIRY_CELL_LEUKEMIA_UP	0.00173913	0.0176672	0.699011	1.71352	0	77	SUSD5, PLXNC1, TIMP4, FGFR1, RECK, CTBP2, GAS7, MYOF, EMP1, ANXA1, HPGDS, TACC1, KCTD12, IL3RA, PRSS23, ENG, EPB41L2, FLT3, NOVA1, TIMP1, IGFBP3, IL18, SDC3, THBS1, MFAP5, IL1R2, WWTR1
DESCARTES_FETAL_THYMUS_VASCULAR_ENDOTHELIAL_CELLS	0.00165289	0.0176672	0.69901	1.81402	0	127	PLVAP, THSD7A, MCAM, RFTN2, PTPN14, COL4A1, ANO2, MMRN1, ECSCR, ADAMTS9, RADIL, CAV1, PODXL, HIF3A, VWF, PKHD1L1, TNFRSF11A, SNTG2, NFATC1, MEG8, RHOJ, GJA4, FAM155A, ITGA6, AOC3, COL15A1, EMCN, PPARG, TACR1, RGS6, FLT1, SEMA3A, ADGRF5, ZNF521, DOCK9, ST6GALNAC3, PCDH17, CAVIN2, NRG3, ELK3, RELN, CALCRL, PTPRB, ARAP3, BCAM, NR2F1-AS1, DLGAP1, HMCN1, ERG, TIE1, PRELID2, LYVE1, ADCY4, MEOX2, INO80C…
AMIT_EGF_RESPONSE_480_HELA	0.00159236	0.0176672	0.69879	1.86175	0	157	COL4A2, TMEM158, SPHK1, COL4A1, DCLK1, TNFRSF21, SERPINE2, TOR4A, NEDD9, HMGA1, PMEPA1, DUSP4, FGFR1, ACTC1, GPRC5A, SLC1A5, SFN, KRT17, TM4SF1, SERPINH1, RHOC, TPBG, ITGA6, ARHGEF2, GRAMD1B, PDLIM7, PHLDA2, ITGA2, P3H2, VASP, SMTN, ITPR3, TNFRSF12A, AGRN, SYDE1, TUBB2A, BCL2L1, ZYX, TSPAN14, PLAUR, DAPK3, ITGA5, LPCAT4, CD44, DUSP7, CCND3, PCGF2, TACSTD2, TUBB4B, MT1H, AMIGO2, MALL, IL11, BCAR3,…
LIEN_BREAST_CARCINOMA_METAPLASTIC_VS_DUCTAL_UP	0.00173611	0.0176672	0.698713	1.7139	0	78	GAL, NT5DC2, PTX3, TMEM158, CSPG4, COL9A1, FOXC1, LARP6, CDH19, BCAT1, FLNA, VIM, SRSF12, CXCL8, PLA2G4A, IL6, PLAGL1, GPM6B, FABP5, IGF2BP2, RTL8C, P3H2, S100A3, LRRC8C, FERMT1, MSN, TNFRSF12A, ADORA2B, EFNB1, UPP1, ADM, GABRA5
GOCC_PLASMA_MEMBRANE_RAFT	0.00172712	0.0176672	0.698702	1.76603	0	105	CD177, PRTN3, CHRNA7, PLVAP, CAVIN1, ATP1B3, PTGIS, CAV1, EHD2, SRC, EFNA5, CORO1C, HTR2A, CAVIN3, MYOF, ITGAM, MYO1D, TREM2, BVES, TGFBR2, PLPP1, KIF18A, ATP1A2, ADCY8, PLPP2, SELPLG, CDH13, EZR, MYO1A, KCND2, TRPC4, LIPE, CAVIN2, CAV2, PACSIN2, LRP8, CAVIN4, KCNA5, ATP1A1, HMOX1
HP_CUTIS_LAXA	0.0017094	0.0176672	0.698656	1.74765	0	94	DLK1, SLC6A8, CHST3, COL3A1, ADAMTS2, CLIP2, ELN, AEBP1, FOXC1, FBN1, FLNA, MEG3, LTBP4, FGF20, ANTXR1, SPINT2, ZNF469, GSN, TRPS1, XYLT1, TWIST2, FBLN5, EFEMP2
P53_DN.V1_UP	0.0016	0.0176672	0.698605	1.88258	0	178	COL17A1, COL1A2, F3, COL3A1, KRT15, NMNAT2, PTK7, COL13A1, AMPH, CD24, PTN, FBLN2, PODXL, EFEMP1, ZNF165, LOXL1, EPCAM, CLIP3, S100P, IGFBP6, EDIL3, SPINT2, SCRN1, CDH11, SLIT2, LHFPL2, ARL4A, SULF1, NR2F1, MARCKS, AXL, GPSM2, MYOF, PLCE1, OLFML2A, MSLN, ANXA1, CD9, TPBG, KRT19, PRSS3, TGFBI, KLF5, UCHL1, ELF4, PPARD, PPARG, ANKRD1, ITGA2, TSPAN8, CEMIP, PPL, SMAGP, CEACAM6, VASP, CDH13, MAFF, DK…
CUI_DEVELOPING_HEART_VALVAR_ENDOTHELIAL_CELL	0.00165837	0.0176672	0.69837	1.81891	0	133	CLDN11, IGFBP5, VCAN, MTMR11, C7, MMP19, WNT4, PMP22, DKK3, PKHD1L1, PTHLH, PLAT, PI16, DKK2, EDIL3, S100A6, C1QTNF1, HSPB8, CCL20, THBD, GJA1, GLT8D2, RGS4, CXCL8, TNFAIP6, CCDC3, CRYAB, BIK, NFATC1, OLFML2A, CD9, BEX1, TAC1, TPBG, NTRK2, GEM, ASPN, TSPAN8, HS3ST1, CTSK, AKR1B1, SELL, AQP1, CXCL1, PDGFRA, HAND2, IER5, MAFF, ANK2, S100A10, ITGB4, TUBB2A, TMBIM1, CRIP1, PDLIM1, ANGPTL2
TURASHVILI_BREAST_DUCTAL_CARCINOMA_VS_DUCTAL_NORMAL_DN	0.00161812	0.0176672	0.698311	1.88689	0	188	COL17A1, GPC3, ACTG2, CNN1, KRT23, OXTR, KRT15, MGP, PTX3, CLDN11, KIT, CTSV, RRAD, TUBB2B, PAPLN, FAM189A2, PTN, TAGLN, MYH11, APOD, IQCA1, MEGF6, SYNM, LTF, CRYAB, VTCN1, SBSPON, ID4, KRT17, FZD7, TM4SF1, ANXA1, TAC1, MIR145, FHOD3, C20orf194, MAMDC2, GPM6B, PAK3, LAMC2, MMP7, TNC, PI15, ATP1A2, RHOQ, CFD, PTPN21, SFRP1, MAFF, MAP2, ITGB4, HOTAIRM1, SOX9, ALDH1A3, ZNF204P, ZBTB16, EHF, CAV2, SE…
REACTOME_SIGNALING_BY_BRAF_AND_RAF_FUSIONS	0.00172712	0.0176672	0.698168	1.66335	0	64	KSR2, FAM131B, ITGA2B, VWF, SRC, VCL, KIAA1549, ITGB3, KSR1, ZC3HAV1, IQGAP1, LMNA, KRAS, ESRP1
SAMOLS_TARGETS_OF_KHSV_MIRNAS_DN	0.00172414	0.0176672	0.698156	1.63147	0	57	LDOC1, EPCAM, DKK3, PMEPA1, S100A2, SPINT2, FGF13, ITM2A, LZTS1, UCHL1, MID1IP1, NXPH4, BHLHE22, SPP1, IFI16, SLC1A4, CD44, VPS37C, PNMA8A, THBS1, SHISA2, CRY1
GOBP_POSITIVE_REGULATION_OF_CELL_MATRIX_ADHESION	0.00173611	0.0176672	0.698085	1.61684	0	53	THY1, COL16A1, WNT4, PPM1F, EFEMP2, DISC1, FMN1, ABL1, CEACAM6, FERMT1, SFRP1, CDH13, CSF1, S100A10, IQGAP1, EMP2, CCL21, RIN2, TEK
LEE_LIVER_CANCER_SURVIVAL_DN	0.00159744	0.0176672	0.697971	1.87116	0	167	NTS, TES, B3GNT5, BCAT1, LAMB1, S100A6, MARCKS, CTBP2, VCL, MMD, SERPINH1, CLIC1, INAVA, CCNB1, MTHFD2, IGF1R, KRT19, PDLIM7, KLF5, ZNF532, FABP5, PHLDA2, YWHAH, MAPRE1, UBE2T, ANLN, RMI2, ANXA3, ITPR3, DLGAP5, AGRN, ATAD2, ZNF681, TMSB4X, ZC2HC1A, TUBA1B, DYNLT1, IER3, MFSD10, PLP2, RALA, MCM6, MCM2, NFE2L3, ECT2, TTK, CCNA2, DEPDC1, CENPF, PELI1, CALM2
GOCC_ACTOMYOSIN	0.00176991	0.0176672	0.697786	1.66494	0	67	DBN1, PALLD, XIRP1, SHROOM4, PDLIM4, MYL9, TPM4, BAG3, PDLIM7, FHL3, FBLIM1, TPM1, ILK, MYH9, LIMA1, LDB3, FHOD1, FSCN1, FAM107A, ZYX, PDLIM1, SYNPO2, MICALL2, PDLIM3, TPM3, NOX4, PGM5, TEK, STX1A, ACTN4, MYH6, MST1R
SUNG_METASTASIS_STROMA_UP	0.00172712	0.0176672	0.697609	1.76327	0	105	COL5A1, THY1, COL3A1, CLDN11, CLIP2, COL5A2, VCAN, FBLN2, SPARC, LARP6, SNAI2, CDH6, SVEP1, TUSC3, GOLM1, THBS2, COL12A1, CDC42EP3, ALOX5, XYLT1, SPSB1, ANOS1, FABP5, TNC, CRABP2, DKK1, CKB, AGRN, SEL1L3
ROSS_ACUTE_MYELOID_LEUKEMIA_CBF	0.00171821	0.0176672	0.697549	1.72396	0	81	CLIP2, CAV1, MYH11, SPARC, CD34, TPSAB1, WFDC1, MN1, ABR, CLEC5A, CACNA2D2, HPGDS, CRIP2, DISC1, TBXA2R, SYNGR1, PTGER2, ITGB4, PTGIR, TMEM268, POU4F1, HYAL2, LAT2, VAMP5, CCND3, BAIAP3, C15orf39
PID_IL4_2PATHWAY	0.00173611	0.0176672	0.697493	1.63878	0	59	COL1A1, COL1A2, THY1, HMGA1, TFF3, CCL17, ITGB3, BCL2L1, LTA
MIR6728_5P	0.00174825	0.0176672	0.697452	1.64927	0	62	ALOXE3, CSMD2, APLP1, SLC1A3, FAM171B, CDH24, RBMS3, KDM4D, BCAN, EDNRB, SFRP5, SHCBP1, RSPO3, ADAM22
REACTOME_NUCLEAR_ENVELOPE_NE_REASSEMBLY	0.00172414	0.0176672	0.69728	1.68881	0	72	TUBA1A, TUBB2B, TUBB6, CCNB2, TUBA3D, CCNB1, CDK1, TUBB4A, CHMP4B, TUBB2A, CHMP3, TUBA1C, TUBB3, LMNA, TUBA1B, CHMP4C, TUBB4B
HP_LUMBAR_HYPERLORDOSIS	0.00172712	0.0176672	0.697245	1.66115	0	64	CHST3, ACAN, COL6A2, FBN1, COL10A1, SELENON, BGN, COMP, TPM2, XYLT1, CLCF1, ADAMTS10, SLC26A2, PIEZO2, HSPG2, EXTL3, RYR1, PCGF2, TPM3, MATN3
DESCARTES_FETAL_ADRENAL_SCHWANN_CELLS	0.00171821	0.0176672	0.6971	1.77696	0	116	GRIK3, PTX3, MCAM, TSPAN11, LYPD1, LAMP5, MYOZ1, CDH19, SV2B, PMEPA1, CDH6, LGI2, RXRG, STAC2, SLITRK6, ADAMTS8, SEMA3G, SOX8, OLFML2A, TAC1, GPM6B, WFDC2, PRIMA1, BCAN, NGFR, ATP1A2, GPC1, PRDM16, EXTL1, PLP1, AGRN, GINS3, SCRG1, PLEKHB1, CRISPLD1, LRRN1, LINC01748, ADAM23, LRRTM1
FLETCHER_PBMC_BCG_10W_INFANT_PPD_STIMULATED_VS_UNSTIMULATED_10W_DN	0.00160514	0.0176672	0.69701	1.87555	0	176	SPHK1, DAGLA, CLIP2, TNFRSF21, SLC1A3, PDGFRB, MMP19, GPC4, VWF, PLBD1, FCN1, VIM, SLC27A3, GLIPR2, S100A6, LYZ, GPNMB, LHFPL2, RAB34, RNASE1, MRAS, CORO1C, FLVCR2, TIMP2, MYOF, GSN, LGALS3, EMP1, ANXA1, ITGAM, CD9, RHOC, MITF, ICAM5, TGFBI, FHL3, SPINT1, PPARG, ENG, IGF2BP2, DPYSL2, FABP4, MNDA, SLCO3A1, GLIPR1, ZMIZ1, SPP1, S100A10, ALDH3B1, NLRC4, TMBIM1, CD86, ASPHD1, FKBP1A, FGL2, LMNA, PACS…
GSE10325_LUPUS_BCELL_VS_LUPUS_MYELOID_DN	0.00161031	0.0176672	0.696962	1.88694	0	199	CRISPLD2, QPCT, VCAN, CD93, NLRP3, P2RY2, CSF3R, SLC11A1, KCNMB1, HSPA6, SLC27A3, S100A6, FCGR2A, CTBP2, FLVCR2, GOLM1, HPSE, QSOX1, MYOF, LGALS3, PECAM1, ITGAM, APOBEC3A, TMEM164, TGFBI, KCTD12, APOBR, HK1, HK2, CFD, RAB31, S100A11, SLCO3A1, FHOD1, NCF2, ZMIZ1, TLR2, KIAA0513, ALDH3B1, TIMP1, LILRA2, UPP1, TLR5, GNA15, FGL2, PLAUR, RAP2B, KLF4, MPP1, ITGA5, PTPRE, FCGR1B, VPS37C, PLXND1, DYNLT1,…
GOBP_SPHINGOLIPID_BIOSYNTHETIC_PROCESS	0.00173913	0.0176672	0.696472	1.75262	0	101	ALOXE3, SPHK1, ELOVL7, TNF, B3GALT2, P2RX1, SGMS2, SMPD3, PRKCD, PLPP1, PRKD1, SPTSSB, PLPP2, ELOVL1, ST8SIA3, SPTLC2, CERS5, HACD1, A4GALT, ST3GAL2, ALDH3B1, FA2H, ST6GALNAC3, ST6GALNAC4, ELOVL4
GSE1460_INTRATHYMIC_T_PROGENITOR_VS_THYMIC_STROMAL_CELL_DN	0.00160256	0.0176672	0.696344	1.88831	0	196	SYNDIG1, F3, SLC6A8, TMCO3, CRISPLD2, TMEM158, CREB3L1, LDOC1, HOXA2, COL6A2, IGFBP5, MTMR11, EDNRA, MOXD1, DOK5, FOXC1, GPC4, PAPPA, STON1, VIM, PNMA1, TUBB6, EMILIN1, PDGFA, SLIT2, GLT8D2, DZIP1, TP53I3, TMEM184B, ARMCX2, VCAM1, OLFML2A, BEX1, PEA15, JAG1, SLFN12, PDGFRL, SRPX2, COL4A5, CXCL6, ANOS1, ZNF532, ILK, MYH9, GPRC5B, EDNRB, ELOVL1, SFRP1, DKK1, LRRC32, AKR1B10, CORO2B, ANXA3, EOGT, FB…
RUIZ_TNC_TARGETS_DN	0.00163666	0.0176672	0.696335	1.82879	0	140	SLC7A1, TMEM158, LYPD1, SERPINE2, CAV1, SERPINB2, NAV3, EFEMP1, TUBB6, GPRC5A, CXCL8, TYMS, AURKB, MYOF, PFKP, CDC42EP3, FOSL1, MELK, PEA15, NXN, ASF1B, GINS1, BARD1, OLR1, TPM1, CDK1, YWHAH, DTL, PBK, P3H2, FOXM1, MCM4, DKK1, SHCBP1, SLC38A1, ITGBL1, TNFRSF12A, CRIM1, ATAD2, GINS3, KIF2C, TRIP13, E2F8, UBE2C, CAV2, ZWINT, IL7R, CDC6, OGFRL1, CD44, OIP5, CDC25A, MCM6, THBS1, TUBB4B, MCM2, CCNE1, …
GOBP_VASCULOGENESIS	0.00169491	0.0176672	0.696273	1.69488	0	73	MYOCD, SOX17, CAV1, PDGFRB, ITGAV, GJC1, CD34, RAMP2, HEG1, NTRK2, ZFPM2, TGFBR2, ENG, TGFB1, ZMIZ1, TEAD2, ADM, TMEM100, TGFBR3, WT1, TIE1, EPHA2, EMP2, GDF2, TBX20, SPRED1, RIN2, ITGB8, APLNR, SOX18
MIR491_5P	0.00172712	0.0176672	0.695997	1.73868	0	95	CD177, KSR2, IGF2, DNAJB5, GALNT17, PTK7, ELN, FGD1, ZNF703, HSPB6, BCL6B, GRAMD1B, PYGM, MDK, NIPAL2, MSN, SYNGAP1
GOBP_EXTRINSIC_APOPTOTIC_SIGNALING_PATHWAY_VIA_DEATH_DOMAIN_RECEPTORS	0.0017331	0.0176672	0.695957	1.71394	0	80	BCL2, TNF, FAIM, LGALS3, MIR221, SORT1, PEA15, BAG3, ARHGEF2, SFRP2, SFRP1, BMP5, RNF34, BMPR1B, FAIM2, TMBIM1, BCL2L1, TNFRSF10C, HGF, HMOX1, THBS1, FADD, DAB2IP, TNFAIP3, BAX, NOS3, SKIL, SERPINE1, ICAM1
HP_HIRSUTISM	0.00160256	0.0176672	0.695834	1.85851	0	162	CYP19A1, DLK1, CAVIN1, MMP2, ADAMTS2, MAP1B, GJB3, SHROOM4, CAV1, CCBE1, WNT4, MMP14, FLNA, MEG3, SOX11, GJA1, CACNA1G, XYLT1, TWIST2, PPARG, GLI3, NOTCH2, GATA1, PRDM16, LMNB2, SOX4, CTSC, FUT8, HSPG2, LMNA, SKI, CCDC28B
GOMF_GROWTH_FACTOR_BINDING	0.00164474	0.0176672	0.69583	1.8098	0	128	COL1A1, COL1A2, COL5A1, COL3A1, GHRHR, FSTL4, COL4A1, IGFBP5, HTRA3, PDGFRB, COL6A1, PDGFB, PXDN, PTN, NTRK1, ITGAV, NTRK3, IGFBP6, LTBP4, FGFR1, PDGFA, KAZALD1, SORT1, ITGA6, RHBDF1, IGF1R, NTRK2, SRPX2, TGFBR2, ENG, NGFR, IL2RA, FLT3, GPC1, PDGFRA, LTBP2, ACVRL1, LRRC32, FLT1, CRIM1, ITGB4, ITGB3, IGFBP7
GOBP_MACROPHAGE_ACTIVATION	0.00170648	0.0176672	0.695738	1.73619	0	91	HAMP, BPI, IL1RL1, SPHK1, SNCA, CD93, TNF, SLC11A1, MAPT, SYT11, PLA2G4A, AZU1, MFHAS1, IL6, ITGAM, EDN2, TREM2, MIR145, TLR7, FPR2, ADGRF5, TLR2, CTSC, PRKCE, SYK, TLR8, THBS1
GSE1460_CD4_THYMOCYTE_VS_THYMIC_STROMAL_CELL_DN	0.00162602	0.0176672	0.695627	1.87682	0	189	COL1A1, SYNDIG1, SLC6A8, LRRC15, TMCO3, NT5DC2, CREB3L1, LDOC1, ADAMTS3, COL6A2, MLLT11, IGFBP5, DOK5, DHRS7, EMILIN1, OLFML3, SLIT2, GLT8D2, RECK, OLFML2A, PCDH7, BEX1, GULP1, PDGFRL, PHLDA3, SRPX2, RTL8C, CTSK, BNC2, ELOVL1, SFRP1, DENND5A, PPP2R3A, DKK1, AKR1B10, ANXA3, EOGT, MTMR2, GLIPR1, MEIS3P1, TNFRSF12A, ADORA2B, TUBB2A, ARMCX1, TFE3, RBP1, PLXNA1, TMEM100, KLF4, ZC2HC1A, TGFBR3, SSH1, D…
MORF_MYST2	0.00172712	0.0176672	0.695623	1.65728	0	64	PNMT, LGALS9, TUB, PCBP3, GPR161, RAP1GAP2, PTGER3, LY6G6C, APOBEC3C, USP11, LPAR2, ARVCF, PRPH, SLC12A4, GPRIN2, E2F1
PID_ENDOTHELIN_PATHWAY	0.00173611	0.0176672	0.695567	1.65018	0	63	COL1A2, COL3A1, ADCY3, EDNRA, GNAL, SRC, SLC9A1, ADCY5, PLA2G4A, EDN1, EDN2, SLC9A3, PRKCD, TRPC6, EDNRB, ADCY8, GNA12, GNAZ, GNA15, PRKCE, BCAR1, PRKCG, ADCY4, ADCY6
HP_SUPRAVENTRICULAR_ARRHYTHMIA	0.00170358	0.0176672	0.695537	1.73982	0	93	PLN, FLNC, CAVIN1, NEXN, COL4A1, DES, CASQ2, CACNA1C, GJA5, SCN2B, MYL4, ACTC1, SCN3B, CACNA2D1, DTNA, KCNH2, GATA5, KIF20A, KCNQ1, ANK2, ACTN2, SEMA3A, RYR2, CACNB2, FHL1, LMNA, RYR1, SCN1B, KCNA5, KCNE5, KCNE3, SCN4B, MFAP5, TBX20, KCNJ5, TMEM43, TLL1
DURANTE_ADULT_OLFACTORY_NEUROEPITHELIUM_OLFACTORY_ENSHEATHING_GLIA	0.00173913	0.0176672	0.695468	1.76602	0	112	MFGE8, GFRA3, TUBA1A, SERPINE2, PTN, NCAM1, ITIH5, SOD3, SPARC, PMP22, DKK3, CDH19, PLAC9, VIM, EDIL3, PDLIM4, RNASE1, NR2F1, MARCKS, CRYAB, GAS7, KCNMB4, NTRK2, GPM6B, ANGPTL7, AATK, TSPAN8, ZEB2, FADS1, SPP1, PLP1, S100A10, FRZB, SNCG, SCRG1, STMN1, PLEKHB1
TRAVAGLINI_LUNG_ALVEOLAR_FIBROBLAST_CELL	0.00160256	0.0176672	0.695214	1.85591	0	160	GPC3, COLEC12, ITGA8, SGCD, MMP2, COL6A3, COL13A1, TMEM119, SNCA, MOXD1, LMCD1, MMP19, CCBE1, LINC00968, PMP22, DKK3, NCAM2, NPNT, LTBP4, SVEP1, SPINT2, COL8A1, LUM, MFAP4, OLFML3, CDH11, LAMA4, SLIT2, SLC1A5, FMO2, CHRDL1, ADAMTS8, FIBIN, ISLR, ANXA1, MRC2, FBLN5, ANGPT1, MAMDC2, GPM6B, AOC3, LBH, MYADM, ITGA2, INMT, VEGFC, PDGFRA, BMP5, CDH13, LRRN3, SRGAP1, ABI3BP, SAMHD1, PIEZO2, EFCC1, PTGIR…
MIR146B_3P	0.0017331	0.0176672	0.695188	1.65623	0	65	C6orf223, MLLT11, LOXL1, ASTN1, SOX11, UNC5C, PRRX1, NCK2, EPHB3, TULP3, SCG3, SMPD3, ELF4, PAK6, TMEM178B, ABCG4, PRDM6, CELF2, CYB561D1, RGL1
HP_ABNORMALITY_OF_THE_PULMONARY_ARTERY	0.00171233	0.0176672	0.695007	1.76857	0	111	DLK1, COL3A1, MGP, CLIP2, ELN, FBN1, WNT4, SNAI2, MEG3, TANC2, LTBP4, FGFR1, MRAS, BGN, TBX1, MITF, FBLN5, JAG1, TGFBR2, EFEMP2, EDNRB, ZEB2, NOTCH2, EOGT, ZMIZ1
LAIHO_COLORECTAL_CANCER_SERRATED_UP	0.00171233	0.0176672	0.694991	1.76854	0	111	PALLD, CAV1, PXDN, ANXA2, SPARC, PMP22, LAMB1, PAM, PLA2G4A, RASSF2, LAMC1, TCF4, TM4SF1, EMP1, ANXA5, NXN, GCNT3, EMP3, DPYSL2, CEACAM6, IQGAP1, TAGLN2, ELK3, MBD4, POSTN
GOBP_NEGATIVE_REGULATION_OF_EPITHELIAL_CELL_MIGRATION	0.00169491	0.0176672	0.694899	1.69518	0	74	ANGPT2, ADAMTS9, VASH1, TNF, MIR483, DNAJA4, EPPK1, AGTR2, SLIT2, CORO1C, MIR221, ANGPT4, HDAC5, MIR212, PPARG, MMRN2, TBXA2R, MIR132, TGFB1, ACVRL1, SEMA3A, DCN, KLF4, MEF2C, THBS1, TACSTD2, MEOX2, GDF2, DAB2IP, SPRED1
HP_SHORT_PALM	0.00171233	0.0176672	0.694766	1.74415	0	97	GPC3, COL9A2, NDN, CCBE1, FGD1, FBN1, GPC4, EVC2, FLNA, FGFR1, CRLF1, BGN, TRPS1, IGF1R, ADAMTSL2, ROR2, GATA1, EVC, MAGEL2
LAKE_ADULT_KIDNEY_C26_MESANGIAL_CELLS	0.00160514	0.0176672	0.694751	1.86947	0	176	SPOCK1, PRR16, ITGA8, MGP, COL4A2, PALLD, COL4A1, IL1RAPL1, IGFBP5, C7, PDGFRB, HSPB1, SPARC, ITGA11, LAMA2, UNC5C, AKAP12, CACNA2D1, COL12A1, TCF4, LHFPL6, ARID5B, FBXL7, RBMS3, PDE3A, MYO1D, PRKG1, TACC1, TEX41, TNS1, PIP5K1B, EMCN, PPARG, ENG, DAAM2, PLPP1, PLCL1, MYH9, EBF1, ZEB2, EPB41L2, AQP1, AKT3, SLCO3A1, COL25A1, ADGRF5, CRIM1, AHNAK, PIEZO2, IGFBP7, ZBTB16, NRG3, TMSB4X, MEF2C, NBEA, P…
NAKAYAMA_SOFT_TISSUE_TUMORS_PCA1_DN	0.0017331	0.0176672	0.69473	1.67271	0	69	DLK1, SEZ6L2, PEG3, NDN, MDFI, ITIH5, GPC4, TRO, SOX11, CRLF1, EFNB3, CACNA1G, LHX2, ADGRL1, ITM2C, TAC1, NTRK2, CAP2, GPM6B, PEG10, COL4A5, LRRN2, CAPN6, HSD11B2, SFRP1, ISYNA1, NNAT
MIR660_3P	0.00169205	0.0176672	0.694725	1.732	0	88	KSR2, IGF2, EPHB2, ORAI2, TRNP1, TNFSF15, RNF24, RAB3B, MMP14, CACNG8, ZPLD1, EFNB3, VASH2, HRH2, MICALL1
GOBP_REGULATION_OF_PROTEIN_IMPORT	0.00172414	0.0176672	0.694601	1.62316	0	57	APOD, FLNA, AGTR2, BAG3, ANGPT1, PRKCD, GLI3, FERMT1, TGFB1, ARHGEF5, HCLS1, HYAL2, ECT2, NUTF2, PKIA
GOBP_PRESYNAPTIC_ENDOCYTOSIS	0.0017331	0.0176672	0.694435	1.62351	0	58	SYT8, AMPH, SNCA, NLGN4X, STON1, SYP, SYT11, MX2, SNCG, MX1, DNM3, BTBD8, SYT5, DNAJC6, DNM1L, SLC17A7, PACSIN1, STX1A, NLGN3, NLGN2, PIP5K1C
GOBP_REGULATION_OF_BMP_SIGNALING_PATHWAY	0.00169491	0.0176672	0.694433	1.69404	0	74	GPC3, FSTL3, CRB2, FSTL1, HTRA3, FBN1, ZNF423, SOX11, SULF1, CHRDL1, ITGA3, CDH5, BAMBI, PPARG, ENG, SFRP4, SFRP5, SFRP2, NOTCH2, NBL1, ABL1, SFRP1, ACVRL1, MSX1, CRIM1
CHIARADONNA_NEOPLASTIC_TRANSFORMATION_CDC25_UP	0.00169205	0.0176672	0.694388	1.78305	0	120	DLK1, SLC6A8, THY1, IL1RL1, IGF2, MGP, PTX3, VCAN, SMOC2, NCAM1, LOXL1, GPC4, NPNT, AGTR2, LAMA4, CCNB2, THBS2, VCAM1, IL6, SLC12A2, PDPN, CXCL6, DPEP1, CAPN6, TNC, ANK3, LPAR1, MNDA, LTBP2, CSF1
MIR4300	0.00173611	0.0176672	0.694316	1.63132	0	59	COL9A2, NPTX1, PPFIA4, RAB9B, CLEC4E, HMGA1, PLXNA4, FLRT1, OR7D2, NETO2, LY6G6C, PRX, ATP8A2, KIAA0513
WP_EPITHELIAL_TO_MESENCHYMAL_TRANSITION_IN_COLORECTAL_CANCER	0.00157978	0.0176672	0.694145	1.8416	0	150	WNT10A, CLDN6, DLK1, MMP2, COL4A2, CLDN11, COL4A1, PKP1, COL4A4, SPARC, WNT4, SNAI2, WNT9A, MMP9, TUSC3, FOXQ1, JAG2, FZD7, TWIST2, NOTCH3, COL4A6, JAG1, COL4A5, TGFBR2, MAPK13, PIK3R3, WNT6, ZEB2, NOTCH2, FOXM1, AKT3, WNT2B, TGFB1
TRAVAGLINI_LUNG_PLASMACYTOID_DENDRITIC_CELL	0.00169205	0.0176672	0.694041	1.76805	0	109	GAPT, TNFRSF21, MAP1A, LAMP5, AEBP1, PMEPA1, THBD, CIB2, RUNX2, SCAMP5, CORO1C, SPIB, VASH2, PLXNA4, TCF4, TPM2, CLEC4C, ITM2C, C12orf75, TGFBI, SMPD3, GPM6B, TLR7, PHEX, RNASE6, PLD4, BCL11A, MYBL2, SPNS3, LRRC26, TP53I11, SEL1L3, NAPSB, CCDC88A, ST6GALNAC4, STMN1, SULF2, CSF2RB, SYK, CXCR3, MPEG1, SIDT1, EPHA2, LINC00996, BMF, UNC93B1, PACSIN1, MZB1, KRT5
GOBP_POSITIVE_REGULATION_OF_CHEMOKINE_PRODUCTION	0.0017301	0.0176672	0.693929	1.61026	0	54	ADCYAP1, IL1RL1, TNF, LGALS9, IL6, TLR7, ALOX15B, TLR2, SYK, POSTN, HMOX1, TWIST1, CLEC7A
GOCC_AZUROPHIL_GRANULE_LUMEN	0.00168919	0.0176672	0.693872	1.72704	0	85	RETN, PRTN3, BPI, ELANE, CTSG, ANXA2, DEFA3, LYZ, RNASE2, AZU1, PRKCD, FABP5, MNDA, MPO, CTSC, IMPDH1, PADI2, HEXB, PYGB, TUBB4B, TRAPPC1, GRN, RNASE3, ADA2
HP_DEVIATION_OF_TOES	0.00164474	0.0176672	0.693615	1.80217	0	126	USP27X, COL1A2, CHST3, IL1RAPL1, CLIP2, ELN, DLG3, AEBP1, FLNA, TANC2, SYP, FGFR1, AGTR2, ZNF469, XYLT1, KCNN3, PAK3, ACSL4, TGFBR2, SCARF2, PTCHD1, ZEB2, BMPR1B, ZMIZ1, ZNF711, CHSY1, RBBP8, PRDM5, FHL1, GTF2IRD1, RAB39B
MIR3150A_3P	0.00168634	0.0176672	0.693592	1.73399	0	89	DLK1, THY1, SCN4A, GRIK3, SEZ6L2, CAVIN1, IGFBP5, VCAN, FREM1, FKBP10, FGFR1, CDR2L, CIB2, PCDHB4, ISLR, C1orf21, WNK3, PRX, EVC, ZNF280B, NBL1, SYNGAP1, FA2H, RIMS3, NOVA1, TTC9, BCAM, PDZD7, NACC1, NCDN, C20orf202, PLEKHS1, SEMA5A, CCDC97
BURTON_ADIPOGENESIS_2	0.00173611	0.0176672	0.693389	1.66992	0	70	IL1RL1, SPHK1, COL4A1, BCAT1, GJA1, TPM4, RHOJ, FKBP5, FOSL1, PTGES, SLC7A6, SPSB1, ANK3, SLC6A6, TEAD4, SAMHD1, TUBB3, TIMP1, TGFBR3, ITGA5, PRKCE, CCND3, SNAI1, SASH1, MAP3K6, TLL1, TLE1, HSPH1, IL1R1
CHEN_LVAD_SUPPORT_OF_FAILING_HEART_UP	0.0017094	0.0176672	0.693314	1.744	0	98	FSTL3, CNN1, FLNC, CHST3, DNAJB5, NES, TIMP4, SNAI2, LAMB1, ANKRD2, MFAP4, PLA2G5, VCL, FKBP5, TMEM204, MTHFD2, ANKRD1, PLPP1, IER5, NCKIPSD, DOCK9, ZBTB16, FHL1, HYAL2
GOBP_REGULATION_OF_PHAGOCYTOSIS	0.00167785	0.0176672	0.693181	1.72946	0	86	PRTN3, MFGE8, PTX3, F2RL1, SPHK1, ITGAV, TNF, SLC11A1, PLA2G5, SYT11, GATA2, AZU1, TUB, TREM2, PPARG, ITGA2, FPR2, RAB31, TLR2, CCL2
GOBP_POSITIVE_REGULATION_OF_BLOOD_VESSEL_ENDOTHELIAL_CELL_MIGRATION	0.00172414	0.0176672	0.692988	1.61939	0	57	PDGFB, HSPB1, FGFR1, GATA2, RHOJ, MIR221, ANXA1, ANGPT4, ANGPT1, SRPX2, PRKD1, JCAD, MIR132, ABL1, MIR200A, AKT3, VEGFC, TGFB1, P2RX4, HDAC7, FOXC2, TMSB4X, HMOX1, THBS1, MIR27B, PLCG1, NOS3, ETS1
HP_ABNORMALITY_OF_THE_INCISOR	0.00170068	0.0176672	0.69267	1.71423	0	83	WNT10A, CCBE1, EVC2, TANC2, FGFR1, GJA1, GLI2, NECTIN1, GLI1, NHS, EVC, FGF8, ZMIZ1, MSX1, CHSY1, FGF10, GAS1, EDA
AIZARANI_LIVER_C24_EPCAM_POS_BILE_DUCT_CELLS_3	0.00159236	0.0176672	0.692339	1.87171	0	183	TRNP1, TNFRSF21, CD24, HSPB1, ANXA2, EPCAM, PMEPA1, KIAA1522, DUSP4, S100A6, SPINT2, BACE2, LCN2, CXCL8, FXYD3, CRYAB, VTCN1, GOLM1, TPM4, TM4SF1, LGALS3, CLIC1, TAX1BP3, ANXA5, SGMS2, S100A14, GCNT3, KRT19, WFDC2, SLC12A2, KLF5, MMP7, TFF3, TPM1, CXCL6, SPINT1, MYADM, PHLDA2, TSPAN8, AQP1, GSTP1, CFTR, ANXA13, CEACAM6, S100A11, SLC5A1, EZR, SDCBP2, AKR1B10, LAD1, SPP1, MYO1C, TM4SF4, TNFRSF12A, …
MEL18_DN.V1_UP	0.00163934	0.0176672	0.692253	1.81784	0	139	GAL, F3, CHST3, COL16A1, CRISPLD2, CA12, FAP, P3H3, COL13A1, CSPG4, PTHLH, PLAT, PMEPA1, PAPPA, LTBP4, ADAM12, GPR3, GFPT2, CHST2, LHFPL2, TYRO3, SLC1A5, TNFAIP6, ITGA3, EDN1, FOSL1, SLCO2A1, MEOX1, JAG1, TMEM51, KCNN3, VLDLR, MMP7, SLC6A9, SRPX2, CXCL1, CLSPN, VEGFC, CACNG4, C3orf52, CDH13, CSF1, ITPR3, SPP1, AGRN, LIF, ADM, PLXNA1, PLAUR, SLC1A4, IL7R, TGFBR3, ITGA5, ECM1, TIE1, TGFB2, SLC7A11,…
GOBP_CARTILAGE_DEVELOPMENT	0.00159236	0.0176672	0.692152	1.84406	0	157	COL1A1, RFLNA, MGP, ADAMTS12, EFEMP1, BMP6, SNAI2, PTHLH, WNT9A, ADAMTS7, LUM, BMP8B, PRRX1, SULF1, TYMS, RUNX2, GLI2, BGN, COMP, CSGALNACT1, LOXL2, EDN1, TRPS1, SERPINH1, THRA, TGFBI, SMPD3, OSR1, TGFBR2, PKDCC, GLI3, SFRP2, ROR2, EVC, MDK, WNT2B, BMP5, HAND2, TGFB1, RFLNB, OSR2, BMPR1B, ACVRL1, CYTL1, RARG, MSX1, CHSY1, FRZB, SMAD5, HOXD3, SULF2, SOX9, TIMP1, ZBTB16, MBOAT2, PTH1R, HYAL2, MEF2C…
KONG_E2F3_TARGETS	0.00169205	0.0176672	0.691994	1.73024	0	92	IQGAP3, PRC1, IGF2BP1, TYMS, F13A1, MELK, CCNB1, ASF1B, RAD51, PBK, NCAPG, UBE2T, KIF20A, RACGAP1, SHCBP1, MKI67, NCAPH, DLGAP5, KIF2C, RBBP8, UBE2C, CDC20, TOP2A, ERCC6L, CDC6, NUF2, CDC7, CCNF, BUB1B, CCNE1, DCK, E2F3, CDCA5, TK1, CCNA2, DEPDC1, CENPF, FEN1, CBX2, SPDL1, HJURP, HMMR, NCAPG2
HALLMARK_MYOGENESIS	0.00160514	0.0176672	0.691949	1.8687	0	185	COL1A1, SLC6A8, COL3A1, SGCD, COL4A2, SPHK1, COL6A3, COL6A2, DES, PTGIS, CASQ2, TAGLN, NCAM1, MYH11, PPFIA4, SOD3, MYOZ1, AEBP1, SPARC, APOD, ANKRD2, GJA5, ADAM12, LAMA2, MYL4, SPEG, ACTC1, TNNI2, HSPB8, MRAS, CRYAB, DTNA, FKBP1B, KCNH2, HRC, ACTN3, EPHB3, TPM2, GSN, CASQ1, SSPN, EFS, PTP4A3, PDLIM7, COL15A1, KLF5, HDAC5, PYGM, MYH9, CFD, SMTN, CDH13, TEAD4, TGFB1, LDB3, CKB, MYO1C, ACTN2, TNNT3,…
BUSSLINGER_GASTRIC_OXYNTIC_ENTEROCHROMAFFIN_LIKE_CELLS	0.00173913	0.0176672	0.69193	1.69617	0	77	SEZ6L2, GFRA3, APLP1, PDZRN3, ERP27, SMOC2, RAB3B, VGF, EPCAM, OR51E1, PAM, ABCC8, CAVIN3, MS4A8, BEX1, SCG3, KCTD12, WFDC2, DNER, PCSK1N, ARFGEF3, GPR160, ANK2, ITGBL1, SOX4
MIR5591_5P	0.00175131	0.0176672	0.691872	1.63023	0	61	COL9A2, NPTX1, PPFIA4, RAB9B, CLEC4E, HMGA1, PLXNA4, FLRT1, OR7D2, NETO2, LY6G6C, PRX, TBXA2R, ATP8A2, KIAA0513, CBX6, FBXO10
RAY_TUMORIGENESIS_BY_ERBB2_CDC25A_UP	0.00160514	0.0176672	0.691871	1.8559	0	170	WNT10A, PERM1, PGLYRP1, ANGPT2, NCAM1, ITIH5, P2RY2, TCEAL3, TANC2, CREB5, ANKRD2, MATN2, SLIT2, CHD3, RNASE1, CCNB2, ARHGEF17, DCAF12L1, ST6GALNAC2, ALOX5AP, NID2, TMEM159, ZG16B, UPK1A, TMIGD3, ELF4, PKDCC, ABCA3, DTL, KIF20A, ICA1L, RBP7, CORO2B, RARG, SHCBP1, GLIPR1, MKI67, TRIM45, FAIM2, BTNL3, DLGAP5, PLAGL2, ALDH1A3, CTSC, RBP1, CCND2, SPDEF, WSCD1, SEMA3D, NBEA, DMTN, HELLS, GRM5, LRRC71,…
GSE6269_E_COLI_VS_STREP_PNEUMO_INF_PBMC_DN	0.00160256	0.0176672	0.691855	1.84789	0	162	CD177, RETN, PRTN3, TMCO3, BPI, NT5DC2, ELANE, PTX3, PGLYRP1, CAPG, CSF3R, DHRS7, S100P, PLBD1, FUT4, STX3, ENTPD1, MMP9, MGAM, LCN2, PADI4, LTF, CEACAM8, ALOX5AP, AZU1, CRISP3, FKBP5, ALOX5, GSN, CLEC5A, ITGAM, JAG1, TSPAN2, PDLIM7, MYO5A, OLR1, NAALADL1, S100A9, TCN1, ELOVL1, CEACAM6, ANXA3, SERPINB10, ADAM28, SEL1L3, NCF4, EVA1B
MAHAJAN_RESPONSE_TO_IL1A_DN	0.00175439	0.0176672	0.691774	1.64645	0	66	CYP19A1, RNF24, VCAN, SLIT3, KDELR3, LAMA4, RECK, CTNNAL1, MITF, COL4A5, CHST10, AKR1B10, LMNA, TGFBR3, POSTN, PRKCI, RALA, EPHA2
HP_APLASIA_HYPOPLASIA_INVOLVING_THE_METACARPAL_BONES	0.00173913	0.0176672	0.691701	1.75645	0	112	DLK1, CHST3, FBN1, FLNA, PTHLH, MEG3, FGFR1, RUNX2, BGN, COMP, DCHS1, TRPS1, XYLT1, PDE3A, TWIST2, GLI3, ADAMTSL2, NHS, ROR2, FERMT1, BMPR1B, SLC26A2, CHSY1, SLC39A13, EXTL3, PTH1R, PLXND1, HHAT, PDE4D, FZD2, FANCD2, DDR2
GSE17721_PAM3CSK4_VS_CPG_24H_BMDC_UP	0.00159236	0.0176672	0.691631	1.8698	0	183	COL1A1, SORCS3, SLC7A1, MMP2, CILP2, MCAM, PALLD, CTSV, TNFRSF21, GRK5, MFSD6, NLRP3, COL4A4, SLC11A1, CFAP157, GJA1, SELENON, FOXL1, MYOZ3, ADAMTS8, SLC12A2, UCHL1, ZNF704, TMEM165, LUZP1, S100A9, SPINT1, APOBR
GOMF_HEPARIN_BINDING	0.00162602	0.0176672	0.691617	1.82381	0	145	ADAMTS15, COL5A1, LGR6, CRISPLD2, ELANE, APLP1, FSTL1, ADAMTS3, COL13A1, SERPINE2, CTSG, SMOC2, SLIT3, PTN, ADGRG1, SOD3, FBN1, CCDC80, PF4, FGFR1, GPNMB, SLIT2, PGF, LTF, THBS2, COMP, AZU1, ADAMTS8, LAMC2, MMP7, CXCL6, ANOS1, EFEMP2, SELL, EVA1C, MPO, MDK, SFRP1, LTBP2, COL25A1, RSPO3, COL5A3, MPIG6B, PRELP
MIR6763_5P	0.00172712	0.0176672	0.691482	1.72741	0	95	DLK1, THY1, SCN4A, GRIK3, SEZ6L2, CAVIN1, IGFBP5, VCAN, FREM1, FKBP10, FGFR1, CDR2L, CHD3, CIB2, PCDHB4, ISLR, NECTIN1, C1orf21, WNK3, PRX, ZNF280B, NBL1, SYNGAP1, COL5A3, FA2H, RIMS3, NOVA1, TTC9, BCAM, PDZD7, NACC1, NCDN, C20orf202, PLEKHS1, SEMA5A, CCDC97
PECE_MAMMARY_STEM_CELL_DN	0.00163666	0.0176672	0.691463	1.81599	0	140	SPON1, CA12, FAP, VCAN, COL6A1, MMP14, PLBD1, TRPC1, IGDCC4, LUM, BGN, VCAM1, TPM4, LAMC1, EMP1, RGS17, ARHGEF2, JAG1, SLC7A6, FAT3, EBF1
MIR1248	0.00171821	0.0176672	0.691452	1.76256	0	116	ACAN, MGP, PRICKLE2, NEGR1, B3GNT5, NAV3, SV2B, MS4A2, DPYSL3, SORCS1, CDH11, BCL6B, FAM13C, RUNX2, CHRM2, VCL, EPB41L1, FSD1L, SFRP4, EVA1C, LRRC8C, ADAM28, ADGRF5, CHSY1, HYAL4, FA2H, IL17RD, EHF
ZHONG_PFC_C8_UNKNOWN_NEUROD2_POS_INTERNEURON	0.00173611	0.0176672	0.691435	1.69604	0	78	SPOCK1, UNC13A, PHYHIP, DOK5, CCBE1, MAP6, CACNG8, ARHGAP23, JAG2, PLXNA4, LHX2, CEP126, PALM, NTRK2, CALN1, ADCYAP1R1, EEF1A2, EPHB6, BHLHE22, ACTN2, SLA, DOCK9, CACNA1A, VSTM2L
GOBP_NEGATIVE_REGULATION_OF_RESPONSE_TO_CYTOKINE_STIMULUS	0.0017331	0.0176672	0.691322	1.61623	0	58	F2RL1, SLIT3, CAV1, PXDN, IRAK3, SLIT2, CCDC3, MAPK7, IL6, PPARG, GSTP1, SAMHD1, KLF4, PADI2, ECM1, IL1R2, ROBO1, MIR27B, MMP12
GUO_HEX_TARGETS_UP	0.00171821	0.0176672	0.69132	1.69262	0	76	TES, NDN, FBLN2, FGD1, SOX11, AKAP12, PGF, ISLR, IGF1R, PTPN13, EPHA4, SFRP2, SLC6A6, ENPP5, MAGEL2, RTN1, NNAT, IQGAP1, KLF7, PTPN1, PCGF2
REACTOME_POST_TRANSLATIONAL_MODIFICATION_SYNTHESIS_OF_GPI_ANCHORED_PROTEINS	0.00173611	0.0176672	0.691248	1.69558	0	78	THY1, XPNPEP2, LYPD1, NEGR1, DPM2, NTM, MELTF, RAET1G, RECK, NTNG2, MSLN, GPIHBP1, CNTN4, LY6G6C, VNN2, CNTN5, OPCML, PLAUR, LYPD3, CD109, LYPD5, BST1, LYPD2, LY6H, SPRN, NRN1, FCGR3B, MDGA1
GOCC_FICOLIN_1_RICH_GRANULE_MEMBRANE	0.00172414	0.0176672	0.690674	1.61398	0	57	PKP1, CD93, SLC11A1, CLEC4D, FCAR, MGAM, CLEC4C, LGALS3, TRPM2, FPR1, FPR2, SERPINB10
TURASHVILI_BREAST_LOBULAR_CARCINOMA_VS_DUCTAL_NORMAL_DN	0.00169205	0.0176672	0.690647	1.71938	0	87	ACTG2, CNN1, KRT23, TES, OXTR, KRT15, MGP, SYNM, CLIC6, ID4, KRT17, ITM2A, NTRK2, EFS, MMP7, ITGA2, PI15, SFRP1, FUT8-AS1
MISSIAGLIA_REGULATED_BY_METHYLATION_UP	0.0017301	0.0176672	0.690639	1.75839	0	115	COL1A1, SLC6A8, MFGE8, IGF2, S100P, MELTF, PLAT, CCL20, LCN2, LGALS9, MX2, TMEM184B, TMEM159, GSN, CD9, WFDC2, P4HA2, SPINT1, ITGA2, BCL11A, UBD, BIRC3, SUSD6, TIMP1, IGFBP3, PLAUR
MODULE_357	0.00175439	0.0176672	0.690503	1.64343	0	66	COL17A1, KRT15, F2RL1, B3GNT5, CAV1, SERPINB2, MMP14, PTHLH, S100A2, FXYD3, KRT17, TM4SF1, ITGA6, KRT19, LAMC2, S100A9, CXCL1, S100A8, FBN2, EFNB1, ITGB4, ALDH1A3, CAV2
MIR92A_2_5P	0.00162075	0.0176672	0.690465	1.86644	0	194	STMN2, DLK1, SLC6A8, DIRAS1, KSR2, SLC7A1, SGCD, DNAJB5, CREB3L1, CLIP2, ENTPD2, AIF1L, STMN3, ZNF703, CHD3, RAMP2, SCAMP5, SPIB, PRDM11, MEOX1, RAB44, SELL, ARFGEF3, PDE1B, MMP28, MYO7B, ZMIZ1, SYNGAP1, COL5A3, PLAGL2, NFAM1, ZNF385A, KLHDC7A, RIMS3, TFE3, HELZ2, PCBP4, CELF3, SPTB, GRK3, BCAM, DUSP8, FAM222A, SKI, NACC1, SLAMF8, SLC6A17, GIPC1, RALGPS1, MIER2, FCHSD1, NFASC, DERL3, ARF3, PLEKHM1
GOBP_MITOTIC_SPINDLE_ASSEMBLY	0.00173611	0.0176672	0.690304	1.6377	0	63	FLNA, PRC1, AURKB, KIF23, KIFC1, KIF4A, MYBL2, RACGAP1, CHMP4B, CDC20, MAP9, CHMP4C
GOBP_HOMOTYPIC_CELL_CELL_ADHESION	0.00171821	0.0176672	0.690297	1.70604	0	81	SERPINE2, HSPB1, ITGA2B, ZNF703, FLNA, MYL9, C1QTNF1, TYRO3, VCL, COMP, CLIC1, PEAR1, CD9, PRKG1, PRKCD, PDPN, ILK, MYH9, ANK3, STXBP1, GATA1, PDGFRA, ITGB3, PLAUR, RAP2B, DMTN, SYK, SLC7A11
LEE_TARGETS_OF_PTCH1_AND_SUFU_DN	0.00171821	0.0176672	0.689853	1.68903	0	76	THY1, SEZ6L2, CBLN1, DCLK1, NDRG4, TRPC3, NCAM1, NTM, MEG3, KIF5A, GJA1, MEG8, CACNA1G, CLSTN2, NRIP3, CEND1, TSPAN2, RCAN2, HK1, PCSK1N, CA8, KCND2, MAP4, LRP8
GSE6269_FLU_VS_STAPH_AUREUS_INF_PBMC_DN	0.00160772	0.0176672	0.689832	1.84016	0	161	QPCT, VCAN, CD93, P2RY2, CSF3R, SMARCD3, SLC11A1, PLBD1, FUT4, FCN1, CREB5, VIM, EMILIN2, LYZ, LAMA4, RNASE2, FLVCR2, HPSE, GAS7, TIMP2, CDC42EP3, LGALS3, SORT1, FHL3, ADAM9, ELF4, S100A9, FPR1, FXYD6, S100A8, FADS1, SLCO3A1, VNN2, P2RX4, CYBRD1, SEMA6B, TLR2, S100A10, CSF2RA, NCF4, FSCN1, SIRPAP1, TIMP1, TFE3, GNA15, ADM, ZYX, PLAUR, MPP1, BST1, PLP2, SLC22A4, RNF19B, PLIN3, CLEC7A, GRN, CKAP4, …
GOBP_REGULATION_OF_SYNAPTIC_TRANSMISSION_GLUTAMATERGIC	0.0017331	0.0176672	0.689797	1.61267	0	58	ADCYAP1, GRIK3, OXTR, UNC13A, SERPINE2, TSHZ3, NTRK1, TNF, CACNG8, SHANK1, HTR2A, ADORA1, DISC1, ATP1A2, ROR2, STXBP1, DGKI, CACNG4, GRM7, CCL2, RELN, CNR1, MEF2C, GRM5, CCR2
GOBP_POSITIVE_REGULATION_OF_INTERLEUKIN_6_PRODUCTION	0.00173611	0.0176672	0.689747	1.6919	0	78	ADCYAP1, F2RL1, TNF, LGALS9, INAVA, IL6, ARHGEF2, TLR7, MAPK13, TLR2, RAB7B, LILRA2, PTAFR, HYAL2, SYK, TLR8, TWIST1, CARD9, CLEC7A, F2R, IL17D
HP_ABNORMAL_SCLERA_MORPHOLOGY	0.00172712	0.0176672	0.689685	1.72292	0	95	COL1A1, COL1A2, COL5A1, CHST3, COL3A1, IGF2, CREB3L1, ADAMTS2, NLRP3, FBN1, FKBP10, FGFR1, COL12A1, ZNF469, SERPINH1, XYLT1, NXN, TGFBR2, CTSK, ROR2, BCL11A, SLC26A2, CHSY1, SLC39A13, PRDM5, HSPG2, ESCO2, CLCNKB, KRAS, CHST14
GOCC_NEURON_PROJECTION_TERMINUS	0.00173611	0.0176672	0.689422	1.74253	0	104	ADCYAP1, NTS, FSTL3, GRIK3, ADRA2C, NCS1, UNC13A, SNCA, SLC17A8, SYP, CALB2, SYT11, FLRT1, TPBG, NTRK2, ADORA1, CPLX4, EPHA4, ITGA2, P2RX4, GRIN1, SNCG, SCRG1, TNN, SLC8A2, PNOC, CALCA, BTBD8, GNRH1, CNGB1, PRKCG, CASR, SLC8A1
DESCARTES_FETAL_KIDNEY_VASCULAR_ENDOTHELIAL_CELLS	0.00169205	0.0176672	0.689121	1.71802	0	88	SSUH2, NTS, ASIC2, ECSCR, SOX17, GUCY1B2, SV2B, RAET1G, GIPC3, BCL6B, CDH5, MMP25, TMEM88, GPR4, MMRN2, MADCAM1, MSX1, ADGRF5, EFCC1, CALCRL, PTPRB, RFX8, ROCK1P1, TIE1, LINC02487, CLEC14A, EXOC3L1, ADCY4, MALL, ADGRL4, SP6, CYP26B1, KANK3, GALNT15, NOS3
HP_ABNORMALITY_OF_THE_ANTERIOR_FONTANELLE	0.00171233	0.0176672	0.689114	1.72996	0	97	COL1A1, COL1A2, DLK1, IGF2, MMP2, ADAMTS2, NLRP3, FLNA, MEG3, ANTXR1, SH3PXD2B, RUNX2, DCHS1, PLAGL1, GLI3, CTSK, ROR2, KIF7, PIEZO2, SOX9, MYCN
REACTOME_COPI_DEPENDENT_GOLGI_TO_ER_RETROGRADE_TRAFFIC	0.0017094	0.0176672	0.689109	1.72377	0	94	TUBA1A, TUBB2B, KIF5A, KDELR3, KIF26B, TMED3, TUBB6, TUBA3D, KIF23, KIFC1, KIF3C, KIF18A, KIF4A, KIF20A, RACGAP1, TUBB4A, KIF3A, KIF26A, KIF6, TUBB2A, KIF2C, TUBA1C, TUBB3, KIF15, TUBA1B, KIF16B, TUBB4B
BMI1_DN_MEL18_DN.V1_UP	0.00165289	0.0176672	0.689067	1.79987	0	135	GAL, F3, LRRC15, CHST3, COL16A1, CRISPLD2, FAP, COL13A1, ADM2, TAGLN, PODXL, CSPG4, PTHLH, PLAT, PMEPA1, PAPPA, ADAM12, GFPT2, LHFPL2, ARL4A, CXCL8, TNFAIP6, CDC42EP2, ITGA3, EDN1, FOSL1, JAG1, TMEM51, KCNN3, VLDLR, MMP7, SLC6A9, MICALL1, ZEB2, PLEKHO1, CXCL1, VEGFC, BMP5, CDH13, CSF1, ANXA3, ADGB, LIF, ITGB6, BIRC3, ADM, PLAUR, KLF7, SLC1A4, IL7R, ITGA5, BST1, OGFRL1, TGFB2, SLC7A11, ADGRE5, C3A…
HP_ABNORMAL_PATELLA_MORPHOLOGY	0.00169205	0.0176672	0.688957	1.71518	0	87	COL1A1, COL5A1, COL9A2, MAP1B, CLIP2, COL5A2, ELN, NLRP3, COL9A1, FLNA, FKBP10, SOX11, COL12A1, XYLT1, TBX1, PKDCC, STXBP1, NOTCH2, CDT1, FBN2, SLC26A2, SOX4, ARVCF, GTF2IRD1, ESCO2, RYR1, CDC6
TRAVAGLINI_LUNG_BASAL_CELL	0.00161551	0.0176672	0.68868	1.85029	0	175	GPC3, CD177, F3, JAM3, KRT15, PALLD, SYT8, PKP1, FBLN1, ANXA2, SOD3, DKK3, APOD, IGFBP6, S100A2, LTBP4, EFNA5, THBD, RAB34, SLC1A5, MARCKS, AXL, TINAGL1, SFN, KRT17, TCF4, TPM2, CD9, RHOC, SSPN, TGFBI, PDPN, ITGA2, EMP3, NGFR, CH25H, IKBIP, GPC1, TMEM237, ISYNA1, GLTP, ABI3BP, DCN, SNCG, ITGB4, IGFBP7, SOX9, TIMP1, CCND2, PDLIM1, TAGLN2, LOXL4, IFI16, RAP2B, SH3BGRL3
GSE21379_WT_VS_SAP_KO_TFH_CD4_TCELL_UP	0.00162338	0.0176672	0.688602	1.86069	0	192	DLK1, THY1, SMPDL3B, COL4A2, PALLD, COL4A1, P3H3, ADGRA2, ERP27, TMEM132A, TMEM119, ECSCR, SHROOM4, MS4A3, PXDN, EVC2, MEG3, FGFR1, ZNF697, FCGR2A, AKAP12, LCN2, CCDC120, RAB34, DMKN, DKKL1, AXL, CLEC11A, SCAMP5, BGN, FKBP1B, SELENOM, RHOJ, TMEM204, LHFPL6, TM4SF1, SERPINH1, PROM1, CDH5, ESAM, GPR4, MAPK13, LIMA1, SLC4A3, RIN1, MPZL1, PAK6, PDE9A, GPX8, TEAD2, ITGB3, FSCN1, SPATS2, ZNF385A, FHL1,…
GOBP_CELL_ADHESION_MEDIATED_BY_INTEGRIN	0.00173611	0.0176672	0.688508	1.65817	0	70	COL16A1, JAM3, ITGAV, PODXL, FBN1, SNAI2, NPNT, ITGA11, TESC, SWAP70, ADAM9, ITGA2, SFRP2, FERMT1, ITGBL1, LIF, ITGB6, ITGB4, ITGB3, MUC1, FOXC2, ITGA5, SYK, TGFB2, EPHA2, ITGB1, CCL21, ITGB5, ITGB8, ACER2, FERMT3, PLAU, SERPINE1, ADAM17, ICAM1
GOBP_REGULATION_OF_PROTEIN_DEPOLYMERIZATION	0.00171821	0.0176672	0.68832	1.70115	0	81	STMN2, LMOD1, F2RL1, MAP1B, NES, MAP1A, CAPG, NAV3, HDGFL3, FGF13, APC2, GSN, ARHGEF2, SWAP70, MID1IP1, LIMA1, MAP1S, ACTN2, VILL, CARMIL1, FLII, SPTB, DMTN, TRIOBP, TMOD2, SEMA5A
GOBP_ROOF_OF_MOUTH_DEVELOPMENT	0.00171821	0.0176672	0.688152	1.69618	0	79	EPHB2, SOX11, PRRX1, GDF11, JAG2, EPHB3, ARID5B, TBX1, OSR1, MMP25, TGFBR2, PKDCC, GLI3, TMEM107, MSC, BNC2, PDGFRA, HAND2, OSR2, LRRC32, FRAS1, MSX1, ITGB6, TBX2, TCF21, TGFBR3, SKI, TGFB2, SNAI1, TWIST1, BBS7, LOXL3, MEOX2, FZD2, GABRB3
MCBRYAN_PUBERTAL_TGFB1_TARGETS_UP	0.00160514	0.0176672	0.688114	1.84286	0	165	ACTG2, CNN1, F3, COL16A1, MFGE8, MMP2, PTPN14, CDKN2B, CAPG, VCAN, TAGLN, ITGAV, DKK3, MMP14, PLAT, S100A6, DPYSL3, ACTA2, TPSAB1, CDC42EP5, COL8A1, CDH11, GJA1, ARL4A, TNFAIP6, LTF, TIMP2, TPM2, GSN, CLIC1, MARCKSL1, JAG1, TNS1, HK1, FABP5, TNC, EPB41L2, IER5, CRIM1, CA8, SOX9, FHL1, HSPG2, EXTL3, LASP1, MEF2C
GOBP_SYNAPTIC_TRANSMISSION_GLUTAMATERGIC	0.00171821	0.0176672	0.688104	1.68475	0	76	ADCYAP1, GRIK3, OXTR, UNC13A, SERPINE2, TSHZ3, NTRK1, TNF, SLC17A8, CACNG8, SHANK1, GRID1, HTR2A, P2RX1, ADORA1, DISC1, ATP1A2, ROR2, STXBP1, DGKI, CACNG4, GRM7, CCL2, RELN, CNR1, SLC1A4, MEF2C, GRM5, CCR2
GOBP_RHO_PROTEIN_SIGNAL_TRANSDUCTION	0.00163132	0.0176672	0.687951	1.79535	0	130	COL1A2, COL3A1, F2RL1, LPAR4, PDGFRB, RHOV, ADGRG1, EPS8L3, ADRA2A, CDC42EP5, KCTD10, ARHGEF25, HEG1, KANK2, PRAG1, F2RL3, CDC42EP2, ITGA3, CTNNAL1, RHOJ, CDC42EP3, TAX1BP3, ARHGEF2, GPR4, PDPN, NGFR, GPR55, LPAR1, GNA12, ABL1, CDH13, RASGRF1, PLEKHG5, STMN1, RIPOR1, CDC42SE1, EPS8L1, CAVIN4
GOBP_EMBRYONIC_SKELETAL_SYSTEM_DEVELOPMENT	0.00169205	0.0176672	0.687612	1.71929	0	92	COL1A1, HOXA2, MDFI, MMP14, WNT9A, SOX11, PRRX1, SULF1, PCSK5, XYLT1, TULP3, TBX1, OSR1, TGFBR2, GLI3, MTHFD1L, PDGFRA, MMP16, HOXA7, OSR2, FGF8, HOXD9, DSCAML1, HOXD3, SULF2, HOXB6, FOXC2, PCGF2, HOXB4, DLX1, TWIST1, KIAA1217, FLVCR1, HOXA3, FGFR2
MIR6752_3P	0.00165837	0.0176672	0.687473	1.79053	0	133	ELFN2, FAM163A, VASH1, PDGFB, NTRK3, P2RY2, WNT4, NEURL1, SCRN1, DTNA, TUB, KLF13, NRIP3, CALN1, MMP24, NHS, AQP1, SNPH, SNX8, CXCR5, KCNH3, EFNB1, EFR3B, IP6K1, PTAFR, RIPOR1, LTA, GUCY2D, ARHGAP28, FAM222A, SLC6A17, KLHL6, DNM1L, NFASC, ATP6V0A1, FOXP4, APLNR, ZBTB4, OTOA, PTPRU, ETV6, NLGN2, DNMT3B, TRPV5, CPD, HIC2
GOCC_ACTIN_FILAMENT	0.00169779	0.0176672	0.687396	1.74528	0	108	JAM3, LMOD1, DBN1, PALLD, SHROOM4, AIF1L, FLNA, SRC, DPYSL3, PDLIM4, ACTC1, GAS7, TPM4, APC2, ACTN3, TPM2, ANXA1, SPECC1, PDLIM7, MYO5A, TPM1, POF1B, RHOQ, FMN1, SMTN, EZR, LDB3, MYO1C, ACTN2, MYO1A, MYO3A, GAS2L1, CARMIL1, HCLS1, PDLIM1, IQGAP1, DAPK3, DMTN, PDLIM3, SMTNL2, GAS2L3, TPM3, RCSD1, ARHGAP6, GJB6
GOBP_MYELOID_CELL_DEVELOPMENT	0.00172712	0.0176672	0.687286	1.63742	0	64	KIT, ANXA2, FBN1, SRC, LTF, TSPAN2, WASF2, NOTCH2, GATA1, TAL1, ADGRF5, TLR2, MPIG6B, ZNF385A, EVI2B, G6PD, DMTN, FLI1, FLVCR1
MCCLUNG_COCAINE_REWARD_5D	0.00176991	0.0176672	0.687272	1.64379	0	68	ELN, SYP, NRGN, RNASE2, KLF13, PALM, KIF23, ADORA1, STXBP1, TUBB4A, CORO2B, KCND2, CACNA2D3, FSCN1, TOP2A, SEC14L1, ST6GALNAC5, CELF2, ATP1B2, UNC93B1
HP_CONTRACTURES_INVOLVING_THE_JOINTS_OF_THE_FEET	0.00175747	0.0176672	0.687252	1.6103	0	60	MMP2, COL6A2, CAV1, FLNA, COL12A1, MT-TE, GLI3, SCARF2, PIEZO2, FHL1, HSPG2, LMNA
CHARAFE_BREAST_CANCER_BASAL_VS_MESENCHYMAL_UP	0.0017452	0.0176672	0.687167	1.74441	0	114	EPN3, KRT15, OVOL1, GJB3, ENTPD2, ZNF165, S100P, KIAA1522, PRR15L, SPINT2, SPINT1-AS1, LCN2, DMKN, FXYD3, GSN, S100A14, SPINT1, PPL, S100A8, RAB25, AKR1B10, LAD1, ITGB6, EPB41L4A, GRAMD2A, SUSD6, MUC1, EHF, C1orf116, SH3YL1, OVOL2, C6orf132, ATP1A1, STEAP4, TACSTD2, ESRP1, BSPRY, DUSP16, KRT5, SH2D3A, TMEM87A, TSC22D3, CDS1, GRHL2, MBNL3, PDZK1IP1
FAN_EMBRYONIC_CTX_BRAIN_MYELOID	0.00165289	0.0176672	0.687074	1.79425	0	136	RETN, VCAN, ANXA2, DNAJA4, FCN1, VIM, S100A6, LYZ, MX2, CD300E, KLF13, ANXA1, JAML, APOBEC3A, ARHGEF2, TGFBI, S100A9, APOBR, OSCAR, EMP3, CFD, PLEKHO1, S100A11, S100A8, IER5, S100A10, NAPSB, TIMP1, CRIP1, FGL2, IQGAP1, PLAUR, KLF4, GPBAR1, AP1S2, CD44, ADGRE5, CLEC7A, LRRC25, FGR, FXYD5, NBPF10, S100A4, LILRB3, ADA2, BCL2A1, IFI44L, MT2A, CLEC12A, UTRN, HSPA7, HLA-DPB1
BOYLAN_MULTIPLE_MYELOMA_PCA1_UP	0.00171821	0.0176672	0.686977	1.75115	0	116	CD177, SPON1, PRTN3, ELANE, PGLYRP1, F2RL1, LPAR4, CTSG, CHST1, EPCAM, LYZ, MMP9, LCN2, RECK, LTF, RNASE2, ARMCX2, CRISP3, SELENOM, CD9, TGFBI, SLFN12, ZG16B, B3GALNT1, S100A9, TNFRSF17, FPR1, MPO, S100A8, GPR160, AFP, ABI3BP, FSCN1, ZBTB16, FGL2, IFI16, NBEA, LY6H, CCR2, OSBPL3, HDC, PLIN3, F2R, ARHGAP6, SLC25A24, FADS3
MIR4664_5P	0.00172414	0.0176672	0.686722	1.66324	0	72	C6orf223, IGF2, IGFBP5, RBMS2, GPRC5A, MYOZ3, TMCC3, IL17REL, GFAP, MMP16, CKB, SYNGAP1, FRZB, ITGB4, EVI5L, SLC2A14, SIGLEC14
GAO_LARGE_INTESTINE_ADULT_CH_MKI67HIGH_CELLS	0.00173611	0.0176672	0.68671	1.7272	0	100	CDH16, APOBEC3B, IQGAP3, NEURL3, CDCA2, AURKB, DIAPH3, KIF23, KIFC1, DTL, KIF4A, RAD51, PBK, NCAPG, ANLN, KIF20A, LINC00628, FOXM1, MYBL2, PARPBP, TMEM237, MKI67, NCAPH, NEIL3, MYO3A, KIF2C, TRIP13, KIF15, TROAP, E2F8, TOP2A, PIMREG, ESCO2, ERCC6L, LYPD5, NUF2, FAM201A, BUB1B, CDC25C, OIP5, DDX11-AS1, CDCA5, FANCD2, CCNA2, DEPDC1, CENPF, FEN1, PKMYT1, MCM10, CCDC74A, HJURP, GTSE1, HMMR, NDC80, DE…
MIR6846_5P	0.00172414	0.0176672	0.686486	1.66267	0	72	CNN1, IGF2, MPP2, PDGFB, SRRM3, TPSAB1, B3GNT3, TPSB2, ADGRL1, DISC1, OSBP2, OR51E2, GALNT6, HDAC7, SLC8A2, B3GNT7, CMTM5, SLC12A4, NACC1, NCDN, SCUBE3, CCDC97, FGR, LRP10, MDGA1, MLF1, LFNG, NOVA2, NAT8L
LEE_EARLY_T_LYMPHOCYTE_UP	0.00171527	0.0176672	0.686089	1.73812	0	107	PALLD, TNFRSF21, AEBP1, FAIM, NLGN4X, PRC1, SCRN1, CDCA2, CCNB2, TYMS, MELK, DIAPH3, CCNB1, GINS1, PTTG1, CDK1, DTL, PBK, NCAPG, UBE2T, KIF20A, MCM4, CDKN3, MKI67, DLGAP5, NEIL3, ATAD2, KIF2C, E2F2, GALNT7, KIF15, GNA15, E2F8, UBE2C, TOP2A, SLC1A4, MPP1, NUF2, CENPW, SYK, BUB1B, HHIP, OIP5, CDC25A, SGO2, TUBB4B, MCM2
GNF2_SMC4L1	0.00171821	0.0176672	0.685811	1.69495	0	81	PRC1, CCNB2, TYMS, GINS1, CDK1, DTL, FOXM1, MCM4, RACGAP1, SHCBP1, DLGAP5, E2F8, CDC20, TOP2A, ZWINT, POLE2, BUB1B, MCM2, TTK, CCNA2, CENPF, FEN1, KIF18B, HMMR, NDC80, ZWILCH, GMNN, RFC4, MCM5, MCM3
BROWNE_HCMV_INFECTION_20HR_DN	0.00170358	0.0176672	0.685598	1.71496	0	93	COL1A2, LRRC15, TMEM158, MT1B, SERPINB2, ANXA2, FOLR3, PMP22, SYT11, RGS4, AXL, VCL, FILIP1L, ITGA3, ANXA1, PTPN13, CAP2, SRPX2, BICC1, ROR2, AKT3, FBXL2
GOBP_POSITIVE_REGULATION_OF_VASCULATURE_DEVELOPMENT	0.0015949	0.0176672	0.685551	1.81287	0	148	F3, CHRNA7, SPHK1, PTGIS, ANGPT2, SMOC2, ADM2, HSPB1, CCBE1, CD34, HSPB6, ADAM12, RAMP2, CXCL8, PGF, VASH2, GATA2, CMA1, ANGPT4, CDH5, TGFBR2, ENG, PRKD1, SFRP2, JCAD, HK2, AQP1, TBXA2R, MDK, MIR132, ABL1, AKT3, VEGFC, ANXA3, PKM, FLT1, MIR99B, ADM, RAPGEF3, HGF, FOXC2, KLF4, ITGA5, ECM1, TIE1, HMOX1, C3AR1, THBS1, SEMA5A, SASH1, TWIST1, FGF1, GDF2, ITGB1, GRN, MIR27B, PLCG1, TEK, ITGB8, APLNR, N…
HP_AORTIC_REGURGITATION	0.0017094	0.0176672	0.685414	1.66091	0	71	COL1A2, CHST3, MAP1B, LOX, ELN, MYH11, FBN1, FLNA, ACTA2, GATA5, PRKG1, TGFBR2, IL23R, TRIP13, LMNA, BUB1B, CCR1, PCGF2, TGFB2
HP_ABNORMAL_ATRIOVENTRICULAR_VALVE_PHYSIOLOGY	0.00158479	0.0176672	0.685278	1.81624	0	149	COL1A1, COL1A2, ALPK3, FLNC, COL5A1, CHST3, CLIP2, LOX, COL5A2, ELN, FBN1, FLNA, ACTC1, GJA1, DZIP1, CRYAB, DTNA, BGN, CSGALNACT1, DCHS1, XYLT1, FBLN5, TPM1, IL23R, ADAMTSL2, NOTCH2, KIF20A, AKT3, PRDM16, ADAMTS10, LTBP2, FBN2, CCND2, MYCN, FHL1, GTF2IRD1, LMNA
HP_HIGH_NARROW_PALATE	0.00169205	0.0176672	0.684984	1.75869	0	119	GPC3, COL3A1, LOX, ELN, MYH11, FBN1, GPC4, ACTA2, ANTXR1, CHD3, RUNX2, COL12A1, TBX1, TWIST2, NOTCH3, PRKG1, TGFBR2, SCARF2, CDT1, PIEZO2, CDC6, SKI, CCDC28B, TGFB2, SLC6A17, MFAP5, TPM3, FZD2, SLC25A24
WIERENGA_STAT5A_TARGETS_DN	0.00160772	0.0176672	0.684783	1.84999	0	186	DLK1, GAPT, JAM3, MCEMP1, MSRB3, CTSG, MTMR11, MS4A3, VASH1, CD93, VWF, SLC24A3, FCN1, BATF, ADRA2A, LYZ, SLC9A1, WFDC1, EMILIN1, ACOT11, LCN2, LHFPL2, PADI4, TREML1, TPM4, TPM2, PECAM1, GJA4, CD9, ANGPT1, LGALS12, EAF2, SLC12A2, BAMBI, PPM1F, ILK, SAMD14, PRTFDC1, SLC37A1, SPNS3, C3orf52, SPX, SUSD3, LILRA2, PTGIR, ZYX, CAVIN2, PDLIM1, IFI16, ARAP3, GP9, NAP1L3, OGFRL1, MYEOV, FAR2, DNAAF3, PCYO…
GOBP_INTERLEUKIN_8_PRODUCTION	0.00170068	0.0176672	0.684732	1.69459	0	83	F3, BPI, ELANE, F2RL1, TNF, FCN1, LGALS9, SSC5D, ANXA1, IL6, TLR7, MIR132, TLR2, OTUD7B, LILRA2, TLR5, HYAL2, TMSB4X, KLF4, C5AR2, SYK, TLR8, ZNF580, CLEC7A, F2R, IL17D, GDF2, FADD
HP_ABNORMALITY_OF_THE_DIAPHRAGM	0.0017094	0.0176672	0.684719	1.71279	0	94	GPC3, CHST3, HES7, WNT4, GPC4, FLNA, SOX11, MN1, VANGL2, FBLN5, ZFPM2, GLI3, EFEMP2, ABL1, KIF7, SOX4, EFNB1
GSE4748_CTRL_VS_LPS_AND_CYANOBACTERIUM_LPSLIKE_STIM_DC_3H_UP	0.00162338	0.0176672	0.684485	1.8483	0	193	HS6ST2, ACTG2, TES, IL1RL1, CTSV, ADGRA2, TAGLN, GPR153, BMP6, DPYSL3, MMP10, GFPT2, MATN2, C1QTNF1, LAMA4, SLIT2, AKAP12, LCN2, RGS4, EPHB3, TGFB1I1, TM4SF1, SLC44A2, ISLR, ITM2C, ANXA1, MITF, CXCL12, TGFBI, UCHL1, CXCL6, ANKRD1, WASF2, AQP1, PLPP2
GOBP_POSITIVE_REGULATION_OF_CHEMOTAXIS	0.00165563	0.0176672	0.684453	1.78346	0	131	F3, F2RL1, SMOC2, PDGFRB, PDGFB, HSPB1, PTN, NTRK3, STX3, FGFR1, SLIT2, CXCL8, PGF, LGALS9, CXCL17, AZU1, EDN1, IL6, EDN2, TPBG, TREM2, S100A14, CXCL12, SWAP70, PPM1F, PRKD1, ITGA2, CCL19, LPAR1, FPR2, MDK, VEGFC, CDH13, TGFB1, CSF1, P2RX4, STK39, TMSB4X, FGF10, CCR1, CCR2, ZNF580, C3AR1, THBS1, SEMA5A, CASR, DNM1L, NTF3, CCL21, GPSM3, CSF1R, THBS4
GOBP_NEGATIVE_REGULATION_OF_PROTEIN_CONTAINING_COMPLEX_DISASSEMBLY	0.00173913	0.0176672	0.684397	1.6777	0	77	STMN2, LMOD1, MAP1B, CAPG, NAV3, TNF, IRAK3, HDGFL3, FGF13, APC2, GSN, ARHGEF2, SWAP70, MID1IP1, LIMA1, VILL, CARMIL1, FLII, SPTB, DMTN, TRIOBP, TMOD2
GOBP_ODONTOGENESIS	0.00174216	0.0176672	0.684057	1.72375	0	103	SSUH2, WNT10A, COL1A1, COL1A2, FOXC1, CSF3R, AQP5, LAMB1, CD34, SRC, PAM, GLI2, JAG2, EDN1, NECTIN1, AQP6, TBX1, SMPD3, PHEX, OSR1, ASPN, TNC, GLI3, NGFR, WNT6, AQP1, PDGFRA, HAND2, OSR2, CSF1, CNNM4, FGF8, MSX1, ITGB6
HP_MICRODONTIA	0.00173913	0.0176672	0.683995	1.72122	0	101	WNT10A, CHST3, COL3A1, CLIP2, SMOC2, ELN, FOXC1, EVC2, CACNA1C, FGFR1, GJA1, TRPS1, NECTIN1, TWIST2, GLI1, PRKD1, EVC, MSX1, CHSY1, RBBP8, GTF2IRD1, EIF2AK3, PDZD7, PLXND1, PCGF2, EDA
GOBP_PROTEIN_DEPOLYMERIZATION	0.00171527	0.0176672	0.683972	1.73276	0	107	STMN2, LMOD1, F2RL1, MAP1B, NES, MAP1A, CAPG, NAV3, STMN3, HDGFL3, FGF13, APC2, GSN, ARHGEF2, SWAP70, MID1IP1, KIF18A, LIMA1, MAP1S, ACTN2, VILL, KIF2C, STMN1, CARMIL1, FLII, SPTB, DMTN, TRIOBP, TMOD2, SEMA5A, DNAJC6
HP_HEPATOCELLULAR_CARCINOMA	0.00175131	0.0176672	0.683811	1.61124	0	61	IGF2, TNFSF15, EPCAM, SEMA4A, SPIB, TCF4, JAG1, PDGFRL, PRKCD, TGFBR2
NAKAYAMA_SOFT_TISSUE_TUMORS_PCA2_UP	0.00171821	0.0176672	0.683781	1.68541	0	79	APLP1, MLLT11, NCAM1, CDH11, GLT8D2, CCNB2, CRLF1, GPSM2, TRPS1, MELK, CCNB1, TPBG, SV2A, CDK1, TNC, PBK, ROR2, KIF20A, MCM4, CDKN3, MKI67, FBN2, SLC16A3, NCAPH, DLGAP5, KIF2C, UBE2C, CDC20, TOP2A, PRPH, UBE2S, PLP2, CCNA2, CENPF, NEK2, FZD1, HJURP, RRM2, GTSE1, HMMR
LEF1_UP.V1_UP	0.00160514	0.0176672	0.683583	1.84611	0	185	KRT23, SLC6A8, FLNC, NMNAT2, TMEM158, ARC, DBN1, MAP1B, NES, DCLK1, TUBB2B, COL6A1, GNAL, TREML2, LOXL1, PMEPA1, IGFBP6, S100A2, VIM, RAI2, PDLIM4, MYL9, FGF13, CHST2, MFAP2, PDGFA, AKAP12, RAMP2, PDZD2, AXL, PCSK5, ADAMTS8, CAVIN3, FOSL1, EMP1, KCTD12, NRIP3, PHLDA3, ZFPM2, EMP3, PCSK1N, ROR2, CHST10, S100A3, PLEKHO1, GNG4, KRT81, CRABP2, FADS1, LTBP2, TCHH, DKK1, ISYNA1, CYBRD1, SLC35G2, MSN, E…
HP_ABNORMALITY_OF_THE_PERIORBITAL_REGION	0.00162602	0.0176672	0.683577	1.84756	0	195	COL1A1, USP27X, PRTN3, COL5A1, CAVIN1, IL1RAPL1, ADAMTS2, CLIP2, COL5A2, IGSF3, CAV1, ELN, PDGFRB, DLG3, CCBE1, FREM1, FLNA, SYP, LTBP4, GJA5, FGFR1, AGTR2, ANTXR1, SOX11, CDH11, GATA5, GSN, TBX1, TWIST2, JAG1, PAK3, ACSL4, ZFPM2, PPARG, PTCHD1
ZHONG_PFC_MAJOR_TYPES_NPCS	0.00165837	0.0176672	0.683248	1.77953	0	133	TMEM98, HSPB1, PRC1, CREB5, VIM, MFAP2, CCNB2, IGF2BP1, AURKB, ID4, DACH1, MELK, CLIC1, CCNB1, KIF23, PTTG1, CDK1, GLI3, PBK, SFRP2, UBE2T, EMX1, MDK, MCM4, CLSPN, SFRP1, CDKN3, MKI67, DLGAP5, BTG3, ATAD2, EFNB1, KIF2C, SOX9, KIF15, KPNA2, UBE2C, CDC20, TOP2A, TAGLN2, ZWINT, PIMREG, NUF2, GNG5, TUBA1B, CENPW, HELLS, OIP5, SGO2, MCM6, TUBB4B, MCM2, CDCA5, CCNA2, CENPF, FEN1, MAD2L1, HJURP, RRM2, G…
GOCC_PRESYNAPTIC_ACTIVE_ZONE	0.00174825	0.0176672	0.683112	1.61536	0	62	UNC13A, EGFLAM, PPFIA4, STX3, SYP, SYT11, CTBP2, NTNG2, P2RX1, NECTIN1, SV2A, ADORA1, CNTNAP1, ADCY8, STXBP1, GRM7, RIMS3
HP_METAPHYSEAL_WIDENING	0.00173611	0.0176672	0.683058	1.67549	0	78	CHST3, ACAN, MMP2, FLNA, COL10A1, SH3PXD2B, MMP9, GJA1, RUNX2, COMP, XYLT1, PHEX, SFRP4, BMPR1B, SLC26A2, SLC39A13, HSPG2, PTH1R, SKI, MATN3, DDR2, CSF1R, EFL1, B3GALT6, NPR2, ACP5, LIFR
HP_MELANOCYTIC_NEVUS	0.00172414	0.0176672	0.683015	1.5881	0	55	CHRNA7, COL3A1, IGF2, TNFRSF11A, FKBP10, MRAS
MEK_UP.V1_UP	0.00163666	0.0176672	0.682978	1.84028	0	190	GAL, NT5DC2, F2RL1, PTK7, TNFRSF21, COL5A2, NEDD9, DBNDD1, LOXL1, APOD, S100P, MXRA7, DUSP4, CUEDC1, RAI2, S100A6, BACE2, CRLF1, PARM1, B3GNT3, FLVCR2, GOLM1, ST6GALNAC2, CSGALNACT1, TIMP2, EDN1, LAMC1, TGFB1I1, LHFPL6, FOSL1, INAVA, MYO1D, TGFBI, PDLIM7, PEG10, MYO5A, RAB8B, SLC12A2, UPK1A, ANOS1, PPARG, IGF2BP2, PLPP1, CEMIP, SLC6A6, CEACAM6, VASP, KRT81, SPTLC2, AKR1B10, TP53I11, ITGB4, TUBB2A…
GOBP_POSITIVE_REGULATION_OF_LEUKOCYTE_MIGRATION	0.00165289	0.0176672	0.682877	1.77215	0	127	THY1, PLVAP, JAM3, F2RL1, PTN, TNF, ITGA2B, MMP14, CCL20, CXCL8, PGF, LGALS9, CXCL17, EDN1, LGALS3, IL6, EDN2, TREM2, S100A14, CXCL12, SWAP70, ITGA2, CCL19, FPR2, MDK, VEGFC, CSF1, P2RX4, STK39, MADCAM1, PTAFR, BDKRB1, CCR1, CCR2, ZNF580, C3AR1, THBS1, DNM1L, FADD, CCL21, GPSM3, CSF1R, THBS4, SPN, JAM2, ZP3, IL1R1, SERPINE1, ADAM17, IL12A, KITLG, ICAM1
HP_NAIL_DYSPLASIA	0.00164745	0.0176672	0.682718	1.78778	0	138	COL17A1, GPC3, WNT10A, NTRK1, GPC4, EVC2, FLNA, ANTXR1, GJA1, KRT86, KRT17, TRPS1, WRAP53, NECTIN1, ITGA6, NXN, LAMC2, GLI1, GJC2, GLI3, CTSK, ROR2, STXBP1, EVC, VEGFC, FERMT1, KRT81, EOGT, ATL1, MSX1, EFNB1, ITGB4
GSE19825_NAIVE_VS_IL2RALOW_DAY3_EFF_CD8_TCELL_UP	0.00160514	0.0176672	0.68257	1.82775	0	168	CLDN6, XPNPEP2, HTRA3, ADAMTS9, COL6A1, FBLN1, GNAL, NLRP3, MYOZ1, EPCAM, TMEM121B, FAM171A2, ZNF536, EHD2, SYP, ADAM12, ADRA2A, SVEP1, TMEM179, BACE2, MFAP2, CDH11, SPARCL1, IGF2BP1, NRIP2, FMO2, SOX7, CSF3, HRC, RHOJ, PCDHB7, ANGPT4, CASQ1, TPBG, MYO1D, NTRK2, ANGPTL7, FBLIM1, TFF3, ZFPM2, PLCL1, BPIFB2, ADGRG3, CTSK, ZEB2, RNF122, TEAD4, TUBB4A, ADAM28, ITGBL1, ST6GALNAC1, FSTL5, CELF3, CD300L…
DELASERNA_MYOD_TARGETS_DN	0.00172414	0.0176672	0.682504	1.58691	0	55	GAPT, MMP2, ADGRA2, CD34, EMILIN2, SLIT2, THBD, CXCL12, TGFBI, CAPN6, DPYSL2, S1PR3, TTYH3, POLE2, POSTN, PLP2, VASN, TCF7L1, FZD1, CCDC24, STXBP5
GOBP_REGULATION_OF_RESPONSE_TO_WOUNDING	0.0015873	0.0176672	0.682361	1.80872	0	151	F3, EPHB2, F2RL1, FAP, SERPINE2, SMOC2, CAV1, SERPINB2, PDGFB, PTN, TNF, MYOZ1, WNT4, FLNA, PLAT, CD34, EPPK1, ADRA2A, WFDC1, C1QTNF1, PDGFA, THBD, GJA1, FKBP1B, HPSE, EDN1, ALOX5, MIR221, ANXA1, CD9, PRKG1, SLC12A2, KIAA0319, PRKCD, EPHA4, TSPAN8, TBXA2R, MDK, PDGFRA, FERMT1, DUOX1, SPP1, TNFRSF12A, DUOX2, RGMA, FOXC2, PLAUR, CD109, KLF4, PRKCE, DMTN, SIGLEC10, THBS1, CLDN4, KREMEN1, CLEC7A, F2R…
GOBP_CELLULAR_RESPONSE_TO_UV	0.00169205	0.0176672	0.682284	1.6953	0	84	MMP2, PTN, NFATC4, MFAP4, MMP9, AURKB, PRKCD, MAPK13, PBK, AQP1, BAK1, TIMP1, CRIP1, N4BP1, HYAL2, CDC25A, CHEK1, RHNO1, BMF, CERS1, CDKN1A
GOBP_MEMORY	0.00171233	0.0176672	0.682234	1.71269	0	97	SORCS3, CHRNA7, OXTR, ARC, MAP1A, NPAS4, PTN, NFATC4, FGF13, MAPT, SYT11, SHANK1, ASIC1, HTR2A, ITGA3, TAC1, VLDLR, DBH, ADCY8, PTCHD1, GRIN2A, JPH3, PAK6, RASGRF1, ITPR3, KCNK10, PPP1R1B, SLC8A2, CNR1, ITGA5
HP_BROAD_LONG_BONES	0.00165289	0.0176672	0.682212	1.78155	0	136	GPC3, COL1A1, COL1A2, DLK1, CHST3, ACAN, FBN1, GPC4, FLNA, MEG3, TANC2, GJA5, FGFR1, COL10A1, GJA1, BGN, XYLT1, NXN, PRKD1, GLI3, ROR2, STXBP1, ADAMTS10, ZMIZ1, SLC26A2, EFNB1
LI_WILMS_TUMOR_VS_FETAL_KIDNEY_1_DN	0.0016	0.0176672	0.682161	1.81152	0	155	APOBEC3B, COL13A1, CHST1, ZNF423, CACNB3, SCRN1, CCNB2, AURKB, MN1, PFKP, FZD7, MELK, MTHFD2, KIF23, SV2A, MEOX1, KIFC1, PTTG1, CDK1, ROR2, GPC1, CRABP2, FADS1, CDKN3, MKI67, DLGAP5, KIF2C, TRIP13, STMN1, CCND2, KPNA2, CDC20, TOP2A, YWHAZ, DLG5, BUB1B, CDC25C, MCM6, MCM2, TTK, SACS, ESYT1, CENPF, FEN1, MAD2L1
HP_NAUSEA	0.00173611	0.0176672	0.681863	1.64217	0	70	COL1A1, COL5A1, CDKN2B, COL5A2, SLC1A3, SNCA, EDNRA, PODXL, TNF, UCHL1
MIR4755_3P	0.00165289	0.0176672	0.681834	1.78098	0	135	ELFN2, KSR2, IGSF1, ORAI2, MMP2, PTK7, COL5A2, VASH1, IGDCC4, ARNT2, MRAS, JPH2, THRA, GRAMD1B, LZTS1, NEURL1B, UNC5B, PHF19, EMCN, MAPK13, PFKFB3, ACVRL1, TMEM92, CDH22, NFAM1, PTAFR, PLXNA1, SDC3, SLC43A2, GDF6, NCDN, CPNE9, IFITM10, RALA, MFAP5, CYB561D1, DDN, ARSG, ESYT1, SH3TC2, TRIB2
AIZARANI_LIVER_C2_KUPFFER_CELLS_1	0.00160256	0.0176672	0.681789	1.84884	0	196	GAPT, ATP1B3, NLRP3, CLEC4E, BCAT1, HSPA6, VIM, EMILIN2, LYZ, FCGR2A, CXCL8, LGALS9, F13A1, AXL, VSIR, ALOX5, ANXA1, JAML, TGFBI, KCTD12, RNASE6, PLD4, FABP5, DPYSL2, FPR1, MNDA, PLEKHO1, RAB31, S100A11, GPR34, IER5, SRGAP1, PKM, NCF2, ADAM28, RTN1, TLR2, SAMHD1, CCDC88A, CD86, P2RY13, HCLS1, PTAFR, EVI2B, FGL2, PLAUR, TMSB10, IL18, TMSB4X, KLF4, PTPRE, OGFRL1, AP1S2, LAPTM5, SYK, SRGAP2B, CCR1, …
GRAHAM_CML_QUIESCENT_VS_NORMAL_QUIESCENT_UP	0.00170648	0.0176672	0.681783	1.70137	0	91	APOBEC3B, SERPINE2, ICAM4, SERPINB2, ITGA2B, XIST, PRC1, PF4, TPSAB1, TUBB6, CCL20, CCNB2, CLEC11A, MELK, HPGDS, GINS1, TPM1, CDK1, PRKAR2B, RACGAP1, CDKN3, DLGAP5, TUBB2A, KIF15, PDLIM1, CDC20, TOP2A, LMNA, ZWINT
HOEBEKE_LYMPHOID_STEM_CELL_DN	0.00169205	0.0176672	0.681778	1.69731	0	87	DLK1, NDN, SERPINE2, ICAM4, GRK5, HSPB1, S100A6, MARCKS, METTL9, TAX1BP3, BEX1, TNS1, PIP5K1B, MAFF, TAL1, LAPTM4B, IFI16, NPR3, MLLT3, ICAM2, ETV5
WP_GPCRS_OTHER	0.00173611	0.0176672	0.681753	1.61741	0	63	LGR6, GHRHR, GPR176, EDNRA, ADGRD1, ADGRG1, CHRM2, HTR2A, HTR7, ACKR1, ADGRL3, GPR55, ADGRF5, CXCR1, P2RY13, SSTR2, ADORA3, CNR1, OR2B6, ADRA1D, C5AR2, CXCR3
GOBP_LEUKOCYTE_HOMEOSTASIS	0.00171233	0.0176672	0.681699	1.66685	0	75	GAPT, JAM3, BCL2, CCNB2, LGALS9, AXL, ANXA1, IL6, RIPK3, TNFRSF17, CXCL6, IL2RA, ABL1, FLT3, BAK1, DOCK11, MEF2C, SLC7A11, FADD, TNFAIP3, BAX, TSC22D3, SKIL, ADAM17, KITLG, ITPKB
MIR4455	0.0017094	0.0176672	0.681669	1.71471	0	98	SLC7A1, GFRA3, UNC13A, PODN, ADAMTS9, HDAC11, MAP6, EHD2, PAPPA, MYL9, CHD3, EPB41L1, ADGRL1, FBXL7, PDE3A, NECTIN1, MYO5A, DPYSL2, VASP, IGLON5, ZMIZ1, TP53I11, FRZB, ST6GALNAC3, SLC8A2, NBEA, ITPRIPL2, TRIOBP
HP_ABNORMAL_PULMONARY_VALVE_PHYSIOLOGY	0.00171821	0.0176672	0.68155	1.73732	0	116	GPC3, COL1A1, COL1A2, CHST3, MGP, CLIP2, ELN, FBN1, WNT4, GPC4, MRAS, ZNF469, DCHS1, FBLN5, ABCA3, EFEMP2, ZEB2, NOTCH2, ADAMTS10, LTBP2, IGFBP7, TBX2, PRDM5, ANKS6, GTF2IRD1
MIR550B_3P	0.00172414	0.0176672	0.681478	1.59249	0	57	USP27X, DLK1, APOBEC3B, NMNAT2, CLEC4E, MOB3B, PAK3, BNC2, SMAD5, ZC3HAV1
HP_RETINAL_DETACHMENT	0.00171821	0.0176672	0.681402	1.68406	0	81	COL9A2, COL4A1, VCAN, COL9A1, FBN1, CHRDL1, ZNF469, TUB, ADAMTSL1, NHS, P3H2, LTBP2, IGFBP7, PRPH2, ALDH1A3, PRDM5, FLII
GOBP_LIPID_EXPORT_FROM_CELL	0.00169491	0.0176672	0.681339	1.65853	0	73	CYP19A1, GAL, RETN, SLC1A3, PPFIA4, SNAP25, BMP6, TNFRSF11A, AGTR2, C1QTNF1, GJA1, PLA2G4A, EDN1, SELENOM, PTGES, TAC1, NTRK2, ADORA1, SLC12A2, STXBP1, P2RX4, SPP1, GRM7, KDM5B, GALR1
HP_ABNORMALITY_OF_THE_FOREARM	0.00162338	0.0176672	0.681314	1.841	0	192	COL1A1, COL5A1, CHST3, COL9A2, CLIP2, NDN, COL5A2, ELN, COL9A1, AEBP1, FLNA, CCDC8, FANCE, FKBP10, FGFR1, COL10A1, TNNI2, MMP9, MRAS, BGN, COMP, COLEC11, TPM2, XYLT1, JAG1, GLI3, RAD51, SCARF2, UBE2T, NOTCH2, MAGEL2, TGFB1, BMPR1B, TNNT3, CHSY1, PIEZO2, SLC39A13, ZBTB16, GTF2IRD1, EXTL3, ESCO2, COLEC10, FGF10, SKI, PLXND1, KRAS, TWIST1, PDE4D, FZD2, SNRPN, FANCD2, NALCN, TMEM67, FGFR2, CYP26B1, S…
HP_HYPOPLASIA_OF_TEETH	0.00171821	0.0176672	0.681048	1.66747	0	76	COL17A1, WNT10A, AIRE, GJA1, NECTIN4, RUNX2, ITGA6, LAMC2, SLC12A2, KIF7, ITGB6, ITGB4, LMNA, FGF10
HP_ABNORMAL_BLISTERING_OF_THE_SKIN	0.00172414	0.0176672	0.68103	1.64946	0	72	COL17A1, KIT, PKP1, GJB3, AQP5, GJA1, ITGA3, WRAP53, ITGA6, LAMC2, IL23R, GATA1, FERMT1, PRDM16, ITGB4, ECM1, SKI, CCR1
DACOSTA_UV_RESPONSE_VIA_ERCC3_TTD_DN	0.00170068	0.0176672	0.680907	1.68512	0	83	COL1A2, GPR176, AMPH, SERPINB2, NAV3, CREB5, HEG1, PLCE1, FAM155A, MITF, WDHD1, LPAR1, ZEB2
HP_JOINT_HYPERFLEXIBILITY	0.00160514	0.0176672	0.68079	1.82298	0	168	COL1A1, COL1A2, SLC6A8, COL3A1, COL9A2, ADAMTS2, CLIP2, ELN, CTNND2, FGD1, COL9A1, FBN1, FLNA, PTHLH, CCDC8, ANTXR1, SOX11, MRAS, ZNF469, TRPS1, XYLT1, TBX1, NOTCH3, FBLN5, TGFBR2, NOTCH2, CDT1, SLC26A2, SOX4, ARVCF, EFNB1, RBBP8, PRDM5, GTF2IRD1, LMNA, RYR1, CDC6, SKI, TGFB2, KRAS, SEMA5A, TNXB, LOXL3
MIR450A_2_3P	0.00167785	0.0176672	0.680563	1.75641	0	122	PURG, ZNF750, IGF2, ORAI2, MAP1A, ERFE, CLIP3, FGFR1, RXRG, GDF11, PCSK2, PDE8B, KAZALD1, ANXA1, RHOC, MARCKSL1, APOL4, PKNOX2, SUSD2, PIK3R3, CLCF1, BNC2, NME8, S1PR3, SLC38A1, ELOVL4, CBX6, PI4KB, LOXHD1, SERAC1, BCAM, CYYR1, PRH2, C3orf36, PYGB, PLEKHS1, CCDC97, GBP3
HP_WEBBED_NECK	0.00174216	0.0176672	0.680505	1.7148	0	103	GPC3, CHST3, AEBP1, GPC4, TNNI2, MRAS, GATA2, TPM2, IGF1R, MEOX1, STXBP1, GATA1, TNNT3, SLC39A13, TBX2, FOXC2, LMNA, GDF6, KRAS, FLI1, NALCN, ADA2, RIT1
ROSTY_CERVICAL_CANCER_PROLIFERATION_CLUSTER	0.00163934	0.0176672	0.680413	1.78674	0	139	APOBEC3B, HMGA1, PRC1, CCNB2, TYMS, AURKB, MELK, CCNB1, KIF23, ASF1B, KIFC1, GINS1, PTTG1, PAQR4, CDK1, MAPK13, NETO2, DTL, KIF4A, PBK, NCAPG, KIF20A, FOXM1, MYBL2, MCM4, RACGAP1, SHCBP1, MKI67, SLC38A1, NCAPH, DLGAP5, ATAD2, KIF2C, TRIP13, KIF15, KPNA2, E2F8, UBE2C, CDC20, TOP2A, TPGS2, PAFAH1B3, TMSB10, LRP8, ZWINT, ERCC6L, UBE2S, CDC6, CCNF, CDKN2A, HELLS, BUB1B, OIP5, CHEK1, MCM2, E2F1, ECT2,…
PID_SHP2_PATHWAY	0.00172414	0.0176672	0.680171	1.58149	0	55	PDGFRB, PDGFB, NTRK1, NTRK3, IL6, IGF1R, NTRK2, ANGPT1, PAG1, IL2RA, KRAS, NTF3, TEK, GAB2, NOS3, GNAI1
HP_ABNORMAL_TRACHEA_MORPHOLOGY	0.00164474	0.0176672	0.680116	1.7671	0	126	ITGA8, MGP, CLIP2, ELN, PDGFRB, FANCE, LTBP4, FGFR1, FGF20, ARNT2, PRRX1, DCHS1, WRAP53, NOTCH3, SLC12A2, HK1, ADAMTSL2, RAD51, UBE2T, ZEB2, KIF7, NCF2, FRAS1, FBN2, SLC26A2, NCF4, GRIP1, SOX9, MYCN, GTF2IRD1, EXTL3, NCF1
GOBP_POSITIVE_REGULATION_OF_SYNAPTIC_TRANSMISSION	0.00165289	0.0176672	0.680094	1.76584	0	125	ADCYAP1, RETN, CHRNA7, OXTR, EPHB2, ARC, SERPINE2, MPP2, TSHZ3, PTN, NTRK1, SNAP25, TNF, GRIN2C, NFATC4, STX3, GRIN2D, NRGN, LAMA2, CACNG8, CALB2, SHANK1, CLSTN1, TAC1, CLSTN2, NTRK2, ADORA1, EPHA4, ADCY8, ROR2, STXBP1, GRIN2A, ABL1, CACNG4, ITPR3, FAM107A, CCL2, RIMS3, CACNB2, SLC8A2, RELN, CNR1
AZARE_NEOPLASTIC_TRANSFORMATION_BY_STAT3_UP	0.00169205	0.0176672	0.679783	1.74534	0	119	SPOCK1, COL5A1, IGF2, CA12, PALLD, MAP1B, COL5A2, SERPINE2, DUSP4, DPYSL3, CDH11, ARMCX2, CSF3, PCDH7, XYLT1, PRSS3, JAG1, TGFBR2, PDPN, S100A9, TNC, EMP3, S100A8, SFRP1, EOGT, ITGB6, CCND2, IFI16, MX1, YKT6, SNHG14, THBS1, PRNP, FLI1, SNRPN, PLTP
GOBP_POSITIVE_REGULATION_OF_PROTEIN_LOCALIZATION_TO_CELL_PERIPHERY	0.00172712	0.0176672	0.679771	1.61952	0	64	EPHB2, KCNJ11, TNF, CLIP3, STX3, STAC2, GPSM2, ARHGEF16, ITGA3, LGALS3, TREM2, WNK3, CNPY4, EPB41L2, EPHA3, EZR, STAC, PRKCE, PRKCI, EPHA2, RHOG, ITGB1
GSE22886_NAIVE_BCELL_VS_MONOCYTE_DN	0.00162075	0.0176672	0.679765	1.83751	0	194	CAPG, QPCT, VCAN, ANXA2, CD93, IRAK3, SLC11A1, PLBD1, VIM, SEMA4A, SLC27A3, LYZ, MAP7D1, FCGR2A, CHST15, S100A12, CTBP2, METTL9, TIMP2, KLF13, ABR, CDC42EP3, LGALS3, ANXA1, ITGAM, KCTD12, PRKCD, S100A9, ILK, NOTCH2, MNDA, RAB31, VASP, S100A11, S100A8, PKM, NCF2, ZMIZ1, SLC16A3, TLR2, S100A10, LILRA2, CSF2RB, CKLF, G6PD, PTPRE, GYG1, PLXND1, DYNLT1, ATP1A1, HEXB, SLC7A7, ACOT9, RHOG, CLEC7A, GRN, …
TENEDINI_MEGAKARYOCYTE_MARKERS	0.00174825	0.0176672	0.679643	1.60716	0	62	KIT, PDGFB, BCL2, ITGA2B, PF4, PDGFA, CXCL8, IL6, PPBP, CD9, CCNB1, IL3RA, CDK1, GATA1, CXCL1, TGFB1, TAL1, ITGB3, BAK1, GP9, CDKN2A, CCND3, CCNE1, FLI1, IL11
MIR3663_3P	0.00165289	0.0176672	0.679598	1.77514	0	135	CRISPLD2, ADAMTS2, PRICKLE2, B3GNT5, LRFN4, LDLRAD3, COL4A4, CCDC8, DUSP4, COL22A1, RGS4, FKBP1B, CACNA2D2, SLC7A6, NFKB1, KCTD15, CNPY4, ANK3, ETV4, PLP1, NNAT, AHNAK, CHSY1, TUBB2A, NIPAL4, GXYLT2, CDC42SE1, PTPN1, P3H4, DLG5, GNB4, RIMKLB, PGM3, CASP2
REACTOME_RHOC_GTPASE_CYCLE	0.00169491	0.0176672	0.679424	1.65387	0	73	CCDC187, CAVIN1, MCAM, IQGAP3, CAV1, ARHGEF25, ARHGEF17, ABR, DIAPH3, RHOC, ANLN, RACGAP1, ARHGEF5, PREX1, FMNL3, IQGAP1, AKAP13
RP58_01	0.00163666	0.0176672	0.679418	1.83069	0	190	COLEC12, ITGA8, COL16A1, COL3A1, GFRA3, TMEM59L, PODN, ADAMTS2, PTK7, ASIC2, DLG3, PDGFB, HSPB7, CDH6, B3GNT9, GRIN2D, WNT9A, SCN2B, NRGN, FGF20, PNMA1, RCOR2, GFPT2, TNNI2, C1QTNF1, GLT8D2, ASIC1, GPSM2, LRRC1, GAS7, CACNA1G, CDC42EP2, PHLDB1, KLF13, ABR, B3GALT2, EGFL6, TAC1, NTRK2, ACKR1, TLR7, KLF5, TNS1, SRPX2, TGFBR2, PROK2, FAM180A, ZEB2, OLFML1, CACNG4, WNT2B, NXPH4, ADAMTS10, SEMA6D, RAR…
GOBP_NEURAL_CREST_CELL_DIFFERENTIATION	0.00170068	0.0176672	0.679315	1.68118	0	83	WNT10A, RADIL, EDNRA, FOXC1, SNAI2, SEMA4A, SOX11, CORO1C, SEMA3G, SOX8, EDN1, TBX1, JAG1, EDNRB, SFRP1, HAND2, SEMA6D, SEMA6B, SEMA3A, FRZB, EFNB1, SOX9, SEMA3F, FOXC2, OVOL2, MEF2C, SEMA3D, SEMA5A, TWIST1
MIR331_3P	0.00172414	0.0176672	0.678918	1.58651	0	57	HS6ST2, GRIK3, THSD7B, TSPAN18, RGS6, NFAM1, KSR1, LOXHD1, NBEA, RALA, ABI2, MAP3K14, STRA6, PANK2, C2CD4C, TGFBR1, SEMA7A, NRP2, SOCS1, DCLRE1B
ZHOU_CELL_CYCLE_GENES_IN_IR_RESPONSE_24HR	0.00167785	0.0176672	0.678548	1.75121	0	122	COLEC12, FBLN1, SOD3, LAMB1, PRC1, CCNB2, MELK, CCNB1, KIF23, KIFC1, PTTG1, CDK1, FABP5, UBE2T, ANLN, KIF20A, MYBL2, RACGAP1, PARPBP, CDKN3, DLGAP5, NEIL3, DCN, GINS3, MXRA5, TRIP13, SULF2, RBBP8, KPNA2, E2F8, UBE2C, CDC20, TOP2A, PIMREG, NUF2, MCM2, E2F1, TTK, CCNA2, DEPDC1, CENPF, NEK2, MAD2L1
CROONQUIST_IL6_DEPRIVATION_DN	0.0017094	0.0176672	0.678482	1.69719	0	94	APOBEC3B, HMGA1, CCNB2, TYMS, AURKB, ITM2A, CCNB1, PTP4A3, KIFC1, GINS1, PTTG1, CDK1, FOXM1, MYBL2, MCM4, CDKN3, MKI67, SPP1, NCAPH, FRZB, KIF2C, TRIP13, STMN1, KPNA2, UBE2C, CDC20, TOP2A, MYRF, ZWINT, CDC6, CCNF, POLE2, BUB1B, OIP5, CDC25A, CHEK1, MCM2, TK1, CCNA2, RRP12, MAD2L1, RRM2, STIL, HMMR, WEE1
CCAWWNAAGG_SRF_Q4	0.00173611	0.0176672	0.678241	1.66368	0	78	ACTG2, PLN, PODN, TAGLN, MYH11, FLNA, ACTC1, SCN3B, CORO1C, RASSF2, TCF4, TPM2, PCDH7, SUSD1, KCTD15, VIT, TFE3, CAVIN2, UBE2C, DAPK3
HP_SMALL_NAIL	0.00165837	0.0176672	0.678235	1.76647	0	133	ALOXE3, GPC3, WNT10A, DLK1, IGF2, CLIP2, ELN, GPC4, EVC2, MEG3, FGFR1, SOX11, NECTIN4, APC2, PLAGL1, KCNN3, GLI1, ADAMTSL2, ROR2, EVC, EOGT, MSX1, SOX4
HP_DERMAL_ATROPHY	0.00173913	0.0176672	0.678184	1.66247	0	77	COL17A1, COL1A1, COL1A2, COL5A1, COL3A1, MGP, COL5A2, AEBP1, FBN1, PDE8B, GSN, ITGA6, TWIST2, LAMC2, TGFBR2
HAY_BONE_MARROW_EOSINOPHIL	0.00172414	0.0176672	0.677952	1.57633	0	55	RETN, NT5DC2, IQGAP3, P2RY2, LYZ, RECK, RNASE2, RFLNB, SERPINB10
GOBP_REGULATION_OF_CELL_MATRIX_ADHESION	0.00169491	0.0176672	0.677694	1.74019	0	118	THY1, COL16A1, BCL2, WNT4, APOD, MMP14, SRC, EFNA5, SLC9A1, VCL, CORO1C, JAG1, GPM6B, PPM1F, EFEMP2, DISC1, EPHA3, FMN1, ABL1, CEACAM6, FERMT1, SFRP1, CDH13, HOXA7, CSF1, ACVRL1, S100A10, FAM107A, DDR1, IQGAP1, DAPK3, BST1, CDKN2A, DMTN, POSTN, THBS1, EMP2, ARHGAP6, CCL21, MMP12, RIN2, TEK, ACER2
REACTOME_CELLULAR_RESPONSE_TO_HEAT_STRESS	0.00172117	0.0176672	0.677572	1.69669	0	96	TNFRSF21, HSPB1, HSPA6, HSPB8, CRYAB, HSPA12B, SERPINH1, HSPA2, COL4A6, BAG3
MIR6759_5P	0.00172414	0.0176672	0.677122	1.58231	0	57	SLC7A1, SGCD, COL5A2, EDNRA, VWF, FGFR1, TYRO3, SFRP4, MMP16, SLCO3A1, NCAPH, FA2H, LASP1, PRKCI, CNFN
GOBP_GASTRULATION	0.00159236	0.0176672	0.676782	1.80311	0	157	GPC3, CRB2, COL5A1, ITGA8, MMP2, COL4A2, COL5A2, SOX17, COL6A1, ITGAV, FOXC1, MMP14, LAMB1, DUSP4, COL8A1, MMP9, GJA1, MAPK7, SOX7, COL12A1, PHLDB1, ITGA3, FZD7, MIR221, MIR145, OSR1, TGFBR2, MYADM, ITGA2, SFRP2, APLN, SFRP1, DKK1, FGF8, TAL1, ITGB4, ITGB3
GOBP_REGULATION_OF_ENDOTHELIAL_CELL_MIGRATION	0.00161812	0.0176672	0.676739	1.81322	0	171	ADGRA2, ANGPT2, ADAMTS9, SMOC2, VASH1, PDGFB, HSPB1, PTN, CCBE1, TNF, SPARC, MIR483, DNAJA4, SEMA4A, FGFR1, AGTR2, SLIT2, GATA2, EDN1, RHOJ, MIR221, ANXA1, ANGPT4, ANGPT1, SRPX2, HDAC5, MIR212, PPARG, PRKD1, MMRN2, JCAD, TBXA2R, MIR132, ABL1, MIR200A, AKT3, VEGFC, TGFB1, ACVRL1, P2RX4, ANXA3, DCN, HDAC7, ITGB3, FOXC2, TMSB4X, KLF4, MEF2C, BCAR1, ZNF580, HMOX1, THBS1, EPHA2, SEMA5A, SASH1, MEOX2, …
HP_BRUISING_SUSCEPTIBILITY	0.00165837	0.0176672	0.676494	1.76194	0	133	COL1A1, COL1A2, COL5A1, COL3A1, ADAMTS2, LOX, COL5A2, ELN, NTRK1, MYH11, AEBP1, FBN1, ITGA2B, VWF, FLNA, FANCE, ACTA2, F13A1, ZNF469, GATA2, GSN, PRKG1, PRKCD, TGFBR2, MYH9, GATA1, TBXA2R
GOBP_REGULATION_OF_PROTEIN_CONTAINING_COMPLEX_DISASSEMBLY	0.00172712	0.0176672	0.676229	1.71927	0	113	STMN2, LMOD1, F2RL1, MAP1B, NES, MAP1A, CAPG, NAV3, TNF, IRAK3, HDGFL3, FGF13, APC2, GSN, IGF1R, ARHGEF2, SWAP70, MID1IP1, LIMA1, MAP1S, ACTN2, VILL, CARMIL1, FLII, SPTB
VILLANUEVA_LIVER_CANCER_KRT19_UP	0.00160514	0.0176672	0.675854	1.81003	0	165	CTNND2, COL22A1, RAB34, PNMA3, GPSM2, METTL9, MELK, TAC1, KIF23, S100A14, GINS1, PTTG1, ARID3A, BARD1, MAPK13, ZNF532, KIF18A, KIF4A, NCAPG, HK2, ANLN, KIF20A, JPH3, MKI67, NCAPH, DLGAP5, SOX4, KIF2C, STMN1, SOX9, KIF15, TROAP, CDC20, TOP2A, ZWINT, P3H4, CDC7, CCDC28B, CDC25A, CASP2, SGO2, MCM6, DEFA5, PCYOX1L, ECT2, TTK, GABRB3, DNM1L, CYTH2, BTBD3, IFT57, C2CD4A, MCM10, HJURP, NLRP4, STIL, CDS1…
GOCC_LAMELLIPODIUM	0.00162338	0.0176672	0.675748	1.82596	0	192	STMN2, CD177, ACTG2, DBN1, PALLD, FAP, CAPG, NEDD9, ITGAV, FGD1, PODXL, CSPG4, STX3, DPYSL3, ACTA2, SLC9A1, ANTXR1, PDLIM4, ACTC1, UNC5C, IGF2BP1, CORO1C, APC2, PLCE1, GSN, PTPN13, TESC, SWAP70, PDPN, ILK, WASF2, NHS, VASP, PLEKHG5, CCDC88A, ITGB3, FSCN1, FGD6, CARMIL1, TUBB3, RAPGEF3, FGD3, CTTNBP2NL, ARAP3, SSH1, CD44, APBB1, PLXND1, ARHGAP31, DYNLT1, BCAR1
GSE4748_CTRL_VS_LPS_STIM_DC_3H_UP	0.00162075	0.0176672	0.675505	1.82314	0	187	HS6ST2, COL3A1, IL1RL1, CREB3L1, FSTL1, COL5A2, CAV1, CD248, NEDD9, NCAM1, ITGAV, GPR153, FBN1, DKK3, DPYSL3, MMP10, C1QTNF1, CDH11, AKAP12, PGF, EDN1, FZD7, RHOJ, EMP1, CXCL12, PRSS23, GALR2, UNC5B, ZNF532, BICC1, M1AP, WASF2, PDGFRA, BHLHE22, SLC16A3, AHNAK, SOX9, KCTD11, E2F8, IQGAP1, IGFBP3, ANGPTL2, ELK3, MX1
GSE11057_CD4_CENT_MEM_VS_PBMC_DN	0.00162338	0.0176672	0.67538	1.82371	0	193	SPOCK1, NEXN, TNFSF15, CLIP2, B3GNT5, MTMR11, TOR4A, PLXNC1, CPA3, LINC00968, SPARC, TMEM121B, KCNMB1, SEMA4A, RNASE2, F13A1, SORT1, CD9, RAB3D, SUSD1, OSBPL5, RNASE6, PIP5K1B, PRKCD, SLC22A15, APOBR, OSCAR, TRPM2, DPYSL2, RHOQ, CFD, FPR2, GSTP1, PRKAR2B, SYNGR1, GBGT1, VNN2, TTYH3, FBN2, RTN1, KIAA0513, CCDC88A, ZNF385A, PTAFR, PDLIM1, IFNGR2, PTPRE, OGFRL1, ZNF710, ITPRIPL2, PLXND1, SLC7A7, CPN…
MIR4308	0.00163934	0.0176672	0.675033	1.77262	0	139	MYOCD, ACAN, XIRP1, PLXNC1, P2RY2, WNT4, PAPPA, SDK2, CDR2L, RTKN2, KCTD17, ARHGAP23, PLXNA4, FMOD, FZD7, VANGL2, RAB3D, TMEM164, LZTS1, PPM1F, NBL1, RIN1, PPP1R12B, COL5A3, OPCML, E2F2, NFAM1, PCDHB3, RIMS3, EHF, KLF7, LASP1, ITGA5, MAP9, MYEOV, RASAL2, C20orf202, THBS1, SPRYD3, TMEM8B, ITGB1, DAB2IP, MDGA1, SH3TC2
GOBP_REGULATION_OF_PROTEIN_LOCALIZATION_TO_PLASMA_MEMBRANE	0.0017094	0.0176672	0.67502	1.68853	0	94	LRRC15, EPHB2, KCNJ11, TNF, CLIP3, MMP14, STX3, STAC2, ARHGEF16, ITGA3, LGALS3, TREM2, PKDCC, WNK3, CNPY4, RHOQ, EPHA3, TGFB1, EZR, TMBIM1, BCL2L1, STAC, PRKCE, ARHGAP44, PRKCI, EPHA2, MRAP2, RHOG
WP_SENESCENCE_AND_AUTOPHAGY_IN_CANCER	0.00173913	0.0176672	0.675009	1.6986	0	101	COL1A1, COL3A1, TNFSF15, IGFBP5, SERPINB2, BCL2, SPARC, HMGA1, MMP14, PLAT, SRC, COL10A1, CXCL8, GSN, IL6, IGF1R, IL24, CXCL1, SLC39A2, TGFB1, IGFBP7, IGFBP3, IFI16, CDKN2A, CD44
ELVIDGE_HIF1A_AND_HIF2A_TARGETS_DN	0.0017452	0.0176672	0.674832	1.69971	0	102	SPOCK1, SRPX, CAVIN1, KRT15, LOX, IGFBP5, SFXN3, CAV1, PDGFB, PPFIA4, LOXL1, PAM, AKAP12, GJA1, GPRC5A, DPYSL4, QSOX1, LOXL2, P4HA2, VLDLR, UPK1A, DPYSL2, HK2, PFKFB3, VEGFC, CA9, SOX9, ADM, IGFBP3, PLAUR
FERRANDO_T_ALL_WITH_MLL_ENL_FUSION_UP	0.00167785	0.0176672	0.674825	1.68366	0	86	ADCYAP1, TUBA1A, PXDN, AEBP1, FLNA, CD34, VIM, TCF4, TPM2, PRSS3, CLCNKA, SELL
GSE22886_NAIVE_CD4_TCELL_VS_MONOCYTE_DN	0.00160514	0.0176672	0.674681	1.82667	0	198	CAPG, QPCT, VCAN, ANXA2, CD93, PLXNC1, IRAK3, CSF3R, SLC11A1, KCNMB1, PLBD1, FUT4, FCN1, SEMA4A, SLC27A3, LYZ, FCGR2A, CHST15, MARCKS, S100A12, CTBP2, CORO1C, FLVCR2, METTL9, TIMP2, CDC42EP3, ALOX5, LGALS3, ITGAM, APOBEC3A, KCTD12, ACSL4, PRKCD, S100A9, ILK, FPR1, NOTCH2, MNDA, RAB31, S100A11, S100A8, VNN2, NCF2, ZMIZ1, TLR2, LILRA2, CSF2RB, FGL2, NCF1C, KLF4, LAT2, IFNGR2, DOK1, PTPRE, AP1S2, SY…
MIR4273	0.0017094	0.0176672	0.674472	1.6966	0	98	PURG, BEND6, NEGR1, DLG3, XXYLT1, ZNF492, LHFPL2, SULF1, KANK2, CORO1C, PCDH7, CLSTN2, VLDLR, TNS1, ZNF704, PRKD1, TRIM71, TAL1, MSX1, CNTN5, SERAC1, CNR1
HP_GINGIVAL_OVERGROWTH	0.0017094	0.0176672	0.674414	1.68701	0	94	COL3A1, MMP2, ADAMTS2, MAP1B, CLIP2, ADAMTS3, ELN, CCBE1, MMP14, SH3PXD2B, PLAGL1, NXN, CNTNAP1, KCNN3, ZEB2, ROR2
HP_SUBCUTANEOUS_NODULE	0.00170068	0.0176672	0.674408	1.66904	0	83	COL1A1, COL5A1, COL3A1, MMP2, KIT, COL5A2, PDGFRB, PDGFB, FBN1, MMP14, TNFRSF11A, FGFR1, NOTCH3, IL23R
GOBP_RENAL_SYSTEM_PROCESS	0.00171527	0.0176672	0.674283	1.70821	0	107	F2RL1, MCAM, ADCY3, PDGFB, BCL2, CD34, GJA5, AGTR2, ADCY5, GJA1, SULF1, PCSK5, NPR1, ITGA3, EDN1, GSN, TAC1, ADORA1, EDNRB, ADCY8, AKR1B1, OR51E2, AQP1, PRKAR2B, HSD11B2, BTC, CORO2B, KCNQ1, SPX, ADGRF5, MAGED2, SULF2, ADM, HYAL2, NPR3, CLDN4, ADCY4, ADCY6, F2R, EMP2
GRAHAM_NORMAL_QUIESCENT_VS_NORMAL_DIVIDING_DN	0.00169205	0.0176672	0.674282	1.68103	0	88	APOBEC3B, CPA3, PRC1, CCNB2, TYMS, MELK, GINS1, CDK1, FABP5, DTL, NCAPG, MCM4, RACGAP1, CDKN3, DLGAP5, KIF2C, TRIP13, KIF15, CSF2RB, CDC20, TOP2A, ZWINT, CDC6, POLE2, BUB1B, OIP5, CDC25A, CHEK1, MCM6, MCM2, CCNE1, TK1, CCNA2, AQP3, FEN1, MCM10, MAD2L1, RRM2, GZMB, KIF18B, NDC80, GMNN, CENPU, RFC4, LAT, CEP55, HBG1, MCM5
GOBP_REGULATION_OF_LEUKOCYTE_MIGRATION	0.00162338	0.0176672	0.674229	1.8206	0	193	THY1, PLVAP, JAM3, ELANE, F2RL1, AIRE, PTN, TNF, ITGA2B, APOD, MMP14, FUT4, EMILIN1, SLIT2, CCL20, CXCL8, PGF, LGALS9, CXCL17, EDN1, LGALS3, ANXA1, IL6, EDN2, TREM2, S100A14, CXCL12, ADORA1, SMPD3, SWAP70, RIPK3, ITGA2, CCL19, FPR2, NBL1, MDK, MMP28, VEGFC, BMP5, HOXA7, CSF1, P2RX4, STK39, MADCAM1, MSN, CCL2, PTAFR, BDKRB1, PADI2, MPP1, FUT7, ECM1, BST1, C5AR2, CCR1, CXCR3, SLAMF8, CCR2, ZNF580, …
MIR6793_5P	0.00172414	0.0176672	0.674217	1.56765	0	55	GPC4, CDH6, FGFR1, GCNT4, SH3PXD2B, CLSTN1, TGFB1I1, TCF4, GRIN2A, SLCO3A1, MYO1C
GOBP_REGULATION_OF_MUSCLE_SYSTEM_PROCESS	0.00160514	0.0176672	0.674104	1.82511	0	198	CNN1, PLN, HAMP, MYOCD, SCN4A, ADRA2C, OXTR, SPHK1, KIT, IGFBP5, CAV1, CASQ2, TRPC3, LMCD1, CACNA1C, PI16, HSPB6, GJA5, ADRA2A, SLC9A1, MYL9, FGF13, TNNI2, RGS4, CHRM2, FKBP1B, HRC, GATA5, ACTN3, MYLK2, PLCE1, ADRA2B, EDN1, P2RX1, CASQ1, EDN2, MIR145, PRKG1, ADORA1, TPM1, TACR1, ITGA2, ATP1A2, PROK2, TBXA2R, PDE9A, HAND2, PPP1R12B, P2RX4, KCNQ1, SPX, ANK2, RYR2, TNNT3, SSTR2, PTAFR, GTF2IRD1, LMN…
GOBP_POSITIVE_REGULATION_OF_TRANSPORTER_ACTIVITY	0.00173611	0.0176672	0.674088	1.69545	0	100	GAL, EPHB2, ARC, ATP1B3, KCNJ11, CACNB3, SLC9A1, CACNA2D1, STAC2, JPH2, HSPA2, KCTD7, CASQ1, TREM2, FXYD2, TESC, SLC6A9, GALR2, PRKCD, TRPC6, WNK3, CRACR2A, ANK3, CFTR, CACNG4, LRRC26, STK39, ANK2, ACTN2, RYR2, CCL2, CACNB2, PTAFR, STAC, RELN, TMSB4X
XU_GH1_AUTOCRINE_TARGETS_DN	0.00167224	0.0176672	0.67396	1.74247	0	123	DBN1, PXDN, CTNND2, PODXL, XIST, PMEPA1, EFNA5, UNC5C, SULF1, HPSE, COL12A1, ARID5B, TMEM164, BAMBI, TPM1, NETO2, RHOQ, RAB31, CACNG4, PREX1, SLC38A1, TNNT3, ST3GAL2, KDM5B, MAGED2, SULF2, RELN, TMSB4X, GP9, FAM102A, NBEA, CD44, THBS1, SLC39A10
GOBP_DEVELOPMENT_OF_PRIMARY_FEMALE_SEXUAL_CHARACTERISTICS	0.00169205	0.0176672	0.673954	1.6746	0	84	ADCYAP1, CYP19A1, RETN, PTX3, KIT, SLIT3, BCL2, MMP19, VGF, FOXC1, WNT4, MMP14, SRC, SLIT2, LHFPL2, DACH1, ARID5B, ZFPM2, PDGFRA, SFRP1, BMPR1B, NR5A1
MIR4283	0.00160256	0.0176672	0.673953	1.82759	0	196	RBP2, SPOCK1, GRIK3, FAM163A, ORAI2, ARC, TSPAN11, CLIP2, FSTL1, PKP1, SLIT3, TMEM125, TRPC3, DPM2, STMN3, CLIP3, XXYLT1, PMEPA1, TPSAB1, FGF13, NPM2, IGF2BP1, CDH24, ASIC1, SLC30A3, GAS7, PLXNA4, TPSB2, APC2, TIMP2, ABR, MYO1D, SOGA1, ADORA1, C1orf21, PPARD, CEMIP, HID1, CSF1, LDB3, TUBB4A, KCNQ1, TAL1, TMEM92, NR5A1, COL5A3, PLAGL2, PLEKHG4B, AP000439.2, GPR173, IQGAP1, PLAUR, C9orf139, PFKFB4,…
GOBP_NEGATIVE_REGULATION_OF_CELLULAR_RESPONSE_TO_GROWTH_FACTOR_STIMULUS	0.00168919	0.0176672	0.673902	1.67733	0	85	FSTL3, CREB3L1, ADGRA2, ADAMTS12, HTRA3, FBN1, WNT4, AGTR2, EMILIN1, SLIT2, SULF1, CHRDL1, BAMBI, PPARG, NGFR, MMRN2, SFRP2, NBL1, APLN, ABL1, GPC1, SFRP1, CRIM1, DCN, SULF2, PTPN1, SKI, THBS1, DLX1, SHISA2, SMURF2
HP_SHORT_TOE	0.00171527	0.0176672	0.673751	1.69858	0	99	ALOXE3, GPC3, MGP, ADAMTS2, GPC4, FLNA, TANC2, FGFR1, GJA1, CTSK, NOTCH2, BMPR1B, EOGT, ZMIZ1, TNNT3, CHSY1, GRIP1, SOX9, MYCN, PTH1R, IL7R
REN_ALVEOLAR_RHABDOMYOSARCOMA_UP	0.00170648	0.0176672	0.673245	1.68006	0	91	ALPK3, IGF2, NES, TUBB2B, DES, IGSF3, CASQ2, NCAM1, PLXNC1, VWF, SLC24A3, ZNF536, SPINT2, TNNI2, SCN3B, SOX11, JAG2, CACNA2D2, ITM2A, MEOX1, KCNN3, TNNT3, PCDH17, MYCN, CNR1, POU4F1, RYR1, DCX, CELF2
MIR5000_3P	0.00170358	0.0176672	0.673198	1.68394	0	93	LMOD1, RAB9B, SNAP25, TMEM121B, ZNF423, SPEG, GFPT2, SLIT2, FXYD3, NR2F1, HEG1, DTNA, FAM155A, AQP6, PTP4A3, ZNF709, PCDH17, CNR1, PTPN1, SSH1, PRDM6
GOBP_NEGATIVE_REGULATION_OF_CELLULAR_PROTEIN_LOCALIZATION	0.00173611	0.0176672	0.67316	1.70143	0	104	LRRC15, DCLK1, MAP1A, TMEM98, APOD, TRIM40, MAPT, MFHAS1, TAX1BP3, BAG3, ANGPT1, GPM6B, BARD1, PKDCC, RHOQ, FERMT1, TGFB1, CDT1, ACTN2, TMBIM1, BCL2L1, OTUD7B
chr20p13	0.00173611	0.0176672	0.673095	1.65106	0	78	TGM3, CPXM1, RNF24, NRSN2, EBF4, SMOX, HSPA12B, RASSF2, ANGPT4, C20orf194, SLC52A3, SIRPB2, SNPH, ADAM33, SDCBP2, LINC01433, FKBP1A, ADRA1D, FAM110A, C20orf202, PRNP, SLC4A11
GOCC_INTERMEDIATE_FILAMENT	0.0017331	0.0176672	0.672836	1.65699	0	80	KRT23, KRT15, CLDN11, NES, DES, PKP1, KRT6C, EVPL, VIM, EPPK1, SYNM, KRT86, KRT17, KRT19, PPL, KRT27, GFAP, LMNB2, KRT81, NCKIPSD, SYNC, KRTAP1-1, PRPH, LMNA, SLC1A4, KRT7
MIR4667_3P	0.00169205	0.0176672	0.672835	1.7275	0	119	ELFN2, ALPK3, ELN, NCAM1, ASTN1, CACNG8, TUBB6, NKD1, RASSF3, FLVCR2, COL12A1, ATP8B2, ADGRL1, FKBP5, EMP1, GRAMD1B, NEURL1B, PLCXD3, GPR55, PRTFDC1, SNPH, SNX8, SYNGAP1, MIEF2, NRG3, SLC2A14, MGAT5, KCNQ2, FAM110A, NCDN
GSE22886_NAIVE_TCELL_VS_NEUTROPHIL_DN	0.00160514	0.0176672	0.672674	1.81665	0	185	GAL, FAM163A, F2RL1, QPCT, TOR4A, TREML2, LAMP5, ITIH5, P2RY2, CLEC4E, CSF3R, S100P, PLBD1, FCAR, STON1, CREB5, STX3, FCGR2A, MAK, RGS4, S100A12, CHRDL1, ST6GALNAC2, LHFPL6, APH1B, APOBEC3A, ANGPTL7, TNS1, BAMBI, AATK, PRKD1, ADGRG3, PI15, KCTD15, MNDA, TREM1, CXCL1, ANXA13, MPZL1, SLC39A2, VNN2, PPP1R12B, CXCR1, ENDOU, P2RY13, TNFRSF10C, ADM, IMPDH1, ANGPTL2, CALCA, IFNGR2, ARAP3, BST1, C5AR2, T…
GSE37605_FOXP3_FUSION_GFP_VS_IRES_GFP_TREG_C57BL6_DN	0.00160514	0.0176672	0.672553	1.80093	0	168	PURG, SRPX, JAM3, MGP, LOX, PDE1A, RASL11B, TMEM119, ADAMTS9, EGFLAM, SERPINB2, HSPB1, TAGLN, CD93, SPARC, OGN, CCDC80, PF4, IGFBP6, PAM, AKAP12, CACNA2D1, FMO2, B3GALT2, TM4SF1, ANXA1, MIR145, FBLN5, ADGRL3, ANGPTL7, TNS1, BAMBI, DPEP1, GGT5, PRKD1, PPP2R3A, LRRC32, MYLIP, FHL1, IL18, CYYR1, ECM1, RASAL2, GAS1, FKBP9, THBS1, CLEC14A, SLC39A10, GBP3, PCDHB14, F2R, SNTB2
GOBP_NEGATIVE_REGULATION_OF_RESPONSE_TO_WOUNDING	0.00169205	0.0176672	0.672443	1.67084	0	84	FAP, SERPINE2, SERPINB2, PDGFB, TNF, MYOZ1, WNT4, PLAT, CD34, EPPK1, WFDC1, C1QTNF1, PDGFA, THBD, GJA1, EDN1, ALOX5, CD9, PRKG1, SLC12A2, KIAA0319, PRKCD, EPHA4, TSPAN8, MDK, PDGFRA, SPP1, RGMA, PLAUR, CD109
HP_CONGESTIVE_HEART_FAILURE	0.00163666	0.0176672	0.672401	1.81343	0	191	COL1A1, COL1A2, PLN, HAMP, FLNC, SCN4A, CAVIN1, SGCD, CLIP2, DES, CAV1, ELN, FGD1, FBN1, FLNA, ACTC1, ADCY5, GJA1, SELENON, DTNA, VCL, MYLK2, TCF4, XYLT1, BAG3, FBLN5, TPM1, RBM20, PPARG, ENG, MT-TE, EFEMP2, ADAMTSL2, MT-TQ, PRDM16, LDB3, ACVRL1, ACTN2, MT-TW
GSE12507_PDC_CELL_LINE_VS_IMMATUE_T_CELL_LINE_DN	0.0017452	0.0176672	0.672192	1.70639	0	114	ADCYAP1, COL1A2, ITGA8, COL16A1, NCS1, MMP19, KCNJ11, MPP3, VWA2, IGF2BP1, RAMP2, CMA1, ITGA6, CABYR, KIF4A, ADAMDEC1, CH25H, PPL, HAND2, SHCBP1, ANK2, RIMS3, KIF15, CR2, TRIM50, TMCC2, TTC9, ESCO2, NCF1, ADAMTS14, NBEA
NABA_ECM_AFFILIATED	0.00162338	0.0176672	0.672155	1.76721	0	141	ELFN2, GPC3, COLEC12, C1QL1, ANXA2, PLXNC1, FREM1, CSPG4, CLEC4E, GPC4, CLEC4D, FCN1, SEMA4A, C1QTNF1, C1QTNF7, PARM1, CSPG5, LGALS9, CLEC11A, PLXNA4, COLEC11, SEMA3G, CLEC4C, MUC5AC, LGALS3, ANXA1, CLEC5A, ANXA5, LGALS12, EMCN, CD209, PLXNB3, GPC1, ANXA13, SEMA6D, ANXA3, SEMA6B, SEMA3A, GPC2, C1QTNF2, MUC1, PLXNA1, CLEC12B, SEMA3F, SDC3, MUC2, COLEC10, SEMA3D
MIR6827_5P	0.00171233	0.0176672	0.672065	1.64329	0	75	ALPK3, C6orf223, CSMD2, AC012236.1, GPRIN1, GPR153, ITGA11, PTGES, JAG1, ESAM, KCTD15, LY6G6C, RARG, ATP8A2, AP3B2, BCL2L1
GSE29618_PDC_VS_MDC_DAY7_FLU_VACCINE_DN	0.0015949	0.0176672	0.672035	1.82353	0	197	COL9A2, TUBA1A, QPCT, VCAN, MTMR11, ANXA2, PLXNC1, NLRP3, IRAK3, FLNA, PLBD1, FCN1, ENTPD1, SEMA4A, FCGR2A, MARCKS, LGALS9, GAS7, LGALS3, ANXA1, ANXA5, MTHFD2, KCTD12, APOBR, PPM1F, EMP3, HK2, AKR1B1, EPB41L2, MNDA, RAB31, NCF2, OAS3, ADAM28, RTN1, MSN, TLR2, S100A10, CACNA2D3, CD86, P2RY13, TIMP1, PDLIM1, FGL2, CKLF, APAF1, LMNA, SEC14L1, IL18, LAT2, PADI2, ITGA5, RHOG, CLEC7A, FGR, IL1R2, S100A…
GOBP_ENDOTHELIAL_CELL_PROLIFERATION	0.00162338	0.0176672	0.671978	1.77256	0	144	F3, IGF2, CAV1, VASH1, PDGFB, TNF, SPARC, BMP6, MIR483, MMP14, CD34, FGFR1, GJA1, SULF1, PGF, VASH2, GATA2, LOXL2, ALOX5, CXCL12, PPARG, PRKD1, NGFR, JCAD, PROK2, PRKX, PLXNB3, APLN, MDK, MIR132, AKT3, VEGFC, CDH13, ACVRL1, FLT1, ITGB3, CCL2, COL4A3, CAV2, MEF2C, ECM1, TIE1, ZNF580, HMOX1, THBS1, EPHA2, SEMA5A, PPP1R16B, FUT2, GDF2, MIR27B, PLCG1, TEK, THBS4, APLNR
HP_PALMOPLANTAR_KERATODERMA	0.00163399	0.0176672	0.671911	1.75104	0	129	COL17A1, ALOXE3, WNT10A, PLN, SGCD, NEXN, DES, PKP1, GJB3, KRT6C, COL14A1, AQP5, ACTC1, LAMA4, GJA1, CRYAB, VCL, KANK2, KRT17, SLCO2A1, WRAP53, BAG3, CAP2, LAMC2, TPM1, RBM20, ANKRD1, FERMT1, PRDM16, HAND2, LDB3, ACTN2, ITGB4, NIPAL4
TAKEDA_TARGETS_OF_NUP98_HOXA9_FUSION_8D_DN	0.00163666	0.0176672	0.671892	1.81041	0	190	CEBPE, COLEC12, SRPX, BPI, ELOVL7, BCL2, FOLR3, S100P, SLC11A1, MMP14, PLBD1, FCAR, FCN1, CREB5, ENTPD1, GLIPR2, MS4A2, ANTXR1, GPNMB, MMP9, PADI4, RNASE1, S100A12, KRT86, MSC-AS1, CEACAM8, PCSK5, TMCC3, TSPAN15, DACH1, ALOX5, EMP1, CLEC5A, GJA4, ITGAM, PPBP, CD9, ITM2A, TGFBI, LGALS12, TSPAN2, IL3RA, ADAM9, S100A9, ADGRG3, FPR1, CXCL1, SPNS3, CEACAM6, GPR34, CYTL1, NCF2, DEFA4, GXYLT2, PPP1R1B, …
HP_X_LINKED_RECESSIVE_INHERITANCE	0.0015949	0.0176672	0.671571	1.79783	0	163	GPC3, HS6ST2, USP27X, SLC6A8, IGSF1, IGF2, IL1RAPL1, DLG3, FGD1, GPC4, FLNA, SYP, BGN, CHRDL1, COL4A6, RPGR, TLR7, PAK3, POF1B, ANOS1, KIF4A, PTCHD1, GATA1, AFF2, SH3KBP1, PLP1, MSN
HP_RESTRICTIVE_VENTILATORY_DEFECT	0.00171821	0.0176672	0.670857	1.64252	0	76	DLK1, PRTN3, SCN4A, COL13A1, HES7, NLRP3, MEG3, SELENON, PRKCD, ENG, NFKB1, AGRN, CSF2RA, PIEZO2, LRP12, CR2, CSF2RB
JISON_SICKLE_CELL_DISEASE_UP	0.0016	0.0176672	0.670853	1.8078	0	178	CEBPE, ELANE, EPHB2, RNF24, CTSG, ANXA2, ITGA2B, MYL9, LHFPL2, RNASE2, F13A1, AXL, SMOX, AZU1, SNN, CLIC1, CD9, NOTCH3, MITF, TPM1, YWHAH, EMP3, NGFR, MPO, SPTLC2, P2RX4, ANXA3, TP53I11, NNAT, GAS2L1, ITGB3, TUBB2A, TIMP1, LILRA2, ADM, MX1, PPP2CB, WSB2, DOK1, MPP1, GNG5, NFKBIE, VAMP5, DYNLT1, CCR2, HMOX1, SLC22A4, PLIN3, RGL1, CDKN1A, ITGB5, ATP6V0A1, RIT1, PTCRA, IGF2BP3
GNF2_RRM1	0.00167785	0.0176672	0.670561	1.67302	0	86	PRC1, CCNB2, TYMS, AURKB, MELK, GINS1, CDK1, DTL, FOXM1, MCM4, RACGAP1, SHCBP1, MKI67, DLGAP5, E2F8, UBE2C, CDC20, TOP2A, ZWINT, BUB1B, MCM6, MCM2, TTK, CCNA2, CENPF, FEN1, RRM2, KIF18B, HMMR, NDC80, GMNN, RFC4, MCM5, MCM3
GSE10325_LUPUS_CD4_TCELL_VS_LUPUS_MYELOID_DN	0.0015949	0.0176672	0.670559	1.81953	0	197	CRISPLD2, QPCT, VCAN, TOR4A, CD93, NLRP3, CSF3R, SLC11A1, FCN1, HSPA6, SLC27A3, FCGR2A, CHST15, MARCKS, S100A12, CTBP2, TP53I3, CORO1C, GOLM1, GAS7, TIMP2, MYOF, LGALS3, PECAM1, P2RX1, PEA15, APOBEC3A, TMEM164, TGFBI, KCTD12, RNASE6, PRKCD, S100A9, APOBR, FPR1, RHOQ, CFD, RAB31, NCF2, TLR2, ALDH3B1, CD86, LILRA2, CSF2RB, FGL2, PLAUR, GRK3, NCF1C, KLF4, LAT2, MEF2C, MPP1, FCGR1B, OGFRL1, AP1S2, VP…
GSE22313_HEALTHY_VS_SLE_MOUSE_CD4_TCELL_DN	0.00162338	0.0176672	0.670545	1.81065	0	193	COLEC12, GAPT, APOBEC3B, TMEM119, CD93, NLRP3, PRC1, ANTXR1, CCNB2, TYMS, RASSF2, ALOX5, MELK, JAML, KIF23, ASF1B, EAF2, RNASE6, CDK1, DTL, PIK3R3, FPR1, CRACR2A, SIRPB2, UBE2T, SELL, FPR2, BCL11A, MCM4, SELPLG, CLSPN, GPR34, CARD6, ADAMTS10, LTBP2, SHCBP1, MKI67, FBN2, ADAM28, KPNA2, FUT8, ELK3, LAT2, MEF2C, TRIM5, CDC6, BST1, C5AR2, MLLT3, CENPW, PMFBP1, HELLS, CDC25A, C3AR1, EMP2, RCSD1, CCNA2…
GOBP_SYNAPSE_ASSEMBLY	0.00160256	0.0176672	0.670514	1.78997	0	160	SYNDIG1, OXTR, EPHB2, IL1RAPL1, MAP1B, CBLN1, ASIC2, SNCA, NPAS4, NTRK1, LRFN4, GPC4, PCDHB11, NLGN4X, IGFN1, LGI2, SEMA4A, SDK2, FGF13, PCDHB2, SDK1, SHANK1, CLSTN1, PCDHB4, NTNG2, PCDHB16, SLITRK6, SLITRK4, EPHB3, NECTIN1, TPBG, CLSTN2, PCDHB5, NTRK2, PCDHB9, LRRC4B, ADGRL3, SRPX2, DNER, NRXN2, LRRN3, TLR2, CNTN5, AGRN, ADGRB3, PCDHB10, PCDHB3, LRRN1, PCDH17, LRRTM1, ACHE, POU4F1, MEF2C, DNM3, …
MODULE_147	0.00171527	0.0176672	0.670478	1.69033	0	99	DLK1, THY1, ITGA8, DBNDD1, SLC9A1, MAPT, MARCKS, FKBP1B, VASH2, MYLK2, CTNNAL1, NXN, PRSS3, NTRK2, PPP4R1, FADS1, TGFB1, MTMR2, CKB, MYO1C
GOBP_REGULATION_OF_PROTEIN_LOCALIZATION_TO_CELL_PERIPHERY	0.00172712	0.0176672	0.670251	1.70407	0	113	LRRC15, EPHB2, KCNJ11, TNF, GPC4, CLIP3, MMP14, STX3, STAC2, GPSM2, ARHGEF16, ITGA3, LGALS3, TREM2, PKDCC, WNK3, CNPY4, RHOQ, EPB41L2, EPHA3, TGFB1, EZR, TMBIM1, BCL2L1, STAC, PRKCE, ARHGAP44, PRKCI, EPHA2, MRAP2, RHOG
MANALO_HYPOXIA_UP	0.00160514	0.0176672	0.669985	1.81396	0	198	SPOCK1, COL1A2, SLC6A8, ALPK3, COL5A1, MMP2, COL4A2, COL4A1, CLIP2, LOX, PTGIS, GRK5, PDGFB, NEDD9, COL9A1, CHST1, HIF3A, NFATC4, DKK3, APOD, VWF, LAMB1, GJA5, GPNMB, BACE2, PAM, CHST15, PGF, PDZD2, AXL, BGN, MN1, RASSF2, LOXL2, NPR1, FILIP1L, EDN1, DCHS1, ITM2A, AFAP1, TGFBI, N4BP3, NYNRIN, P4HA2, VLDLR, TNS1, TPM1, SPSB1, PPARG, WASF2, PLEKHO1, GPC1, VEGFC, MAFF, LRRC32, FER1L4, CHSY1, SOX4
GSE34156_TLR1_TLR2_LIGAND_VS_NOD2_AND_TLR1_TLR2_LIGAND_24H_TREATED_MONOCYTE_UP	0.00160772	0.0176672	0.66972	1.80929	0	186	NCS1, HOXA2, CAPG, VCAN, CD93, CYTH3, CLEC4E, PMP22, SLC11A1, BCAT1, KCNMB1, FCAR, SRC, RCOR2, FCGR2A, LHFPL2, CHST15, MARCKS, LGALS9, CORO1C, HPSE, TMCC3, TPM4, MYOF, LGALS3, KAZALD1, CLIC1, ANXA5, HPGDS, TGFBI, TMEM51, ADAM9, ELF4, PPARG, OSCAR, NCAPG, FPR2, CXCL1, PLEKHN1, RAB31, C15orf48, P2RX4, NCF2, ADAM28, TLR2, CSF2RA, CCDC88A, NCF4, CD86, SULF2, ZNF385A, TIMP1, CSF2RB, PTAFR, NCF1C, LAT2…
GRAHAM_CML_DIVIDING_VS_NORMAL_QUIESCENT_UP	0.00160514	0.0176672	0.669613	1.806	0	181	NT5DC2, APOBEC3B, MS4A3, SERPINB2, CPA3, ITGA2B, PMP22, XIST, PRC1, PF4, TPSAB1, TUBB6, CCNB2, TYMS, RNASE2, CLEC11A, AURKB, MELK, PPBP, CCNB1, HPGDS, GINS1, TPM1, CDK1, FABP5, KIF4A, RAD51, PBK, NCAPG, KIF20A, MPO, MCM4, PRKAR2B, RACGAP1, RAB31, CDKN3, STK39, DLGAP5, PIEZO2, KIF2C, CCL2, TRIP13, STMN1, KIF15, PDLIM1, KPNA2, E2F8, UBE2C, CDC20, HGF, TOP2A, LMNA, ZWINT, UBE2S, CDC6, CDC7, POLE2, B…
HP_VERTEBRAL_SEGMENTATION_DEFECT	0.00172712	0.0176672	0.669514	1.70219	0	113	GPC3, DLK1, CLIP2, ELN, HES7, FGD1, GPC4, FLNA, MEG3, FGFR1, TNNI2, TPM2, NXN, NOTCH3, MEOX1, JAG1, GLI3, RAD51, ROR2, DKK1, FRAS1, TNNT3, GRIP1, TBX2, DNAL4, GTF2IRD1, GDF6, MESP2, KRAS
REACTOME_REGULATION_OF_HSF1_MEDIATED_HEAT_SHOCK_RESPONSE	0.00173913	0.0176672	0.66948	1.64113	0	77	TNFRSF21, HSPB1, HSPA6, HSPA12B, SERPINH1, HSPA2, COL4A6, BAG3
GOBP_REGULATION_OF_RHO_PROTEIN_SIGNAL_TRANSDUCTION	0.00171821	0.0176672	0.669252	1.65403	0	81	COL3A1, F2RL1, LPAR4, PDGFRB, ADGRG1, EPS8L3, KCTD10, ARHGEF25, HEG1, KANK2, PRAG1, F2RL3, ITGA3, ARHGEF2, GPR4, GPR55, LPAR1, ABL1, RASGRF1, STMN1, CDC42SE1, EPS8L1, CAVIN4, AKAP13, GPR20
GSE1925_CTRL_VS_IFNG_PRIMED_MACROPHAGE_UP	0.00162338	0.0176672	0.669137	1.8081	0	192	CYP19A1, FAM3B, CAVIN1, TNFRSF21, OMD, SERPINB2, ANXA2, TNFRSF11A, CDR2L, RAMP2, PARM1, AXL, SPIB, CTNNAL1, TPBG, NXN, RAB3D, S100A14, CXCL12, FHOD3, COL15A1, RTL6, FGF12, TNC, SELL, GNA12, INMT, SYNGR1, JPH3, DENND5A, TCHH, FGF8, MKI67, NNAT, NCAPH, SLA, HDAC7, KIF2C, TRPC4, ST6GALNAC3, CHMP3, BCL2L1, DDR1, ELK3, MEF2C, PADI2, CCNF, DMTN, CCND3, LYVE1, STAR, E2F1, GABRB3, PLEKHH1
MIR8064	0.00173611	0.0176672	0.66891	1.64079	0	78	ADCYAP1, PCDH10, MAP1B, ASTN1, MS4A2, TMEM179, AKAP12, FILIP1L, GPR161, ITGAM, ANOS1, BCL11A, BNC2, NNAT
FAN_OVARY_CL2_PUTATIVE_EARLY_ATRETIC_FOLLICLE_THECAL_CELL_1	0.0017094	0.0176672	0.66881	1.67299	0	94	COL1A1, COL1A2, COL6A2, IGFBP5, C7, COL6A1, OGN, S100A6, LUM, MFAP4, TCEAL9, TIMP2, SELENOM, TPM2, NBL1, MDK
GSE6269_FLU_VS_STREP_PNEUMO_INF_PBMC_DN	0.00159236	0.0176672	0.668672	1.7815	0	157	COL17A1, HEYL, PLPPR3, IGF2, ORAI2, DNAJB5, PHYHIP, EVPL, SNCA, MS4A3, MEG3, TRO, GPR3, VIPR2, MFAP4, MAPT, RAMP2, NR2F1, LTF, FOXL1, CSF3, GAS7, GSN, SLC9A3, TESC, LZTS1, BCAN, CRIP2, TPM1, OSBP2, RAB31, KRT81, ST8SIA3, ACVRL1, SERPINB10, CYBRD1, GRIN1, CHMP3, OTUD7B, ASPHD1, FHL1, FOXC2, ACHE, OMP, P3H4, CD44
HP_DELAYED_ERUPTION_OF_TEETH	0.00160256	0.0176672	0.668614	1.78371	0	159	USP27X, CHST3, MMP2, IL1RAPL1, ADAMTS3, EDNRA, PDGFRB, DLG3, CCBE1, FGD1, EVC2, FLNA, PTHLH, CCDC8, TNFRSF11A, SYP, AGTR2, ANTXR1, SH3PXD2B, CDH11, GJA1, RUNX2, APC2, ADAMTSL1, TRPS1, THRA, TWIST2, PAK3, ACSL4, GLI1, SFRP4, CTSK, PTCHD1, ZEB2, ROR2, EVC, TGFB1, NPHS1, MSX1, ZNF711
MODULE_107	0.00171233	0.0176672	0.668517	1.63462	0	75	MMP2, FAP, CPA3, AEBP1, MMP14, PLAT, MMP11, TPSAB1, MMP10, MMP9, CTSE, WFDC2, PRSS23, MMP7, OLR1, ADAM9, CTSK, UBD, TIMP1, CTSC
GSE7509_UNSTIM_VS_FCGRIIB_STIM_DC_UP	0.0015949	0.0176672	0.668396	1.78933	0	163	ADAMTS16, MGP, TMEM59L, BEND6, ADGRA2, CTXN1, EVC2, XXYLT1, PRC1, EDIL3, DUSP4, CDC42EP5, CCNB2, VCL, RHOJ, FBXL7, SPECC1, TACC1, CORO6, PIP5K1B, CRIP2, CTRC, SYT13, SCARF2, MYBL2, RACGAP1, MAGEL2, LMNB2, SMTN, PLEKHG5, PLEKHG2, DLGAP5, KIF2C, SPATS2, PTGIR, FAM83D, GPR173, CAV2, PPP1R13L
GOBP_POSITIVE_REGULATION_OF_CANONICAL_WNT_SIGNALING_PATHWAY	0.00163934	0.0176672	0.668386	1.75516	0	139	GPC3, COL1A1, LGR6, PTK7, ADGRA2, CAV1, DKK2, SRC, RECK, MIR145, BAMBI, NFKB1, ILK, DAAM2, SFRP4, GPRC5B, SFRP2, ROR2, SFRP1, TGFB1, RSPO3, SOX4, SULF2, DAPK3, ZBED3, FGF10
GOBP_BONE_MORPHOGENESIS	0.00173611	0.0176672	0.668329	1.63937	0	78	COL1A1, COL13A1, TMEM119, FREM1, FOXC1, BMP6, MMP14, LTF, COMP, CSGALNACT1, SERPINH1, SMPD3, TGFBR2, GLI3, TMEM107, SFRP4, SFRP2, MMP16, OSR2, BMPR1B, RARG, MSX1, CHSY1, SOX9, MEF2C, MATN1, SKI, TWIST1, FGFR2, RARB, PHOSPHO1, TEK, CYP26B1
GOBP_MICROTUBULE_POLYMERIZATION	0.00171821	0.0176672	0.668268	1.63618	0	76	STMN2, INPP5J, MAP1B, SNCA, NAV3, CLIP3, HDGFL3, FGF13, MAPT, CDH5, MAPRE1, ABL1, TUBB4A, MAP2, STMN1
AATGGAG_MIR136	0.00171233	0.0176672	0.668154	1.63373	0	75	NRK, MLLT11, IGFBP5, VCAN, RADIL, MYOZ1, KIAA1522, SORCS1, RGS4, GRID1, ARID5B, PLCXD3, MOSPD1, BHLHE22, SYDE1, RHCG, EXTL3, GDF6, ZNF710
CUI_DEVELOPING_HEART_TRABECULAR_ATRIAL_CARDIOMYOCYTE	0.00161551	0.0176672	0.667857	1.79435	0	175	FLNC, COL4A2, XIRP1, NES, CTSV, HEPH, EDNRA, FAM189A2, NCAM1, COL9A1, DKK3, CACNA1C, GJA5, SPINT2, PAM, PARM1, HEG1, VCL, HRC, NID2, ITGA6, COL4A6, JAG1, ANGPT1, BVES, IGF2BP2, SUCO, MDK, GPC1, FAT1, FRAS1, FBN2, SLC38A1, TNFRSF12A, LAPTM4B
MIR4436A	0.0017331	0.0176672	0.667788	1.64456	0	80	SNAP25, TMEM121B, SPEG, GFPT2, SLIT2, NR2F1, HEG1, FAM155A, AQP6, PTP4A3, ZNF709, PCDH17, UNC45B, CNR1, PTPN1, SSH1, PRDM6, ARF3, CASP10
GSE22886_NAIVE_CD8_TCELL_VS_NEUTROPHIL_DN	0.00161551	0.0176672	0.66773	1.794	0	175	ALOXE3, STMN2, GRIK3, IL1RL1, FAM163A, TUBA1A, QPCT, TOR4A, TREML2, MMP19, LAMP5, ITIH5, S100P, HSPA6, LGI2, STX3, UPK3A, RGS4, S100A12, CHRDL1, B3GNT3, TUB, LHX2, ALOX5, APH1B, IL3RA, WFDC2, BAMBI, S100A9, ITGA2, ADGRG3, PI15, FPR1, KCTD15, MNDA, TREM1, CXCL1, CFTR, ANXA13, MPZL1, VNN2, NCF2, FRAS1, ADAM28, SLC16A3, LIF, MAP2, ENDOU, TNFRSF10C, CSF2RB, PRDM5, FGL2, ANGPTL2, PRKCE, C5AR2, SCUBE3,…
ZHONG_PFC_C2_UNKNOWN_NPC	0.00169491	0.0176672	0.667635	1.62867	0	74	TUBB6, MFAP2, CDCA2, CALB2, CCNB2, AURKB, CCNB1, PTTG1, PHF19, KIF4A, KIF20A, RACGAP1, CDKN3, MKI67, DLGAP5, NEIL3, KIF2C, TUBA1C, TROAP, FAM83D, KPNA2, UBE2C, CDC20, TOP2A, OIP5, TRIM59, SGO2, TUBB4B, TTK, CCNA2, DEPDC1, CENPF, NEK2, SPDL1, HJURP, GTSE1, NDC80, PRR11
GSE27786_NKTCELL_VS_ERYTHROBLAST_DN	0.00162602	0.0176672	0.667625	1.78721	0	172	HS6ST2, EPN3, PLPPR3, GHRHR, EPHX3, FAM169A, COL6A3, COL4A1, NPTX1, GAL3ST4, PRICKLE2, IQGAP3, VCAN, FBLN2, MPP3, MFAP4, NR2F1, CCDC3, FHL5, VANGL2, GULP1, TWIST2, KIF23, FXYD2, ICAM5, RNASE6, FBLIM1, GPIHBP1, ABCA3, MMRN2, RGS6, SPNS3, SMTN, TEAD4, DUOX1, CORO2B, TMEM92, TNFRSF12A, BTG3, KCND2, CDH22, FSCN1, B3GNT7, SYNPO2, FAM222A, PMFBP1, HHIP, TRIM59, GAS1, MESP2
HP_POINTED_CHIN	0.00173611	0.0176672	0.667546	1.63744	0	78	CLIP2, ELN, PDGFRB, FLNA, CCDC8, CDH11, ZEB2, NOTCH2, ABL1, PRDM16, GTF2IRD1, SKI
MULLIGHAN_NPM1_MUTATED_SIGNATURE_1_DN	0.00169205	0.0176672	0.667448	1.71387	0	120	RETN, EPHB2, GJB3, HSPB1, LAMP5, BCAT1, FCAR, CD34, LTBP4, SCRN1, HEG1, ATP10A, GPM6B, ACSL4, PPM1F, LRRN2, PLCB4, NBL1, PLEKHO1, KCNQ1, ZNF135, FHL1, MPHOSPH6, ATP9A, EFCAB1, ARID3B, PYGB, ZNF287, PPP1R16B, PDE4D, FXYD5, PDX1, CD200, ESYT1, PI4K2A
AIZARANI_LIVER_C25_KUPFFER_CELLS_4	0.00161812	0.0176672	0.667131	1.78748	0	171	GAPT, ATP1B3, B3GNT5, VCAN, NLRP3, IRAK3, CLEC4E, SLC11A1, FCN1, HSPA6, VIM, EMILIN2, LYZ, FCGR2A, THBD, CXCL8, LGALS9, ANXA1, JAML, TGFBI, KCTD12, RNASE6, PLD4, FPR1, RHOQ, SELL, ZEB2, MNDA, FLT3, RAB31, S100A11, NCF2, TLR2, SAMHD1, CCDC88A, CD86, HCLS1, EVI2B, FGL2, PLAUR, TMSB10, KLF4, PTPRE, OGFRL1, AP1S2, LAPTM5, SYK, SAMSN1, CELF2, IER3, MPEG1, THBS1, STK17B, KLHL6, AREG, CLEC7A, PHACTR1, M…
GOBP_POSITIVE_REGULATION_OF_HORMONE_SECRETION	0.00169779	0.0176672	0.667098	1.69375	0	108	ADCYAP1, CYP19A1, GAL, RETN, GHRHR, GPR27, BMP6, SOX11, C1QTNF1, GJA1, EDN1, TAC1, RAB8B, ACSL4, PPARD, ADCY8, APLN, CFTR, OXCT1, NR0B2, SPP1, NNAT, SOX4, GALR1
PID_NOTCH_PATHWAY	0.00172712	0.0176672	0.66709	1.55449	0	56	DLK1, NEURL1, ADAM12, MFAP2, JAG2, APH1B, NOTCH3, JAG1, DNER, NOTCH2, RBBP8, MFAP5, CNTN6, MAML2, CDKN1A, PTCRA
GOCC_CAVEOLA	0.00173913	0.0176672	0.666884	1.63477	0	77	PLVAP, CAVIN1, ATP1B3, PTGIS, CAV1, EHD2, SRC, EFNA5, CORO1C, HTR2A, CAVIN3, MYOF, BVES, TGFBR2, PLPP1, KIF18A, ATP1A2, ADCY8, PLPP2, CDH13, TRPC4, LIPE, CAVIN2, CAV2, PACSIN2, LRP8, CAVIN4, KCNA5, ATP1A1, HMOX1, F2R, EMP2
DACOSTA_UV_RESPONSE_VIA_ERCC3_XPCS_DN	0.00168919	0.0176672	0.666884	1.65986	0	85	PTX3, GRK5, NAV3, SLIT2, HEG1, PLCE1, IL6, FAM155A, IGF1R, VLDLR, NFKB1, PLCB4, ZEB2, DKK1, DOCK9, TGFBR3
HP_DOWNTURNED_CORNERS_OF_MOUTH	0.00164474	0.0176672	0.666831	1.73258	0	126	HS6ST2, DLK1, IGF2, NDN, KCNJ11, GPC4, MEG3, CDH11, ABCC8, NTNG2, COLEC11, DCHS1, NXN, TWIST2, ROR2, NOTCH2, MAGEL2, EEF1A2
GSE2405_0H_VS_1.5H_A_PHAGOCYTOPHILUM_STIM_NEUTROPHIL_UP	0.00162075	0.0176672	0.6668	1.79964	0	187	COL1A2, COL3A1, MGP, DNAJB5, SPHK1, CTSV, NDN, CAPG, IGSF3, SNCA, TAGLN, MYH11, LOXL1, CCDC80, EHD2, OLFML2B, S100A6, TNNI2, NKD1, RASSF3, AXL, VTCN1, CMTM3, HRC, GALNT18, ACTN3, FMOD, ITM2C, CD9, NXN, NTRK2, SERF1A, KCNN3, PHLDA3, S100A9, FABP5, SFRP4, AQP1, CFD, OLFML1, VEGFC, S100A11, NCF2, OSBPL10, S100A10, PARD6G, CTSC, PRELP, RBP1, LOXL4, HSPG2, VSTM2L, IFI27L2, OMP, MMP23B, SLC7A4, SCUBE3,…
MIR6871_3P	0.00167785	0.0176672	0.666762	1.72079	0	122	COL1A1, COL5A1, COL3A1, COL4A1, FSTL1, COL5A2, ADAMTS9, PXDN, SPARC, FBN1, PMP22, ADAMTS7, GAS7, SERPINH1, PRKG1, BVES, COL15A1, AKT3, NPAS3, ZMIZ1, TRIM9, KIF26A, TEAD2, KDM5B, COL5A3, CARMIL1, CBX6, CAV2, DOCK11, AFAP1L1, DYNLT1, RALGPS1, WWTR1, ROBO1, IQCJ-SCHIP1, P2RY1, SESTD1, TRIB2, TLL1
GOMF_TRANSMEMBRANE_RECEPTOR_PROTEIN_KINASE_ACTIVITY	0.00173913	0.0176672	0.666599	1.63407	0	77	EPHB2, KIT, PDGFRB, NTRK1, NTRK3, EFEMP1, LTBP4, FGFR1, TYRO3, EPHA6, AXL, EFNB3, EPHB3, IGF1R, NTRK2, PDGFRL, TGFBR2, ENG, EPHA4, ROR2, EPHA3, FLT3, PDGFRA, EPHB6, BMPR1B, ACVRL1, FLT1, CRIM1, DDR1
HP_ABNORMAL_AORTIC_VALVE_MORPHOLOGY	0.00165017	0.0176672	0.666497	1.73743	0	132	MYOCD, CHST3, MMP2, CLIP2, LOX, EDNRA, ELN, MYH11, FBN1, MMP14, FLNA, FANCE, GJA5, ACTA2, GATA5, TBX1, NXN, NOTCH3, PRKG1, ACSL4, TGFBR2, RAD51, UBE2T, ZEB2, FBN2, ROBO4, ARVCF, GTF2IRD1, LMNA, SKI, ARHGAP31, KCNE5, TGFB2, ZNF462, TNXB, MFAP5, BBS2, PACS1, SLC25A24, FANCD2
GOCC_APICAL_JUNCTION_COMPLEX	0.00163132	0.0176672	0.666445	1.73923	0	130	CLDN6, FRMPD2, JAM3, CLDN11, MXRA8, SHROOM4, CLMP, CYTH3, EPCAM, EPPK1, JAML, NECTIN1, CDH5, ARHGEF2, BVES, POF1B, ESAM, WNK3, ANK3, NHS, VASP, SHROOM3, PARD6G, RAP2B, IGSF5, UBN1, MICALL2
GOBP_POSITIVE_REGULATION_OF_PHOSPHATIDYLINOSITOL_3_KINASE_SIGNALING	0.00167785	0.0176672	0.666268	1.66231	0	86	F2RL1, KIT, PDGFRB, PDGFB, NTRK1, NTRK3, TNF, SRC, FGFR1, PDGFA, CSF3, IGF1R, NTRK2, ANGPT1, UNC5B, PPARD, ROR2, FLT3, PDGFRA, FLT1, DCN, PIK3R5, SOX9, HCLS1, HGF, IL18, NCF1, TGFB2, F2R, FGR, SERPINA12, NTF3, TEK
VART_KSHV_INFECTION_ANGIOGENIC_MARKERS_UP	0.0015949	0.0176672	0.666142	1.77165	0	156	WNT10A, DLK1, F3, MMP2, COL4A2, SPHK1, ANGPT2, PDGFB, PTN, MMP19, ITGAV, TNF, SPARC, PLAT, PF4, FGFR1, MMP9, PDGFA, EPHA6, PGF, HEG1, HPSE, THBS2, JAG2, TIMP2, NPR1, EPHB3, FZD7, PECAM1, IL6, ANGPT4, PROM1, CXCL12, JAG1, ANGPT1, COL15A1, CXCL6, ENG, EPHA4, SFRP4, SFRP2, NOTCH2, EPHA3, VEGFC, PDGFRA, WNT2B, TGFB1, SPP1, FLT1, FRZB, ROBO4, EFNB1, ITGB3, CXCR1, TIMP1, ADM, COL4A3, HGF, PLAUR, ANGPTL…
GOBP_BONE_MINERALIZATION	0.00174216	0.0176672	0.666072	1.67843	0	103	GPC3, COL1A2, RFLNA, MGP, LOX, TMEM119, OMD, PTN, WNT4, BMP6, SLC24A3, PTHLH, LTF, COMP, ALOX5, SGMS2, SMPD3, GPM6B, PHEX, OSR1, ASPN, PKDCC, ROR2, GATA1, TGFB1, RFLNB, OSR2, BMPR1B, FBN2, SOX9, PTH1R, MEF2C, MATN1, EIF2AK3, ECM1, CCR1
GOCC_RUFFLE	0.0016129	0.0176672	0.666042	1.78639	0	173	INPP5J, PALLD, FAP, LAYN, CAPG, ITGAV, FGD1, AIF1L, ARHGEF4, PODXL, CSPG4, CYTH3, EPS8L3, SRC, S100A6, BMX, CORO1C, GSN, ARHGEF2, TESC, PDLIM7, MYO5A, TPM1, PDPN, MYADM, MYH9, KIF18A, ASAP3, LIMA1, JCAD, WASF2, PLEKHO1, FERMT1, S100A11, PDE9A, EZR, MYO1C, ITGB3, FSCN1, FAM107A, FGD6, KSR1, FGD3, EPS8L1, IQGAP1, SH3YL1, PACSIN2, PDE4A, ARAP3, ITGA5, SAMSN1, SH2D3C, BCAR1, EPHA2, FGR, ITGB1, FGD5, …
LEE_NEURAL_CREST_STEM_CELL_UP	0.00165017	0.0176672	0.665985	1.73609	0	132	STMN2, COL1A2, COL3A1, SGCD, FAP, HOXA2, RASL12, IGFBP5, EDNRA, MOXD1, MDFI, PODXL, SNAP25, COL14A1, PMP22, HMGA1, CDH19, XIST, SNAI2, LAMB1, CDH6, LUM, NR2F1, BGN, TMEM204, GSN, ANXA1, SCG3, MITF, TGFBI, LZTS1, NGFR, ATP1A2, ZEB2, SCN3A, PDGFRA, S100A11, C3orf52, BMP5, CRABP2, EEF1A2, LRRN3, SPP1, MSX1, NNAT, S100A10, DCN, SCRG1, IGFBP7, PCBP4, CELF3, RBP1, IFI16, ELK3, CNR1, POU4F1, MEF2C, NPR3…
GOCC_TIGHT_JUNCTION	0.0017094	0.0176672	0.665831	1.70558	0	117	CLDN6, FRMPD2, JAM3, CLDN11, MXRA8, CLMP, CYTH3, EPCAM, EPPK1, GJA1, JAML, CDH5, ARHGEF2, BVES, POF1B, ESAM, WNK3, ANK3, NHS, VASP, PARD6G, RAP2B, IGSF5, UBN1, MICALL2, PRKCI, ILDR1, CLDN4, EPHA2, ECT2, CYTH2
HP_WIDE_INTERMAMILLARY_DISTANCE	0.00170648	0.0176672	0.665558	1.66088	0	91	DLK1, CHST3, MEG3, FGFR1, CDH11, MRAS, TAC3, NECTIN1, IGF1R, ARHGEF2, ANOS1, PROK2, FGF8, FRAS1, GRIP1
HP_ABNORMALITY_ON_PULMONARY_FUNCTION_TESTING	0.0017301	0.0176672	0.66545	1.69426	0	115	DLK1, PRTN3, SCN4A, COL6A2, COL13A1, HES7, PDGFB, NLRP3, MEG3, SELENON, TPM2, XYLT1, BAG3, PRKCD, ENG, NFKB1, CFTR, HACD1, ACTN2, AGRN, CSF2RA, PIEZO2, LRP12, CR2, CSF2RB
HP_TENTED_UPPER_LIP_VERMILION	0.00171821	0.0176672	0.66544	1.64461	0	81	DLK1, IL1RAPL1, GPC4, MEG3, FGFR1, SELENON, GLI2, DCHS1, ADAMTSL1, TPM2, NXN, ROR2, TMEM237, EEF1A2, HACD1, FGF8, FLII, RYR1, GAS1
HP_ABNORMALITY_OF_THE_GINGIVA	0.00162602	0.0176672	0.665272	1.79492	0	189	COL3A1, ELANE, MMP2, ADAMTS2, CDKN2B, MAP1B, CLIP2, ADAMTS3, ELN, PDGFRB, NTRK1, CCBE1, AEBP1, ITGA2B, MMP14, SH3PXD2B, F13A1, WRAP53, PLAGL1, NXN, NOTCH3, KIF23, CNTNAP1, KCNN3, ZEB2, ROR2, NOTCH2, KIF7, FERMT1, NCF2, ITGB3, NCF4, CTSC, ZBTB16, GTF2IRD1, EXTL3, NCF1, GP9, ECM1
CHIARADONNA_NEOPLASTIC_TRANSFORMATION_KRAS_DN	0.00163934	0.0176672	0.665178	1.74674	0	139	COL1A1, COL1A2, COL5A1, COL4A2, FSTL1, HOXA2, COL5A2, GRK5, ELN, NDRG4, FBN1, PMP22, DHRS7, CCDC80, FKBP10, RBMS2, AKAP12, CRLF1, SLC1A5, RECK, LGALS9, PFKP, TMEM159, MSLN, GSN, KAZALD1, CD9, PRSS23, COL4A5, RAB11FIP5, AQP1, SLC4A3, SLCO3A1, RFLNB, SAMHD1, SHROOM3, TUBB2A, DDR1, ADM, FHL1, SEC14L1, LASP1, VAMP5, LY6H, GAS1, TNXB, ANXA8L1, MFAP5, LAMB2, EMP2, FZD2, PLTP
GOCC_POSTSYNAPTIC_DENSITY_MEMBRANE	0.00169491	0.0176672	0.665125	1.62255	0	74	SYNDIG1, SORCS3, ADRA2C, ARC, DAGLA, LRFN4, GRIN2C, CACNA1C, NLGN4X, GRIN2D, CACNG8, CLSTN1, GRID1, EFNB3, PLPPR4, CLSTN2, LRRC4B, EPHA4, GRIN2A, CACNG4, ACTN2, SLC16A3
GOBP_CERAMIDE_METABOLIC_PROCESS	0.00172712	0.0176672	0.664813	1.66078	0	95	ALOXE3, SPHK1, TNF, B3GALT2, P2RX1, SGMS2, SMPD3, PRKCD, PLPP1, SPTSSB, PLPP2, ELOVL1, ST8SIA3, SPTLC2, CERS5, ST3GAL2, FA2H, ST6GALNAC3, ST6GALNAC4, FUT7, ST6GALNAC5, HEXB, CERS1, B4GALT5, ST8SIA4, ITGB8, ACER2, ORMDL2, B4GALNT1, B3GALT4
TRAVAGLINI_LUNG_ARTERY_CELL	0.00165563	0.0176672	0.664761	1.73215	0	131	SRPX, THSD7A, MGP, PALLD, SERPINE2, PTGIS, SOX17, FBLN2, AIF1L, DKK2, PLAC9, ENTPD1, LTBP4, GJA5, PROCR, PLA2G5, RNASE1, SULF1, BMX, PCSK5, KCNMB4, SEMA3G, CTNNAL1, CDC42EP3, KAZALD1, PPP1R14A, CXCL12, FBLN5, TACC1, KCTD12, TSPAN2, FBLIM1, MMRN2, LIMA1, PRKX, CKB, MYLIP, SOX4, ABI3BP, ITGB4, FAM107A, STMN1, HES4, CTSC, TRABD2A, IGFBP3, CALCRL, PTPRB, CTTNBP2NL, CYYR1, NPR3
BANDRES_RESPONSE_TO_CARMUSTIN_MGMT_48HR_DN	0.00165017	0.0176672	0.664741	1.73285	0	132	ADCYAP1, CYP19A1, ACTG2, NPAS1, VGF, COL9A1, FBN1, LOXL1, FOXJ1, KIF5A, MAPK10, SPEG, CALB2, SLC30A3, KCNH2, APC2, ITGA3, KRT17, ISLR, TAC1, PCDHGC3, YWHAH, ALOX15B, GFAP, MDK, LAD1
GOCC_AZUROPHIL_GRANULE	0.0015949	0.0176672	0.664635	1.75683	0	147	RETN, PRTN3, BPI, ELANE, CTSG, ANXA2, DEFA3, STX3, LYZ, RNASE2, CEACAM8, AZU1, RAB3D, PRKCD, FABP5, RAB44, FPR1, MNDA, MPO, SYNGR1, CEACAM6, GLIPR1, DEFA4, LPCAT1, NFAM1, CTSC, IMPDH1, PADI2, HEXB, C3AR1, PYGB, TUBB4B, TRAPPC1, GRN, RNASE3, CKAP4, ADA2, ANXA11, CD68
WNT_UP.V1_UP	0.0015873	0.0176672	0.664471	1.7613	0	151	CLDN6, CHRNA7, IGF2, HTRA3, ENTPD2, CRMP1, P2RY2, COL4A4, CLEC4E, PLAC9, GRIN2D, MFAP2, KCNN1, LCN2, FXYD3, DPYSL4, AURKB, KRT86, SFN, RNF112, TGFB1I1, SNN, ISLR, IL6, CDH5, KIFC1, OLR1, TFF3, GLI1, FABP5, ADGRG3, HS3ST1, AKR1B1, KRT27, FPR2, NBL1, CXCL1, ST8SIA3, GALNT6, ADAM28, TEN1, A4GALT, CYP2S1, IRX3, CCL2, HOXD3, LTA, MYRF
PANGAS_TUMOR_SUPPRESSION_BY_SMAD1_AND_SMAD5_UP	0.00164474	0.0176672	0.664327	1.72608	0	126	HS6ST2, MMP2, FSTL1, NEDD9, FGD1, ZNF423, CACNA1C, LYZ, EMILIN1, HDGFL3, MATN2, TYRO3, ARHGEF25, CRYAB, NFATC1, COL12A1, TMCC3, CAVIN3, TCF4, TMEM204, GSN, RBMS3, FBLN5, TGFBI, EFS, LBH, GLI1, EMP3, MNDA, TMEM178B, SMAD5, RGMA, EVA1B, GXYLT2, RBP1, CAV2, LASP1, TMSB4X, PTPN1, TRIM5, LAPTM5, CELF2, SMTNL2, KLHL6, CLEC7A, PLTP, PTPN12, TNFAIP8, NAV1, TTC39A, BMP7, GMFG, PKIA, ETS1, ENOX1, GMPR
GOBP_BONE_DEVELOPMENT	0.0016129	0.0176672	0.664289	1.78169	0	173	COL1A1, RFLNA, KIT, LOX, COL13A1, TMEM119, ANXA2, FREM1, FOXC1, FBN1, BMP6, MMP14, SRC, SH3PXD2B, GJA1, SULF1, LTF, LRRC17, BGN, COMP, CSGALNACT1, DCHS1, SERPINH1, XYLT1, TULP3, SMPD3, PHEX, TGFBR2, ENG, GLI3, TMEM107, SFRP4, SFRP2, WASF2, NOTCH2, MMP16, RFLNB, OSR2, BMPR1B, RARG, FGF8, TAL1, TRIM45, MSX1, CHSY1, ITGB6, SMAD5, MPIG6B, SULF2, SOX9, ZNF385A, MEF2C, MATN1, RYR1, AKAP13, SKI
KEGG_AXON_GUIDANCE	0.00167224	0.0176672	0.664265	1.7174	0	123	EPHB2, SLIT3, PLXNC1, NFATC4, SEMA4A, EFNA5, SLIT2, UNC5C, EPHA6, NFATC1, NCK2, EFNB3, EPHB3, SEMA3G, UNC5A, CXCL12, PAK3, UNC5B, EPHA4, DPYSL2, PLXNB3, EPHA3, ABL1, PAK6, SEMA6D, EPHB6, SRGAP1, SEMA6B, SEMA3A, EFNB1, PLXNA1, SEMA3F, SEMA3D, ABLIM2, KRAS, EPHA2, SEMA5A
PEDERSEN_METASTASIS_BY_ERBB2_ISOFORM_4	0.0017452	0.0176672	0.664207	1.67294	0	102	ALOXE3, SPOCK1, TUBA1A, MLLT11, IGFBP5, SLC24A3, NCAM2, S100A6, KRT86, B3GNT3, GOLM1, ZNF365, COL12A1, TIMP2, PRSS22, EMP1, ANXA1, PTPN13, TACC1, LAMC2, PPARG, PHLDA2, SYT13, PTGER3, LAD1, SLC16A3, ADORA2B, TIMP1, TTC9, IL18, UBALD2, MYEOV, ITPRIPL2, STEAP4, ETV5
DESCARTES_FETAL_LIVER_VASCULAR_ENDOTHELIAL_CELLS	0.00163399	0.0176672	0.664069	1.73061	0	129	NTS, CHRNA7, ECSCR, SOX17, SH3RF3, DKK2, KLHL4, LHFPL2, BMX, TINAGL1, HSPA12B, CPXM2, GALNT18, EDN1, SLCO2A1, NXF3, EMCN, RFPL1, NETO2, TSPAN18, MMRN2, NUDT10, BTNL9, FLT1, TP53I11, ADGRF5, ADM, EEF1A1P31, HSPG2, PTPRB, FAM102A, AFAP1L1, SLCO5A1, CLEC14A, NOSTRIN, EXOC3L1, CPNE5, LINC01545, ADCY4, TRPM6, CCM2L, ADGRL4, LDB2, TM4SF18, KANK3, NOS3, NOVA2, JAM2, PITPNM3, CLEC3B, ACP5, SYCP1
GOBP_POSITIVE_REGULATION_OF_NEURON_PROJECTION_DEVELOPMENT	0.00162602	0.0176672	0.663899	1.75072	0	145	ADCYAP1, STMN2, DBN1, PTK7, NEGR1, NDRG4, PTN, NTRK1, NTRK3, FLNA, DPYSL3, FKBP1B, ITGA3, LRRC7, MIR221, ITGA6, NTRK2, PAK3, VLDLR, S100A9, ANKRD1, PRKD1, DISC1, ROR2, PLXNB3, EPHA3, MDK, BMP5, NCKIPSD, ZDHHC15, ATP8A2, ALKAL2, GPC2, HGF, IQGAP1, RELN, CNR1, LRP8, SCN1B, DYNLT1, PRKCI
GSE29615_CTRL_VS_DAY7_LAIV_FLU_VACCINE_PBMC_UP	0.00159236	0.0176672	0.66365	1.76812	0	157	COL17A1, COLEC12, KRT23, BPI, NT5DC2, ELANE, ECSCR, C1QL1, NDRG4, NAV3, LMCD1, SV2B, PF4, COL22A1, ADRA2A, MMP9, CA4, MGAM, FENDRR, MMD, RSPH9, RBMS3, PPBP, MMP25, TNFRSF17, ADGRG3, MMRN2, CXCL1, C15orf48, MADCAM1, PLP1, NEIL3, RHOF, CDH7, NCF4, SLC25A51, TNFRSF10C, SLC8A2, KCNK16, CAVIN2, HGF, TOP2A
TSENG_IRS1_TARGETS_DN	0.00165289	0.0176672	0.663481	1.72182	0	127	FMO1, COL3A1, COL4A2, COL6A3, COL4A1, HTRA3, COL6A1, RAB3B, DKK3, SNAI2, MMP14, MYL4, ACTC1, SPARCL1, THBD, GJA1, RAMP2, THRA, TGFBI, AOC3, PIP5K1B, CRIP2, B3GALNT1, GGT5, CAPN6, SFRP2, PPL, LPAR1, FABP4, DENND5A, EPHB6, TNNT3, EFNB1, CCDC88A, ADAM23, ADM, HGF
GOCC_SITE_OF_POLARIZED_GROWTH	0.0016	0.0176672	0.663467	1.78625	0	177	STMN2, THY1, ORAI2, INPP5J, DBN1, PALLD, MAP1B, TSHZ3, BOC, SNCA, CRMP1, LAMP5, GPRIN1, SNAP25, STMN3, FLNA, STX3, KIF5C, DPYSL3, FGF13, UNC5C, MAPT, CCDC120, IGF2BP1, GDPD5, TIMP2, ITGA3, ADGRL1, NECTIN1, MYO5A, EPHA4, NGFR, DISC1, RASGRF1, PREX1, MAP2, FSCN1, HCLS1, TUBB3, LRRTM1, IQGAP1, CNR1
MIR6856_5P	0.00170358	0.0176672	0.663452	1.65956	0	93	LGR6, NMNAT2, TNFSF15, MAP1B, TMEM121B, GFPT2, MAP7D1, HDGFL3, SDK1, C1QTNF1, EPHA6, TWIST2, SOGA1, PEG10, SPINT1, ISL2, MPIG6B, RIMS3, STAC, ZNF671, DUSP8, GNG5, SCUBE3, ARHGAP31, ATP1B2, CASR, SCN7A, ARF3
HP_WIDENED_SUBARACHNOID_SPACE	0.00169205	0.0176672	0.663283	1.65361	0	88	USP27X, IL1RAPL1, DLG3, SYP, AGTR2, EPB41L1, TCF4, PAK3, ACSL4, MT-TQ, PTCHD1, STXBP1, EEF1A2, ZNF711, GRIN1, SYNGAP1, MT-TW, KDM5B, BRSK2, RAB39B
GOBP_REGULATION_OF_SYNAPTIC_PLASTICITY	0.00160256	0.0176672	0.663141	1.76911	0	159	SORCS3, CHRNA7, EPHB2, ARC, DBN1, KIT, SCTR, MAP1B, CBLN1, MAP1A, SERPINE2, MPP2, TSHZ3, NPAS4, PTN, VGF, SNAP25, GRIN2C, NFATC4, NEURL1, STX3, GRIN2D, SYP, NRGN, CALB2, MAPT, SHANK1, NTRK2, ADORA1, LZTS1, EPHA4, YWHAH, CNTN4, ADCY8, STXBP1, GRIN2A, ABL1, SYNGR1, JPH3, RASGRF1, ITPR3, GRIN1, SYNGAP1, FAM107A, RIMS3, SLC8A2, CDC20, RELN, MEF2C, SSH1, GRM5, NCDN, IGSF11, KRAS, STAR, JPH4, GIPC1, BR…
GOBP_NEGATIVE_REGULATION_OF_DEPHOSPHORYLATION	0.00173913	0.0176672	0.662978	1.66833	0	101	ELFN2, TMEM132D, DLG3, PTN, TNF, MYOZ1, CCDC8, SPOCD1, FKBP1B, MFHAS1, LGALS3, PPP1R14A, MYO1D, SWAP70, ARFGEF3
HP_ABNORMALITY_OF_THE_SKULL_BASE	0.00159744	0.0176672	0.662724	1.77667	0	167	GPC3, COL1A1, COL1A2, DLK1, IGF2, COL4A1, FOXC1, GPC4, EVC2, FLNA, MEG3, FGFR1, SOX11, FLVCR2, APC2, NOTCH3, GLI3, TMEM107, ZEB2, NOTCH2, EVC, FAR1, KIF7, ARMC9, TMEM237, TGFB1, DENND5A, DKK1, KCNQ1, SOX4, PIEZO2, TRIP13
MIKKELSEN_NPC_HCP_WITH_H3K4ME3_AND_H3K27ME3	0.0016	0.0176672	0.662562	1.78381	0	177	ACAN, NMNAT2, TRNP1, PODN, ADAMTS2, CBLN1, SH3RF3, EGFLAM, SMOC2, GNAL, VGF, SLC35F2, STX3, WNT9A, KDELR3, KIF5C, SYNM, CDH11, ANKRD33B, FOXQ1, BIK, PLXNA4, ADAMTS8, TUB, ITGA3, UNC5A, ADRA2B, PCSK2, CXCL12, ADORA1, P4HA2, MMP24, FGF19, IGF2BP2, TACR1, TSPAN18, NGFR, PTGER3, WNT6, RGS6, ICA1L, NXPH4, TEAD4, TGFB1, RASGRF1, BHLHE22, KCNH3, FLT1, A4GALT, AHNAK, AP3B2, ADORA2B, CDH22, EFCC1, GNG8, F…
HP_ABNORMAL_SCAPULA_MORPHOLOGY	0.00163132	0.0176672	0.662355	1.72856	0	130	DLK1, COL3A1, SGCD, FLNA, CCDC8, MEG3, FGFR1, SPEG, SELENON, RUNX2, CSGALNACT1, COL12A1, TPM2, TRPS1, MEOX1, SCARF2, GATA1, HACD1, EFNB1, SOX9, TBX2, FHL1, HSPG2, LMNA, RYR1, GDF6, LAMB2, TPM3, DNM1L, TMEM43, ADA2, ORC1, NPR2
KEGG_LEUKOCYTE_TRANSENDOTHELIAL_MIGRATION	0.00171527	0.0176672	0.662258	1.67775	0	107	CLDN6, THY1, JAM3, MMP2, CLDN11, MYL9, MMP9, VCL, VCAM1, ACTN3, PECAM1, ITGAM, CDH5, CXCL12, ESAM, MAPK13, PIK3R3, VASP, EZR, NCF2, ACTN2, MSN, PIK3R5, NCF4, RAPGEF3, NCF1, MAPK12, BCAR1, PRKCG, CLDN4, ITGB1, CLDN7, PLCG1, ACTN4, JAM2, GNAI1, MAPK11, CYBA, ICAM1, SIPA1, VAV3, RAC1, ITGB2, ROCK2
HOELZEL_NF1_TARGETS_UP	0.00163399	0.0176672	0.662217	1.72578	0	129	NTS, IGSF1, DGKK, TRNP1, DCLK1, PXDN, PAPPA, S100A2, DUSP4, SPARCL1, PDGFA, HSPB8, PCDH7, LGALS3, CLSTN2, PHLDA2, CAPN6, ITGA2, TSPAN18, PAG1, MOSPD1, RAB31, EEF1A2, ACVRL1, ANK2, RGS13, S100A10, SEL1L3, MAP2, PCDH17, FSTL5, UPP1, HGF, IFI16, RELN, TNIK, HHIP, OSBPL3, GLS, ENDOD1, STK17B, MAML2, DRAM1, NAV1, CD163L1, NACC2, LINC00511, RBM24
SARRIO_EPITHELIAL_MESENCHYMAL_TRANSITION_UP	0.00160772	0.0176672	0.662196	1.76644	0	161	F3, TUBBP5, TUBA1A, SERPINE2, VCAN, SERPINB2, MMP14, PRC1, TYMS, FOSL1, CCNB1, KIF23, ASF1B, BARD1, PHF19, CDK1, ANKRD1, FABP5, YWHAH, DTL, RAD51, UBE2T, ANLN, KIF20A, FOXM1, LRRC8C, MCM4, VEGFC, SMTN, MKI67, TNFRSF12A, MSANTD3, STMN1, TUBB3, TOP2A, PLAUR, LRP8, ZWINT, CDC6, CDC7, CENPW, HELLS, BUB1B, TGFB2, MCM6, TUBB4B, MCM2, DCK, E2F1, ECT2, CRY1, CDCA5, CCNA2, RELT, PKMYT1, MAD2L1, FJX1, MT2A…
LAKE_ADULT_KIDNEY_C23_ENDOTHELIAL_CELLS_AVR	0.00167785	0.0176672	0.66213	1.70884	0	122	IGFBP5, ADAMTS9, PLAT, VIM, TCF4, PECAM1, FBXL7, RBMS3, CD9, EMCN, TGFBR2, ENG, AKT3, FLT1, ADGRF5, AHNAK, IGFBP7, ST6GALNAC3, CAVIN2, TMSB10, TMSB4X, PTPRB, RASAL2, SASH1, TMTC2, ADGRL4, LDB2, TLL1, MT2A, ZNF385D, UTRN, ASAP1, SH3BP5, RPS2, EPAS1, CD63, PTPRM
GOBP_OSTEOCLAST_DIFFERENTIATION	0.00171527	0.0176672	0.661694	1.63615	0	82	GPC3, FSTL3, ANXA2, TNF, FBN1, TNFRSF11A, SRC, LTF, LRRC17, RASSF2, TREM2, MITF, OSCAR, IL23R, GPR55, NOTCH2, SFRP1, CSF1, TFE3, POU4F1, CD109
HP_HYPERLORDOSIS	0.00160514	0.0176672	0.661491	1.77156	0	165	COL1A2, CHST3, ACAN, SCN4A, CAVIN1, CLIP2, COL6A2, ELN, FBN1, CCDC8, LAMA2, SPEG, COL10A1, SELENON, BGN, COMP, CSGALNACT1, COL12A1, COLEC11, TPM2, TRPS1, XYLT1, NECTIN1, NOTCH3, CTSK, CLCF1, ADAMTS10, TGFB1, HACD1, PLEKHG5, SLC26A2, PIEZO2, FHL1, GTF2IRD1, HSPG2, EXTL3, LMNA, COLEC10, RYR1, EIF2AK3
GOBP_BLOOD_VESSEL_ENDOTHELIAL_CELL_MIGRATION	0.0016835	0.0176672	0.661293	1.70217	0	121	ANGPT2, VASH1, PDGFB, HSPB1, TNF, MIR483, FGFR1, AGTR2, SLIT2, GATA2, RHOJ, MIR221, ANXA1, ANGPT4, CDH5, ANGPT1, SRPX2, HDAC5, MIR212, PPARG, PRKD1, MYH9, MMRN2, PIK3R3, JCAD, TBXA2R, MIR132, ABL1, MIR200A, AKT3, VEGFC, TGFB1, ACVRL1, P2RX4, HDAC7, FOXC2, TMSB4X, KLF4, MEF2C, HMOX1, THBS1, CLEC14A, EPHA2, MEOX2, EMP2, GDF2, ROBO1, MIR27B, PLCG1, SPRED1, SOX18, NOS3, ETS1
GSE13306_RA_VS_UNTREATED_TCONV_UP	0.00160514	0.0176672	0.661193	1.78564	0	185	SSUH2, SORCS3, SCN4A, PTPN14, P3H3, COL13A1, MPP2, ELN, TAGLN, CYTH3, XXYLT1, SLC44A3, IGFBP6, TANC2, FKBP10, SOX7, ST6GALNAC2, HRC, MFHAS1, C1orf198, SLC9A3, COL4A6, OPRL1, PRKAR2B, EPHB6, CSF1, CERS5, PPP1R12B, NBDY
GOCC_PHAGOCYTIC_VESICLE	0.00165563	0.0176672	0.661112	1.72264	0	131	ELANE, PGLYRP1, ITGAV, RAB9B, SLC11A1, VIM, PLA2G5, RAB34, SYT11, LTF, CDC42EP2, GSN, TLR7, RAB8B, PLD4, RAB11FIP5, STXBP1, MPO, RAB31, ANXA3, NCF2, MYO1C, TLR2, NCF4, RAB7B, ZYX, NCF1, STXBP4, SYK, MPEG1, RAB39A, UNC93B1, ITGB5, ATP6V0A1, ANXA11, NOD1
GSE19772_HCMV_INFL_VS_HCMV_INF_MONOCYTES_AND_PI3K_INHIBITION_UP	0.0015949	0.0176672	0.660953	1.7854	0	182	CDH16, POU3F1, DNAJB5, GPR27, PDGFRB, DLG3, FBLN2, KCNJ11, ZNF703, LAMB1, KIF5A, MMP11, MYL4, TUBB6, SYT11, RAMP2, PARM1, CLEC11A, DPYSL4, F2RL3, KLF13, KRT17, ISLR, TULP3, KLF5, ADCYAP1R1, PKDCC, SFRP2, MYBL2, KRT81, MAFF, SEMA6D, RFLNB, ANXA3, SEMA6B, PLP1, FLT1, NCAPH, AFP, FMNL3, TRPC4, ZNF385A, RBP1, ANGPTL2, DCX, ARID3B, ADGRE5, C3AR1, SLC22A4, MCM6, ADCY6, WWTR1, LDB2, DAB2IP, DDR2, CLDN7,…
GSE5455_HEALTHY_VS_TUMOR_BEARING_MOUSE_SPLEEN_MONOCYTE_DN	0.00162338	0.0176672	0.660946	1.78473	0	193	STMN2, SPON1, ORAI2, ADCY3, ATP1B3, SYT8, RRAD, CAPG, QPCT, ENTPD1, KCNJ16, SYP, GLIPR2, MATN2, BEND5, AXL, ATP10A, KLF13, EMP1, ITGA6, LAIR1, RAP1GAP2, SLC52A3, ADGRG3, IL2RA, HID1, TBXA2R, SELPLG, C15orf48, SOAT2, GPR34, GALNT10, DENND5A, PAQR8, ACVRL1, ACTN2, FAM102B, ITGB3, PIK3R5, CRIP1, CKLF, IMPDH1, TAGLN2, LMNA, UST, TKTL1, TTL, ADGRE5, SIDT1, ZFC3H1, ADCY6, TMPRSS13, ITGB1, TIGAR, S100A4…
GOBP_MYELOID_LEUKOCYTE_DIFFERENTIATION	0.00161812	0.0176672	0.660815	1.78557	0	188	GPC3, CEBPE, FSTL3, PRTN3, F2RL1, KIT, ANXA2, TNF, FBN1, PF4, TNFRSF11A, BATF, SRC, MMP9, LTF, LRRC17, CSF3, RASSF2, GATA2, TREM2, MIR145, MITF, TESC, TSPAN2, RELB, TGFBR2, PPARG, OSCAR, IL23R, MYH9, CCL19, GPR55, ROR2, NOTCH2, GATA1, PDE1B, SFRP1, HOXA7, TGFB1, CSF1, UBD, TAL1, TLR2, LIF, ITGB6, HCLS1, TFE3, EVI2B, IFI16, POU4F1, CD109
HP_MACROGLOSSIA	0.0017301	0.0176672	0.660812	1.68245	0	115	GPC3, DLK1, CAVIN1, IGF2, CLIP2, CAV1, ELN, KCNJ11, GPC4, MEG3, LAMA2, ABCC8, THRA, PLAGL1, KCNN3, PPARG, MT-TE, ROR2, GATA1, KCNQ1, DUOX2
MIR4473	0.00171821	0.0176672	0.660769	1.63306	0	81	ADCYAP1, LDOC1, FBN1, NPNT, KIF23, ADAM9, PRX, IKBIP, MB21D2, SLCO3A1, PIK3R5, KLF7, TMOD2, FIGN, LOXL3, SPRED1, ZNF213
GSE22935_UNSTIM_VS_24H_MBOVIS_BCG_STIM_MYD88_KO_MACROPHAGE_DN	0.00160256	0.0176672	0.660728	1.77552	0	174	SSUH2, PGLYRP1, PALLD, CIDEC, ERP27, CTSG, BOC, FOXC1, CLEC4E, DPYSL3, GFPT2, MFAP4, PDGFA, TPSB2, GATA2, CRISP3, FMOD, DCDC2C, IRAK2, ITGAM, MYO1D, SRPX2, ELF4, PPARD, ENG, PLCB4, ALOX15B, LDB3, P2RX4, TAL1, NCF2, AGRN, SUSD6, MX1, FRMD8, ARAP3, AFAP1L1, TRIM59, ETV5, NPY5R, KIAA1217, TNFRSF9, TMPRSS13
GOBP_REGULATION_OF_NUCLEOCYTOPLASMIC_TRANSPORT	0.00173913	0.0176672	0.660538	1.66219	0	101	PTPN14, APOD, FLNA, AGTR2, MX2, SFN, BAG3, ANGPT1, BARD1, PRKCD, GLI3, FERMT1, TGFB1, HCLS1, RAPGEF3, HYAL2, ECT2, NUTF2, PKIA, GTSE1, PPP1R12A
GOMF_PEPTIDASE_REGULATOR_ACTIVITY	0.0015949	0.0176672	0.660495	1.78416	0	182	GPC3, SPOCK1, CRB2, CST2, COL6A3, SERPINE2, PAPLN, SNCA, CAV1, SERPINB2, FBLN1, ANXA2, ITIH5, TIMP4, PI16, SPINT2, WFDC1, RECK, LTF, VSIR, TIMP2, PRSS22, SERPINH1, APH1B, PTTG1, WFDC2, ANOS1, SPINT1, DPEP1, SERPINA9, PI15, SFRP2, PCSK1N, SERPINB10, NLRP12, CRIM1, BIRC3, NLRC4, TIMP1, CTSC, COL4A3, APAF1, CD109
GOBP_CALCIUM_MEDIATED_SIGNALING	0.00160514	0.0176672	0.660398	1.7835	0	185	PLN, KSR2, SPHK1, CASQ2, LMCD1, TNF, MYOZ1, GRIN2C, RCAN3, NFATC4, CACNA1C, ADGRB2, GRIN2D, SLC9A1, CCL20, MAPT, CXCL8, MAPK7, FKBP1B, NFATC1, VCAM1, HRC, AZU1, ACTN3, PLCE1, EDN1, ADGRL1, CASQ1, EDN2, PTGDR2, TREM2, TRPM5, RCAN2, SAMD14, TRPM2, ATP1A2, EDNRB, GRIN2A, FPR2, CDH13, CXCR5, P2RX4, ANK2, RYR2, GRIN1, NR5A1, BHLHA15, CXCR1, SLC8A2, TMEM100, LAT2, EIF2AK3, BST1, DMTN, SYK, GRM5, CCR1, …
MODULE_426	0.00171527	0.0176672	0.66006	1.63211	0	82	SRPX, PHYHIP, RRAD, COL13A1, IGSF3, SMOC2, ITIH5, S100P, KIF5C, SCN3B, CSPG5, ALOX5, CDH5, CNTNAP1, BCAN, CNRIP1, CEACAM6, ACVRL1, ITGB4, FSCN1, SLC8A2
HP_ESODEVIATION	0.00165837	0.0176672	0.660012	1.71901	0	133	DLK1, CHST3, COL6A3, NDN, COL6A2, COL13A1, COL6A1, ADGRG1, SNAP25, FBN1, MEG3, NR2F1, NTNG2, COL12A1, HPDL, TBX1, ZEB2, KIF7, MAGEL2, AGRN, COL8A2, CACNA1A, TUBB3, SOBP, OVOL2
GSE39152_SPLEEN_CD103_NEG_VS_BRAIN_CD103_POS_MEMORY_CD8_TCELL_UP	0.00161812	0.0176672	0.659988	1.78334	0	188	COL17A1, COL4A2, APLP1, RRAD, HMGA1, CLIP3, COL8A1, MATN2, PLA2G5, SPARCL1, SYT11, BMP8B, KRT86, NFATC1, GATA2, SERPINH1, PROM1, ARHGEF2, ICAM5, TGFBI, RAB8B, FABP5, PRKD1, SOAT2, LTBP2, B4GALNT2, CAB39L, ST3GAL2, TIMP1, PTGIR, CBX6, CTSC, MUC1, HGF, DAPK3, SPDEF, NCF1, PTPN1, DOK1, PTPRE, FAM110A, RIMKLB, HMOX1, TUBB4B
SMIRNOV_CIRCULATING_ENDOTHELIOCYTES_IN_CANCER_UP	0.0015949	0.0176672	0.659704	1.75452	0	156	MCAM, SPHK1, KIT, SERPINB2, CD93, P2RY2, IRAK3, SPARC, SMARCD3, PMP22, DKK3, BCAT1, HSPA6, DUSP4, FCGR2A, CCL20, THBD, CXCL8, RNASE2, LRRC17, MAPK7, HPSE, QSOX1, TIMP2, ALOX5, PTGES, P2RX1, PPBP, CD9, MARCKSL1, TGFBI, PDLIM7, PRSS23, TNS1, ELF4, PPARD, ENG, EPHA4, FPR1, HS3ST1, NBL1, PFKFB3, MAFF, TGFB1, CKB, NCF2, TLR2, SLA, CSF2RA, KDM5B, CXCR1, TMBIM1, GNA15, ADM, IGFBP3, IFNGR2, MPP1, BST1, T…
GOBP_REGULATION_OF_CELLULAR_RESPONSE_TO_TRANSFORMING_GROWTH_FACTOR_BETA_STIMULUS	0.0017452	0.0176672	0.659379	1.67387	0	114	MYOCD, CDKN2B, LOX, RASL11B, HTRA3, CAV1, FBN1, DKK3, ZNF703, PMEPA1, LTBP4, EMILIN1, SOX11, ITGA3, TGFB1I1, PEG10, BAMBI, TGFBR2, ENG, ASPN, ADAMTSL2, FERMT1, PRDM16, TGFB1, FBN2, IL17RD, BCL9L, CAV2, CD109, TGFBR3, SKI, THBS1, DLX1, GIPC1, SMURF2, FOLR1, VASN, SPRED1
TRAVAGLINI_LUNG_LIPOFIBROBLAST_CELL	0.00162602	0.0176672	0.659282	1.73854	0	145	COL1A1, SRPX, COL3A1, CPXM1, SERPINE2, MLLT11, C7, MMP19, APOD, CCDC80, PAPPA, MEDAG, PDLIM4, GFPT2, GPNMB, C1QTNF1, GJA1, GPRC5A, RGS4, THBS2, FOSL1, MARCKSL1, CXCL12, OSR1, ACSL4, PDPN, GLI3, NGFR, PI15, HK2, BNC2, ABL1, MAFF, RSPO3, SULF2, TUBA1C, TIMP1, ALDH1A3, CDC42SE1, PLAUR, TMSB10, KLF4, PTPN1, WT1, HAS1
GOBP_REGULATION_OF_ANIMAL_ORGAN_MORPHOGENESIS	0.0015949	0.0176672	0.6592	1.76471	0	163	GPC3, WNT10A, PTK7, PRICKLE2, CTHRC1, TNF, WNT4, GPC4, CD34, AGTR2, NKD1, PDGFA, SULF1, GATA5, SOX8, EDN1, FZD7, VANGL2, TBX1, NGFR, SFRP2, ROR2, ABL1, WNT2B, SFRP1, CSF1, DKK1, FGF8, MSX1, RSPO3, SOX9, HGF, WT1, FGF10, MLLT3, TACSTD2, PRICKLE1, FZD2, FGF1, SMURF2, AP2B1, ROBO1, SP6, TNFRSF11B, FZD1, BMP7, DACT1
HP_HETEROTROPIA	0.00161812	0.0176672	0.658956	1.76558	0	171	DLK1, SLC6A8, CHST3, COL6A3, COL4A1, NDN, COL6A2, COL13A1, COL6A1, ADGRG1, SNAP25, FBN1, MEG3, NR2F1, NTNG2, COL12A1, HPDL, TBX1, TGFBR2, ZEB2, KIF7, MAGEL2, AGRN, COL8A2, EFNB1, CACNA1A, TUBB3, SOBP, OVOL2
REACTOME_GOLGI_TO_ER_RETROGRADE_TRANSPORT	0.00164474	0.0176672	0.658915	1.71378	0	128	TUBA1A, TUBB2B, KIF5A, KDELR3, KIF26B, TMED3, TUBB6, PLA2G4A, RAB6B, TUBA3D, KIF23, KIFC1, KIF3C, KIF18A, KIF4A, KIF20A, RACGAP1, TUBB4A, KIF3A, KIF26A, KIF6, TUBB2A, KIF2C, TUBA1C, TUBB3, KIF15, PAFAH1B3, TUBA1B, KIF16B, TUBB4B, DCTN2, ARF3, DYNC1I2
GSE34205_HEALTHY_VS_FLU_INF_INFANT_PBMC_DN	0.00160514	0.0176672	0.658891	1.77943	0	185	TRIM6, NEXN, SPHK1, OLFM4, PLBD1, PRC1, FCN1, S100A6, RNASE1, LTF, RNASE2, MX2, MN1, HPSE, CTNNAL1, MTHFD2, TMEM255A, BAMBI, RELB, S100A9, FXYD6, MTHFD1L, MPO, S100A11, S100A8, SPTLC2, PIWIL4, OAS3, MEIS3P1, TLR2, AGRN, BTG3, E2F2, TUBA1C, HELZ2, ADM, MX1, GNG5, TUBA1B, RHOG, PLIN3, TTK, GRN, CDCA5, RNASE3, CTSD, LGALS3BP, IFI44L, STX1A, MT2A, FERMT3, CAPN2, OAS2, TCN2, GMPR, IFI6, IFI44, CENPU, …
SHETH_LIVER_CANCER_VS_TXNIP_LOSS_PAM2	0.0015949	0.0176672	0.658746	1.7635	0	163	WNT10A, SMPDL3B, MCAM, PEG3, COL4A1, HEPH, CTSG, TOR4A, TAGLN, ANXA2, CD93, FGD1, ADGRG1, COL4A4, SPARC, GJC1, RAB34, PRRX1, RUNX2, TCEAL9, GOLM1, TAX1BP3, RHOC, BEX1, CCNB1, MEOX1, PTTG1, ACSL4, PAQR4, TPM1, TGFBR2, MYADM, TSPAN8, AKR1B1, HID1, CLCF1, PFKFB3, MYO7B, S100A11, BTG3, SEL1L3, TUBB2A, FSCN1, FMNL3, MORC4, DDR1, UPP1, RBP1, CKLF, TAGLN2, CAV2, SLC1A4, PTPRE, EIF2AK3, NUF2, SLC12A4, VA…
GSE43863_NAIVE_VS_TH1_EFF_CD4_TCELL_D6_LCMV_UP	0.0016129	0.0176672	0.658414	1.77267	0	179	ALPK3, CAVIN1, TRIM6, MCAM, TNFSF15, LYPD1, ANGPT2, ELN, PDGFB, HSPB1, OLFM4, SNAI2, FLNA, TRO, MEDAG, BCL6B, CLSTN1, ANKRD33B, CRYAB, TINAGL1, LINC00924, SERPINH1, RAB3D, RPGR, PDLIM7, FSD1L, FBLIM1, CRIP2, MYH9, CCDC102B, ZNF781, MAGEL2, HOXA7, ISYNA1, PKM, FUT11, FSCN1, MAGED2, ST6GALNAC4, TUBA1C, TUBB3, KSR1, ZYX, MEX3D, CCDC144NL-AS1, ITGA5, LPCAT4, MLLT3, C20orf197, CDC25A
HP_APLASIA_HYPOPLASIA_OF_TOE	0.00165017	0.0176672	0.658353	1.7162	0	132	ALOXE3, GPC3, MGP, ADAMTS2, GPC4, FLNA, PTHLH, TANC2, FGFR1, SOX11, GJA1, KCNN3, GLI3, CTSK, ROR2, NOTCH2, BMPR1B, EOGT, ZMIZ1, TNNT3, CHSY1, SOX4, GRIP1, SOX9, MYCN, LMNA, PTH1R, IL7R
HP_ABNORMALITY_OF_THE_WRIST	0.0017094	0.0176672	0.657736	1.68485	0	117	GPC3, DLK1, CHST3, MMP2, FBLN1, AEBP1, GPC4, EVC2, MMP14, FLNA, MEG3, TNNI2, GJA1, BGN, COMP, TPM2, XYLT1, NXN, GLI1, ADAMTSL2, ROR2, NOTCH2, EVC, BMPR1B, TNNT3, CHSY1, PIEZO2, TUBB3, HSPG2, EXTL3, LMNA, PTH1R, ESCO2, EIF2AK3
PATEL_SKIN_OF_BODY_ZOSTAVAX_AGE_70_93YO_VZV_CHALLENGE_3DY_UP	0.00169205	0.0176672	0.657632	1.6753	0	109	COLEC12, THY1, DCLK1, EFEMP1, BCAT1, LYZ, MARCKS, RHOJ, ITGAM, TACC1, TLR7, MYO5A, IKBIP, GLIPR1, ABI3BP, CACNA2D3, CCL2, CD86, TIMP1, FKBP1A, EVI2B, HGF, B3GNT7, AP1S2, CCR1, SAMSN1, SLC7A7, TLR8, HMOX1, MPEG1, C3AR1, CLEC7A, CD163, GPSM3, IGF2BP3, CD84, CLEC12A
MIR1915_3P	0.00159744	0.0176672	0.65762	1.74605	0	154	HEYL, XPNPEP2, ORAI2, NPTX1, DAGLA, OVOL1, PKP1, PDGFRB, VASH1, NEURL1, SDK1, TMEM184B, PRAG1, CPXM2, ADRA2B, PNMA8B, OLFML2A, NECTIN1, C12orf75, SOGA1, LZTS1, NEURL1B, MMP24, SPSB1, SUSD2, PCDHGC3, SNPH, PFKFB3, C17orf97, WNT2B, MAFF, SYNC, SLA, EFR3B, IP6K1, PLEKHG4B, TFE3, MAP4, TAGLN2, MYRF, SLC1A4, PRRT4, WSCD1, ZNF426, IFITM10, SPRYD3, KREMEN1, ADCY6, ICOSLG, SLC7A8, RPH3A, NAV1, SYCP2L, RA…
GSE21380_TFH_VS_GERMINAL_CENTER_TFH_CD4_TCELL_UP	0.00162075	0.0176672	0.657511	1.77457	0	187	ALOXE3, THSD7A, MMP2, ARMC3, GJB3, TMEM119, SHROOM4, VASH1, TAGLN, ITGA2B, STX3, SRC, CUEDC1, KIRREL1, RBMS2, PLA2G5, LCN2, CCDC120, CLEC11A, CSGALNACT1, RNF112, SELENOM, RBMS3, P2RX1, C12orf75, MAMDC2, GLI1, ESAM, ZFPM2, RAB11FIP5, ANKRD1, MAMSTR, STXBP1, HID1, GFAP, SMAGP, BCAS1, MPZL1, DTX3, SFRP1, PAK6, FADS1, NPHS1, NR0B2, SLC35E4, NBDY, BHLHA15, COL5A3, ARMCX1, RHBDL2, TAGLN2, TNIK, TIE1, A…
GOBP_SKELETAL_SYSTEM_MORPHOGENESIS	0.00160514	0.0176672	0.657431	1.76905	0	176	COL1A1, RFLNA, MGP, MMP2, HOXA2, COL13A1, TMEM119, MDFI, FREM1, FOXC1, BMP6, MMP14, FGFR1, SOX11, PRRX1, LTF, COMP, CSGALNACT1, ARID5B, SERPINH1, THRA, TULP3, TBX1, SMPD3, OSR1, TGFBR2, GLI3, TMEM107, SFRP4, SFRP2, MTHFD1L, ROR2, FMN1, PDGFRA, MMP16, SFRP1, HOXA7, RFLNB, OSR2, BMPR1B, RARG, FGF8, FBN2, HOXD9, MSX1, CHSY1, DSCAML1, HOXD3, SOX9, HOXB6, FOXC2, HOXD8, HYAL2, MEF2C, MATN1, SKI, HHIP, …
GSE8835_HEALTHY_VS_CLL_CD8_TCELL_DN	0.00161812	0.0176672	0.657385	1.7763	0	188	COL1A1, COL1A2, COL5A1, COL3A1, MMP2, COL4A1, TMEM119, QPCT, SNCA, NCAM1, PLBD1, DKK2, ANTXR1, LUM, CALB2, MMP9, UNC5C, CRLF1, DTNA, COL23A1, SMOX, CSF3, B3GALT2, PTGES, PPBP, TGFBI, P4HA2, SRPX2, BAMBI, ADAM9, CXCL6, CH25H, LPAR1, ALDH1L2, SLCO1C1, EVC, SLC4A3, S100A8, SRGAP1, KCNK10, ZMIZ1, KDM5B, DCN, MAGED2, PPP1R1B, ACHE, OMP, ATP9A, BST1
HP_NARROW_PALATE	0.00159744	0.0176672	0.657381	1.74541	0	154	GPC3, COL3A1, LOX, ELN, MYH11, CCBE1, AEBP1, FBN1, GPC4, ACTA2, ANTXR1, CHD3, RUNX2, COL12A1, TRPS1, TBX1, TWIST2, NOTCH3, PRKG1, TGFBR2, SCARF2, CTSK, ADAMTS10, CDT1, PIEZO2, TBX2, CDC6, SKI, CCDC28B, TGFB2, SLC6A17, TWIST1, MFAP5, TPM3, FZD2, SLC25A24
GSE24814_STAT5_KO_VS_WT_PRE_BCELL_UP	0.00162602	0.0176672	0.657375	1.75978	0	172	COL1A1, SPOCK1, FMO1, IGSF1, F2RL1, MCAM, NPTX1, OVOL1, ICAM4, TAGLN, RAB3B, NTRK3, P2RY2, APOD, PCDHB11, STON1, CREB5, KDELR3, MMP11, LAMA4, CCL20, THBD, KCNN1, LGALS9, BGN, HTR2A, ST6GALNAC2, TIMP2, DCHS1, LAMC1, PCSK2, USH1C, SORT1, MRC2, GRAMD1B, ANGPT1, KCNN3, KLF5, MMP7, TGFBR2, PDPN, ADAMTSL2, GPRC5B, AQP1
GSE11961_FOLLICULAR_BCELL_VS_MEMORY_BCELL_DAY40_DN	0.00160514	0.0176672	0.657344	1.77525	0	185	RETN, PLPP4, THSD7A, MMP2, NCS1, GAL3ST4, RRAD, P3H3, DCLK1, MTMR11, BOC, HSPB1, ITGAV, PMEPA1, MXRA7, IGFBP6, PCDHB15, ANTXR1, GFPT2, SLIT2, RGS4, GLIS2, FLVCR2, GALNT18, HSPA2, OSBPL5, C20orf194, PHLDA3, LBH, DPEP1, BICC1, CEMIP, ADAMDEC1, CNRIP1, IKBIP, CSF1, LAPTM4B, SYDE1, SMAD5, PCBP4, CBX6, BCL9L, LTA, IL18, DLG5, ARHGAP44, GRM5, TNKS1BP1, APBB1, STEAP4, THBS1, TNXB, TWIST1, BRSK1, MR1, CH…
HP_ABNORMAL_ELASTICITY_OF_SKIN	0.00161551	0.0176672	0.657298	1.76598	0	175	ALOXE3, COL1A1, COL1A2, DLK1, SLC6A8, COL5A1, CHST3, COL3A1, MGP, ADAMTS2, CLIP2, COL5A2, ELN, PDGFRB, FGD1, AEBP1, FOXC1, SPARC, FBN1, FLNA, MEG3, LTBP4, FGF20, ANTXR1, SPINT2, COL12A1, ZNF469, PDE8B, GSN, TRPS1, XYLT1, TWIST2, FBLN5, KCNN3, TGFBR2, EFEMP2, ADAMTSL2, ABL1, AKT3
GOBP_REGULATION_OF_CATION_CHANNEL_ACTIVITY	0.00158479	0.0176672	0.656862	1.74092	0	149	GAL, PLN, EPHB2, ARC, RRAD, CAV1, CASQ2, DLG3, KCNJ11, CACNB3, CACNG8, FGF13, MMP9, SELENON, SHANK1, CACNA2D1, STAC2, JPH2, FKBP1B, HRC, REM1, LRRC7, CASQ1, TREM2, GEM, SLC6A9, GALR2, MIR212, NETO2, FGF12, CRACR2A, ANK3, GRIN2A, CACNG4, JPH3, RASGRF1, LRRC26, ANK2, ACTN2, GRIN1, AHNAK, CCL2, CACNB2, FKBP1A, STAC, RELN, TMSB4X, MEF2C, SCN1B, KCNE5, CCR2, KCNS1, KCNE3, JPH4
GAGCCAG_MIR149	0.00162602	0.0176672	0.656765	1.72833	0	143	HS6ST2, SLC6A8, IGFBP5, NTRK3, SRC, IGF2BP1, PHLDB1, EPHB3, ID4, ZMAT4, FOSL1, RAB3D, MARCKSL1, PAK3, VLDLR, IGSF9B, PPM1F, PKDCC, CLCF1, PDGFRA, AFF2, SLCO3A1, ARHGEF5, BHLHE22, COL4A3, YWHAZ, LPCAT4, NCDN, EDA, CASP2, TNXB
MIR3192_5P	0.00162602	0.0176672	0.656665	1.73164	0	145	SPOCK1, SUSD5, KSR2, HEYL, ORAI2, NMNAT2, GAL3ST4, APLP1, PRICKLE2, PTGIS, CTNND2, CLIP3, IGDCC4, RBMS2, CLSTN1, CCDC149, GATA2, FBXL7, PDE3A, SLCO2A1, NECTIN1, MYO1D, SOGA1, CXCL12, CALN1, SERPINA9, ARHGEF39, MPZL1, PLP1, ATP8A2, SYNGAP1, EFR3B, PRELP, N4BP1, MYRF, KLHDC8A
GSE32128_INOS_DEPENDENT_VS_INOS_INDEPENDENT_ACTIVATED_TCELL_UP	0.00162602	0.0176672	0.656659	1.77168	0	189	COL1A1, MFGE8, APOBEC3B, RRAD, SERPINE2, FAM131B, SERPINB2, NDRG4, ANXA2, HMGA1, HAVCR1, RHOBTB2, CCL20, MMD, APC2, KAZALD1, ANXA5, MARCKSL1, PIP5K1B, PPP4R1, AKR1B1, CFD, PLPP2, TGFB1, DKK1, CYP2S1, HDAC7, OTUD7B, TMEM268, RIPOR1, HGF, MYRF
GSE43955_1H_VS_42H_ACT_CD4_TCELL_DN	0.0016129	0.0176672	0.656401	1.76725	0	179	STMN2, GAL, NRK, GFRA3, PDE1A, MLLT11, HTRA3, VCAN, GRK5, SERPINB2, FBN1, PLBD1, LTBP4, SLC9A1, PDLIM4, MFAP2, AKAP12, MEP1A, CACNA2D1, TINAGL1, KRT86, KCNH2, IL6, MRC2, MYO1D, TWIST2, TGFBI, CNTNAP1, KLF5, ARID3A, DPEP1, CCL19, KRT27, SCN3A, MYBL2, PDGFRA, CACNA1B, SOAT2, RARG, GLTP, NNAT
GOBP_ACTIN_FILAMENT_BUNDLE_ORGANIZATION	0.00157978	0.0176672	0.656386	1.74142	0	150	RFLNA, ELN, NEDD9, AIF1L, WNT4, FLNA, SRC, DPYSL3, SLC9A1, SHANK1, MARCKS, USH1C, RHOC, TAC1, SPIRE1, SWAP70, TPM1, PPM1F, ASAP3, LIMA1, WASF2, LPAR1, ABL1, SFRP1, RFLNB, ARHGEF5, EZR, CORO2B, FHOD1, S100A10, CCDC88A, FSCN1, FAM107A, STMN1, CARMIL1, ZYX, RAPGEF3, PDLIM1, ARHGAP28, SYNPO2, DMTN, TACSTD2, PHACTR1, ARHGAP6, NOX4, ITGB5, SPIRE2, FHDC1, MICAL1, PPP1R9A, LIMK1, EPS8, PAK1, LIMCH1, RAC1…
HP_INTRACRANIAL_HEMORRHAGE	0.00165289	0.0176672	0.656213	1.70383	0	125	COL3A1, COL4A2, COL4A1, LOX, ELN, PDGFB, MYH11, SPARC, FBN1, ITGA2B, ACTA2, F13A1, GATA2, NOTCH3, PRKG1, TGFBR2, ENG, ITGA2, ACVRL1, ITGB3, LMNA, CD109, TGFBR3, TGFB2, MFAP5, GDF2, KCNJ5, ADA2, SAMD9, CYP26C1
HP_BROAD_FINGER	0.0017094	0.0176672	0.656182	1.68087	0	117	GPC3, DLK1, CHST3, ACAN, FBN1, GPC4, FLNA, MEG3, TANC2, GJA5, FGFR1, COL10A1, XYLT1, NXN, PRKD1, GLI3, NHS, ROR2, STXBP1, ADAMTS10, ZMIZ1
GSE29618_PDC_VS_MDC_DN	0.00160514	0.0176672	0.656097	1.77636	0	198	COL9A2, TUBA1A, ANXA2, BCL2, CD93, PLXNC1, IRAK3, PLBD1, FCN1, CREB5, ENTPD1, FCGR2A, MARCKS, LGALS9, RNASE2, GAS7, ALOX5, LGALS3, ANXA1, ITGAM, ANXA5, S100A9, APOBR, YWHAH, EMP3, HK2, MNDA, PLEKHO1, GSTP1, RAB31, SLCO3A1, PKM, NCF2, OAS3, RTN1, MSN, S100A10, IGFBP7, TMBIM1, CD86, P2RY13, TIMP1, PDLIM1, FGL2, IQGAP1, CKLF, APAF1, LMNA, GRK3, TMSB10, LAT2, PADI2, RHOG, CLEC7A, FGR, PTPN12, SLC25A2…
GSE22140_GERMFREE_VS_SPF_MOUSE_CD4_TCELL_DN	0.00161031	0.0176672	0.655984	1.776	0	199	PTX3, SFXN3, SERPINB2, ANXA2, PMP22, HMGA1, TNFRSF11A, OLFML2B, RNASE1, HEG1, CLEC11A, TMEM184B, ALOX5AP, TIMP2, PHLDB1, LGALS3, EMP1, CLIC1, NOTCH3, TGFBI, LAIR1, ENG, FABP5, NFKB1, YWHAH, EMP3, RAD51, HS3ST1, CTSK, MSC, APOBEC3C, VASP, LTBP2, P2RX4, TUBB4A, SLC16A3, AHNAK, CD300C, TUBB2A, NOVA1, TIMP1, CRIP1, GNA15, ADM, MX1, LMNA, YWHAZ, IL7R, IER3, SLC7A11, PLP2, THBS1, DGKA, PLTP, RPS6KA2, S…
GSE24671_CTRL_VS_BAKIMULC_INFECTED_MOUSE_SPLENOCYTES_DN	0.0016	0.0176672	0.655744	1.74136	0	155	GPC3, COL1A1, MYOCD, FSTL1, COL5A2, ADAMTS12, AMPH, IGFBP5, C7, MOXD1, FBLN2, ITGAV, CPA3, IGFBP6, PLAC9, SEMA4A, LAMA2, S100A6, GJA1, KRT19, PTPN13, KCTD12, MMP25, IGSF9B, MYADM, HS3ST1, SEMA6D, DCN, MORC4, CRIP1, ZC3HAV1, COL4A3, FGL2, LMNA, CALCRL, CALCA, FAM102A, TIE1, FAM83E, SAMSN1, AFAP1L1, CCR2, INPP4B, STK17B, PRNP
GSE1460_INTRATHYMIC_T_PROGENITOR_VS_NAIVE_CD4_TCELL_CORD_BLOOD_DN	0.00159236	0.0176672	0.655729	1.77274	0	183	ADCYAP1, CD177, GAL, KRT23, LMOD1, KRT15, MXRA8, MS4A3, MEGF6, S100A6, MARK1, ACOT11, FXYD3, HEG1, KCNH2, ATP10A, EPHB3, LHFPL6, AFAP1, HTR7, SLC6A7, PIP5K1B, TGFBR2, PPARD, MAPK13, IL24, LRRN3, MADCAM1, AGRN, ABI3BP, RHOF, ADORA2B, PLEKHB1, SLC8A2, PLXNA1, TSPAN14, CDC42SE1, ABCG4, FAM102A, DYNLT1, SLC7A7, GALNT8, RGL1, KCNC3, TESMIN, GDF2, SLC17A7, CKAP4, GPRASP1, CASP10, CSF1R, TRIB2
GOCC_INTERMEDIATE_FILAMENT_CYTOSKELETON	0.00169491	0.0176672	0.655617	1.6835	0	118	KRT23, KRT15, CLDN11, NES, DES, PKP1, KRT6C, EVPL, MMP14, VIM, EPPK1, SYNM, ADCY5, DTNA, KRT86, KRT17, KRT19, DISC1, PPL, KRT27, GFAP, LMNB2, S100A8, KRT81, NCKIPSD, SYNC, KRTAP1-1, PRPH, LMNA, SLC1A4, PRKCE, KRT7
DAIRKEE_CANCER_PRONE_RESPONSE_BPA_E2	0.00171233	0.0176672	0.655458	1.66794	0	111	FMO1, XIRP1, DCLK1, NCAM1, HDAC11, HMGA1, NPNT, MYL4, PARM1, MX2, ACTN3, IGF1R, BARD1, TPM1, ABCA3
GSE26928_NAIVE_VS_EFF_MEMORY_CD4_TCELL_DN	0.00160514	0.0176672	0.655372	1.76759	0	181	MCAM, PKP1, ANXA2, TNF, PMEPA1, CD34, PAM, SYT11, CSPG5, CMTM3, TSPAN15, TUBA3D, MRC2, SUSD1, TGFBI, N4BP3, FAM3D, PTPN13, BARD1, ELF4, IGSF9B, RTL6, DTL, DPYSL2, APOBEC3C, PFKFB3, PDZD4, TP53BP1, CNNM4, GLTP, FLT1, FAIM2, TNFRSF12A, S100A10, BCL2L1, LMNA, CD109, WSB2, HELLS, TKTL1, HIVEP3, LYVE1, F2R, SNTB2, CYTH2, FLRT2, ANXA2P2, FEZ2, MT2A, AMPD3, SLCO4A1, CEP89, PAPSS1, TSC22D3, STOM, EPS8, Z…
GOBP_INTERLEUKIN_6_PRODUCTION	0.00163399	0.0176672	0.655366	1.70793	0	129	ADCYAP1, BPI, F2RL1, TNF, IRAK3, FOXJ1, SYT11, LGALS9, INAVA, IL6, TREM2, ARHGEF2, TLR7, MAPK13, MIR132, NLRP12, TLR2, RAB7B, LILRA2, PTAFR, HGF, HYAL2, C5AR2, SYK, TLR8, TWIST1, CARD9, CLEC7A, F2R, IL17D, INPP5D, BANK1, CD200, NOD1, TNFAIP3, CAPN2
GOMF_CHANNEL_REGULATOR_ACTIVITY	0.00166113	0.0176672	0.655067	1.69695	0	124	CHRNA7, RRAD, CAV1, BCL2, FLNA, KCNMB1, CACNB3, SCN2B, CACNG8, FGF13, SCN3B, FXYD3, FKBP1B, KCNMB4, REM1, FXYD2, PRKG1, GEM, FGF12, YWHAH, WNK3, FXYD6, CFTR, NRXN2, CACNG4, LRRC26, KCNIP1, HPCAL4
GOBP_BRANCHING_MORPHOGENESIS_OF_AN_EPITHELIAL_TUBE	0.00163132	0.0176672	0.654902	1.70911	0	130	GPC3, ADAMTS16, COL4A1, EDNRA, BCL2, TNF, WNT4, NFATC4, NPNT, MMP14, SRC, AGTR2, SLIT2, GLI2, SOX8, EDN1, DCHS1, TGFBR2, ENG, TNC, GLI3, WNT6, SFRP2, MDK, ABL1, WNT2B, CSF1, FGF8, KDM5B, SOX9, DDR1, TCF21, FOXC2, WT1, FGF10, DLG5, HHIP, TIE1, PLXND1, KRAS, TACSTD2, EPHA2, CASR, FGF1, GDF2, TBX20, FGFR2, PKD2
GSE5589_WT_VS_IL10_KO_LPS_AND_IL6_STIM_MACROPHAGE_45MIN_UP	0.0016129	0.0176672	0.654766	1.75615	0	173	TMEM132D, SPON1, COL16A1, GHRHR, DNAJB5, MFSD6, HSPB1, GPR153, RCAN3, SRL, LRRC36, CD34, LGI2, OR51E1, PLAC9, DPYSL3, GFPT2, CDR2L, VWA2, LRCH2, PNMA3, ENTPD3, REM1, PLCE1, FXYD2, ICAM5, TSPAN2, RAP1GAP2, CRIP2, FOXS1, EDNRB, SPTSSB, NBL1, SPNS3, WNT2B, CRABP2, NAP1L2, STK39, CPT1C, TNFRSF12A, GRIP1, ARMCX1
GSE6269_HEALTHY_VS_FLU_INF_PBMC_DN	0.0016	0.0176672	0.654424	1.73786	0	155	EPHB2, LMCD1, MARCKS, LGALS9, RNASE2, MX2, FLVCR2, HPSE, APOBEC3A, MTHFD2, PAQR4, MID1IP1, EMP3, FXYD6, S100A11, TGFB1, PKM, OAS3, MSN, TLR2, SIRPAP1, TFE3, PTGIR, FKBP1A, ADM, ZYX, N4BP1, TAGLN2, IFI16, MX1, ETV5, RNF19B, RGL1, GRN, ARF3, GPSM3, ATP6V0A1, CTSD, LGALS3BP, IFI44L, OAS2
GOBP_NEGATIVE_REGULATION_OF_EPITHELIAL_CELL_PROLIFERATION	0.00169491	0.0176672	0.654298	1.68011	0	118	GPC3, CDKN2B, CAV1, VASH1, PTN, NKX2-8, TNF, SPARC, MIR483, SNAI2, EPPK1, WFDC1, GJA1, SULF1, SFN, ALOX5, PPARD, PPARG, NGFR, SFRP2, MIR132, SFRP1, TGFB1, FLT1, CCL2, SOX9, COL4A3, CAV2, CD109, MEF2C, TGFBR3, TGFB2, THBS1, GDF2, DAB2IP, ROBO1, FGFR2, IFT57
HP_WEAKNESS_OF_MUSCLES_OF_RESPIRATION	0.00169205	0.0176672	0.654115	1.62844	0	87	SCN4A, COL6A3, COL6A2, COL13A1, DES, COL6A1, SNAP25, LAMA2, SELENON, CRYAB, TPM2, HACD1, PLEKHG5, AGRN, LRP12, FHL1, LMNA, RYR1
GSE2770_IL12_AND_TGFB_VS_IL4_TREATED_ACT_CD4_TCELL_6H_DN	0.0015949	0.0176672	0.653932	1.75171	0	164	CDH16, DLK1, MSRB3, NPTX1, SNCA, COL6A1, CD248, NKX2-8, SLC44A3, BATF, UPK3A, DPYSL3, SVEP1, TUBB6, ANKS1B, SCRN1, LRCH2, COMP, SPIB, PLXNA4, ADAMTSL1, TOMM40L, GJA4, RASEF, RAB3D, HTR7, ARHGEF2, ADORA1, MYADM, DNAH2, GPIHBP1, ANK3, RAB31, KRT81, VIT, RGMA, HYAL4, HOXD3, CCDC136, PRKCE, TNKS1BP1, PNMA8A, GAS1, CCR2, STAR, CASR, BBS2, SNRPN, CPNE2
MODULE_63	0.00162602	0.0176672	0.6539	1.76735	0	195	CHRNA7, GRIK3, GFRA3, EPHB2, KIT, PTK7, TNFRSF21, PDGFRB, KCNJ11, P2RY2, FOLR3, ITGA2B, CSF3R, KCNMB1, FCAR, GJA5, KDELR3, FGFR1, SCN2B, MS4A2, FCGR2A, GJA1, CRLF1, GPRC5A, ASIC1, ITGA9, AXL, KCNH2, ITGA3, P2RX1, ITGAM, AQP6, FXYD2, NTRK2, CNTNAP1, IL3RA, PDGFRL, OLR1, ADCYAP1R1, TNFRSF17, GJC2, EPHA4, TRPM2, FPR1, GPRC5B, CLCNKA, IL2RA, PDGFRA, EPHB6, BMPR1B, GRIN1, CSF2RA, CD86, LILRA2, CSF2RB,…
GOBP_SPROUTING_ANGIOGENESIS	0.00165289	0.0176672	0.653578	1.69699	0	125	CREB3L1, ADGRA2, ADAMTS9, CCBE1, MIR483, SLIT2, RAMP2, RECK, PGF, GATA2, LOXL2, RHOJ, ALOX5, MIR221, ANXA1, ANGPT1, SRPX2, HDAC5, NGFR, MMRN2, PIK3R3, JCAD, TBXA2R, MIR132, ABL1, AKT3, VEGFC, CDH13, ACVRL1, PKM, RSPO3, HDAC7, E2F2, E2F8, FOXC2, KLF4, ITGA5, HMOX1, THBS1, CLEC14A, EPHA2, SEMA5A, PPP1R16B, MEOX2, FGF1, ROBO1, MIR27B, SPRED1, TEK, PARVA
HP_ABNORMAL_METACARPAL_MORPHOLOGY	0.00162338	0.0176672	0.653469	1.72374	0	144	DLK1, CHST3, MMP2, FBLN1, SPARC, FBN1, MMP14, FLNA, PTHLH, MEG3, FGFR1, RUNX2, BGN, COMP, DCHS1, TRPS1, XYLT1, PDE3A, TWIST2, GLI3, ADAMTSL2, SCARF2, NHS, ROR2, KIF7, FERMT1, ADAMTS10, BMPR1B, SLC26A2, CHSY1, SLC39A13, EXTL3, PTH1R
GSE24142_EARLY_THYMIC_PROGENITOR_VS_DN2_THYMOCYTE_FETAL_UP	0.00162602	0.0176672	0.65327	1.76564	0	195	PRTN3, FSTL1, NDN, B3GNT5, TMEM119, GRK5, PLXNC1, ITIH5, CLEC4E, CD34, VIM, IGDCC4, FCGR2A, RAMP2, ITGA9, VCL, PLA2G4A, CMTM3, MITF, FHOD3, GEM, TMEM51, ESAM, BEX4, APOBR, PYGM, IGF2BP2, MYADM, ABCA3, YWHAH, ADAMDEC1, BCL11A, TMEM71, MPO, FLT3, RAB31, DENND5A, SLCO3A1, RFLNB, P2RX4, TAL1, ST3GAL2, SLA, BIRC3, SAMHD1, LPCAT1, TRIM34, ST6GALNAC3, CD86, SULF2, SLC25A45, MYCN, FGL2, MEF2C, FAM102A, O…
GOBP_REGULATION_OF_RESPONSE_TO_CYTOKINE_STIMULUS	0.0015949	0.0176672	0.653263	1.74992	0	164	TRIM6, F2RL1, SPHK1, SLIT3, CD24, CAV1, PXDN, TNF, IRAK3, CLIP3, SLIT2, CCDC3, AXL, MAPK7, EDN1, IRAK2, IL6, TREM2, ANGPT1, PPARG, GSTP1, CSF1, TLR2, BIRC3, SAMHD1, KLF4, IFNGR2, PADI2, PTPN1, ECM1, LAPTM5, SYK, IL1R2, FADD, ROBO1, MIR27B, MMP12, IFNAR2, TNFAIP3, STAP1, IL1R1, LIFR, ADAM17, IRAK1
HP_APLASIA_HYPOPLASIA_OF_THE_NAILS	0.00163666	0.0176672	0.653104	1.76139	0	191	COL17A1, ALOXE3, GPC3, WNT10A, ACTG2, DLK1, IGF2, CLIP2, ELN, GPC4, EVC2, MEG3, FGFR1, SOX11, NECTIN4, APC2, WRAP53, PLAGL1, ITGA6, KCNN3, LAMC2, GLI1, ADAMTSL2, ROR2, STXBP1, NOTCH2, EVC, EOGT, MSX1, SOX4, ITGB4
KANG_IMMORTALIZED_BY_TERT_UP	0.00168919	0.0176672	0.652988	1.62528	0	85	ACTG2, COL6A2, ELN, SERPINB2, PDGFB, CSPG4, LAMB1, COL8A1, CACNA2D1, BGN, VCAM1, ITGA3, CDC42EP3, PCDH7, COL4A6, P4HA2, LAMC2, PPARG, TNC, SLC6A6, TGFB1, DKK1
GSE22886_NAIVE_CD4_TCELL_VS_NEUTROPHIL_DN	0.00160514	0.0176672	0.652855	1.7608	0	181	GPC3, GAL, GRIK3, F2RL1, TUBA1A, QPCT, PLXNC1, P2RY2, MPP3, S100P, HSPA6, S100A2, STX3, AP1M2, FCGR2A, RGS4, TUSC3, S100A12, B3GNT3, LHX2, ALOX5, GSN, ANGPT4, APOBEC3A, SOGA1, IL3RA, FHL3, MMP7, BAMBI, TFF3, S100A9, PI15, FPR1, KCTD15, PPP4R1, LY6G6C, MNDA, TREM1, CXCL1, CFTR, ANXA13, MPZL1, SLC39A2, SFRP1, NR0B2, VNN2, NCF2, EFNB1, P2RY13, TNFRSF10C, CSF2RB, FGL2, CKLF, SEC14L1, OVOL2, LAT2, PRK…
HUANG_GATA2_TARGETS_UP	0.00162338	0.0176672	0.652679	1.72166	0	144	PRTN3, KIT, ANXA2, CD93, NEURL3, CPA3, IRAK3, CLEC4E, CLEC4D, LYZ, FCGR2A, CTSE, ALOX5AP, GSN, KCTD12, ARID3A, TGFBR2, RAB44, ADGRG3, EMP3, MNDA, MPO, SELPLG, RAB31, SH3KBP1, AKR1B10, GLIPR1, FUT8, SH3BGRL3, LAT2, IFNGR2, CD44, GYG1, SAMSN1, DYNLT1
GOBP_OSTEOBLAST_DIFFERENTIATION	0.00162075	0.0176672	0.652676	1.76429	0	194	COL1A1, IGF2, CREB3L1, HOXA2, LOX, CTHRC1, TMEM119, IGFBP5, VCAN, COL6A1, TNF, WNT4, BMP6, SNAI2, NPNT, PTHLH, ITGA11, SOX11, LTF, RUNX2, GLI2, RASSF2, TPM4, SOX8, CLIC1, CLEC5A, IL6, MRC2, TWIST2, JAG1, PDLIM7, BAMBI, GLI1, PPARG, PRKD1, TNC, GLI3, SFRP2, SUCO, VEGFC, SFRP1, HAND2, BMPR1B, FBN2, SPP1, CRIM1, HDAC7, SMAD5, TNN, SOX9, HGF, IGFBP3, ACHE, PTH1R, MEF2C
DESCARTES_FETAL_EYE_SKELETAL_MUSCLE_CELLS	0.00164474	0.0176672	0.652657	1.69751	0	128	FLNC, NPSR1-AS1, NEXN, DNAJB5, XIRP1, NES, VGLL3, DES, CASQ2, MEG9, HSPB7, GPC4, SRL, HSPB6, MYL4, ACTC1, TNNI2, TRIM72, ADAMTS8, TPM2, TBX1, CORO6, PEG10, TCEAL7, TPM1, TRPC6, MAMSTR, DUSP26, LDB3, ACTN2, TNNT3, ITGB6, BAK1, COX7A1
GSE21774_CD62L_POS_CD56_BRIGHT_VS_CD62L_NEG_CD56_DIM_NK_CELL_UP	0.00162075	0.0176672	0.652394	1.76076	0	187	PRTN3, MYOCD, ELANE, MGP, CA12, ADGRA2, B3GNT5, CTSG, SH2D5, HES7, CTNND2, ANXA2, TNF, SLC44A3, PI16, COL22A1, PALD1, TUBB6, GPNMB, LCN2, DMKN, F13A1, HPSE, VSIR, ATP10A, TCF4, ARID5B, TRPS1, MARCKSL1, CDH5, TLR7, PLD4, LUZP1, B3GALNT1, APOBR, CPLX4, SGSM1, SELL, GRIN2A, INMT, TREM1, SELPLG, GPC1, S100A11, GPR160, NPAS3, S1PR3, NCKIPSD, ANXA3, SRGAP1, VIT, LAPTM4B, PTGER2, NCF4, CD86, TIMP1, TMEM…
GSE14415_NATURAL_TREG_VS_TCONV_DN	0.00162602	0.0176672	0.652309	1.74621	0	172	TRNP1, IQGAP3, PRC1, VIM, MYL4, PDLIM4, CCNB2, MX2, ABR, LAMC1, FKBP5, ITGAM, PALM, KIF23, ASF1B, GINS1, CDK1, WDHD1, SPC24, KIF4A, RAD51, PBK, GPR55, NCAPG, MCM4, CLSPN, CDKN3, NCKIPSD, MSN, NCAPH, DLGAP5, NEIL3, STMN1, HIP1, HCLS1, KIF15, CTSC, E2F8, TOP2A, ESCO2, NUF2, HELLS, BUB1B, CDC25C, OSBPL3, CHEK1, SGO2, RAB39A, MCM2, TTK, TK1, CCNA2, CENPF, CTSD, IGF2BP3, MAD2L1, SPN, RRM2, GZMB, CENPS…
GOBP_REGULATION_OF_PROTEIN_LOCALIZATION_TO_NUCLEUS	0.00166113	0.0176672	0.652281	1.68973	0	124	DCLK1, TMEM98, APOD, FLNA, SRC, AGTR2, TRIM40, GLIS2, MFHAS1, BAG3, ANGPT1, PRKCD, CDK1, GLI3, NGFR, FERMT1, TGFB1, LIF, HCLS1, OTUD7B, HYAL2, EIF2AK3
GOBP_ACTIVATION_OF_CYSTEINE_TYPE_ENDOPEPTIDASE_ACTIVITY_INVOLVED_IN_APOPTOTIC_PROCESS	0.00168919	0.0176672	0.652109	1.62309	0	85	F3, TNFSF15, SNCA, TNF, MAPT, P2RX1, S100A9, PPARG, NGFR, S100A8, NLRP12, NLRC4, BAK1, HIP1, COL4A3, APAF1, EIF2AK3, KHDC1, LAPTM5, CASP2, ATP2A3, F2R, FADD, ROBO1, IFT57, CASP10, NOD1, ACER2, BAX
HP_SKELETAL_MUSCLE_HYPERTROPHY	0.0015949	0.0176672	0.652076	1.74674	0	164	GPC3, DLK1, SCN4A, CAVIN1, IGF2, SGCD, CLIP2, CIDEC, CAV1, ELN, KCNJ11, PMP22, GPC4, MEG3, LTBP4, LAMA2, ABCC8, SELENON, TPM2, THRA, PLAGL1, KCNN3, PPARG, MT-TE, ZEB2, ROR2, GATA1, HACD1, KCNQ1, DUOX2, LIPE, FHL1, GTF2IRD1, HSPG2, ZFP57, LMNA
GSE29615_CTRL_VS_LAIV_FLU_VACCINE_PBMC_UP	0.00161812	0.0176672	0.652016	1.74698	0	171	COLEC12, NT5DC2, LINC01012, C1QL1, NDRG4, LMCD1, SOD3, SUSD4, PRC1, ADRA2A, DPYSL3, ACTC1, MMP9, CA4, MGAM, CCL20, THBD, RAMP2, TNFAIP6, CRYAB, CRISP3, SLC45A4, IL6, MMP25, TNFRSF17, DTL, ADGRG3, PPP4R1, SLCO1C1, CXCL1, CEACAM6, CELF4, ANXA3, PLP1, DEFA4, PIEZO2, NCF4, SLC25A51, TNFRSF10C, FSTL5, RBP1, KCNK16, TOP2A, GUCY2D, MAGEC3, HAS1, C15orf39, RNF19B, MALL, TESMIN, KCNJ15, TIGAR, TMEM88B, LR…
AGGAAGC_MIR5163P	0.0017094	0.0176672	0.652004	1.67016	0	117	COL1A1, ISX, SLC7A1, MCAM, ADAMTS9, EGFLAM, FAM131B, NCAM1, ASTN1, CREB5, GLIPR2, SORCS1, CHST2, SDK1, ASIC1, LDLRAD2, EFNB3, RAB6B, GPM6B, CYGB, OSBP2, ZEB2, VASP, IER5, PAQR8, LIF, SPTB, KHNYN, PDE4A, YWHAZ, MAP9, ERG
WP_MYOMETRIAL_RELAXATION_AND_CONTRACTION_PATHWAYS	0.00160514	0.0176672	0.651934	1.72308	0	146	CNN1, OXTR, ADCY3, IGFBP5, GRK5, IGFBP6, CACNB3, MYL4, ACTA2, ACTC1, ADCY5, GJA1, RAMP2, RGS4, SFN, MYLK2, IL6, RGS17, PRKCD, NFKB1, PRKD1, YWHAH, ADCY8, LPAR1, RGS6, PRKAR2B, GNG4, MAFF, ITPR3, RYR2, ADM, GNG8, IGFBP3, CALCA, YWHAZ, RYR1, PRKCE, GNG5, GNB4, PRKCG, ATP2A3, SLC8A1, ADCY4, ADCY6, PDE4D, NOS1, PLCG1, CALM2, NOS3, RGS11, PKIA, GNB1
MIR10394_5P	0.00161812	0.0176672	0.65189	1.74664	0	171	DIRAS1, GRIK3, ORAI2, NMNAT2, NCS1, MAP1B, ASTN1, ADAM12, SNTG2, CDCA2, FIBIN, TUB, TPBG, SOGA1, C20orf194, CABYR, PNPLA5, C1orf21, RAB8B, LBH, PPARD, WNK3, GLI3, ANKS1A, CEMIP, JCAD, PTCHD1, LHFPL5, EPHA3, SFRP1, NCKIPSD, KIAA0513, PLAGL2, RGMA, CACNA1A, PCBP4, CCND2, N4BP1, FHL1
GSE20366_CD103_POS_VS_CD103_KLRG1_DP_TREG_DN	0.00159236	0.0176672	0.651751	1.76198	0	183	DLK1, NRK, ADAMTS2, LDOC1, TSHZ3, NDRG4, SOD3, EPCAM, STMN3, C9orf50, NFATC4, SLC11A1, NPNT, PKHD1L1, TRPC1, S100A6, ARNT2, FAM171B, VCL, HPSE, TEKT3, ZMAT4, CDC42EP3, APH1B, SMPD3, KIFC1, RAP1GAP2, CRIP2, LRRN3, CYP2S1, CHSY1, HIP1, MUC1, FUT8, FGL2, IL18, CD109, OVOL2, RAB39B, MAP9, NBEA, CCR1, CCR2, OSBPL3, KAZN, RAB36, RASGRP4, BSPRY, ZBTB42, METRNL, INO80C
RB_P107_DN.V1_UP	0.00166113	0.0176672	0.651523	1.68777	0	124	COL1A1, COL1A2, ACTG2, COL5A1, COL16A1, MFGE8, LYPD1, FSTL1, COL6A2, TMEM119, SLIT3, COL6A1, TAGLN, FBLN2, CD248, FBN1, LOXL1, PRC1, FKBP10, CDH11, BGN, EDN2, FBLN5, EFS, ASF1B, PAQR4, SRPX2, WDHD1, BICC1, KIF4A
GOBP_LEARNING	0.00169491	0.0176672	0.651113	1.67193	0	118	SORCS3, EPHB2, ARC, ADCY3, KIT, MAP1A, C1QL1, NPAS4, NDRG4, PTN, SNAP25, NLGN4X, NRGN, FGF13, SYT11, SHANK1, ASIC1, FOSL1, TAC1, TPBG, NTRK2, DBH, ATP1A2, GRIN2A, PDE1B, PRKAR2B, NRXN2, JPH3, PAK6, GRIN1, SYNGAP1, TLR2, ADGRB3, PPP1R1B, SLC8A2, GABRA5
HP_ABNORMAL_CARDIAC_VENTRICULAR_FUNCTION	0.00167785	0.0176672	0.651098	1.62446	0	86	FLNC, LOX, ELN, CASQ2, MYH11, FBN1, LAMA2, ACTA2, ACTC1, SELENON, FBLN5, PRKG1, TGFBR2, EFEMP2, MT-TQ, ROR2, KIF20A, PRDM16, LDB3, RYR2, MT-TW
GOBP_MEMBRANE_LIPID_BIOSYNTHETIC_PROCESS	0.00165563	0.0176672	0.65075	1.70136	0	137	ALOXE3, SPHK1, GAL3ST4, B3GNT5, ELOVL7, TNF, DPM2, B3GALT2, P2RX1, SGMS2, SMPD3, PRKCD, PLPP1, PRKD1, SPTSSB, PLPP2, ELOVL1, ST8SIA3, GBGT1, SPTLC2, CERS5, HACD1, A4GALT, ST3GAL2, ALDH3B1, FA2H, ST6GALNAC3, ST6GALNAC4, ELOVL4
HP_INCREASED_CIRCULATING_ANTIBODY_LEVEL	0.00167785	0.0176672	0.650481	1.62292	0	86	GPC3, COL1A1, ELANE, TNFSF15, GPC4, MS4A2, SPIB, TCF4, PRKCD, IL2RA, TGFB1, EXTL3, IL7R, SLC7A7, PGM3, KRAS, CARD9, KRT8
HP_ABNORMAL_ARTERIAL_PHYSIOLOGY	0.00167785	0.0176672	0.650365	1.67847	0	122	COL1A1, COL1A2, PRTN3, COL5A1, COL3A1, COL4A1, CLIP2, LOX, COL5A2, ELN, MYH11, FBN1, ACTA2, ACTC1, XYLT1, NOTCH3, PRKG1, TGFBR2, ENG, IL23R, ACVRL1, SPP1, SAMHD1, GTF2IRD1, LMNA, TGFBR3, CLCNKB, CCR1, TGFB2, KRAS
GSE43955_1H_VS_10H_ACT_CD4_TCELL_DN	0.00163666	0.0176672	0.650246	1.75368	0	191	CLDN6, FSTL3, JAM3, MGP, MCAM, COL6A3, RASL11B, SERPINE2, PNMT, CASQ2, SERPINB2, PODXL, OGN, SNAI2, PTHLH, S100A6, CALB2, RNASE1, EPHA6, MAK, AXL, VCL, MX2, CSF3, DACH1, NOTCH3, PTTG1, PEG10, EMCN, FABP5, EPHA4, TNC, WNT6, MAPRE1, HK2, WASF2, EPB41L2
HP_CARIOUS_TEETH	0.00165837	0.0176672	0.650144	1.69331	0	133	COL17A1, COL3A1, CLIP2, NDN, CAV1, ELN, CDH11, GJA1, CRLF1, RUNX2, TRPS1, SGMS2, WRAP53, NECTIN1, TBX1, LAMC2, SFRP4, CTSK, ABL1, MAGEL2, FERMT1, TGFB1, CNNM4, ARVCF, ITGB4
HOELZEL_NF1_TARGETS_DN	0.00169779	0.0176672	0.650045	1.65045	0	108	TES, COL3A1, FSTL1, AMPH, IGFBP5, BOC, C7, FBLN1, NTRK3, XIST, ZNF423, MATN2, PCDHB2, MFAP2, NR2F1, CCDC3, BGN, SLITRK6, DCHS1, TMEM204, FBXL7, TMEM200B, ADGRL3, FAT3, PRKD1, EDNRB, BCL11A, PDGFRA, MMP16, GATA3-AS1, GRM7, ALKAL2, LRRN1, SSTR2, ADM, PCDH18, MYRF, ARHGAP28, ST6GALNAC5, HMCN1
WP_OSTEOBLAST_DIFFERENTIATION	0.00169205	0.0176672	0.65004	1.65596	0	109	WNT10A, WNT4, WNT9A, FGFR1, MAPK10, RUNX2, GLI2, MAPK7, JAG2, FZD7, NOTCH3, JAG1, PRKCD, PPARG, MAPK13, PRKD1, GLI3, PIK3R3, WNT6, NOTCH2, WNT2B, BMPR1B, FGF8, SMAD5, PIK3R5, SOX9, FGF10, PRKCE, MAPK12, PRKCI, PRKCG, FZD2, FGF1
VART_KSHV_INFECTION_ANGIOGENIC_MARKERS_DN	0.00169205	0.0176672	0.650035	1.66896	0	119	HEYL, EPHB2, MMP2, F2RL1, TNFSF15, PDGFRB, PTN, MMP19, FGFR1, EFNA5, RAMP2, CXCL8, CSF3, NPR1, EPHB3, FZD7, NOTCH3, CDH5, ANGPT1, PHEX, PRSS23, EPHA4, AC037198.1, SFRP5, PROK2, NOTCH2, EPHA3, MDK, CXCL1, PDGFRA, WNT2B, SFRP1, HAND2, TGFB1, EPHB6, TNFRSF12A, FRZB, CCL2
GSE13547_WT_VS_ZFX_KO_BCELL_ANTI_IGM_STIM_12H_UP	0.00169205	0.0176672	0.649874	1.65554	0	109	SYNDIG1, COL5A1, VWA5B2, SPHK1, COL4A1, NES, SHROOM4, HTRA3, HES7, SOD3, EVC2, ITGA11, MEGF6, SRC, LHFPL2, PGF, MX2, EFNB3, DACH1, FBLL1, P2RX1, NECTIN1, MMP25, PRIMA1, TCAF2, OSBP2, APLN, CASKIN1, DUOX1, EFNB1, CRISPLD1, PCDH17, ANKS6, TOP2A, BCAM, FAM222A
GSE360_DC_VS_MAC_T_GONDII_DN	0.00162075	0.0176672	0.64961	1.75325	0	187	GAL, F3, SLC6A8, GFRA3, ADCY3, VCAN, GNAL, FOLR3, SPARC, ZNF165, GPC4, SLC11A1, BCAT1, FCAR, FCN1, KIF5A, EMILIN1, GPNMB, SLC1A5, GDF11, CTBP2, TPM4, TIMP2, ITGA3, ALOX5, EMP1, PECAM1, ITGA6, NOTCH3, GEM, KCTD12, PEG10, HR, HDAC5, CTSK, AKT3, GPC1, S100A8, CRABP2, VNN2, MADCAM1, ZMIZ1, SEMA3A, TM4SF4, ALDH3B1, PTGER2, IGFBP7, DNAL4, LILRA2, TLR5, LMNA, SDC3
GOBP_VESICLE_MEDIATED_TRANSPORT_IN_SYNAPSE	0.0016	0.0176672	0.649449	1.75012	0	178	SYNDIG1, NCS1, ARC, UNC13A, SYT8, AMPH, SNCA, RAB3B, SNAP25, NLGN4X, SLC17A8, STON1, STX3, SYP, ADRA2A, SYT11, CLSTN1, CADPS, CSPG5, CTBP2, MX2, HTR2A, P2RX1, SV2A, CPLX4, STXBP1, SNPH, TRIM9, SNCG, ITGB3, GRIP1, RIMS3, CACNB2, PCDH17, BRSK2, MX1, CNR1, DNM3, BTBD8, PRKCG, SYT5, GIPC1, DNAJC6, BRSK1, TH, DNM1L, AP2B1, SLC17A7, PACSIN1, P2RY1
REACTOME_FACTORS_INVOLVED_IN_MEGAKARYOCYTE_DEVELOPMENT_AND_PLATELET_PRODUCTION	0.00165837	0.0176672	0.649401	1.69137	0	133	TUBA1A, TUBB2B, EHD2, KIF5A, KIF26B, TUBB6, GATA2, GATA5, TUBA3D, KIF23, KIFC1, ZFPM2, KIF3C, KIF18A, KIF4A, KIF20A, GATA1, ABL1, PRKAR2B, RACGAP1, MAFF, TUBB4A, KIF3A, KIF26A, HBG2, KIF6, TUBB2A, KIF2C, DOCK9, CARMIL1, TUBA1C, TUBB3, KIF15, DOCK11, TUBA1B, KIF16B, TUBB4B
GOBP_NEGATIVE_REGULATION_OF_CYTOSKELETON_ORGANIZATION	0.00162602	0.0176672	0.649339	1.71232	0	145	STMN2, LMOD1, INPP5J, MAP1B, CAPG, SNCA, NAV3, CLIP3, HDGFL3, FGF13, SLIT2, SHANK1, APC2, GSN, CDH5, ARHGEF2, FHOD3, SWAP70, MID1IP1, PRKCD, MYADM, LIMA1, MAPRE1, WASF2, TUBB4A, CORO2B, MAP2, VILL, STMN1, CARMIL1, FLII, SPTB, TMSB10, TMSB15B, TMSB4X, ARHGAP28, SSH1, CCNF, DMTN, TRIOBP, TMOD2, TACSTD2
GSE11961_MARGINAL_ZONE_BCELL_VS_MEMORY_BCELL_DAY7_DN	0.00160256	0.0176672	0.649267	1.73097	0	158	SSUH2, RETN, SORCS3, COL4A2, XIRP1, GPAT2, COL6A2, NPAS4, LAMC3, PPFIA4, PMP22, KCNMB1, CCNA1, CACNG8, PRR15L, WFDC1, RCOR2, CHST2, MMP9, PYGO1, JPH2, SSC5D, RNF112, ADRA2B, RSPH9, SERPINH1, FAM83G, BVES, WFDC2, ZNF704, GLI1, DPEP1, ZNF532, CTRC, CH25H, OSBP2, GRIN2A, GFAP, OLFML1, ANXA13, FAT1, RAB25, CSF1, KCNQ1, LIF, CD300C, GNAZ, CLEC12B, RELN, RAB39B, SIDT1, MOK, SYT5, SNAI1, PCYOX1L, BRSK1,…
GOBP_REGULATION_OF_OSTEOBLAST_DIFFERENTIATION	0.00171233	0.0176672	0.649241	1.65212	0	111	HOXA2, CTHRC1, TMEM119, IGFBP5, TNF, WNT4, BMP6, SNAI2, NPNT, SOX11, LTF, RUNX2, RASSF2, CLIC1, IL6, TWIST2, JAG1, PDLIM7, BAMBI, GLI1, PPARG, PRKD1, GLI3, SFRP2, SUCO, VEGFC, SFRP1, HAND2, BMPR1B, FBN2, CRIM1, HDAC7, SMAD5, TNN, SOX9, HGF, MEF2C, SKI
HP_PRE_CAPILLARY_PULMONARY_HYPERTENSION	0.00171821	0.0176672	0.648985	1.65431	0	116	COL1A1, COL1A2, DLK1, CHST3, MGP, CAV1, FBN1, FLNA, MEG3, FGFR1, LAMA2, ACTA2, ACTC1, GJA1, ENG, MT-TQ, ACVRL1, EOGT, MT-TW
MODULE_324	0.00164474	0.0176672	0.648936	1.68608	0	126	MGP, MMP2, CA12, FSTL1, SLIT3, FBLN1, FBLN2, ANXA2, SPARC, EFEMP1, FBN1, LOXL1, S100P, MMP14, CDH6, FCN1, S100A2, MMP10, CALB2, PAM, MMP9, SPARCL1, SLIT2, CA4, THBD, LTF, F13A1, TP53I3, THBS2, COMP, PFKP, ALOX5, GSN, ANXA1, ITGAM, ANXA5, CDH5, MMP7, ADAM9, S100A9, ITGA2, EFEMP2, ALOX15B, S100A3, S100A11, CDH13, FAT1, LTBP2, ANXA3, FBN2, S100A10
FLORIO_NEOCORTEX_BASAL_RADIAL_GLIA_DN	0.0016129	0.0176672	0.64884	1.75113	0	184	COL1A2, RFTN2, FSTL1, IQGAP3, SPARC, APOD, SULT1C4, PRC1, CCNA1, TUBB6, LUM, MFAP4, CDCA2, CCNB2, AURKB, VCAM1, MELK, EMP1, ANXA1, ITM2A, CCNB1, KIF23, TMEM255A, GEM, KIFC1, GINS1, PTTG1, CDK1, KIF18A, DTL, KIF4A, PBK, EDNRB, UBE2T, ANLN, EPB41L2, GRIN2A, KIF20A, ACBD7, FOXM1, MYBL2, RACGAP1, PARPBP, CDKN3, SHCBP1, MKI67, SLC35G2, ADGRF5, NCAPH, DLGAP5, KIF2C, KIF15, TROAP, PRELP, KPNA2, E2F8, UB…
HP_LIMITED_ELBOW_MOVEMENT	0.0017452	0.0176672	0.648823	1.64707	0	114	CHST3, COL6A3, COL6A2, COL6A1, FLNA, FKBP10, LAMA2, SELENON, CRLF1, BGN, COMP, CSGALNACT1, COL12A1, COLEC11, TPM2, SLC6A9, SFRP4, SCARF2, STXBP1, CLCF1, HACD1, FBN2, SLC26A2, FHL1, EXTL3, LMNA, PTH1R, ESCO2, COLEC10, TPM3, FZD2, MATN3, NALCN, DDR2, FGFR2, TMEM43, NPR2, ALDH18A1, OPA3
GSE40685_NAIVE_CD4_TCELL_VS_FOXP3_KO_TREG_PRECURSOR_DN	0.00160256	0.0176672	0.648779	1.74341	0	174	GPC3, ACTG2, COL4A2, TNFAIP8L3, NEGR1, MAP1A, COL6A2, TMEM98, COL6A1, NEDD9, PODXL, SPARC, MELTF, LGI2, VIM, MMP11, ZNF697, SDK1, NCK2, ABO, REM1, ITGA3, ADGRL1, CLEC4C, EFS, PRSS23, VLDLR, SLC6A7, PHLDA3, PIP5K1B, DNER, MMP28, GOLGA7B, PDZD4, CXCR5
BLANCO_MELO_BRONCHIAL_EPITHELIAL_CELLS_INFLUENZA_A_DEL_NS1_INFECTION_DN	0.0016129	0.0176672	0.648722	1.74658	0	179	EPN3, NEXN, PRC1, PRR15L, CDCA2, THBD, CCNB2, AURKB, KANK2, SLITRK6, MIR503HG, DIAPH3, GCNT3, ASF1B, KIFC1, PTTG1, WDHD1, DTL, KIF4A, HASPIN, RAD51, NCAPG, UBE2T, ANLN, KIF20A, FOXM1, MYBL2, MCM4, CLSPN, FADS1, CDKN3, CDT1, SHCBP1, TRIM45, PADI1, NCAPH, NEIL3, KIF2C, OSBPL7, KIF15, TROAP, E2F8, UBE2C, TOP2A, TMCC2, ZWINT, PIMREG, ERCC6L, CDC6, NUF2, CDC7, BUB1B, CDC25C, OIP5, CDC25A, RHNO1, MCM2,…
GSE45365_HEALTHY_VS_MCMV_INFECTION_CD11B_DC_DN	0.0016129	0.0176672	0.648643	1.73973	0	173	SUSD5, F3, PRTN3, CTSG, CAV1, NAV3, ITGA2B, PRC1, CCNA1, PF4, KDELR3, MTCL1, MYL9, LUM, GJA1, CCNB2, TREML1, PCDHB4, CRYAB, AURKB, PXDNL, MELK, MIR503HG, HSPA2, DIAPH3, PPBP, CCNB1, TAC1, LINC00315, GINS1, PTTG1, NEURL1B, RTL9, UPK1A, TPM1, CDK1, CXCL6, DTL, M1AP, PBK, ANLN, KIF20A, FOXM1, CDKN3, SHCBP1, MKI67, CYS1, SYNC, DLGAP5, ITGB3, TRIP13, MIEF2, MPIG6B, TROAP, UBE2C, CDC20, ESCO2, G6PD, UB…
GOBP_NEGATIVE_REGULATION_OF_SUPRAMOLECULAR_FIBER_ORGANIZATION	0.0015949	0.0176672	0.648612	1.71448	0	147	STMN2, LMOD1, INPP5J, MAP1B, CAPG, SNCA, NAV3, CLIP3, EMILIN1, HDGFL3, FGF13, SLIT2, SHANK1, CRYAB, APC2, GSN, CDH5, ARHGEF2, FHOD3, SWAP70, MID1IP1, PRKCD, MYADM, LIMA1, MAPRE1, WASF2, TUBB4A, CORO2B, MAP2, VILL, STMN1, CARMIL1, FLII, SPTB, TMSB10, TMSB15B, TMSB4X, ARHGAP28, SSH1, DMTN, TRIOBP, TMOD2, TACSTD2
HP_ABNORMALITY_OF_THE_HALLUX	0.00159744	0.0176672	0.648359	1.72146	0	154	COL1A2, CHST3, ACAN, MGP, CLIP2, ELN, HSPB1, AEBP1, GPC4, FLNA, PTHLH, TANC2, GJA5, FGFR1, HSPB8, GJA1, ZNF469, TBX1, NXN, KCNN3, GLI3, SCARF2, ZEB2, ROR2, KIF7, BMPR1B, ZMIZ1, TNNT3, CHSY1, EFNB1, RBBP8, PRDM5, FHL1, GTF2IRD1
GSE22886_DC_VS_MONOCYTE_DN	0.00162075	0.0176672	0.648167	1.7521	0	194	BPI, CRISPLD2, VCAN, MTMR11, NEDD9, CD93, PLXNC1, P2RY2, IRAK3, CSF3R, SLC11A1, FCN1, CHST15, S100A12, CTBP2, PDP1, HPSE, METTL9, KLF13, CDC42EP3, APOBEC3A, IGF1R, GRAMD1B, TESC, RAP1GAP2, NAALADL1, S100A9, FPR1, SELL, NOTCH2, CFD, BCL11A, VNN2, TLR2, LILRA2, TLR5, PNOC, ELK3, NCF1C, KLF4, LAT2, AKAP13, AP1S2, C15orf39, SLC7A7, ADGRE5, ICAM2, PLP2
HP_ABNORMAL_RENAL_PELVIS_MORPHOLOGY	0.00163666	0.0176672	0.647693	1.74679	0	191	GPC3, ACTG2, DLK1, PRTN3, SOX17, CCBE1, GPC4, FLNA, MEG3, LTBP4, FGFR1, SOX11, ARNT2, APC2, TBX1, ITGA6, NXN, LAMC2, GLI3, ZEB2, ROR2, BNC2, PRDM16, SOX4, PIEZO2, ITGB4, SOX9, MYCN
PBX1_02	0.00169205	0.0176672	0.647393	1.64922	0	109	ADCYAP1, COL16A1, LMOD1, IGF2, IGF2-AS, HOXA2, COL4A4, AK8, PTHLH, EFNA5, FGF13, AKAP12, LRCH2, THRA, ZFPM2, EEF1A2, FGF8, EBF2, HOXD9, SPX, LIF, FUT11, CCND2, TCF21, COL4A3, MGAT5B, PNOC, SLC2A14, MEF2C
HP_DILATED_CARDIOMYOPATHY	0.00163666	0.0176672	0.64737	1.70019	0	140	PLN, HAMP, SGCD, NEXN, DES, SPEG, ACTC1, LAMA4, ADCY5, SELENON, CRYAB, VCL, GATA5, TPM2, BAG3, CAP2, LAMC2, TPM1, RBM20, ANKRD1, MT-TQ, PRDM16, HAND2, LDB3, HACD1, ACTN2, MT-TW, FHL1, LMNA, RYR1, SKI
GSE32533_WT_VS_MIR17_KO_ACT_CD4_TCELL_UP	0.00162602	0.0176672	0.647324	1.7465	0	189	SPOCK1, LGR6, LMOD1, SGCD, DNAJB5, OMD, SLIT3, FBLN1, LMCD1, NCAM1, NPNT, EHD2, SLC41A1, STX3, KIF26B, MAP7D1, NKD1, ARHGAP23, DTNA, ARHGEF17, PCSK5, SFN, PLXNA4, NPR1, COLEC11, ADGRL1, RHOJ, MYO1D, PALM, SOGA1, UCHL1, TNS1, OSCAR, CCL19, CDH13, CYTL1, LAPTM4B, CELF3, PRELP, PDLIM1, MAP4, ABCG4, KLF7, GLIS1, KLF4, BCAM, ATP9A, ARHGAP44
GSE20715_WT_VS_TLR4_KO_6H_OZONE_LUNG_UP	0.00162602	0.0176672	0.647249	1.7463	0	189	SRPX, COL16A1, ATP1B3, BCL2, KCNJ11, PLXNC1, PMP22, NPNT, SORCS1, GPR3, MYL9, CHST2, TYRO3, AXL, BGN, TMCC3, MS4A8, LAIR1, COL15A1, PKNOX2, ANKRD1, KIF3C, MYH9, M1AP, EDNRB, SUCO, EPB41L2, KIF20A, EPHA3, AKT3, CERS5, HACD1, TUBB4A, LCN8, KCNH3, TLR2, PRELP, COL4A3, TPGS2, SDC3, CTTNBP2NL
REACTOME_INTERLEUKIN_4_AND_INTERLEUKIN_13_SIGNALING	0.00173611	0.0176672	0.647245	1.63593	0	104	COL1A2, MMP2, NDN, BCL2, TNF, VIM, BATF, MMP9, LCN2, CXCL8, F13A1, VCAM1, ALOX5, ANXA1, IL6, ITGAM, IL23R, TGFB1, LIF, FSCN1, CCL2, BCL2L1, TIMP1, MUC1, HGF, IL18
GSE13411_NAIVE_VS_SWITCHED_MEMORY_BCELL_UP	0.00159744	0.0176672	0.646717	1.73376	0	167	CLDN6, ARC, INPP5J, FAM169A, PALLD, NPTX1, SLC22A17, OVOL1, HEPH, EDNRA, DLG3, NDRG4, HIF3A, NFATC4, SNAI2, SYP, MS4A2, SNTG2, PDLIM4, AKAP12, TUBA3D, IL6, GPR161, EDN2, GCNT3, ADORA1, WFDC2, ANGPTL7, HR, NXF3, ANKRD1, SLC6A6, NBL1, DGKI, VEGFC, MAGEL2, SLC39A2, PAK6, NXPH4, RASGRF1, NPAS3, MTMR2, RTN1, SLC26A2, AFP, FRZB, DCN, HPCAL4, COL5A3, EFCC1, OTUD7B
GOBP_REGULATION_OF_CELL_SHAPE	0.00162602	0.0176672	0.646656	1.70525	0	145	KIT, PTN, PLXNC1, FGD1, SEMA4A, CDC42EP5, RHOBTB2, PRAG1, PLXNA4, CDC42EP2, ATP10A, RHOJ, CDC42EP3, ANXA1, RHOC, PALM, BVES, FBLIM1, BAMBI, TPM1, PDPN, MYH9, RHOQ, LPAR1, PLXNB3, PLEKHO1, SH3KBP1, EZR, MSN, RHOF, SHROOM3, FMNL3, CCL2, FGD6, PLXNA1, CDC42SE1, FGD3, DAPK3, DMTN, PLXND1, HEXB, RHOG, FGR, FGD5, MYO10, P2RY1, CSF1R, PARVA
GSE33292_DN3_THYMOCYTE_VS_TCF1_KO_TCELL_LYMPHOMA_DN	0.00163399	0.0176672	0.646462	1.68472	0	129	FAM3B, THY1, TMEM158, CDKN2B, RASL11B, TSHZ3, HSPB7, SNCAIP, AQP5, PLBD1, SEMA4A, GLP2R, CDC42EP5, CDR2L, EBF4, EGFL6, AQP6, NRIP3, IL3RA, FSD1L, HDAC5, PHF19, NGFR, ADAMTS10, SEMA6B, PNMA2, HDAC7, WDR38, EVA1B, E2F2, RIMS3, HGF, TMCC2, LPAR3, NPR3, FUT7, TNKS1BP1, ABLIM2
HP_ASTIGMATISM	0.00162602	0.0176672	0.646436	1.70466	0	145	COL1A2, COL9A2, COL4A1, COL9A1, AEBP1, FLNA, TANC2, FANCE, CHD3, CHRDL1, APC2, TUB, TCF4, ARHGEF2, HK1, RAD51, UBE2T, ZEB2, STXBP1, ZMIZ1, KDM5B, COL8A2, PIEZO2, OVOL2, CCDC28B, KRAS, CC2D2A, CHST14, INTS1, LOXL3, SLC25A24, ARSG, FANCD2
WANG_ESOPHAGUS_CANCER_VS_NORMAL_UP	0.00169205	0.0176672	0.646405	1.65984	0	120	THY1, COL3A1, COL9A2, COL6A3, COL5A2, MTMR11, SFXN3, SPARC, PMEPA1, PF4, CD34, LUM, MMP9, MEP1A, FMOD, PECAM1, ITGAM, ANXA5, PROM1, MMP7, MYADM, TSPAN18, GPRC5B, SMTN, TNFRSF12A, IGFBP7, BAK1, CSF2RB, IGFBP3, LASP1, P3H4, LAPTM5, ARID5A, ADGRE5, ICAM2, ELF5, GBP3
MULLIGHAN_NPM1_SIGNATURE_3_DN	0.0016	0.0176672	0.64632	1.71634	0	155	RETN, SLC9A2, EPHB2, GJB3, HSPB1, MYH11, LAMP5, COL14A1, BCAT1, CD34, LTBP4, FGFR1, SCRN1, HEG1, ATP10A, FHOD3, GPM6B, ACSL4, TGFBR2, PPM1F, LRRN2, PLCB4, NBL1, PLEKHO1, KCNQ1, ZNF135, DEFA4, FHL1, HGF, HSPG2, MPHOSPH6, NPR3, ATP9A, ITGA5, RYR1, VAMP5, EFCAB1, ARID3B, PYGB, ZNF287, PPP1R16B, PDE4D, FXYD5, PDX1, CD200, ESYT1, PLCG1, PI4K2A
SCHAEFFER_PROSTATE_DEVELOPMENT_6HR_UP	0.00159744	0.0176672	0.646314	1.71332	0	152	COLEC12, ADAMTS2, FAP, MMRN1, QPCT, SFXN3, SLC1A3, CAV1, CPA3, OGN, SPARCL1, LRRC17, SEMA3G, RHOJ, TAC1, PTGDR2, TREM2, P4HA2, AOC3, B3GALNT1, ASPN, PIK3R3, FABP4, CFTR, MYO1C, ZNF699, SLC16A3, CD300C, FNDC1, CAVIN2, DOCK11, PTPRB, CALCA, HDC, CLEC14A, PLEKHS1, FLVCR1, SMURF2, NMB, ATRNL1, DEPDC1
HP_ECLABION	0.0017094	0.0176672	0.646131	1.65512	0	117	ALOXE3, ADAMTS2, MAP1B, CLIP2, EDNRA, ELN, FGD1, FOXC1, CCDC8, ANTXR1, SOX11, IGF1R, SCARF2, BCL11A, EEF1A2, MSX1, NIPAL4, MYCN, FHL1, GTF2IRD1, HSPG2, WT1, PLXND1, EDA
GSE29618_MONOCYTE_VS_MDC_DN	0.00161551	0.0176672	0.646031	1.7357	0	175	COL9A2, KIT, CD207, CAPG, FBLN2, BCL2, HMGA1, SLC35F2, UPK3A, SPINT2, SCRN1, BEND5, PARM1, DTNA, AXL, MOB3B, GSN, PEA15, PTTG1, ZNF43, FABP5, EPB41L2, FLT3, RPS6KA6, ADAM28, SLC38A1, SAMHD1, CCDC88A, GRIP1, HIP1, ZC3HAV1, CCND2, PDLIM1, IL18
MIR149_5P	0.00163666	0.0176672	0.645986	1.69656	0	140	SRPX, FAM177B, LOX, PDE1A, AEBP1, FOXC1, SNCAIP, CACNA1C, SELENON, IGF2BP1, HEG1, FKBP1B, CMTM3, PHLDB1, EPHB3, SORT1, IL6, PEA15, MARCKSL1, NTRK2, APOL4, KCNN3, AKT3, AFF2, SLCO3A1
CHIARADONNA_NEOPLASTIC_TRANSFORMATION_KRAS_UP	0.00163399	0.0176672	0.645879	1.6832	0	129	DLK1, SLC6A8, IL1RL1, CTSV, NCAM1, TUBB6, LUM, GJA1, THBS2, VCAM1, CRISP3, PCDH7, TPBG, ITGA6, MARCKSL1, SLC12A2, BNC1, PDPN, RAD51, ETV4, TGFB1, SPP1, NCAPH, CCL2, TIMP1, E2F8, FUT8, TOP2A, ANGPTL2, ZWINT, TMSB4X, CDC7
GSE36476_YOUNG_VS_OLD_DONOR_MEMORY_CD4_TCELL_40H_TSST_ACT_UP	0.00159744	0.0176672	0.645767	1.73121	0	167	ALPK3, DNAJB5, IL1RAPL1, APLP1, PDE1A, C1QL1, ELN, MOXD1, MYH11, CD93, FOXC1, SPARC, HIF3A, SLC24A3, BCAT1, CACNA1C, GFPT2, ZNF215, OLFML3, UNC5C, NRIP2, MN1, SPIB, P2RX1, PPBP, PROM1, GCNT3, ACKR1, ICAM5, N4BP3, UCHL1, TFF3, ASAP3, PI15, OR51E2, PLPP2, BCL11A, CRABP2, NPHS1, NR0B2, TRIM45, ITGBL1, ADGRB3, ABI3BP, COL8A2, ROBO4, PHF24
RPS14_DN.V1_UP	0.00159236	0.0176672	0.64569	1.7456	0	183	COLEC12, PRTN3, ELANE, CAPG, CTSG, SFXN3, VWF, CCNA1, STX3, ADRA2A, ACTA2, GPNMB, PDGFA, GJA1, CXCL8, MARCKS, F13A1, MX2, FLVCR2, CEACAM8, AZU1, CDC42EP3, EMP1, TAC3, CLEC5A, ITGAM, CD9, PROM1, TGFBI, JAG1, NYNRIN, KCTD12, SPINT1, ANKRD1, ADAMDEC1, MNDA, SCN3A, RAB31, CEACAM6, ANXA3, NCF2, FBN2, SPP1, CRIM1, BIRC3, DCN, IGFBP7, CCL2, TNFRSF10C, GNAZ, EVI2B, IFI16, MX1, ADAMTS6, PADI2, PTPRE, SEMA…
GSE22935_WT_VS_MYD88_KO_MACROPHAGE_48H_MBOVIS_BCG_STIM_DN	0.00162338	0.0176672	0.645664	1.74467	0	192	TES, COL3A1, F2RL1, FSTL1, CTHRC1, ANXA2, ITGAV, AEBP1, EPCAM, PLAT, VIM, AGPAT4, ANTXR1, LHFPL2, CORO1C, HPSE, ALOX5AP, ANXA1, CLIC1, CD9, RHOC, FXYD2, TMEM164, KIFC1, NEURL1B, RAB8B, TMEM165, LUZP1, HASPIN, LHFPL5, LRRC8C, RAB31, ELOVL1, GPR34, SH3KBP1, DPT, NCF2, PTGER2, CD86, GALNT7, CRIP1, SH3BGRL3, LAT2, NCF1, CCR1, SLC7A11, HMOX1, ADGRE5, PLP2
DESCARTES_FETAL_LIVER_MEGAKARYOCYTES	0.00163132	0.0176672	0.645592	1.68481	0	130	ARMC3, NEXN, ANO2, MMRN1, MAP1A, ELOVL7, AC013460.1, ITGA2B, SLC24A3, FLNA, PF4, SRC, NRGN, SLC9A1, LCN2, PADI4, TREML1, F13A1, HTR2A, HPSE, LINC00989, F2RL3, PPBP, ITGA6, LGALS12, TRPC6, SLC37A1, PLXNB3, DGKI, PRKAR2B, C3orf52, TGFB1, FHOD1, SPX, KIAA0513, ITGB3, MPIG6B, LRP12, ZYX, LOXHD1, NEXN-AS1, DNM3, GP9, CMTM5, ACTN1-AS1, MYEOV, TMEM40, THBS1
BLANCO_MELO_COVID19_BRONCHIAL_EPITHELIAL_CELLS_SARS_COV_2_INFECTION_UP	0.00164474	0.0176672	0.645575	1.67909	0	128	C6orf223, PDGFB, RHOV, NEDD9, TNF, IRAK3, S100P, PLAT, DUSP4, COL8A1, CHST2, C1QTNF1, CCL20, CXCL8, LGALS9, S100A12, CSF3, CSGALNACT1, CDC42EP2, EDN1, IRAK2, IL6, PRSS3, RELB, S100A9, CXCL6, OSBP2, CXCL1, C15orf48, S100A8, MAFF, OAS3, LIF, RHOF, BIRC3, SAMHD1, ITGB3, RHCG, TUBA1C, TUBB3, HELZ2, PLAUR
GOBP_REGULATION_OF_VIRAL_LIFE_CYCLE	0.00165837	0.0176672	0.645501	1.68122	0	133	PTX3, TRIM6, APOBEC3B, BCL2, TNF, FCN1, TYRO3, CXCL8, LTF, LGALS9, AXL, GSN, APOBEC3A, CD209, APOBEC3C, OAS3, CHMP4B, TRIM34, CHMP3, ZC3HAV1, KPNA2, TOP2A, CAV2, IFI16, MX1, TRIM5, TRIM35, CHMP4C
MIR558	0.00169779	0.0176672	0.645395	1.63864	0	108	ELFN2, FLNC, CLIP2, GIPC3, DTNA, LRRC1, OLFML2A, JAG1, TPM1, WWC3, DPYSL2, ANKS1A, OSR2, STK39, MTMR2, FBN2, ITGBL1
REACTOME_MUSCLE_CONTRACTION	0.0016129	0.0176672	0.645187	1.73046	0	173	ACTG2, PLN, SCN4A, LMOD1, ORAI2, ATP1B3, DES, CASQ2, ANXA2, MYH11, KCNJ11, CACNA1C, TRPC1, VIM, SCN2B, CACNG8, MYL4, ACTA2, MYL9, FGF13, ACTC1, TNNI2, SCN3B, FXYD3, MYBPC2, TRIM72, VCL, FKBP1B, KCNH2, TPM4, ACTN3, NPR1, TPM2, ANXA1, CASQ1, CACNA2D2, FXYD2, TPM1, FGF12, ATP1A2, FXYD6, SCN3A, CACNG4, ITPR3, KCNQ1, KCNK10, ACTN2, RYR2, TNNT3, KCNIP1, KCND2, CACNB2, SLC8A2, KCNK16, ATP1A4, RYR1, KCNK…
GSE7831_1H_VS_4H_CPG_STIM_PDC_UP	0.00162338	0.0176672	0.644895	1.74139	0	193	USP27X, ARMC3, PTPN14, CPXM1, MMRN1, FSTL1, CAPG, C3orf70, ADGRD1, TREML2, PMP22, SELENON, WTIP, BMX, CSGALNACT1, KAZALD1, EGFL6, P2RX1, ARHGEF2, PTTG1, ILK, CNPY4, AQP1, ELOVL1, RARG, TAL1, MYO1C, ITGB6, FSCN1, IP6K1, TMEM72, LRP12, CAVIN4, DOK1, ERG, APBB1, MAPK12, HOXB4
GSE25502_WT_VS_KLF13_KO_THYMIC_MEMORY_LIKE_CD8_TCELL_DN	0.0015949	0.0176672	0.644447	1.70417	0	148	ADAMTS16, WNT10A, ASB16, NPSR1-AS1, THSD7A, NMNAT2, LAMC3, AC013460.1, HIF3A, CFAP45, SLC24A3, LRRC36, FCAR, MEG3, GJA5, PALD1, MARVELD1, NECTIN4, GRID1, STAC2, KAZALD1, PROM1, PRSS23, RFPL1, GPR4, PLCL1, KCNH4, SLC4A3, OLFML1, NME8, CACNG4, CYTL1, B4GALNT2, CYP2S1, CRISPLD1, ELOVL4
GSE7568_CTRL_VS_3H_TGFB_TREATED_MACROPHAGES_WITH_IL4_AND_DEXAMETHASONE_UP	0.00164474	0.0176672	0.644431	1.67438	0	126	KRT23, ALPK3, COL9A2, XIRP1, P3H3, ERP27, HDAC11, ITGA2B, EVC2, TRO, SEMA4A, ARHGAP23, TINAGL1, SFN, FLRT1, F2RL3, PALM, TMEM51, NEURL1B, SLC6A7, LBH, S100A9, PROK2, APLN, GSTP1, MIR200A, NR0B2, CDKN3, B4GALNT2, CKB, C1QTNF2, EFCC1, PROCA1, PDLIM1, TOP2A, CASZ1, GDF6, KRT7, ARHGAP44, CDKN2A, BUB1B, SAMSN1, HSH2D, MALL, CKMT2, FGR
GSE29949_CD8_POS_DC_SPLEEN_VS_MONOCYTE_BONE_MARROW_UP	0.0016129	0.0176672	0.644308	1.73469	0	179	THY1, COL16A1, CLIP2, CAPG, PDGFB, COL4A4, CLIP3, ZNF423, FLNA, SPINT2, KCTD17, CHD3, MRAS, CADPS, LGALS9, MEP1A, EPHB3, PDE8B, GSN, MRC2, CLUL1, MITF, EFS, ANGPT1, COL15A1, TPM1, STXBP1, APOBEC3C, PPP1R12B, TUBB4A, SERPINB10, NCF2, FLT1, AHNAK, CEACAM4, KCND2, EFNB1, NCF4, SUSD6, STMN1, DPF1, LMNA
HP_ABNORMAL_NIPPLE_MORPHOLOGY	0.00160514	0.0176672	0.644295	1.73771	0	181	GPC3, DLK1, CHST3, GPC4, MEG3, FGFR1, ANTXR1, CDH11, MRAS, COLEC11, TCF4, TAC3, NECTIN1, TWIST2, IGF1R, ARHGEF2, ANOS1, PROK2, ZEB2, FGF8, FRAS1, EFNB1, GRIP1, KIF15, COLEC10, GNRH1, ARHGAP31, EDA, KRAS
GOBP_ANTERIOR_POSTERIOR_PATTERN_SPECIFICATION	0.00159744	0.0176672	0.644277	1.71062	0	154	GPC3, CRB2, HEYL, ARC, HOXA2, SOX17, HES7, FOXC1, NKD1, GDF11, GLI2, PCSK5, TULP3, TBX1, MEOX1, OSR1, GLI3, SFRP2, ROR2, WNT2B, SFRP1, HOXA7, RARG, FGF8, HOXD9, MSX1, HES4, HOXD3, HOXB6, ZBTB16, FOXC2, HOXD8, WT1, SKI, MLLT3, PCGF2, HOXB4, MESP2
BROWNE_HCMV_INFECTION_24HR_DN	0.00163934	0.0176672	0.644184	1.69161	0	139	CA12, COL6A3, KIT, COL13A1, COL5A2, GPR176, IGFBP5, MTMR11, CAV1, PDGFRB, FBN1, ACTA2, COL8A1, LAMA4, RECK, TP53I3, LAMC1, TPM2, LGALS3, GJA4, SSPN, PRKG1, N4BP3, PTPN13, ANGPT1, PDLIM7, PRSS23, TGFBR2, ITGA2, CEMIP, LPAR1, OLFML1, CDH13, FADS1, FGF8, FBN2, CRIM1, S100A10, MXRA5, IGFBP3, SSH1, BST1, CD44, THBS1, SEMA5A, B9D1, FGF1, RPS6KA2, S100A4, CDKN1A, RIN2, ABCC1, PARVA
WP_EBOLA_VIRUS_PATHWAY_ON_HOST	0.00165289	0.0176672	0.644105	1.67153	0	127	FLNC, MFGE8, CAV1, ITGAV, FLNA, HAVCR1, TYRO3, AXL, ITGA3, GSN, RHOC, ITGA6, IGF1R, RELB, NFKB1, ITGA2, PIK3R3, CD209, ITGB3, IQGAP1, CAV2, ITGA5
GOBP_REGULATION_OF_PROTEIN_DEPHOSPHORYLATION	0.00165017	0.0176672	0.643983	1.67874	0	132	ELFN2, PDGFRB, PTN, TNF, MYOZ1, RCAN3, AGTR2, CDCA2, FKBP1B, MFHAS1, LGALS3, PPP1R14A, CDH5, ADORA1, SWAP70, PRKCD, RCAN2, DUSP26, PPP4R1, TGFB1, PPP2R3A, PPP1R1B, FKBP1A, IGFBP3, MGAT5
GSE22886_NAIVE_CD4_TCELL_VS_MEMORY_TCELL_UP	0.00160514	0.0176672	0.643905	1.72723	0	170	POU3F1, ZNF750, ELANE, TMEM59L, FAM169A, CDKN2B, CTSV, CRMP1, COL6A1, CD248, SCN2B, THBD, PADI4, PGF, GAS7, ID4, PECAM1, AQP6, S100A14, FXYD2, PAK3, GPR4, SNPH, MPO, MYBL2, RIN1, DENND5A, NPHS1, BTNL3, SOX4, ALDH3B1, CELF3, PNOC, HSPG2, POMZP3, CCDC28B, SCN1B, FAM83E, PDE4C, ARID5A, ARID3B, INTS1, SKA1, CARD9
PRC2_EZH2_UP.V1_UP	0.00162075	0.0176672	0.643778	1.73185	0	180	IL1RL1, EPHB2, ORAI2, F2RL1, NES, ASIC2, COL13A1, RASL12, TOR4A, SERPINB2, PPFIA4, ADGRG1, FOLR3, CLEC4E, PTHLH, PMEPA1, DKK2, MMP10, GFPT2, COL10A1, ZNF215, PDGFA, CXCL8, TNFAIP6, FLVCR2, TUB, KLF13, EDN1, PCBP3, COL4A6, RGS17, PRSS3, KCTD12, GPM6B, SRPX2, COL4A5, AATK, ASPN, ITGA2, ETV4, FXYD6, C3orf52, CDH13, NR0B2, CORO2B, SEMA3A, AFP, KIAA0513, NOVA1, ALDH1A3, ANGPTL2, TMEM100, KLF4, PTPRB, …
GSE15750_DAY6_VS_DAY10_EFF_CD8_TCELL_UP	0.00162075	0.0176672	0.643611	1.73979	0	194	STMN2, CREB3L1, IQGAP3, SRL, PRC1, VIM, CCNB2, AURKB, CTNNAL1, MELK, DIAPH3, TAX1BP3, C12orf75, KIF23, ASF1B, GINS1, NEURL1B, CDK1, YWHAH, SPC24, HASPIN, RAD51, PBK, NCAPG, KIF20A, MYBL2, RACGAP1, PARPBP, CDKN3, SHCBP1, NCAPH, NEIL3, KIF2C, STMN1, RBBP8, FAM83D, KPNA2, UBE2C, CDC20, TOP2A, PIMREG, CD109, ESCO2, CDC6, NUF2, TUBA1B, CENPW, HELLS, BUB1B, CDC25C, OIP5, DYNLT1, SGO2, MCM2, SKA1, TTK, …
GOBP_REGULATION_OF_PHOSPHATIDYLINOSITOL_3_KINASE_SIGNALING	0.0017094	0.0176672	0.643355	1.64801	0	117	F2RL1, KIT, SERPINE2, PDGFRB, PDGFB, NTRK1, NTRK3, TNF, SRC, FGFR1, PDGFA, CSF3, IGF1R, NTRK2, PTPN13, ANGPT1, UNC5B, PIP5K1B, PPARD, ROR2, FLT3, PDGFRA, FBXL2, FLT1, DCN, PIK3R5, SOX9, HCLS1, HGF, IL18, KLF4, NCF1, TGFB2, IER3, TWIST1, PPP1R16B, F2R, FGR, SERPINA12, DAB2IP, NTF3
GSE360_DC_VS_MAC_B_MALAYI_HIGH_DOSE_DN	0.00160256	0.0176672	0.643319	1.74452	0	196	GPC3, F3, BPI, EPHB2, ADCY3, APLP1, MT1B, COL6A2, VCAN, SPARC, SMARCD3, GPC4, SLC11A1, FCAR, S100A2, SLC9A1, GPR3, EMILIN1, MMP9, CA4, CHD3, GDF11, ITGA3, RHOC, HDAC5, RAB11FIP5, EMP3, CTSK, SELL, TBXA2R, MPZL1, HSD11B2, S100A8, MAFF, FADS1, TGFB1, LPAR2, ACVRL1, P2RX4, RTN1, TP53I11, PTGER2, CD300C, TUBB2A, FSCN1, LILRA2, PTGIR, PLAUR, IFI16, MX1
GSE18804_SPLEEN_MACROPHAGE_VS_COLON_TUMORAL_MACROPHAGE_UP	0.00162338	0.0176672	0.643198	1.73681	0	193	COL1A1, ADAMTS15, COL5A1, THY1, CPXM1, CTSV, GPR176, ELN, COL6A1, NEDD9, PLXNC1, SPARC, DKK3, DHRS7, SLC35F2, PAPPA, SEMA4A, ADAM12, TMED3, MFAP4, MFAP2, OLFML3, RNASE1, CSF3, VSIR, QSOX1, ALOX5, SERPINH1, ITM2C, EDN2, ARHGEF2, PNPLA5, CCL19, LIMA1, PAQR7, GALNT6, CERS5, PREX1, SLC38A1, CHSY1, LIF, BIRC3, ADORA2B, FSCN1, TFE3, CTSC
GSE34205_HEALTHY_VS_RSV_INF_INFANT_PBMC_DN	0.00160772	0.0176672	0.643017	1.73715	0	186	CD177, RETN, PRTN3, SLC6A8, BPI, MCEMP1, PGLYRP1, TUBA1A, VSTM1, SNCA, OLFM4, S100P, PLBD1, MYL4, MMP9, LCN2, LTF, TYMS, S100A12, RNASE2, HPSE, CEACAM8, CTNNAL1, MELK, KIF23, TNS1, BAMBI, CDK1, S100A9, MYADM, RAD51, OSBP2, MTHFD1L, FOXM1, MPO, MCM4, CEACAM6, S100A8, SMTN, CDKN3, ANXA3, MKI67, EXTL1, DEFA4, NCF4, STMN1, E2F2, TUBA1C, TUBB3, GNA15, ADM, E2F8, UBE2C, MPP1, BST1, ANK1, FCGR1B, TUBA1B…
CUI_DEVELOPING_HEART_C5_VALVAR_CELL	0.00160256	0.0176672	0.642902	1.74339	0	196	SRPX, MGP, TUBA1A, CLDN11, RASL11B, TUBB2B, IGFBP5, VCAN, ELN, PXDN, TAGLN, NEDD9, LMCD1, MMP19, AEBP1, PTHLH, CCDC80, DKK2, HSPA6, EDIL3, LTBP4, S100A6, DPYSL3, MATN2, MFAP4, C1QTNF1, GLT8D2, PRRX1, RGS4, TNFAIP6, CADPS, BGN, GOLM1, NFATC1, FIBIN, FILIP1L, SELENOM, ID4, FMOD, CTNNAL1, TRPS1, HSPA2, CD9, ITM2A, BEX1, TPBG, NTRK2, BAG3, GEM, TCEAL7, UCHL1, ASPN, SFRP4, LIMA1, HS3ST1, CTSK, CXCL1, …
HP_CLEFT_UPPER_LIP	0.00162338	0.0176672	0.6429	1.6903	0	141	GPC3, ITGA8, FGD1, GPC4, EVC2, FGFR1, FGF20, GJA1, GLI2, COLEC11, NECTIN1, MEOX1, GLI3, EVC, KIF7, FGF8, FRAS1, MSX1, EFNB1, GRIP1, FLII, FOXC2, ESCO2, COLEC10, ARHGAP31, GAS1, KRAS, CC2D2A, LHX4
GSE3982_NEUTROPHIL_VS_NKCELL_UP	0.00161812	0.0176672	0.642512	1.73611	0	188	DBN1, RNF24, NEDD9, PLXNC1, NLRP3, S100P, FCAR, TNNI2, PLA2G5, MMP9, ARL4A, MARCKS, CDC42EP2, ALOX5, FOSL1, CD9, APOBEC3A, MYO5A, AATK, ADGRG3, PPP4R1, SLC6A6, CFD, FPR2, PFKFB3, S100A11, DENND5A, SLCO3A1, LPAR2, ANXA3, SLA, CHSY1, KLF7, SEC14L1, GNG5, OGFRL1, VPS37C, CCR1, ADGRE5, SLC22A4, PLIN3, BTK, LRP10, PCDH12, CKAP4, B4GALT5, PELI1, ADGRE2, IFNAR2, AMPD3, FAM131A, DENND3, GBP2, LYL1
WWTAAGGC_UNKNOWN	0.00164474	0.0176672	0.642289	1.67054	0	128	ACTG2, CNN1, COL3A1, EGFLAM, NPAS4, NCAM1, HSPB7, NFATC4, FLNA, SLC41A1, MYL9, ACTC1, RBMS2, NR2F1, FOXQ1, MYOZ3, GJA4, TMEM255A, PDLIM7, FGF19, SLCO1C1, BNC2, GSTP1, VASP, MAP2, FMNL3, TBX2, HOXD8, OVOL2, DCX, ERG, VEZF1, SCUBE3, SLCO5A1, ETV5
GOBP_MORPHOGENESIS_OF_A_BRANCHING_STRUCTURE	0.00159744	0.0176672	0.641876	1.72078	0	167	GPC3, ADAMTS16, COL4A1, COL13A1, EDNRA, BCL2, TNF, WNT4, NFATC4, NPNT, MMP14, SRC, AGTR2, SPINT2, PDGFA, SLIT2, SULF1, GLI2, SOX8, EDN1, DCHS1, TGFBR2, SPINT1, ENG, TNC, GLI3, WNT6, SFRP2, BCL11A, MDK, ABL1, WNT2B, SFRP1, CSF1, FGF8, SEMA3A, RSPO3, KDM5B, SOX9, DDR1, ADM, PLXNA1, TCF21, HGF, FOXC2, WT1, FGF10, DLG5, HHIP, TIE1, PLXND1, KRAS, TACSTD2, EPHA2, CASR, FGF1, GDF2
WAMUNYOKOLI_OVARIAN_CANCER_LMP_DN	0.0015949	0.0176672	0.641776	1.74143	0	197	FLNC, NDN, CAV1, DOK5, EFEMP1, PMP22, TCEAL3, CCDC80, IGFBP6, DPYSL3, COL8A1, GPNMB, PROCR, FGF13, SMIM10L2A, LAMA4, SLIT2, SULF1, NR2F1, RERG, SBSPON, FZD7, TCF4, FBXL7, C1orf198, CAP2, ZFPM2, BEX4, ZNF532, PLPP1, GLI3, CTSK, MNDA, BNC2, PTPN21, OLFML1, WNT2B, TMEM237, FRAS1, DCN, ZNF512, ARMCX1, REEP1, IFI16, HOXD8, DOCK11, WT1, AP1S2, MCOLN3, PNMA8A, CELF2, TGFB2, GAS1, STK26, SLC39A10, PRNP, …
MIR766_3P	0.00162338	0.0176672	0.641374	1.68628	0	141	ITGA8, DNAJB5, TNFRSF21, SH3RF3, BOC, CD24, PTHLH, CREB5, SPEG, SLIT2, ASIC1, ADAMTSL1, TMEM200A, TACC1, KCNN3, RAD51, MAPRE1, MTHFD1L, CEACAM6, FADS1, SRGAP1, DLGAP5, SPATS2, PTPRB, ITPRIPL2, GNB4, ZNF426, PRKCG, RAB36, GIPR, SLC7A8, SSTR3, SH3TC2, HJURP, MEAF6, ETS1, ZNF124, ZNF676
HP_THICK_LOWER_LIP_VERMILION	0.00164474	0.0176672	0.641318	1.66801	0	128	USP27X, IL1RAPL1, CLIP2, ELN, DLG3, FBN1, SYP, AGTR2, ANTXR1, SOX11, CDH11, MRAS, KCNN3, PAK3, ACSL4, PTCHD1, ZEB2, CDT1, ZNF711, SOX4, KIF15, GTF2IRD1, RAB39B, ECM1
MIR2276_3P	0.0017301	0.0176672	0.641185	1.63248	0	115	CYP19A1, COL5A1, COL6A2, GAREM2, NTM, BCAT1, COL12A1, XYLT1, PLPPR4, RBMS3, SSPN, PKNOX2, SFRP4, TREM1, RAB31, SEMA6D, PPP2R3A, CAB39L
GSE41978_ID2_KO_AND_BIM_KO_VS_BIM_KO_KLRG1_LOW_EFFECTOR_CD8_TCELL_DN	0.00162602	0.0176672	0.641164	1.72988	0	189	CHST3, THSD7A, EPHX3, PALLD, TNFSF15, MLLT11, NEDD9, LMCD1, ADGRG1, TRO, RHOBTB2, KCTD17, ARL4A, GPRC5A, CHST15, MARCKS, KANK2, SMOX, JAG2, RASSF2, CDC42EP3, KCNF1, INAVA, MEOX1, PRSS23, COL4A5, TGFBR2, ENG, DTL, LPAR1, SMAGP, PFKFB3, ABL1, MPZL1, FAT1, ZMIZ1, EXTL1, SOX4, CD86, MORC4, IGFBP3, KLF7
HP_ABNORMAL_AORTIC_VALVE_PHYSIOLOGY	0.00163399	0.0176672	0.641145	1.67087	0	129	COL1A2, CHST3, MAP1B, CLIP2, LOX, ELN, MYH11, FBN1, VWF, FLNA, FGFR1, ACTA2, GJA1, GATA5, FBLN5, PRKG1, TGFBR2, IL23R, EFEMP2, ADAMTSL2, ZEB2, NOTCH2, ADAMTS10, LTBP2, ROBO4, TRIP13, ANKS6, GTF2IRD1, LMNA, ESCO2, WT1, BUB1B, SCN1B, CCR1, PCGF2, ARHGAP31, TGFB2, KRAS
GSE14386_UNTREATED_VS_IFNA_TREATED_ACT_PBMC_MS_PATIENT_UP	0.00169205	0.0176672	0.641105	1.64603	0	119	ELFN2, ADCYAP1, CHRNA7, CLDN11, TRNP1, TNFAIP8L3, MEIS3, EDNRA, PDGFB, ERFE, SRL, SDK2, TIGD3, LAMA4, MGAM, CACNA1G, SSPN, TRPM2, ZEB2, JPH3, CARD6, TMEM237, GPX8, ADAM28, COL8A2, LOXHD1, ZBTB16, HGF
HP_ABNORMAL_URETER_MORPHOLOGY	0.00167785	0.0176672	0.640979	1.65425	0	122	GPC3, ACTG2, LMOD1, SOX17, EDNRA, MYH11, GPC4, EVC2, FLNA, FANCE, SPINT2, APC2, ITGA6, LAMC2, GLI1, GLI3, TMEM107, RAD51, UBE2T, STXBP1, EVC
HP_ABNORMALITY_OF_THE_METAPHYSIS	0.0015949	0.0176672	0.640978	1.73926	0	197	DLK1, CHST3, ACAN, MMP2, NDN, PDGFRB, FBN1, FLNA, CCDC8, TNFRSF11A, MEG3, ANTXR1, COL10A1, SH3PXD2B, MMP9, GJA1, RUNX2, BGN, COMP, XYLT1, WRAP53, NOTCH3, PHEX, ACSL4, TMEM165, SFRP4, NOTCH2, MAGEL2, TGFB1, BMPR1B, SLC26A2, SLC39A13, HSPG2, EXTL3, PTH1R, IL7R, EIF2AK3, SKI, KCNE5, CASR, SNRPN, MATN3, DDR2, PLEKHM1, TNFRSF11B, CSF1R, EFL1, B3GALT6, NPR2
GSE26030_TH1_VS_TH17_RESTIMULATED_DAY15_POST_POLARIZATION_UP	0.00161812	0.0176672	0.640639	1.73105	0	188	COLEC12, GAPT, MMP2, APOBEC3B, TMEM119, GRK5, PLXNC1, IRAK3, CSF3R, PRC1, TANC2, GJA5, LYZ, ANTXR1, SPARCL1, RASSF3, CCDC149, TYMS, MX2, GAS7, METTL9, ALOX5, MELK, CD9, ASF1B, TLR7, TNS1, CDK1, S100A9, KIF4A, PIK3R3, PAG1, ANKS1A, FPR1, CRACR2A, SIRPB2, SELL, SELPLG, CARD6, CDKN3, VNN2, MKI67, ADAM28, STMN1, FAM83D, ELK3, ZWINT, BST1, LAPTM5, MLLT3, SYK, PLXND1
HP_LOWER_LIMB_MUSCLE_WEAKNESS	0.00171233	0.0176672	0.640528	1.62994	0	111	FLNC, COL13A1, DES, CAV1, PDGFB, HSPB1, SNAP25, PMP22, KIF5A, HSPB8, MAPT, TPM2, HK1, PLP1, CPT1C, ATL1, AGRN, PIEZO2, REEP1, FHL1, EXTL3, LMNA
HP_PREMATURELY_AGED_APPEARANCE	0.0017094	0.0176672	0.64038	1.64039	0	117	COL1A1, COL5A1, COL3A1, ADAMTS2, CLIP2, COL5A2, ELN, SNAI2, ANTXR1, CDH11, ZNF469, WRAP53, TWIST2, MITF, FBLN5, MYO5A, EDNRB, LMNB2
JNK_DN.V1_DN	0.00160256	0.0176672	0.640016	1.70943	0	162	THY1, MMP2, APLP1, MAP1B, COL13A1, FAM131B, PDGFB, GRIN2C, SMARCD3, DEFA3, XIST, SV2B, TRO, STON1, SRC, DUSP4, NRGN, EFNA5, SVEP1, MYL9, FLRT1, CDC42EP2, QSOX1, NPR1, RAB6B, GJA4, FXYD2, SOGA1, PTP4A3, TSPAN2, PAQR4, RCAN2, ANKRD1, DAAM2, CTRC, VEGFC, VASP, JPH3, DENND5A, CDKN3, ACVRL1, TM4SF4, NOVA1, UBE2C, LRP8, DUSP8, ZC2HC1A, TNIK
KATSANOU_ELAVL1_TARGETS_DN	0.00164745	0.0176672	0.639813	1.67543	0	138	STMN2, IL1RL1, SGCD, NMNAT2, LAYN, COL6A2, GJB3, CLMP, ADAMTS9, FAM131B, SERPINB2, COL6A1, PLXNC1, CCBE1, AEBP1, NPNT, EDIL3, KIF5C, LAMA2, CDR2L, SBSPON, FOSL1, SLCO2A1, PPBP, TGFBI, FHL3, CXCL6, PKDCC, ANK3, ETV4, SFRP2, MYBL2, PDGFRA, FBN2, COL5A3, TNN, TROAP, UBE2C, FGL2, ANGPTL2, IFI16, KLHDC8A, MPHOSPH6, RAB39B, TGFBR3, FGF10, STXBP4, CD44
GSE11924_TFH_VS_TH2_CD4_TCELL_DN	0.00160772	0.0176672	0.639768	1.72838	0	186	ADAMTS15, CRYBG2, CA12, FSTL4, AIRE, TNFRSF21, TMEM132A, CTHRC1, PNMT, MMP19, SPARC, SRL, IQCA1, COL22A1, DENND2A, ARHGEF25, FOXL1, JPH2, DPYSL4, LAMC2, ARID3A, ACSL4, ADAM9, SLC45A1, TMEM237, P2RX4, RSPO3, DNAAF4, PTGER2, COX6B2, TMBIM1
GSE37416_12H_VS_24H_F_TULARENSIS_LVS_NEUTROPHIL_UP	0.00160256	0.0176672	0.639709	1.73473	0	196	COL17A1, CRISPLD2, MCEMP1, DBN1, CD93, P2RY2, S100A6, MX2, HPSE, C5orf64, QSOX1, CLIC1, MARCKSL1, TACC1, PDLIM7, ELF4, NFKB1, MYH9, ADGRG3, SELL, LRRC75A, BCL11A, FHOD1, FLT1, RHOF, ITGB4, NLRC4, DDAH2, SLC39A13, HELZ2, ZC3HAV1, KPNA2, MX1, ARAP3, G6PD, SLC43A2, CD44, VEZF1, SLC22A4, RNF19B, RASGRP4, HSH2D, ATP2A3, TPM3, FGR, S100A4, FADD, FAM214B, ADGRE2
KEGG_CELL_ADHESION_MOLECULES_CAMS	0.00164474	0.0176672	0.639611	1.66186	0	126	CLDN6, ITGA8, JAM3, CLDN11, NEGR1, VCAN, NCAM1, ITGAV, CADM3, NCAM2, NLGN4X, CD34, ITGA9, VCAM1, PECAM1, ITGAM, NECTIN1, ITGA6, CDH5, CNTNAP1, ESAM, SELL, SELPLG, NRXN2, MPZL1, MADCAM1
ATF2_S_UP.V1_DN	0.00162602	0.0176672	0.639377	1.7116	0	172	STMN2, PLN, COL16A1, AIRE, DES, PTGIS, SLC1A3, SLIT3, VASH1, FBLN2, ITIH5, EFEMP1, SNCAIP, ZDHHC8P1, BMP6, LAMA2, SVEP1, SPINT2, CRLF1, TNFAIP6, MN1, VCAM1, COMP, ST6GALNAC2, CSGALNACT1, ID4, FMOD, MYO1D, KCTD12, COL15A1, CRIP2, SFRP4, CEMIP, PPL, EVC, TREM1, CCL17, BMPR1B, PNMA2, ITGBL1, KCND2, PTGER2, CCL2, ADORA3, ADAM22, TCF21, SDC3, PADI2, WT1, CLGN, CELF2, GAS1, SLC7A7
KRAS.DF.V1_UP	0.00162602	0.0176672	0.639269	1.72477	0	189	SRPX, IL1RL1, TMEM158, COL6A3, CDKN2B, RRAD, VCAN, PXDN, SMARCD3, BMP6, S100P, TIMP4, PLAT, TRPC1, GFPT2, PROCR, CCL20, AKAP12, CXCL8, TP53I3, AURKB, FKBP1B, CSF3, LOXL2, TM4SF1, HSPA2, RGS17, PRSS3, PDPN, BEX4, EMP3, DPYSL2, PLPP2, CXCL1, AKT3, VEGFC, SMTN, GALNT6, DKK1, KIF3A, TLR2, SLC26A2, DLGAP5, BCL2L1, HCLS1, ALDH1A3, E2F8, FUT8, CALHM2, ELK3, LRP8, G6PD, ATP9A, ADGRE5, SLC22A4, INPP4B, FA…
HP_ABNORMAL_METATARSAL_MORPHOLOGY	0.00171821	0.0176672	0.639121	1.62917	0	116	DLK1, CHST3, MMP2, COL4A1, FBLN1, FBN1, FLNA, PTHLH, MEG3, FGFR1, TNNI2, SH3PXD2B, DCHS1, TCF4, TRPS1, GLI3, ADAMTS10, BMPR1B, FBN2, TNNT3, SLC26A2, CHSY1, PIEZO2, TUBB3, HSPG2
KEGG_NEUROTROPHIN_SIGNALING_PATHWAY	0.00167224	0.0176672	0.638975	1.65202	0	123	NTRK1, BCL2, NTRK3, IRAK3, MAPK10, TP73, MAPK7, IRAK2, SORT1, NTRK2, PRKCD, MAPK13, NFKB1, YWHAH, NGFR, PIK3R3, ABL1, AKT3, RPS6KA6, PIK3R5, YWHAZ, NFKBIE, MAPK12, KRAS, RPS6KA2, NTF3, PLCG1, CALM2, PRDM4, RPS6KA4, BAX, RPS6KA1, MAPK11, IRAK1
GSE1432_6H_VS_24H_IFNG_MICROGLIA_UP	0.00162075	0.0176672	0.638929	1.72713	0	194	ADRA2C, MMP2, RNF24, VGLL3, SNCA, COL6A1, ANXA2, MMP19, PODXL, SPARC, FLNA, SRC, GPNMB, FCGR2A, SULF1, HEG1, TYMS, MOB3B, MFHAS1, MELK, CLIC1, GPR161, CD9, IL3RA, RAB8B, SWAP70, OLR1, B3GALNT1, S100A9, APOBR, HK1, EMP3, PPP4R1, S100A3, AKT3, ARMC9, P2RX4, SEMA6B, S100A10, ITGB3, IGFBP7, COX7A1, PLEKHM2, RBBP8, IQGAP1, MX1, LMNA, PIMREG, YWHAZ, IL7R, VEZF1, RALA, RHOG, DCTN2, MAP3K6, PHACTR1, NBPF…
GSE13522_CTRL_VS_T_CRUZI_Y_STRAIN_INF_SKIN_129_MOUSE_UP	0.00173913	0.0176672	0.638928	1.62245	0	112	INPP5J, SCARA3, COL9A1, GRIN2C, IGFN1, ENTPD1, SRC, KIF5C, PRR15L, KIF26B, MYL9, TNNI2, NECTIN4, BMP8B, KCNMB4, SPECC1, PHEX, COL15A1, RBM20, ESAM, IL23R, LY6G6C, NBL1, S100A11, RBP7, RASGRF1, ZFP28, NPW, ADORA2B, PLCD3, PARD6G, CRISPLD1, GNA15, FBXL22, FBXO10
MODULE_195	0.00164745	0.0176672	0.638838	1.67288	0	138	DLK1, THY1, ITGA8, DBNDD1, ZNF423, GJA5, SLC9A1, MAPT, MARCKS, FKBP1B, VASH2, MYLK2, CTNNAL1, NXN, PRSS3, NTRK2, JAG1, TSPAN18, FOXS1, PTGER3, PPP4R1, FADS1, TGFB1, MTMR2, CKB, MYO1C, CCDC88A
HALLMARK_MITOTIC_SPINDLE	0.00160514	0.0176672	0.638792	1.7295	0	198	PALLD, CLIP2, NEDD9, FLNA, PRC1, CCNB2, MARCKS, VCL, NCK2, CDC42EP2, ABR, GSN, KIF23, ARHGEF2, MID1IP1, CDK1, KIF3C, MYH9, KIF4A, MAPRE1, ANLN, WASF2, EPB41L2, NOTCH2, ABL1, RACGAP1, EZR, MAP1S, PREX1, PLEKHG2, DLGAP5, RHOF, CCDC88A, FSCN1, KIF2C, FGD6, KIF15, TOP2A, ARAP3, MARK4, AKAP13, ARHGAP10, RASAL2, BCAR1, ECT2, TTK, CYTH2, CENPF, PKD2, NEK2, LLGL1, ACTN4, SPTAN1, NDC80, ARHGEF3, CEP131, M…
TGFB_UP.V1_UP	0.0016	0.0176672	0.638776	1.72136	0	178	CHST3, COL16A1, IL1RL1, F2RL1, SPHK1, CDKN2B, LYPD1, RRAD, PDGFB, TAGLN, LMCD1, WNT4, LARP6, PMP22, NFATC4, PMEPA1, PDLIM4, PDGFA, AKAP12, MYBPC2, CRYAB, SMOX, MMD, PHLDB1, EDN1, SLCO2A1, SLC7A6, SPSB1, PPARD, EPHA4, CLCF1, S100A3, PFKFB3, SMTN, LTBP2, TUBB4A, SLC26A2, LIF, ITGB6, LRP12, TMEM268, ADAM22, KLF7, ELK3, PPP1R13L, OVOL2, KLF4, ITGA5, MATN1, KHDC1, ANK1, MAS1, CASP5, RNF19B, SNAI1, CKM…
GOBP_NEGATIVE_REGULATION_OF_NEURON_PROJECTION_DEVELOPMENT	0.00165289	0.0176672	0.63868	1.65745	0	127	STMN2, SPOCK1, THY1, EPHB2, FSTL4, INPP5J, CRMP1, FLNA, VIM, SEMA4A, DPYSL3, FGF13, NR2F1, PRAG1, EFNB3, ZNF365, SEMA3G, ITM2C, KIAA0319, EPHA4, NGFR, LPAR1, BCL11A, DENND5A, SEMA6D, SEMA6B, SPP1, MYLIP, SEMA3A, SYNGAP1, MAP2, RGMA, SEMA3F, LINGO1, DNM3, SEMA3D
GSE11961_MARGINAL_ZONE_BCELL_VS_MEMORY_BCELL_DAY40_UP	0.00162602	0.0176672	0.638669	1.72315	0	189	COL1A1, ADAMTS15, ARC, DBN1, CDKN2B, TNFRSF21, TMEM132A, COL6A2, PNMT, SERPINB2, C3orf70, SCN2B, SCN3B, SH3PXD2B, CHST15, RASSF3, MAPK7, CDC42BPG, FZD7, PPP1R14A, C1orf198, TAX1BP3, APH1B, MARCKSL1, TMEM51, PLD4, GLI1, APOBR, ANKRD1, PLCL1, SSC4D, BCL11A, SMAGP, SLC5A1, NCKIPSD, KBTBD12, RARG, CKB, FER1L4, LPAR3, ZC2HC1A, NCF1, OGFRL1, ZNF710, KCNK6, C6orf132, GNB4, RAB39A, NOSTRIN, TMPRSS4, TRAP…
DESCARTES_FETAL_ADRENAL_MYELOID_CELLS	0.00161812	0.0176672	0.638507	1.71079	0	171	SLC1A3, NLRP3, SLC11A1, FCN1, TNFRSF11A, LYZ, LINC01094, CXCL8, MX2, LINC01480, MSLN, TREM2, RNASE6, TMIGD3, RIPK3, OSCAR, TRPM2, CD209, FPR1, SIRPB2, CFD, MNDA, FLT3, GPR34, SIGLEC12, NCF2, SPP1, ADAM28, TLR2, CD300C, NLRC4, CD86, NFAM1, P2RY13, LILRA2, PTAFR, TLR5, TRIM50, PLAUR, SIGLEC14, RYR1, FCGR1B, GPBAR1, KCNG2, CCR1, SIGLEC10, SLC7A7, SLAMF8, IER3, HMOX1, MPEG1, C3AR1, RAB39A, CASP5, LIN…
GOBP_POSITIVE_REGULATION_OF_EPITHELIAL_CELL_MIGRATION	0.00158479	0.0176672	0.638444	1.69211	0	149	ADGRA2, SMOC2, PDGFB, HSPB1, CCBE1, SPARC, SRC, FGFR1, GLIPR2, MMP9, GATA2, ITGA3, EDN1, RHOJ, MIR221, ANXA1, ANGPT4, TAC1, ANGPT1, SRPX2, ADAM9, TGFBR2, PPM1F, PRKD1, ITGA2, JCAD, MIR132, ABL1, MIR200A, AKT3, VEGFC, TGFB1, RAB25, P2RX4, ANXA3, HDAC7, ITGB3, SOX9, FOXC2, TMSB4X, FGF10, PRKCE, TGFB2, BCAR1, ZNF580, HMOX1, THBS1, SEMA5A, SASH1, FGF1, GRN, MIR27B, PLCG1, RIN2, TEK
MIR1343_5P	0.0017301	0.0176672	0.638441	1.6255	0	115	SCN4A, GRIK3, CAVIN1, CSPG4, TNF, CDR2L, CIB2, EPB41L1, MN1, TIMP2, MYLK2, OLFML2A, PEAR1, SOGA1, FBLN5, DAAM2, WNK3, NGFR, ETV4, PRX, BCAS1, SRGAP1, TAL1, SYNGAP1, COL5A3, TMBIM1, MPIG6B, SLC25A45, RIMS3, SPTB, PADI2, PDZD7, NACC1, NCDN, ARID3B, SCN4B, LOXL3, LRRC25, NFASC, GRN, CDKN1A, SP6, FOXP4, TBC1D16, ZBTB4, NOVA2
GOBP_ACTOMYOSIN_STRUCTURE_ORGANIZATION	0.0016	0.0176672	0.638354	1.72022	0	178	CNN1, LMOD1, ELN, PDGFRB, MYH11, MYOZ1, WNT4, SRC, SLC9A1, ACTC1, EPB41L1, CDC42BPG, EDN1, CASQ1, RHOC, TAC1, KRT19, FHOD3, TPM1, PPM1F, ANKRD1, MYH9, ASAP3, ANLN, WASF2, LPAR1, EPB41L2, ABL1, RACGAP1, PDGFRA, SFRP1, ARHGEF5, LDB3, CORO2B, FHOD1, ACTN2, TNNT3, S100A10, EPB41L4A, CCDC88A, STMN1, CARMIL1, FLII, ZYX, RAPGEF3, PDLIM1, OBSCN, ARHGAP28, AKAP13, TMOD2, TACSTD2, PHACTR1, ECT2, ARHGAP6, K…
GSE17721_CPG_VS_GARDIQUIMOD_12H_BMDC_UP	0.00162075	0.0176672	0.63811	1.7166	0	180	DIRAS1, FLNC, NES, PDZRN3, DES, PKP1, CAPG, SLC1A3, MYOZ1, DBNDD1, STMN3, ADRA2A, MYL4, DPYSL3, RTKN2, ITGA9, SLC30A3, TINAGL1, VCAM1, KAZALD1, PDE3A, CNTNAP1, CABYR, POF1B, IGF2BP2, PHLDA2, GPRC5B, ETV4, AKR1B1, SUCO, CRABP2, UBD, SHCBP1, CCL2, STMN1, CACNA1A, ZYX, FGL2, SH3YL1, LOXL4
GSE7509_UNSTIM_VS_IFNA_STIM_IMMATURE_DC_UP	0.00160514	0.0176672	0.637798	1.71085	0	170	FAM3B, BEND6, CTXN1, LDLRAD3, TIMP4, XXYLT1, DUSP4, CDC42EP5, MYL9, CDHR2, TYRO3, CRLF1, PGF, STAC2, VCL, AURKB, SPIRE1, TACC1, PIP5K1B, CRIP2, CDK1, HK1, ANLN, ALDH1L2, BCAS1, MYBL2, RACGAP1, FADS1, ACVRL1, SHCBP1, MKI67, NCAPH, DLGAP5, FRZB, SYDE1, KIF2C, PCBP4, FAM83D, PACSIN2, CMTM5, NACC1, PRELID2, FAM174B, SMTNL2, CCNE1, SLC6A17, KREMEN1, E2F1, RPS6KA2, ARSG
ELVIDGE_HYPOXIA_UP	0.00160514	0.0176672	0.637571	1.7075	0	165	SPOCK1, SRPX, CAVIN1, KRT15, LOX, IGFBP5, SFXN3, CAV1, PDGFB, PXDN, PPFIA4, LOXL1, S100A2, S100A6, PAM, AKAP12, GJA1, GPRC5A, DTNA, DPYSL4, CSGALNACT1, QSOX1, LOXL2, PFKP, OLFML2A, TGFBI, P4HA2, VLDLR, PDGFRL, UPK1A, DPYSL2, CEMIP, HK2, PFKFB3, VEGFC, MAFF, ADORA2B, CA9, SOX9, DDR1, ADM, IGFBP3, PLAUR, KLF7
HP_PECTUS_CARINATUM	0.00163132	0.0176672	0.637521	1.66375	0	130	CHST3, COL13A1, SNAP25, FBN1, EVC2, TNFRSF11A, FKBP10, MRAS, BGN, TRPS1, XYLT1, NXN, SLC12A2, TGFBR2, ZEB2, ROR2, NOTCH2, EVC, KIF7, FBN2, AGRN, PIEZO2, HSPG2, SKI, PCGF2, KRAS, MFAP5, FZD2, NALCN, TNFRSF11B, RIT1, ORC1, B3GALT6
GSE34156_NOD2_LIGAND_VS_TLR1_TLR2_LIGAND_6H_TREATED_MONOCYTE_DN	0.00159236	0.0176672	0.637495	1.72344	0	183	TMEM158, CAPG, VCAN, CD93, CYTH3, AQP5, BCAT1, FCAR, EMILIN2, ZNF697, FCGR2A, LAMA4, LHFPL2, CXCL8, CHST15, MARCKS, LGALS9, CORO1C, HPSE, TMCC3, QSOX1, MYOF, TRPS1, LGALS3, CLIC1, ANXA5, TGFBI, TMEM51, AATK, ADAM9, ELF4, PPARG, FPR2, CXCL1, RAB31, C15orf48, ACVRL1, P2RX4, SLC35E4, CYBRD1, NCF2, ADAM28, TLR2, NCF4, CD86, SULF2, ZNF385A, TIMP1, TFE3, CSF2RB, PTAFR, SEMA3F, NCF1C, SLC43A2, MPP1, KCN…
HP_PROPORTIONATE_SHORT_STATURE	0.00169205	0.0176672	0.637308	1.63648	0	120	COL1A1, COL1A2, ACAN, COL9A2, GHRHR, ADAMTS2, FGD1, FBN1, EVC2, FGFR1, COL10A1, RUNX2, COMP, XYLT1, SGMS2, EVC, ADAMTS10, CDT1, SLC26A2, PIEZO2, SLC39A13
GSE17721_POLYIC_VS_PAM3CSK4_1H_BMDC_DN	0.0016129	0.0176672	0.637248	1.71984	0	184	GUCY2C, TMEM132A, PDGFB, CRLF2, NEDD9, NLRP3, BMP6, CLEC4D, MMP14, PLAT, SLC41A1, PI16, GPR3, GPNMB, CADPS, STAC2, NCK2, PLA2G4A, GATA2, PFKP, CDC42EP3, MARCKSL1, JAG1, EFS, FHOD3, TLR7, COL4A5, HDAC5, CXCL6, FPR1, ADCY8, TREM1, CYBRD1, MADCAM1, TLR2, BIRC3, SHROOM3, CCL2, ADM, PDLIM1, FHL1, KLF7, TMCC2, IL7R, SYNPO2, RYR1, SYK
GSE1460_NAIVE_CD4_TCELL_ADULT_BLOOD_VS_THYMIC_STROMAL_CELL_DN	0.0015949	0.0176672	0.637233	1.7291	0	197	LRRC15, CRISPLD2, NT5DC2, ATP1B3, COL6A2, IGFBP5, EDNRA, MOXD1, DOK5, AEBP1, FAIM, PAPPA, DPYSL3, OLFML3, PDGFA, SLIT2, CHST15, RECK, FKBP1B, MMD, GATA2, OLFML2A, JAG1, SLFN12, COL4A5, CXCL6, FABP5, IGF2BP2, KIF4A, RAD51, SFRP1, DENND5A, FBXL2, CHSY1, CACNA2D3, LRP12, PDLIM1, PLXNA1, TAGLN2, MYRF, TMEM100, SEC14L1, PIMREG, KLF4, WSB2, CDC6, UST, OIP5, GAS1, PGM3, THBS1, MCM2, MAB21L2, KAZN, ECT2,…
GSE43955_1H_VS_20H_ACT_CD4_TCELL_WITH_TGFB_IL6_DN	0.00162338	0.0176672	0.637091	1.7215	0	192	COL1A2, MGP, PGLYRP1, NDN, PDE1A, COL5A2, SERPINE2, HEPH, SERPINB2, TAGLN, MDFI, AEBP1, FBN1, DHRS7, GPC4, SNAI2, PLAC9, KDELR3, FGFR1, S100A6, MARK1, COL10A1, PAM, GJA1, EPHA6, CTSE, NR2F1, CACNA2D1, VCL, MX2, NCK2, CSF3, PCSK2, OSBPL5, RPGR, PTTG1, AOC3, OLR1, PPARG, EPHA4, TNC, RAD51, HS3ST1, HK2, CTSK, CSF1, ADAM28, BIRC3, DCN, ADORA2B, CR2, CSF2RB, FHL1, MX1
GSE4748_CYANOBACTERIUM_LPSLIKE_VS_LPS_AND_CYANOBACTERIUM_LPSLIKE_STIM_DC_3H_DN	0.00159744	0.0176672	0.637082	1.70793	0	167	RETN, PRTN3, BPI, ELANE, PGLYRP1, NPTX1, RNF24, OLFM4, PLBD1, CREB5, SEMA4A, MMP9, LCN2, ARL4A, SLC1A5, LTF, RNASE2, CEACAM8, AZU1, CRISP3, MS4A8, FKBP5, CDC42EP3, CLSTN2, PDLIM7, MMP25, AATK, S100A9, IGF2BP2, CAPN6, TCN1, SFRP2, OSBP2, OR2W3, S100A3, CEACAM6, VASP, S100A11, ANXA3, C7orf61, KCNH3, AP3B2, DEFA4, TUBB2A, NCF4, TUBB3, DLGAP1-AS3, FKBP1A, TLR5, MBNL1-AS1, CAVIN4, BST1, ANK1, ERG, SLC…
GSE40666_WT_VS_STAT4_KO_CD8_TCELL_UP	0.00163666	0.0176672	0.637064	1.67313	0	140	COL17A1, MYOCD, PLVAP, VWA5B2, CPXM1, IL1RAPL1, GRK5, GNAL, GUCY1B2, LMCD1, PLXNC1, CCNA1, NKD1, MAPT, MARCKS, CSF3, CACNA1G, DUSP15, TMEM204, PTGDR2, FHAD1, KRT19, CALN1, DBH, FAM9C, BPIFB2, MMP28, RPS6KA6, SFRP1, HAND2, SDCBP2, DUOXA1, KCNK10, TCL1A, MSANTD3, TBX2, SSTR2, SLC8A2, SEMA3F, MX1, GUCY2D, NEO1, MATN1
GSE25123_IL4_VS_IL4_AND_ROSIGLITAZONE_STIM_MACROPHAGE_DAY10_UP	0.0015949	0.0176672	0.637051	1.72861	0	197	IL1RL1, PGLYRP1, CDKN2B, CAPG, CRMP1, ITGAV, PLXNC1, SNAI2, S100A6, SAMD11, MATN2, B4GALNT4, ARNT2, KCTD17, STOX1, EPHA6, EHD4, RUNX2, GDPD5, MMD, NFATC1, NPR1, NID2, ARL14, LGALS3, RHOC, PTPN13, GINS1, PDLIM7, NEURL1B, IGSF9B, SLC22A15, DTL, KIF4A, S100A11, CXCR5, MKI67, SPP1, TMBIM1, GNA15, TOP2A, ANGPTL2, LPAR3, FUT7, BUB1B, MAPK12, SAMSN1, GPR20, CCR2, OSBPL3, ENDOD1, PPP1R16B, AREG, TNFRSF9,…
PID_PDGFRB_PATHWAY	0.00163399	0.0176672	0.636863	1.65971	0	129	MYOCD, SPHK1, PDGFRB, PDGFB, TAGLN, ITGAV, SRC, MAPK10, ACTA2, NCK2, SFN, PLA2G4A, PRKCD, YWHAH, PIK3R3, PAG1, WASF2, ABL1, SLA, ITGB3, PIK3R5, KSR1, IQGAP1, YWHAZ, PTPN1, DOK1, PRKCE, BCAR1, KRAS
GOBP_DENDRITE_MORPHOGENESIS	0.00165289	0.0176672	0.636773	1.66085	0	134	CHRNA7, EPHB2, ARC, DBN1, IL1RAPL1, DCLK1, PTN, CTNND2, MAP6, NFATC4, TANC2, SHANK1, ZNF365, EPHB3, TPBG, LZTS1, PAK3, VLDLR, TRPC6, EPHA4, YWHAH, SEMA3A, ZDHHC15, ADGRB3, MAP2, KLF7, RELN, LRP8, DNM3, TNIK, ARHGAP44
GOBP_INOSITOL_LIPID_MEDIATED_SIGNALING	0.0015949	0.0176672	0.636693	1.71986	0	182	F2RL1, NCS1, KIT, TNFAIP8L3, SERPINE2, PDGFRB, PDGFB, NTRK1, NTRK3, TNF, SRC, FGFR1, PDGFA, TYRO3, HTR2A, CSF3, PLCE1, EDN1, GSN, MUC5AC, PEAR1, IGF1R, NTRK2, PTPN13, ANGPT1, UNC5B, PIP5K1B, PPARD, PLCL1, PLCB4, ROR2, NYAP1, FLT3, PDGFRA, EZR, FBXL2, FLT1, CA8, DCN, PIK3R5, PLCD3, SOX9, HCLS1, PI4KB, PTAFR, HGF, IL18, KLF4, NCF1, NPR3, TPTE2, TGFB2, IER3, TWIST1, PPP1R16B, F2R, FGR, SERPINA12, DA…
GSE13484_12H_UNSTIM_VS_YF17D_VACCINE_STIM_PBMC_DN	0.00162075	0.0176672	0.636681	1.71275	0	180	ZNF750, ALPK3, PTX3, PALLD, GPR27, SERPINE2, SERPINB2, NLRP3, IRAK3, CLIP3, APOD, PLAT, CHST2, DZIP1, MYBPC2, VASH2, EDN1, FKBP5, HSPA2, SORT1, TMEM255A, CABYR, FPR1, IL2RA, HK2, RHOQ, MSC, PCSK1N, SLC37A1, CLSPN, DENND5A, KCNK10, BTG3, MAP2, ITGB3, BAK1, ADM, LTA, PLAUR, OGFRL1, NFKBIE, SLC7A7, LYVE1, CASP5
MIR6797_5P	0.00160514	0.0176672	0.636674	1.71716	0	181	KSR2, LMOD1, NPTX1, DAGLA, PHYHIP, PDE1A, ZNF703, SYP, DUSP4, ADAM12, NKD1, SDK1, SLC1A5, TMEM184B, PLXNA4, IL17REL, FILIP1L, C1orf198, CASQ1, RHOC, SOGA1, SMPD3, LZTS1, PAQR4, RAB11FIP5, GFAP, ZMIZ1, SYNGAP1, HPCAL4, FMNL3, STMN1, DSCAML1, RIMS3, SLC8A2, PI4KB, BCL9L, ABCG4, IMPDH1, KLHDC8A, LASP1, SDC3, PDE4A, SSH1, FCGR1B, MVB12B, ARID3B, RNASE13, ATP1B2, SEMA5A, CYB561D1, E2F1, RABGEF1, PACS1…
CHEMNITZ_RESPONSE_TO_PROSTAGLANDIN_E2_UP	0.00162602	0.0176672	0.636633	1.67535	0	143	SLC7A1, NES, MLLT11, IQGAP3, GJC1, PRC1, FAM171B, CCNB2, TGFB1I1, OLFML2A, CCNB1, PEA15, MTHFD2, DNAJC18, PTP4A3, ASF1B, PTTG1, BARD1, KIF3C, MICALL1, NCAPG, KIF20A, LRRC8C, MCM4, SH3KBP1, CDKN3, MKI67, GRAMD1A, ANK2, FLT1, SLC35G2, NCAPH, DLGAP5, ATAD2, KSR1, UBE2C, TOP2A, PIMREG, ARAP3, UBE2S, CDC6, BUB1B, AFAP1L1, SGO2, TNFRSF9, TTK, TK1, CENPF, SPDL1, WDR76, HJURP, RRM2, GTSE1
GSE41978_ID2_KO_VS_BIM_KO_KLRG1_LOW_EFFECTOR_CD8_TCELL_DN	0.00159236	0.0176672	0.636594	1.72101	0	183	ATP2C2, ASB16, CHRNA7, PCDH10, PDZRN3, SMARCD3, CCNA1, VIM, ADRA2A, RBMS2, TNFAIP6, RERG, ADAMTS8, LOXL2, SNN, SORT1, SLFN12, ANGPT1, EAF2, CXCL6, GGT5, PRKD1, SFRP5, PROK2, HK2, VNN2, CORO2B, ATP8A2, PNCK, LRRC49, MAGED2
GOCC_EARLY_ENDOSOME_MEMBRANE	0.00159744	0.0176672	0.636481	1.68992	0	154	SYNDIG1, ARC, SPHK1, DAGLA, CD207, CAV1, NTRK1, LAMP5, CLIP3, PMEPA1, PDLIM4, GPNMB, EHD4, ANXA1, NTRK2, KIAA0319, TMEM165, RAB11FIP5, EPHA4, OR51E2, PLPP2, CFTR, SNX8, RAB31, DKK1, MTMR2
CCTGTGA_MIR513	0.00171821	0.0176672	0.636426	1.62229	0	116	ELFN2, EPHB2, FREM1, SYP, FGFR1, BMP8B, MAPK7, SFN, SNN, NTRK2, PGM2L1, DPYSL2, PRX, IER5, MINDY4, NPAS3, TRIM71, GNAZ, ACHE, DNM3, TIE1
GSE18804_BRAIN_VS_COLON_TUMORAL_MACROPHAGE_UP	0.00161551	0.0176672	0.63634	1.70967	0	175	TMCO3, PALLD, ANO2, VGLL3, AMPH, ELOVL7, CRMP1, LMCD1, CCBE1, MPP3, EDIL3, MYL9, GPNMB, PRRX1, BEX1, TAC1, EFS, SLFN12, RTL9, TCEAL7, B3GALNT1, CXCL6, KIF3C, DNER, TNC, MAPRE1, PRTFDC1, NHS, TPSD1, RNF175, MB21D2, SFRP1, RAB25, S1PR3, TMEM178B, ANXA3, SYTL5, FA2H, LRRN1, PTAFR, LINC02381
RIZKI_TUMOR_INVASIVENESS_3D_UP	0.00160256	0.0176672	0.63622	1.72527	0	196	COL1A2, COL3A1, ADRA2C, DCLK1, FAM189A2, PTN, CPA1, ADGRG1, SOD3, BMP6, CCNA1, FCN1, FGFR1, PAM, CXCL8, TYMS, MMP17, GATA2, FILIP1L, LHFPL6, GPR161, NECTIN1, TAC1, IGF1R, CXCL12, RPGR, CABYR, TNFRSF17, PLPP1, FGF12, TNC, LIMA1, ETV4, CSF1, GLIPR1, FBXL2, GRIN1, RGS13, MAGED2, GRIP1, PTAFR, SEMA3F, UBN1, NPR3, P3H4
GOBP_BIOMINERALIZATION	0.00165289	0.0176672	0.636161	1.66129	0	136	GPC3, COL1A1, COL1A2, RFLNA, MGP, LOX, TMEM119, OMD, PTN, WNT4, BMP6, SLC24A3, PTHLH, LTF, COMP, ALOX5, SGMS2, NECTIN1, TBX1, SMPD3, GPM6B, PHEX, OSR1, ASPN, PKDCC, WNT6, ROR2, GATA1, TGFB1, RFLNB, OSR2, BMPR1B, CNNM4, FBN2, SPP1, ITGB6, SOX9, PTH1R, MEF2C, MATN1, EIF2AK3, ECM1, ENAM, CCR1
GOBP_DEVELOPMENT_OF_PRIMARY_SEXUAL_CHARACTERISTICS	0.00162075	0.0176672	0.636059	1.71108	0	180	ADCYAP1, CYP19A1, FSTL3, RETN, PTX3, KIT, SLIT3, PDGFRB, NTRK1, BCL2, MMP19, VGF, ADGRG1, FOXC1, WNT4, MMP14, FLNA, SRC, SLIT2, LHFPL2, BIK, SOX8, DACH1, ARID5B, TESC, OSR1, ZFPM2, KIF18A, SFRP2, GATA1, PDGFRA, WNT2B, SFRP1, BMPR1B, FGF8, SEMA3A, NR5A1
HALLMARK_HYPOXIA	0.00162338	0.0176672	0.636018	1.71742	0	193	GPC3, F3, SRPX, COL5A1, CHST3, TES, CAVIN1, CA12, LOX, PKP1, CAV1, PDGFB, ANXA2, BCL2, PPFIA4, GPC4, KIF5A, KDELR3, CHST2, PAM, AKAP12, PGF, DTNA, DPYSL4, BGN, CAVIN3, PFKP, IL6, EDN2, TPBG, TGFBI, P4HA2, VLDLR, BCAN, HK1, PYGM, MYH9, HS3ST1, HK2, SLC6A6, PFKFB3, GPC1, MAFF, B4GALNT2, DCN, ADORA2B, ADM, IGFBP3, PLAUR, KLF7
GSE5589_IL6_KO_VS_IL10_KO_LPS_AND_IL10_STIM_MACROPHAGE_45MIN_UP	0.00163666	0.0176672	0.635709	1.71448	0	191	FLNC, IL1RL1, SMPDL3B, SPHK1, ATP1B3, NES, P3H3, MFSD6, CRMP1, DLG3, CRLF2, NTRK1, PCDHB11, MMP14, PMEPA1, TMED3, KCTD17, MMP9, CLSTN1, TIMP2, PLAGL1, FXYD2, C1orf21, UCHL1, KIAA0319, RELB, PDPN, PPARG, IGF2BP2, CAPN6, STXBP1, LRRC8C, SPNS3, ANXA3, FHOD1, CNNM4, ATP8A2, ZYX, FGL2, PLAUR, NCF1, ITGA5, RYR1, PTPRE, NFKBIE, KCNK6, SAMSN1, POSTN, SLC7A11, PRELID2, FXYD5, ARHGAP6, CD163, CDKN1A, MMP12…
ALCALAY_AML_BY_NPM1_LOCALIZATION_UP	0.00164474	0.0176672	0.635625	1.65321	0	128	PLPPR3, PTX3, MMP2, HOXA2, CPA3, FOXC1, SNCAIP, SLC24A3, DPYSL3, LUM, F13A1, TCEAL9, BIK, GATA2, FZD7, JAG1, COL4A5, NAALADL1, ADAMDEC1, RTL8C, HOXA7, LAPTM4B, PIEZO2, IP6K1, TMBIM1, HOXB6, CAVIN2, LMNA, WT1, ITGA5, DLG5, ZNF580, C3AR1, NFE2L3, LAMB2, ARHGAP22, DRAM1
SOTIRIOU_BREAST_CANCER_GRADE_1_VS_3_UP	0.0015949	0.0176672	0.635609	1.68011	0	147	APOBEC3B, TUBA1A, PRC1, CCNB2, AURKB, MELK, CCNB1, KIFC1, GINS1, PTTG1, CDK1, KIF4A, RAD51, NCAPG, KIF20A, FOXM1, MYBL2, MCM4, RACGAP1, PARPBP, CDKN3, MKI67, NCAPH, DLGAP5, KIF2C, TRIP13, STMN1, TUBA1C, KIF15, TROAP, KPNA2, E2F8, UBE2C, CDC20, TOP2A, ZWINT, PIMREG, UBE2S, TUBA1B, BUB1B, OIP5, CDC25A, CHEK1, MCM6, MCM2, E2F1, ECT2, TTK, CCNA2, NUTF2, CENPF, FEN1, PKMYT1, NEK2, MCM10, MAD2L1, HJURP…
MIR1205	0.00160514	0.0176672	0.635582	1.70491	0	170	DIRAS1, GRIK3, ORAI2, NMNAT2, NCS1, MAP1B, ASTN1, SNTG2, CDCA2, FIBIN, TUB, TPBG, SOGA1, C20orf194, CABYR, PNPLA5, C1orf21, RAB8B, LBH, PPARD, WNK3, GLI3, ANKS1A, JCAD, PTCHD1, EPHA3, SFRP1, NCKIPSD, KIAA0513, PLAGL2, RGMA, CACNA1A, PCBP4, CCND2, N4BP1, FHL1
GSE41176_UNSTIM_VS_ANTI_IGM_STIM_TAK1_KO_BCELL_6H_DN	0.0016129	0.0176672	0.635371	1.70413	0	173	KRT23, SRPX, PLPP4, GRIK3, ARC, ADAMTS2, SYT8, ERP27, PAPLN, EGFLAM, EDNRA, CADM3, DKK3, AQP5, PKHD1L1, KCNJ16, HHIPL1, SDK1, CLSTN1, BMX, STK33, FLVCR2, DCAF12L1, ST6GALNAC2, TUB, PCDHB7, TMEM200A, HPDL, TMEM255A, CEND1, PNPLA5, ANGPTL7, TRPM5, ADAMTSL2, CFD, C4orf36, ADAM32, ANK2, MSX1, KIF6, DSCAML1, CRISPLD1, PCNX2, PNOC, CNR1, ACHE
GSE19888_ADENOSINE_A3R_ACT_VS_TCELL_MEMBRANES_ACT_IN_MAST_CELL_UP	0.00162338	0.0176672	0.635353	1.71563	0	193	SPON1, COL3A1, SMPDL3B, CPXM1, ADAMTS2, COL5A2, ECSCR, NRSN2, COL6A1, SLC11A1, PKHD1L1, ADAM12, LUM, DENND2A, LAMA4, BMP8B, CTSE, SSC5D, TCEAL9, FKBP1B, HPSE, VSIR, F2RL3, MS4A8, ITGAM, MRC2, LAIR1, GPM6B, B3GALNT1, APOBR, EFEMP2, TBXA2R, EPHA3, SELPLG, FADS1, TGFB1, OSR2, UBD, DCN, SYDE1, FUT11, NCF4, BAK1, NFAM1, HIP1, SLC25A45, TIMP1, CRIP1, CTSC
GSE10147_IL3_VS_IL3_AND_HIVP17_STIM_PDC_DN	0.00165289	0.0176672	0.635141	1.64912	0	125	TMEM132D, SCTR, XIRP1, P3H3, RADIL, CD93, P2RY2, COL14A1, SV2B, APOA4, ANTXR1, GPR3, GPNMB, PROCR, SDK1, RNASE1, DMKN, KCNMB4, PHLDB1, TMEM200B, KCTD12, OSR1, RCAN2, MAPK13, CH25H, P3H2, APLN, RGS6, OSR2, FGF8, CKB, SEL1L3, RASL10A, STMN1, PCDHB12, LRRTM1, EPS8L1, UNC45B, SH3BGRL3, CDKN2A, DLGAP1, IGSF11, CLDN4, JPH4, HSH2D, SEZ6
GSE22935_WT_VS_MYD88_KO_MACROPHAGE_DN	0.00161812	0.0176672	0.635115	1.71613	0	188	GPC3, FLNC, NMNAT2, PEG3, KIT, MAP1B, PTGIS, SHROOM4, SCARA3, BCL2, MYH11, P2RY2, CHST1, WNT4, SNCAIP, NPNT, NEURL1, ANKRD2, COL22A1, WFDC1, MYL9, SCRN1, SCN3B, SPARCL1, AKAP12, DTNA, CHRDL1, MMD, HSPA12B, KCNH2, REM1, GSN, ANGPT1, BVES, C1orf21, ANGPTL7, BAMBI, AATK, PPARG, FXYD6, FABP4, MPZL1, SMTN, SEMA6D
GSE360_CTRL_VS_B_MALAYI_HIGH_DOSE_DC_DN	0.0016	0.0176672	0.635096	1.70986	0	177	STMN2, COL1A2, SPON1, DAGLA, PDE1A, NTRK1, CD93, CYTH3, DPM2, APOD, MMP14, PLAT, FCAR, APOA4, ACTC1, SLIT2, ARL4A, SULF1, AURKB, CSF3, PLCE1, MSLN, TAX1BP3, PPBP, TFF3, PYGM, PHLDA2, RHOQ, ROR2, ZNF280B, GPC1, GNG4, MPZL1, ADAM28, TUBB2A, NCF4, ENDOU, COX7A1, FHL1, PADI2, UBE2S, CDKN2A, SCN1B, VEZF1, INPP4B, RALA
GOBP_NEGATIVE_REGULATION_OF_PEPTIDASE_ACTIVITY	0.00160514	0.0176672	0.635034	1.71933	0	198	GPC3, SPOCK1, CRB2, CST2, COL6A3, SERPINE2, PAPLN, SNCA, SERPINB2, ANXA2, ITIH5, TNF, TIMP4, PI16, SRC, SPINT2, WFDC1, MMP9, RECK, LTF, CRYAB, SFN, TIMP2, SERPINH1, PTTG1, WFDC2, ANOS1, SPINT1, DPEP1, NGFR, SERPINA9, PI15, SFRP2, PCSK1N, AQP1, RNF34, SERPINB10, CRIM1, TIMP1, COL4A3, HGF, PLAUR, IFI16, CD109, KLF4, ECM1, CD44, WFDC3
GSE34156_UNTREATED_VS_24H_NOD2_LIGAND_TREATED_MONOCYTE_DN	0.00163666	0.0176672	0.634995	1.71255	0	191	VCAN, TMEM98, SMIM3, SLC11A1, BCAT1, SRC, EMILIN2, ADRA2A, ZNF697, FCGR2A, LHFPL2, CHST15, LGALS9, CORO1C, HPSE, TIMP2, MYOF, TCF4, TRPS1, LGALS3, ANXA5, ARHGEF2, TGFBI, TMEM51, KCTD12, SWAP70, ADAM9, BICC1, FPR2, MNDA, CXCL1, RAB31, C15orf48, NCF2, ADAM28, NLRP12, CSF2RA, ALDH3B1, NCF4, CD86, SULF2, ZNF385A, CSF2RB, PTAFR, ADM, UNC45B, MPP1, PTPRE, VPS37C, GNB4, MPEG1, OMG, GRN, LILRB3, CD163, A…
GSE42021_TCONV_PLN_VS_TREG_PRECURSORS_THYMUS_UP	0.00163666	0.0176672	0.634945	1.71242	0	191	FSTL3, CHST3, OXTR, THSD7A, EPHX3, PALLD, MLLT11, LMCD1, ADGRG1, MELTF, ARL4A, MRAS, GPRC5A, CHST15, MARCKS, KANK2, SMOX, JAG2, RASSF2, PRSS23, LAMC2, MMP24, BAMBI, TGFBR2, KIF3C, PLPP1, DTL, RHOQ, PFKFB3, ABL1, GALNT10, DKK1, ZMIZ1, EXTL1, CA9, SOX9
GSE41087_WT_VS_FOXP3_MUT_ANTI_CD3_CD28_STIM_CD4_TCELL_UP	0.00162075	0.0176672	0.634809	1.70772	0	180	PRR16, ORAI2, DNAJB5, ICAM4, CLEC4E, VWF, S100P, PLAT, PF4, FCN1, SRC, LYZ, CHST2, S100A12, FLVCR2, CLEC5A, CD9, PROM1, MARCKSL1, PDLIM7, FHL3, OLR1, RELB, PPM1F, NFKB1, KCTD15, MSC, AKT3, SLCO3A1, GLIPR1, NCF2, CRIM1, CSF2RA, BIRC3, PTGER2, PTGIR, CSF2RB, KHNYN, ARAP3, GNG5, C5AR2, CD44, NFKBIE, C15orf39, ATP1A1, TLR8, CCR2, SLC7A11, DGKA, KCNJ15, ICOSLG, MAMLD1, TMEM43, TNFAIP3, MAP3K14, ETV6, …
GSE27786_BCELL_VS_NKTCELL_DN	0.00162075	0.0176672	0.634696	1.713	0	187	PGLYRP1, RNF24, GRK5, HSPB1, TNFRSF11A, MAP7D1, COL10A1, FGF13, KCTD10, PAM, ADCY5, CHD3, TYRO3, SRSF12, IGF2BP1, DPYSL4, SMOX, MMD, GOLM1, RTL8B, ATP10A, LOXL2, TMEM159, ATP8B2, OXCT2, FBLIM1, LUZP1, HK1, YWHAH, KCTD15, KRT81, SEMA3A, CRIM1, DCN, VIPR1, EVA1B, PDLIM1, ABCG4, LOXL4
LAKE_ADULT_KIDNEY_C27_VASCULAR_SMOOTH_MUSCLE_CELLS_AND_PERICYTES	0.0016	0.0176672	0.634665	1.68539	0	155	MCAM, COL4A2, PALLD, COL4A1, MSRB3, PDE1A, IGFBP5, SLIT3, TAGLN, MYH11, NTRK3, FLNA, CACNA1C, ACTA2, SDK1, SPARCL1, AKAP12, RERG, CACNA2D1, VCL, ATP10A, LHFPL6, ARID5B, FBXL7, RBMS3, PDE3A, MYO1D, PRKG1, TACC1, ADGRL3, TNS1, PIP5K1B, ZNF704, TPM1, RCAN2, PLPP1, PLCL1, MYH9, EBF1, NHS, RGS6, AKT3, CDH13, SLCO3A1, PPP1R12B, CRIM1, HIP1, TBX2, CACNB2
BUSSLINGER_ESOPHAGEAL_LATE_SUPRABASAL_CELLS	0.0017452	0.0176672	0.634566	1.61088	0	114	FAM3B, TGM3, CDKN2B, PKP1, KRT6C, EVPL, CD24, SERPINB2, HSPB1, ANXA2, TUBB6, DMKN, FMO2, CXCL17, GSN, LGALS3, ANXA1, SORT1, S100A14, S100A9, PPL, CEACAM6, S100A11, S100A8, CRABP2, RAB25, EZR, GLTP, S100A10, AHNAK, ENDOU, RHCG, TUBA1C, LYPD3, TMSB10, TMSB4X, SH3BGRL3, YWHAZ
GSE17721_CTRL_VS_LPS_2H_BMDC_DN	0.00160514	0.0176672	0.634533	1.71364	0	185	EPN3, TMCO3, COL4A2, PALLD, VCAN, RAB3B, FGD1, GRIN2C, CLEC4E, CADM3, MMP14, SLC41A1, CCDC120, BGN, VCAM1, MMP17, CAVIN3, ARID5B, PIP5KL1, PPBP, OLR1, CXCL6, SUCO, CLCF1, CSF1, TUBB4A, RARG, GLIPR1, BTG3, LIF, BIRC3, ADORA2B, ITGB3, TIMP1, HELZ2, UPP1, FHL1, KLHDC8A, CALCRL, UBE2S, SYNPO2, PTPRE, SAMSN1, POSTN
HP_APLASIA_HYPOPLASIA_OF_THE_SKIN	0.00160256	0.0176672	0.63447	1.69151	0	158	COL17A1, COL1A1, COL1A2, COL5A1, COL3A1, MGP, ADAMTS2, MAP1B, COL5A2, PDGFRB, AEBP1, FBN1, FLNA, TNFRSF11A, PDE8B, GSN, WRAP53, ITGA6, TWIST2, LAMC2, TGFBR2, PPARG, PRKD1, ABL1, FERMT1, EOGT
TRAVAGLINI_LUNG_DIFFERENTIATING_BASAL_CELL	0.00162338	0.0176672	0.634315	1.66773	0	141	FAM3B, F3, EPHX3, ATP1B3, LAYN, FBLN1, LARP6, AQP5, S100A2, DPYSL3, BEND5, SLC1A5, MARCKS, FMO2, SLITRK6, KRT17, TCF4, GSN, ANXA1, RHOC, KRT19, FAM3D, WFDC2, PRSS23, KLF5, TSPAN8, LIMA1, HS3ST1, MDK, CXCL1, GSTP1, SYNGR1, GALNT6, LAD1, GLTP, A4GALT, SNCG, ADORA2B, VILL, FAM107A, HES4, ST6GALNAC1, CTSC, EHF, IGFBP3, IFI16, PAFAH1B3
GSE13762_CTRL_VS_125_VITAMIND_DAY5_DC_UP	0.00169491	0.0176672	0.634148	1.62837	0	118	ADAMTS16, CD177, SCN4A, OXTR, PDGFB, SV2B, TIGD3, SPARCL1, MYBPC2, TNFAIP6, TRIM72, MEP1A, TPSB2, FAM3D, PRIMA1, TNFRSF17, EDNRB, SLC4A3, FAT1, ADGRB3, ARVCF, CCL2, DDAH2, GXYLT2, PCDH17, FSTL5, LOXHD1, TMCC2, ADRA1D, RFX8, OMP, NAP1L3, CACNA1I, LY6H, RIMKLB, RPL39L, CCDC97, OLIG1, SHISA2
MIR4287	0.0016835	0.0176672	0.634114	1.63221	0	121	ADCY3, MAP1A, CSPG4, TMEM121B, PTHLH, PMEPA1, DKK2, CREB5, LYZ, SPEG, SOX11, RECK, ASIC1, EDN1, GPR161, NTRK2, FSD1L, EFEMP2, PTGER3, APLN, ZNF135, LRP12, EHF, KCNQ3, TIE1, ZNF71, CCR2, TMOD2, ESRP1, KRT80
PEREZ_TP53_AND_TP63_TARGETS	0.00163666	0.0176672	0.634063	1.70848	0	190	ZNF750, CRISPLD2, IGF2, PTX3, NPTX1, ZNF436, EVPL, GRK5, MOXD1, ERFE, MEGF6, EPPK1, FGF13, CHST2, SLIT2, GLIS2, PGF, CRYAB, DPYSL4, BIK, ARHGEF17, PCSK5, VSIR, APC2, EPHB3, SOX8, ID4, RASEF, SLC9A3, NOTCH3, IGF1R, TACC1, HUNK, GALR2, UNC5B, HR, LBH, BAMBI, SUSD2, NGFR, HSD11B2, RBP7, PAK6, SLC35E4, CNNM4, CKB, MYLIP, MXRA5, ZNF385A, KSR1, REEP1, IGFBP3, CASZ1, MX1, APAF1
MIR4685_3P	0.00167785	0.0176672	0.633803	1.63573	0	122	ADCY3, MAP1A, CSPG4, TMEM121B, PTHLH, PMEPA1, DKK2, CREB5, LYZ, SPEG, SOX11, RECK, ASIC1, EDN1, GPR161, NTRK2, FSD1L, EFEMP2, PTGER3, APLN, ZNF135, LRP12, EHF, KCNQ3, TIE1, ZNF71, CCR2, TMOD2, ESRP1, KRT80
MIR4481	0.00169205	0.0176672	0.63356	1.62686	0	120	ALPK3, CREB3L1, PHYHIP, BCAT1, KCNMB1, PLAT, SCN3B, DTNA, MOB3B, CACNA1G, NECTIN1, CDH5, SOGA1, C1orf21, MMP25, HR, ZNF704, ZNF532, PYGM, CLCF1, ARFGEF3, PLAGL2, VIPR1, NOVA1, TCF21, SLC6A17, DNAAF3, SNX22, MR1, ARF3, FGFR2, FAM214B, PACSIN1, ZNF213, NOVA2, PTGDS, TNFSF12
TGTATGA_MIR4853P	0.00157978	0.0176672	0.633311	1.6802	0	150	STMN2, PURG, DAGLA, ADAMTS3, TSHZ3, C3orf70, CLIP3, ANKS1B, SOX11, RNF145, GRID1, RUNX2, DTNA, TMEM184B, FBXL7, JAG1, PLCXD3, ANK3, ZEB2, NOTCH2, SNPH, FBN2, SOX9, CNR1, TMSB10
WP_REGULATION_OF_ACTIN_CYTOSKELETON	0.00161812	0.0176672	0.633153	1.66575	0	142	PDGFRB, PDGFB, FGD1, ARHGEF4, FGFR1, FGF20, SLC9A1, FGF13, PDGFA, MRAS, CHRM2, VCL, APC2, GSN, PIP5KL1, DIAPH3, PAK3, PIP5K1B, FGF19, FGF12, PIK3R3, WASF2, GNA12, PDGFRA, PAK6, EZR, FGF8, MSN, PIK3R5, IQGAP1, TMSB4X, BDKRB1, SSH1, FGF10, BCAR1, KRAS, F2R, FGF1
YAGI_AML_FAB_MARKERS	0.00162338	0.0176672	0.632741	1.70857	0	193	SLC7A1, ORAI2, ADAMTS3, SERPINE2, CAPG, MLLT11, SFXN3, CAV1, DOK5, NTRK1, ANXA2, NCAM1, NLRP3, ITGA2B, TRPC1, MYL4, HDGFL3, SCRN1, TUSC3, VCL, GATA2, TIMP2, CRISP3, ARID5B, SERPINH1, GJA4, CACNA2D2, ANXA5, ITGA6, PRSS3, LAIR1, BAMBI, TPM1, TRPC6, FADS1, S100A10, AHNAK, LAPTM4B, SAMHD1, ITGB3, CSF2RB, ZBTB16, PAFAH1B3, STAC, POU4F1, GP9, NAP1L3, AP1S2
GSE21063_WT_VS_NFATC1_KO_16H_ANTI_IGM_STIM_BCELL_DN	0.0015949	0.0176672	0.632662	1.67232	0	147	LGR6, SGCD, UNC13A, CSMD2, PALLD, MIR770, TOR4A, PDGFRB, GNAL, ADGRG1, DNAH10, DKK2, LINC01686, EDIL3, CHST2, C1QTNF7, GJA1, CACNA2D1, GLI2, CORO1C, CHRDL1, GOLM1, ATP10A, EPHB3, PDE8B, SUSD1, PRSS23, GLI3, TSPAN8, ARMC9, TM4SF4, ZNF528-AS1, FRZB, CXCR1, HOXD3
GOMF_PROTEIN_TYROSINE_KINASE_ACTIVITY	0.00165017	0.0176672	0.632621	1.64912	0	132	EPHB2, KIT, PDGFRB, NTRK1, NTRK3, EFEMP1, SRC, FGFR1, TYRO3, EPHA6, BMX, AXL, EFNB3, EPHB3, MELK, IGF1R, NTRK2, PDGFRL, AATK, PRKCD, EPHA4, PKDCC, ROR2, EPHA3, ABL1, FLT3, PDGFRA, EPHB6, FLT1, CRIM1, SLA, DDR1, SYK, TIE1, EPHA2, TTK, FGR, BTK, DDR2, FGFR2, CSF1R, TEK, DSTYK
GCM_PTK2	0.00161812	0.0176672	0.632457	1.66392	0	142	DIRAS1, PEG3, NCS1, ZNF536, KIF5C, AGPAT4, ANKS1B, RASSF3, PDP1, TMEM184B, C1orf198, SPIRE1, GPRC5B, ZEB2, FADS1, MTMR2, GLTP, CCDC88A, DOCK9, PLEKHB1, WSB2, ZNF710, TTL, TMOD2, DNAJC6, BBS2, RABGEF1, BTBD3, MYO10, DYNC1I2, TTYH2, ABI2
HP_ABNORMALITY_OF_THE_HELIX	0.00165289	0.0176672	0.632301	1.6409	0	127	ALOXE3, GPC3, SLC6A8, IGF2, MAP1B, HOXA2, GPC4, MRAS, NR2F1, EDN1, TCF4, TBX1, PLCB4, ADAMTSL2, BCL11A, AFF2, KCNQ1, FRAS1, FBN2, ZMIZ1, SLC26A2, ARVCF, NIPAL4, TBX2, HSPG2, LMNA
CHIANG_LIVER_CANCER_SUBCLASS_CTNNB1_DN	0.0016	0.0176672	0.63226	1.69481	0	169	COL1A1, COL1A2, F3, SRPX, COL5A1, COL3A1, SPHK1, TRNP1, COL6A3, CTHRC1, SERPINE2, CAPG, PAPLN, VCAN, C7, CD24, MOXD1, AEBP1, EFEMP1, LOXL1, PMP22, S100P, CCDC80, PLBD1, MYL9, LUM, GPNMB, BACE2, MMP9, CCL20, SULF1, BGN, MMD, THBS2, CMTM3, TIMP2, COLEC11, SELENOM, LGALS3, ISLR, CXCL12, GEM, KCTD12, SLC12A2, ACSL4, SLC22A15, RCAN2, ASPN, PKDCC, CCL19, PAG1
GSE6269_E_COLI_VS_STAPH_AUREUS_INF_PBMC_DN	0.0016129	0.0176672	0.632214	1.69566	0	173	TMCO3, NT5DC2, PTX3, CAPG, CSF3R, DHRS7, STX3, S100A6, LYZ, PAM, MMP9, MGAM, GAS7, CDC42EP3, LGALS3, CLEC5A, ITGAM, JAG1, PDLIM7, MYO5A, ADAM9, NAALADL1, PRKCD, S100A9, APOBR, PPP4R1, ELOVL1, FADS1, LPAR2, EOGT, FHOD1, TLR2, SEL1L3, FSCN1, HIP1, SIRPAP1, TNFRSF10C, TFE3, GNA15, ZYX, IMPDH1, FUT7, SH3TC1, PTPRE, PLXND1, NPDC1, IER3, PLP2, RNF19B, GRN, IL1R2, RNASE3, CKAP4, MANSC1
DESCARTES_MAIN_FETAL_MICROGLIA	0.00162602	0.0176672	0.632138	1.66696	0	145	SYNDIG1, GAL3ST4, B3GNT5, TNF, SLC11A1, ENTPD1, PALD1, LINC01094, FCGR2A, LHFPL2, NCK2, ALOX5AP, ABR, LINC01480, IRAK2, TREM2, HPGDS, TLR7, OLR1, TMIGD3, TRPM2, FPR1, CH25H, LRRC8C, GPR34, PAQR8, LRRC37A6P, SPP1, ADAM28, FAM102B, CSF2RA, FMNL3, P2RY13, PTAFR, AP000439.2, FCGR1B, SRGAP2B, SAMSN1, GNB4, SIGLEC10, FAR2, MAML2, TIGAR, PLXDC2, ST8SIA4, RIN2, CSF1R, BHLHE41
GOBP_MEMBRANE_FUSION	0.00159744	0.0176672	0.632101	1.67629	0	153	SPHK1, SNCA, ANXA2, SNAP25, FOLR3, STX3, PLA2G5, RAB34, SYT11, MX2, MYOF, ANXA1, CD9, RAB8B, SYT13, STXBP1, SPACA6, TRIM9, CHMP3, RAB7B, CAV2, MX1, HYAL2, DNM3, YKT6, TIE1, RAB39A, DNM1L, EQTN, FOLR1, SAMD9, STX1A, FER1L5
GSE8921_UNSTIM_VS_TLR1_2_STIM_MONOCYTE_24H_DN	0.00163666	0.0176672	0.632081	1.70314	0	190	PRTN3, LMOD1, CTSV, HTRA3, CD93, HMGA1, SLC24A3, EMILIN2, SH3PXD2B, PAM, CA4, MRAS, SLC1A5, CORO1C, FKBP1B, USH1C, KAZALD1, NEURL1B, WFDC2, ADAM9, TMEM165, MPO, GPR160, SEMA6B, SPP1, CYP2S1, ADORA2B, EVA1B, FGD6, LRP12, PTGIR, PLAUR, APAF1, ITGA5, NACC1, ATP1A1, IER3, RNF157, RASSF8, SYT5, DCTN2, FAM221B, RNASE3, CKAP4, CDKN1A, RBM15B, MCM10, KANK3
MIKKELSEN_ES_ICP_WITH_H3K4ME3_AND_H3K27ME3	0.00172712	0.0176672	0.631921	1.60662	0	113	ADAMTS16, COL1A2, EPN3, RFLNA, CHST3, SEZ6L2, SGCD, TSPAN11, PHYHIP, GPAT2, PAPLN, EVPL, PTN, COL4A4, SUSD4, MELTF, GPNMB, LAMA4, HSPA12B, FIBIN, PDE8B, RHOJ, ISLR, EDN2, AQP6, MFSD2B, CNTNAP1, KCNN3, ALOX15B, SPTSSB, ADAM33, CRABP2, DKK1, EXTL1, NR5A1, KCND2, OPCML, TLR5, RAPGEF3, COL4A3, FGL2, LTA
DESCARTES_FETAL_ADRENAL_VASCULAR_ENDOTHELIAL_CELLS	0.00163132	0.0176672	0.631819	1.64887	0	130	PLVAP, ECSCR, SOX17, PODXL, SNCAIP, CD34, RAET1G, BCL6B, CA4, RAMP2, SOX7, NPR1, EDN1, SLCO2A1, CDH5, TMEM88, GPR4, ENG, TACR1, MMRN2, BTNL9, CDH13, ACVRL1, SEMA6B, MADCAM1, ROBO4, IRX3, ST6GALNAC3, EFCC1, CD300LG, EEF1A1P31, ELK3, HYAL2, CALCRL, PTPRB, FAM102A, VAMP5, TIE1, AFAP1L1, CLEC14A, EXOC3L1, ADCY4, HRCT1, USHBP1, TRPM6, NRN1, ADGRL4, LDB2, PCDH12, TEK, CYP26B1, TM4SF18, KANK3, APLNR, SO…
GSE9006_1MONTH_VS_4MONTH_POST_TYPE_1_DIABETES_DX_PBMC_UP	0.00160514	0.0176672	0.63181	1.70404	0	181	SUSD5, PTX3, ADGRA2, ICAM4, PLXNC1, NLRP3, P2RY2, TNF, S100P, FUT4, EMILIN2, GCNT4, LUM, TNNI2, MGAM, MRAS, TNFAIP6, CEACAM8, ARHGEF16, NID2, ALOX5, KAZALD1, PLPPR4, TAX1BP3, TMEM255A, GRAMD1B, PRKD1, FPR1, ZNF280B, CXCL1, MAFF, SPTLC2, VNN2, ANXA3, COL8A2, CBX6, UPP1, ADM, SCD5, IMPDH1, TULP2, KLF4, NFKBIE, IER3, ACOT9, SLC22A4, ZNF287
GSE3982_EOSINOPHIL_VS_MAST_CELL_UP	0.00160772	0.0176672	0.631671	1.7065	0	186	LMOD1, GAL3ST4, APLP1, RNF24, RRAD, RERGL, CSPG4, COL14A1, LGI2, ENTPD1, SLC27A3, TP73, MX2, TUB, MSLN, GSN, MUC5AC, TBX1, SMPD3, ANGPT1, MMP25, KLF5, MID1IP1, ELF4, RFPL1, TRPC6, APOBR, FPR1, NOTCH2, CKB, NNAT, SLA, P2RY13, CSF2RB, GNAZ, SCD5, TTC9, DUSP8, SAMSN1, SCUBE3, CXCR3
PURBEY_TARGETS_OF_CTBP1_AND_SATB1_DN	0.00159744	0.0176672	0.631396	1.67442	0	153	PTGIS, HSPB1, GUCY1B2, HIF3A, CACNA1C, MAPK7, B3GNT3, RHOJ, CDC42EP3, MYO5A, ARID3A, GPR4, PLCL1, FGF12, CNTN4, TSPAN8, P3H2, MPO, MPZL1, HACD1, GRM7, CCDC88A, CBX6, SERAC1, HYAL2, GP9, ACOXL, CCNF, CDKN2A, GLS, TMPRSS4, GABRB3, ICOSLG, ROBO1, PLCG1, ATP6V0A1, PWWP2B
GOBP_NEUROTRANSMITTER_SECRETION	0.00165563	0.0176672	0.631381	1.65072	0	137	NCS1, UNC13A, SYT8, SNCA, PPFIA4, SNAP25, SNCAIP, STX3, SYP, ADRA2A, SYT11, CADPS, CSPG5, CTBP2, ASIC1, HTR2A, KCNMB4, P2RX1, SV2A, CPLX4, STXBP1, SNPH, NRXN2, TRIM9, SNCG, RIMS3, CACNB2, CNR1, MEF2C, BAIAP3, PRKCG, SYT5, GIPC1, BRSK1, DNM1L, RPH3A, P2RY1, STX1A, STXBP5, MCTP2, PPP1R9A, SYT12, DNAJC5, DOC2B, PIP5K1C
GOBP_NEGATIVE_REGULATION_OF_NERVOUS_SYSTEM_DEVELOPMENT	0.00167785	0.0176672	0.63131	1.6293	0	122	ADCYAP1, THY1, EPHB2, FSTL4, CBLN1, TMEM98, PTN, TNF, NFATC4, SEMA4A, FGF13, SOX11, EFNB3, SEMA3G, IL6, KIAA0319, TRPC6, DAAM2, YWHAH, NGFR, SEMA6D, SEMA6B, SPP1, SEMA3A, SYNGAP1, TLR2, MAP2, SEMA3F, LINGO1, SEMA3D, SKI, DYNLT1, DLX1, SEMA5A, OMG
GOBP_SMOOTHENED_SIGNALING_PATHWAY	0.00169205	0.0176672	0.631285	1.62101	0	120	GPC3, SERPINE2, BOC, EVC2, ZNF423, RAB34, PRRX1, DZIP1, GLIS2, GLI2, GPR161, TULP3, GLI1, TGFBR2, GLI3, PTCHD1, ROR2, EVC, KIF7, ARMC9, SFRP1, DZIP1L, CHSY1, GPC2, FGF10, DLG5, HHIP, GAS1, CC2D2A, BBS7, B9D1, HHAT, PDX1, FGFR2, IFT57
MIR939_5P	0.00171821	0.0176672	0.630979	1.60841	0	116	SCN4A, GRIK3, CAVIN1, CSPG4, TNF, CDR2L, CIB2, EPB41L1, MN1, MYLK2, OLFML2A, PEAR1, SOGA1, FBLN5, WNK3, NGFR, ETV4, PRX, BCAS1, TTYH3, SRGAP1, TAL1, SYNGAP1, COL5A3, TMBIM1, MPIG6B, SLC25A45, RIMS3, SPTB, PADI2, PDZD7, NACC1, NCDN, ARID3B, SCN4B, LOXL3, LRRC25, NFASC, GRN, CDKN1A, SP6, FOXP4, TBC1D16, ZBTB4, NOVA2
GSE45365_HEALTHY_VS_MCMV_INFECTION_CD8A_DC_IFNAR_KO_DN	0.00162338	0.0176672	0.63088	1.70355	0	193	COL16A1, DNAJB5, SPHK1, SLC1A3, FBLN2, MMP19, NLRP3, TNF, HSPA6, BATF, SRC, MAP7D1, RNASE1, TNFAIP6, ITGA9, F13A1, MFHAS1, TGFBI, SPSB1, CD209, SFRP5, CLCF1, PLEKHO1, HAND2, SLCO3A1, DUOX1, SHCBP1, PLEKHM2, LRP12, SSTR2, TFE3, ZC3HAV1, PLAUR, OGFRL1, VEZF1, DYNLT1, HMOX1, ICAM2, C3AR1, PLIN3, E2F3, ZBTB43, PTPN12, ITPKC, TIGAR
EGFR_UP.V1_UP	0.00160772	0.0176672	0.630879	1.70436	0	186	GAL, ACTG2, CRISPLD2, F2RL1, APOBEC3B, TNFRSF21, COL5A2, S100P, DUSP4, MMP10, BACE2, ARNT2, AKAP12, LHFPL2, GJA1, CSGALNACT1, LOXL2, ITGA3, EDN1, CTNNAL1, ARID5B, HSPA2, SLCO2A1, PLAGL1, TMEM121, PDLIM7, SLC12A2, S100A9, IGF2BP2, ITGA2, CEMIP, HK2, RHOQ, CEACAM6, S100A8, KRT81, SPTLC2, FHOD1, MEIS3P1, LIF, ITGB6, SEL1L3, TUBB2A, SUSD6, CCL2, CARMIL1, ADM, ELK3, LRP8, KLF4, PTPRE, KRT7, TGFB2, PGM…
ASTON_MAJOR_DEPRESSIVE_DISORDER_DN	0.0015873	0.0176672	0.630815	1.67209	0	151	CYP19A1, SPOCK1, COL16A1, JAM3, UNC13A, APLP1, PMP22, APOD, CDH19, BCAT1, MAPT, RNASE1, CRYAB, SCAMP5, PCSK2, HSPA2, PDE6B, NTRK2, EFS, CAP2, COL4A5, GPRC5B, LPAR1, FADS1, PPP2R3A, RASGRF1, LDB3, MTMR2, PLP1, PLAGL2, LIPE, MX1, MYRF, LRP8
HP_SKELETAL_DYSPLASIA	0.00160256	0.0176672	0.630747	1.68467	0	162	CHST3, ACAN, COL3A1, COL9A2, NLRP3, COL9A1, FLNA, FGFR1, COL10A1, GJA1, RUNX2, BGN, COMP, DCHS1, XYLT1, TREM2, TMEM165, ANOS1, GLI3, SFRP4, PROK2, CTSK, NOTCH2, KIF7, TGFB1, BMPR1B, FGF8, SEMA3A, SLC26A2, SLC39A13, IL17RD, HSPG2, EXTL3, PTH1R
HP_DEEPLY_SET_EYE	0.0016129	0.0176672	0.630599	1.69778	0	179	HS6ST2, DLK1, COL3A1, NTRK1, FBN1, MEG3, SRC, GJA5, SH3PXD2B, ARNT2, GJA1, CACNA1G, TCF4, IGF1R, JAG1, ZEB2, ABL1, KIF7, PRDM16, TMEM237, EEF1A2, PLP1, SYNGAP1, PIEZO2, FLII, EXTL3, MEF2C, SKI, AP1S2, HHAT, SNRPN, DNM1L, NALCN, TMEM67, CENPF
MIR185_3P	0.00163934	0.0176672	0.630571	1.65586	0	139	FSTL3, SLC6A8, MFGE8, SLC7A1, FAM163A, ARC, FSTL4, TSPAN11, MAP6, EVC2, PMEPA1, GIPC3, C1QTNF1, IGF2BP1, SLC30A3, HSPA12B, GAS7, GALNT16, APC2, CASQ1, SOGA1, N4BP3, PHF19, PPARD, PKNOX2, JCAD, RGS6, CACNA1B, LRRC32, TTYH3, C7orf61, NR5A1, TEAD2, SOX4, PLXNA1, SLC10A3, BCAM, VPS37C, SCUBE3, MVB12B, HIVEP3, FIGN
GOBP_POSITIVE_REGULATION_OF_WNT_SIGNALING_PATHWAY	0.0016	0.0176672	0.630564	1.69027	0	169	GPC3, COL1A1, LGR6, PTK7, ADGRA2, CAV1, DKK2, SRC, NKD1, SULF1, RECK, MIR145, BAMBI, NFKB1, ILK, DAAM2, DISC1, SFRP4, GPRC5B, SFRP2, ROR2, ABL1, SFRP1, TGFB1, DKK1, TLR2, RSPO3, SOX4, SULF2, DAPK3, ZBED3, FGF10, SKI, MLLT3, EDA
REACTOME_RESOLUTION_OF_SISTER_CHROMATID_COHESION	0.0016835	0.0176672	0.630527	1.62298	0	121	TUBA1A, TUBB2B, TUBB6, CCNB2, AURKB, TUBA3D, CCNB1, CDK1, KIF18A, SPC24, MAPRE1, TUBB4A, TUBB2A, KIF2C, TUBA1C, TUBB3, CDC20, ZWINT, ERCC6L, PPP2CB, NUF2, TUBA1B, BUB1B, SGO2, TUBB4B, SKA1, CDCA5, CENPF, DYNC1I2, SPDL1, MAD2L1, CENPS, NDC80, ZWILCH, CENPI, DSN1, CENPU, SGO1, SPC25, CENPL, NDE1, CENPA, CENPE, RANGAP1, SKA2, BUB1, CENPH, BIRC5, CENPM, PPP2R1A, SMC1A, CENPK
HP_CLEFT_LIP	0.00160514	0.0176672	0.630338	1.70007	0	181	GPC3, ITGA8, FGD1, WNT4, GPC4, EVC2, FGFR1, FGF20, GJA1, GLI2, COLEC11, NECTIN1, VANGL2, MEOX1, GLI3, GATA1, EVC, KIF7, FGF8, FRAS1, MSX1, EFNB1, GRIP1, TBX2, FLII, FOXC2, ESCO2, COLEC10, ARHGAP31, GAS1, KRAS, CC2D2A, CHST14, LHX4, INTS1
MIR3667_3P	0.00165289	0.0176672	0.630334	1.64608	0	136	KSR2, NMNAT2, CA12, PALLD, NEGR1, CLMP, FAM189A2, CCBE1, PAPPA, SPEG, NKD1, SDK1, MRAS, ABR, LHFPL6, PLCXD3, ATP1A2, MOSPD1, ADGRF5, LRRC49, KIAA0513, ST6GALNAC3
GSE46606_DAY1_VS_DAY3_CD40L_IL2_IL5_STIMULATED_BCELL_DN	0.00162602	0.0176672	0.630099	1.70003	0	189	GAL, NUDT11, TUBBP5, SLC7A1, XPNPEP2, RRAD, DPM2, PLAT, TANC2, BATF, PALD1, CA4, RNF145, HEG1, CCDC3, GATA2, FKBP5, C1orf198, MTHFD2, CXCL12, PTPN13, COL15A1, EBF1, PTGER3, PAQR7, IL2RA, PRKX, PFKFB3, NRXN2, TGFB1, BHLHE22, TAL1, BIRC3, SLC39A13, LRP12, IFI16, APAF1
GSE9988_ANTI_TREM1_AND_LPS_VS_VEHICLE_TREATED_MONOCYTES_DN	0.00162075	0.0176672	0.630082	1.70321	0	194	GAPT, NT5DC2, ZNF436, GAL3ST4, MAP7D1, CMTM3, RASSF2, KLF13, CLIC1, MARCKSL1, TGFBI, TACC1, MOB3A, APOBR, ENG, EMP3, RAB31, ELOVL1, NLRP12, SLC16A3, PIK3R5, NLRC4, DNAL4, BCL9L, CALHM2, EXTL3, RAP2B, SLC43A2, LAPTM5, ZNF710, DUSP7, SH2D3C, CCR2, MPEG1, RHOG, PLIN3, BMF, MR1, ARHGAP22, GRN, CASP10, CALM2, CSF1R, DSTYK, LFNG, PAGR1, RPS6KA1, ACP5, ARPC1B, ARHGAP30, EVI2A, RAC1, CXCL16, LGALS1
GOMF_ENDOPEPTIDASE_REGULATOR_ACTIVITY	0.00160514	0.0176672	0.62997	1.66503	0	146	SPOCK1, CRB2, CST2, COL6A3, SERPINE2, PAPLN, SNCA, SERPINB2, ANXA2, ITIH5, TIMP4, SPINT2, WFDC1, RECK, LTF, VSIR, TIMP2, SERPINH1, APH1B, PTTG1, WFDC2, ANOS1, SPINT1, DPEP1, SERPINA9, SFRP2, PCSK1N, SERPINB10, CRIM1, BIRC3, NLRC4, TIMP1, COL4A3, CD109
HP_TELECANTHUS	0.00165563	0.0176672	0.629919	1.64136	0	131	COL3A1, FOXC1, FBN1, SNAI2, FLNA, FGFR1, CDH11, GJA1, COLEC11, TBX1, TWIST2, MITF, KCNN3, GLI3, EDNRB, ZEB2, STXBP1, NOTCH2, AKT3, SLC26A2, ARVCF, EFNB1, CCND2, LMNA, PTH1R, COLEC10, FGF10, SKI, KRAS, CHST14
MIR4701_5P	0.00172712	0.0176672	0.629782	1.60118	0	113	JAM3, DGKK, DCLK1, RAB3B, COL4A4, GPC4, MARK1, SH3PXD2B, ARNT2, GDPD5, ST6GALNAC2, TIMP2, TMEM159, RHOJ, CLSTN2, MARCKSL1, COL4A6, RHBDF1, ZNF704, ELF4, DAAM2, RHOQ, FAM227A, SEMA6D, SPTLC2, MAP2, PHF24, KLF7, ADAMTS6, SDC3, CTTNBP2NL, YWHAZ, CCND3, STK26, CHST14, SLC6A17, ATRNL1, ROBO1, NALCN, PGM5
GOBP_TISSUE_REMODELING	0.00158479	0.0176672	0.62976	1.66909	0	149	HAMP, MMP2, CTHRC1, TMEM119, IGFBP5, CAV1, PTN, CSPG4, FOXC1, MMP14, FLNA, TNFRSF11A, SRC, AGTR2, GPNMB, GJA1, AXL, BGN, RASSF2, IL6, RAB3D, MITF, JAG1, DBH, GPR55, SUCO, NOTCH2, MDK, SFRP1, HAND2, TGFB1, ACVRL1, FGF8, SPP1, RSPO3, LIF, ITGB3, BAK1, TMBIM1, TIMP1, FOXC2, PTH1R, IL18, CALCA, MEF2C, FGF10, P3H4, SYK, NCDN, TIE1, CCR2, EPHA2, F2R, HOXA3, INPP5D, DDR2, MIR27B, PLEKHM1, TNFRSF11B, CSF…
GOBP_CARDIAC_MUSCLE_TISSUE_DEVELOPMENT	0.0016	0.0176672	0.629735	1.69543	0	177	PLN, ALPK3, HAMP, MYOCD, SGCD, ADAMTS9, PDGFRB, NDRG4, MYH11, FOXC1, GJC1, PI16, AGTR2, FGF20, SLC9A1, ACTC1, GJA1, RGS4, HEG1, TP73, JPH2, GATA5, MYLK2, EDN1, FZD7, CCNB1, FHOD3, BVES, GLI1, TPM1, ZFPM2, TGFBR2, ENG, ANKRD1, PDGFRA, BMP5, TGFB1, DKK1, FGF8, ACTN2, RYR2, TBX2, FKBP1A, FOXC2, PPP1R13L, POU4F1, MEF2C, G6PD, TGFBR3, WT1, AKAP13
LAKE_ADULT_KIDNEY_C22_ENDOTHELIAL_CELLS_GLOMERULAR_CAPILLARIES	0.00165563	0.0176672	0.629685	1.64629	0	137	ITGA8, COL4A2, COL4A1, IGFBP5, CACNA1C, PLAT, AKAP12, CACNA2D1, TCF4, FKBP5, FBXL7, RBMS3, SLCO2A1, PRKG1, TACC1, EMCN, TGFBR2, PLPP1, EBF1, ANKS1A, AKT3, CDH13, FLT1, ADGRF5, EPB41L4A, ST6GALNAC3, ZBTB16, NRG3, SEC14L1, PTPRB, PRKCE, RASAL2, HIVEP3, NOSTRIN, SASH1, KIAA1217, LDB2, PLXDC2, TEK, TTC28, HSPH1, UTRN, ASAP1, ARHGEF3, LIFR, PTPRG, EPAS1, PTPRM, ZSWIM6, LIMCH1
HP_ABNORMAL_ESOPHAGUS_MORPHOLOGY	0.00160514	0.0176672	0.62968	1.68637	0	165	ITGA8, KIT, ADAMTS2, CLIP2, CTHRC1, ELN, PDGFRB, FANCE, FGFR1, FGF20, ARNT2, PLA2G4A, TCF4, WRAP53, ITGA6, NOTCH3, COL4A6, LAMC2, SLC12A2, COL4A5, TGFBR2, ENG, RAD51, UBE2T, STXBP1, PDGFRA, FERMT1, TGFB1, ACVRL1, EOGT, NCF2, FBN2, DZIP1L, ITGB4, NCF4, MYCN, GTF2IRD1, NCF1, ARHGAP31, TGFB2, PGM3
GSE7852_TREG_VS_TCONV_LN_UP	0.00162602	0.0176672	0.629641	1.69879	0	189	USP27X, IL1RL1, TMEM158, C3orf70, ITGAV, TANC2, STON1, ENTPD1, DUSP4, MATN2, ACOT11, AXL, LAMC1, MELK, ITM2C, PLAGL1, FXYD2, PTPN13, SWAP70, MYADM, PLPP1, PLCB4, IL2RA, ALOX15B, HK2, GATA1, DENND5A, SDCBP2, LAD1, AHNAK, ST3GAL2, TMEM65, NCF4, TMBIM1, ST6GALNAC4, FGD6, CD86, FGL2, ADAMTS6, ZC2HC1A, NCF1, MPP1, ATP9A, SAMSN1, TRIM59, CCR2, OSBPL3, PLP2, ENDOD1
WIERENGA_STAT5A_TARGETS_GROUP1	0.00167224	0.0176672	0.629571	1.6277	0	123	PLVAP, F2RL1, NCS1, CPXM1, TNFAIP8L3, XIRP1, MAP1A, IGFBP5, CTXN1, CERCAM, HSPA6, CALB2, ARL4A, DPYSL4, GATA2, HSPA2, TULP3, IL3RA, P4HA2, SLC6A9, UPK1A, NAALADL1, GGT5, ITGA2, OSBP2, P2RX4, A4GALT, MUC1, ADM, MEX3D, PFKFB4, SAMSN1, KRBA1
GSE24142_EARLY_THYMIC_PROGENITOR_VS_DN3_THYMOCYTE_UP	0.00160256	0.0176672	0.62952	1.7071	0	196	PRTN3, PLXNC1, ITIH5, CLEC4D, FLNA, CD34, IGDCC4, NRGN, S100A6, TUBB6, PROCR, FCGR2A, RAMP2, GLIS2, LTF, CTBP2, VCL, PLA2G4A, GATA2, GSN, ANXA1, CD9, SERF1A, FHOD3, TMEM51, KCTD12, LUZP1, MYADM, GGT5, PTGER3, RHOQ, BCL11A, MPO, RAB31, DENND5A, RFLNB, SPTLC2, P2RX4, CAB39L, ST3GAL2, LPCAT1, TMBIM1, NFAM1, RIPOR1, GNA15, MYCN, CALHM2, TAGLN2, MEF2C, NCF1, GP9, PTPRE, OGFRL1, KRT7, CD44, SH2D3C, IER…
BENPORATH_PROLIFERATION	0.00163666	0.0176672	0.629424	1.65306	0	140	APOBEC3B, NCS1, CTSV, PRC1, FANCE, CCNB2, TYMS, GPSM2, PTTG1, CDK1, S100A9, DTL, RAD51, PBK, NCAPG, UBE2T, ANLN, MYBL2, RACGAP1, S100A11, CDKN3, CDT1, ATAD2, GINS3, STMN1, KPNA2, TOP2A, TMSB10, LRP8, NUF2, GNB4, MCM2, NFE2L3, TTK, CDCA5, CSTB, CENPF, PKMYT1, NEK2, RIT1, MAD2L1, RRM2, FANCA, NDC80
GSE24142_EARLY_THYMIC_PROGENITOR_VS_DN2_THYMOCYTE_UP	0.00160256	0.0176672	0.629368	1.70669	0	196	PRTN3, MFSD6, ITIH5, CD34, ENTPD1, PROCR, FCGR2A, RAMP2, ITGA9, PLA2G4A, KCNH2, VSIR, GATA2, ANXA1, SPECC1, MITF, FHOD3, GEM, TMEM51, KCTD12, SWAP70, TGFBR2, APOBR, MYADM, GGT5, ABCA3, PTGER3, RHOQ, BCL11A, MPO, RAB31, IER5, DENND5A, RFLNB, ANXA3, GLIPR1, TAL1, ATP8A2, AHNAK, ST3GAL2, ZNF521, SOX4, SAMHD1, LPCAT1, CD86, SLC25A45, FGL2, MEF2C, NCF1, GP9, PTPRE, FAM102A, OGFRL1, KRT7, CD44, SAMSN1,…
HP_SCARRING	0.00157978	0.0176672	0.629337	1.66966	0	150	COL17A1, COL1A1, COL1A2, COL5A1, COL3A1, ADAMTS2, COL5A2, NTRK1, AEBP1, FLNA, SEMA4A, CA4, MAK, ZNF469, TUB, PDE6B, PROM1, ITGA6, TGFBI, RPGR, LAMC2, KIAA1549, TGFBR2, GATA1, FERMT1, ITGB4, SLC39A13, PRPH2, CTSC, PRDM5, IMPDH1
GSE11057_CD4_EFF_MEM_VS_PBMC_DN	0.00163666	0.0176672	0.62923	1.697	0	191	CRISPLD2, NEXN, B3GNT5, PLXNC1, LINC00968, SPARC, BMP6, LYZ, RNASE2, TP53I3, CORO1C, GAS7, SNN, TCF4, SORT1, CD9, PEA15, RAB3D, SLFN12, RNASE6, PIP5K1B, PRKCD, SLC22A15, TRPM2, RHOQ, NOTCH2, CFD, TREM1, GSTP1, PRKAR2B, NME8, GBGT1, TTYH3, RTN1, TLR2, KIAA0513, NAPSB, CCDC88A, CD300C, NFAM1, ZNF385A, PDLIM1, GRK3, IFNGR2, PTPRE, SYK, C15orf39, SLC7A7, TMEM40, CARD9, UNC93B1, LILRB3, PLXDC2, ADGRE2…
GSE2405_HEAT_KILLED_LYSATE_VS_LIVE_A_PHAGOCYTOPHILUM_STIM_NEUTROPHIL_24H_DN	0.00160514	0.0176672	0.629218	1.69929	0	185	MMP2, CA12, ADAMTS2, IQGAP3, HTRA3, SCARA3, PDGFRB, HDAC11, EFEMP1, LOXL1, EPCAM, XIST, BCAT1, NPNT, TRPC1, LGI2, SEMA4A, SH3PXD2B, RAB34, CTSE, GLI2, KAZALD1, VANGL2, PLAGL1, PTPN13, PRSS23, DPEP1, IGF2BP2, TMEM107, STXBP1, PTPN21, RPS6KA6, BTNL9, LPAR2, KCNH3, SAMHD1, SPATS2, REEP1, NEO1, MAP9, SYK, CDC25C, ERG, KRBA1, IER3
CCCAGAG_MIR326	0.00162602	0.0176672	0.629152	1.65909	0	145	SPOCK1, PURG, PTK7, NAV3, PAPPA, AGPAT4, IGF2BP1, DUSP15, EPHB3, ATP8B2, TCF4, INAVA, PALM, RPGR, VLDLR, MMP24, RTL6, KCTD15, PPP4R1, NHS, SEMA6D, RFLNB, LRRC32, CORO2B, NCKIPSD, RARG, ZMIZ1, FAIM2, SYNGAP1, CRIM1, KIAA0513, CDH22, BCL2L1, MIEF2, SLC8A2, TSPAN14, LRRTM1, ADAMTS6
GSE46242_CTRL_VS_EGR2_DELETED_TH1_CD4_TCELL_UP	0.00160514	0.0176672	0.629092	1.6928	0	176	F3, MAP1A, TREML2, TNF, DPM2, IGFBP6, ENTPD1, CDC42EP5, RBMS2, CHD3, ADAMTS8, TSPAN15, XYLT1, PPP1R14A, PEA15, FXYD2, PRSS3, ARHGEF2, SOGA1, NRIP3, PDLIM7, PLD4, MOB3A, MYADM, FHOD1, ISYNA1, SHCBP1, GRAMD1A, ADGRB3, SLA, CHMP4B, FSCN1, FA2H, MPIG6B, HELZ2, LOXHD1, SOBP, HYAL2, LRP8, MGAT5, IFNGR2, NPDC1, SLC7A11, TACSTD2, NBPF3, SYT5, ATP2A3, ZBTB43, TPM3, INPP5D, CDKN1A, MMP12
GSE29618_MONOCYTE_VS_PDC_DAY7_FLU_VACCINE_UP	0.00160514	0.0176672	0.628972	1.70292	0	198	CRISPLD2, QPCT, MTMR11, CD93, PLXNC1, NLRP3, CSF3R, SMARCD3, PLBD1, FCN1, ENTPD1, CXCL8, MARCKS, S100A12, RNASE2, FLVCR2, HPSE, PCSK5, GAS7, CDC42EP3, ALOX5, CLIC1, ITGAM, APOBEC3A, TMEM164, S100A9, PPM1F, HK1, FPR1, HK2, TREM1, SLCO3A1, VNN2, NCF2, FBN2, RTN1, MSN, TLR2, CHSY1, KIAA0513, ALDH3B1, PTGER2, TMBIM1, CD86, TIMP1, UPP1, FGL2, LAT2, IFNGR2, ARAP3, DOK1, CD44, VPS37C, SLC7A7, IER3, HMOX…
GOBP_NEGATIVE_REGULATION_OF_CELL_PROJECTION_ORGANIZATION	0.00160514	0.0176672	0.62893	1.68706	0	170	STMN2, SPOCK1, THY1, EPHB2, FSTL4, INPP5J, CRMP1, NFATC4, FLNA, VIM, SEMA4A, DPYSL3, FGF13, SLIT2, MAK, NR2F1, PRAG1, EFNB3, ZNF365, SEMA3G, ITGA3, ITM2C, KIAA0319, PRKCD, TRPC6, EPHA4, YWHAH, NGFR, LPAR1, BCL11A, PLXNB3, DENND5A, SEMA6D, SEMA6B, SPP1, MYLIP, SEMA3A, SYNGAP1, MAP2, RGMA, EVI5L, SEMA3F, MAP4, LINGO1, DNM3, SEMA3D, ARHGAP44, TBC1D30, TACSTD2, SEMA5A, PRNP, KREMEN1, OMG, ADCY6
HP_TALL_STATURE	0.0015949	0.0176672	0.628847	1.68451	0	164	GPC3, CYP19A1, COL1A2, DLK1, SLC6A8, CAVIN1, IGF2, COL6A3, CDKN2B, LOX, COL6A2, CAV1, ELN, PDGFRB, COL6A1, MYH11, FBN1, GPC4, MEG3, TANC2, ACTA2, ZNF469, APC2, PDE8B, TPM2, FBLN5, PRKG1, POF1B, TGFBR2, PPARG, GLI3, EFEMP2, KIF7, TGFB1, TUBB4A, KCNQ1, FBN2, ZMIZ1
GSE3982_BCELL_VS_NKCELL_DN	0.00160514	0.0176672	0.628784	1.68397	0	165	ALOXE3, MFGE8, PEG3, PALLD, ADM2, VASH1, NCAM1, NLRP3, HDAC11, ZDHHC8P1, PCDHB11, IQCA1, CCNA1, MXRA7, HSPA6, LGI2, EPS8L3, GRIN2D, VCL, SLC30A3, MUC5AC, FBXL7, ITM2A, CLUL1, UNC5B, ANOS1, PKNOX2, MMRN2, FPR2, SYNGR1, GLTP, MADCAM1, SAMHD1, REEP1, MUC1, ADM, N4BP1, KLHDC8A, PDE4A, POMZP3, MPP1
CAMP_UP.V1_DN	0.00162075	0.0176672	0.628747	1.69961	0	194	NUDT11, THSD7A, PALLD, FSTL1, RRAD, TUBB2B, IGFBP5, TMEM98, SERPINB2, NDRG4, TRPC1, TANC2, DPYSL3, SVEP1, CHST2, PAM, AKAP12, SYT11, CHST15, TIMP2, PHLDB1, SNN, ANXA1, NYNRIN, GEM, PAK3, NFKB1, STXBP1, AKT3, RAB31, EZR, NAP1L2, TTYH3, NCF2, ZMIZ1, ATL1, BIRC3, SEL1L3, MAP2, TMBIM1, TUBB3, CCND2, FUT8, LTA, TMSB4X, PFKFB4, IL7R, ATP9A, DLG5, RASD2, CELF2, GLS, TUBB4B
GOBP_PLATELET_DEGRANULATION	0.00165289	0.0176672	0.628747	1.63252	0	125	IGF2, MMRN1, TOR4A, PDGFB, SPARC, ITGA2B, VWF, FLNA, PF4, PDGFA, LHFPL2, F13A1, VCL, QSOX1, PCDH7, PECAM1, ISLR, P2RX1, PPBP, CD9, ANXA5, SCG3, STXBP1, CFD, GTPBP2, VEGFC, TGFB1, ACTN2, ITGB3, MAGED2, TIMP1, HGF, TAGLN2, CD109, TMSB4X, ECM1, DMTN, SYK, TGFB2, THBS1, ENDOD1, PCYOX1L, HABP4
HP_BOWING_OF_THE_LEGS	0.00162075	0.0176672	0.628548	1.69088	0	180	CYP19A1, COL1A1, COL1A2, DLK1, CHST3, ACAN, COL9A2, CLIP2, NDN, ELN, COL9A1, FBN1, EVC2, FLNA, MEG3, COL10A1, MMP9, RUNX2, COMP, CSGALNACT1, TPM2, TRPS1, SERPINH1, XYLT1, SLCO2A1, SGMS2, PHEX, GLI1, SFRP4, SCARF2, ZEB2, NOTCH2, EVC, KIF7, MAGEL2, TGFB1
GOBP_POSITIVE_REGULATION_OF_ERK1_AND_ERK2_CASCADE	0.00160772	0.0176672	0.628276	1.69733	0	186	ADCYAP1, CHRNA7, F2RL1, TNFAIP8L3, PDGFRB, NDRG4, PDGFB, NTRK1, TNF, NPNT, TNFRSF11A, SRC, GLIPR2, FGF20, GPNMB, PLA2G5, PDGFA, CCL20, AKAP12, LGALS9, HTR2A, MFHAS1, MIR221, TPBG, TREM2, ANGPT1, FGF19, CCL19, GPR55, NOTCH2, FPR2, ABL1, PDGFRA, CCL17, HAND2, TGFB1, FGF8, ALKAL2, CCL2, FGF10, C5AR2, GPBAR1, CD44, CCR1, NPY5R, CASR, F2R, MAP3K12, MIR27B, FGFR2, CCL21, P2RY1, CSF1R, TEK, DSTYK, NOD1
GSE20500_CTRL_VS_RETINOIC_ACID_TREATED_CD4_TCELL_DN	0.00160514	0.0176672	0.628184	1.69426	0	181	TUBA1A, COL6A3, MAP1B, CTSV, MFSD6, LMCD1, GPC4, MELTF, S100A6, UNC5C, GSN, ITM2C, CLEC5A, SORT1, ITGAM, HTR7, RGS17, TMEM51, NRIP3, TPSD1, MPO, PFKFB3, IER5, CRABP2, NPAS3, ITPR3, MEIS3P1, TNFRSF12A, BTG3, SLC8A2, DPF1, KLF7, MX1, KHNYN, SPDEF, ARAP3, TGFBR3, PMFBP1, GAS1, ICAM2
GSE15330_LYMPHOID_MULTIPOTENT_VS_GRANULOCYTE_MONOCYTE_PROGENITOR_IKAROS_KO_DN	0.00162338	0.0176672	0.628046	1.69706	0	192	CHST3, ADRA2C, MGP, UNC13A, MFSD6, CASQ2, PMEPA1, SLC41A1, GLIPR2, TMED3, EMILIN1, RBMS2, KCTD17, UNC5C, AKAP12, GJA1, MAPK7, TMEM184B, KCNMB4, TRPS1, LGALS3, SLC44A2, ACSL4, ADAM9, RIPK3, EBF1, EMP3, EVC, MYBL2, RACGAP1, SMTN, CXCR5, ACVRL1, SLC35E4, SHCBP1, KIF3A, AHNAK, LIF, PCBP4, PLXNA1, FRMD8, SDC3, IFNGR2, PTPN1, DOK1, TTL, IER3, CHST14, PRNP, IL17D, CRY1, MYO10, RALB, FAM214B, SERTAD1, SP…
HP_ABNORMALITY_OF_THE_METACARPAL_BONES	0.0015949	0.0176672	0.628013	1.69642	0	182	DLK1, CHST3, COL3A1, COL9A2, MMP2, FBLN1, COL9A1, SPARC, FBN1, MMP14, FLNA, PTHLH, MEG3, FGFR1, SH3PXD2B, RUNX2, BGN, COMP, DCHS1, TRPS1, XYLT1, PDE3A, TWIST2, GLI3, ADAMTSL2, SCARF2, NHS, ROR2, KIF7, FERMT1, ADAMTS10, BMPR1B, EOGT, SLC26A2, CHSY1, SLC39A13, EXTL3, PTH1R, ESCO2, PLXND1, ARHGAP31, TWIST1, HHAT, PDE4D, FZD2, SLC25A24, FANCD2, DDR2
MEISSNER_NPC_HCP_WITH_H3K4ME3_AND_H3K27ME3	0.00165289	0.0176672	0.627966	1.63049	0	125	NMNAT2, CBLN1, SH3RF3, GNAL, VGF, P2RY2, SLC35F2, B4GALNT3, KIF5C, ADRA2A, KIF26B, SYNM, ANKRD33B, EPB41L1, PLXNA4, ADAMTS8, TUB, UNC5A, ADRA2B, MYO1D, CXCL12, ADORA1, FGF19, IGF2BP2, TSPAN18, ICA1L, NXPH4, TEAD4, BHLHE22, KCNH3, FLT1, ADORA2B, CDH22, EFCC1, RELN, KLHDC8A, PDE4A, GDF6, ARHGAP44, ABLIM2, SLC24A4, EPHA2, BMF, KIAA1549L, PLTP
GOBP_NEGATIVE_REGULATION_OF_CELL_DEVELOPMENT	0.00159744	0.0176672	0.627753	1.66476	0	153	ADCYAP1, RFLNA, THY1, EPHB2, FSTL4, TMEM98, FBLN1, PTN, TNF, FBN1, NFATC4, MELTF, PTHLH, SEMA4A, EFNA5, FGF13, SOX11, LTF, CORO1C, EFNB3, SEMA3G, IL6, KIAA0319, TRPC6, DAAM2, YWHAH, NGFR, EDNRB, BCL11A, SEMA6D, RFLNB, S1PR3, SEMA6B, SPP1, SEMA3A, SYNGAP1, FRZB, MAP2, SEMA3F, LINGO1, SEMA3D, SKI, DMTN, POSTN, DYNLT1, TACSTD2, DLX1, SEMA5A
GOBP_NEGATIVE_REGULATION_OF_INFLAMMATORY_RESPONSE	0.00169205	0.0176672	0.62751	1.61113	0	119	ADCYAP1, HAMP, ELANE, SMPDL3B, PTGIS, NLRP3, WFDC1, TYRO3, SYT11, TNFAIP6, MAPK7, CXCL17, MFHAS1, ALOX5, MIR221, CDH5, MIR145, ADORA1, PRKCD, PPARD, PPARG, NFKB1, PBK, IL2RA, FPR2, MDK, GSTP1
HP_NARROW_MOUTH	0.00161812	0.0176672	0.627464	1.69545	0	188	DLK1, CHST3, COL3A1, ADAMTS3, CCBE1, FBN1, FLNA, MEG3, TANC2, SPEG, TNNI2, GJA1, PRRX1, CRLF1, ITGA3, EDN1, DCHS1, TPM2, TBX1, IGF1R, PLCB4, STXBP1, NOTCH2, CLCF1, AKT3, PRDM16, CDT1, ZMIZ1, TNNT3, SYNGAP1, CHSY1, PIEZO2, ARVCF, CCND2, ZBTB16, HSPG2, EXTL3, LMNA, RYR1, CDC6, SKI, PCGF2, CHST14, TWIST1, PHACTR1, SLC25A24, NALCN, FGFR2
GSE13485_CTRL_VS_DAY21_YF17D_VACCINE_PBMC_DN	0.00164474	0.0176672	0.627325	1.62993	0	126	ISX, KSR2, GRIK3, PTGIS, TMEM98, LINC00589, KCNJ11, HIF3A, CLIP3, CFAP157, HSPB6, GJA5, CCL20, PRRX1, CXCL12, NYNRIN, CNTNAP1, PNPLA5, COLCA2, CFAP74, PPARG, LRRN2, SYT13, PRDM16, ST8SIA3, PPP2R3A, CDT1, ZNF135
OKUMURA_INFLAMMATORY_RESPONSE_LPS	0.00162602	0.0176672	0.627281	1.67921	0	172	HAMP, IL1RL1, ORAI2, SPHK1, CA12, SOX17, IGFBP5, FOXC1, CHST1, FCGR2A, PAM, CCNB2, CXCL8, GDF11, MARCKS, PDZD2, RUNX2, PRSS22, NXN, MARCKSL1, GULP1, OLR1, RELB, ZFPM2, PTGER3, AKT3, RAB31, NCKIPSD, SOX4, BIRC3, FSCN1, FA2H, SIRPAP1, FKBP1A, SCD5, ZC2HC1A, WT1, CLGN, SLC7A11, ETV5, THBS1, DNAJC6, RGL1, NFE2L3
EBAUER_TARGETS_OF_PAX3_FOXO1_FUSION_UP	0.0016	0.0176672	0.627277	1.69037	0	178	ATP2C2, COL1A1, COL16A1, CAVIN1, SGCD, GHRHR, COL6A3, DES, CASQ2, FAM131B, TAGLN, NCAM1, AEBP1, MYL4, ACTA2, TNNI2, SCN3B, MRAS, MYBPC2, CRYAB, MAPK7, CDC42EP2, AQP6, ITGA6, CLSTN2, EFS, SLC12A2, TNS1, BCAN, TPM1, PYGM, ARMC9, TEAD4, EZR, LDB3, TNNT3, GRIN1, LIF, DCN, REEP1, FHL1, EPS8L1, PNOC, ACHE, SPDEF, CALCRL, LAT2, MEF2C, DOK1, P3H4, DCX
WP_ECTODERM_DIFFERENTIATION	0.00165289	0.0176672	0.627265	1.62783	0	127	CLDN11, BOC, SNCA, CTNND2, PODXL, CDH6, ASTN1, SORCS1, ANKS1B, FOXL1, NFATC1, PTPN13, GRAMD1B, CAP2, RAB8B, PPARD, PLCXD3, GLI3, TRPM2, ROR2, KCNK10, RGMA, GAS2L1, CCL2, ELOVL4, ZBTB16, PTPRB, ARHGAP10, EDA, LDB2, FGFR2, ST8SIA4, TNFRSF11B, TCF7L1, RIT1, ARHGDIG
GOBP_REGULATION_OF_SYNAPSE_STRUCTURE_OR_ACTIVITY	0.00162602	0.0176672	0.627213	1.69522	0	195	SYNDIG1, OXTR, EPHB2, TUBA1A, ARC, DBN1, IL1RAPL1, CBLN1, ASIC2, SNCA, PTN, NTRK1, LRFN4, TNF, SPARC, NFATC4, GPC4, NEURL1, SLC17A8, TANC2, SEMA4A, CLSTN1, NTNG2, MX2, SLITRK6, SLITRK4, EPHB3, ADGRL1, NECTIN1, TPBG, CLSTN2, NTRK2, LRRC4B, PAK3, SRPX2, EPHA4, DISC1, ABL1, LRRN3, ZDHHC15, SYNGAP1, TLR2, AGRN, ADGRB3, LRRN1, SEMA3F, LRRTM1, CDC20, RELN, MX1, LRP8, YWHAZ, MEF2C, DNM3, DLG5, ARHGAP44
[truncated: 15,364 more rows]
