# Supplementary material for: Preneoplastic liver colonization by 11p15.5 altered mosaic cells in young children with hepatoblastoma
Source: Nat Commun. 2023 Nov 6;14:7122. doi: 10.1038/s41467-023-42418-9 (PMC10628292; doi:10.1038/s41467-023-42418-9)
Supplement: Supplementary file 7 — Supplementary Data 5 [file 41467_2023_42418_MOESM7_ESM.xlsx]

## Sheet: Feuil1
Supplementary Data 5: Differentially expressed genes between mosaic and non-mosaic hepatocytes from all 3 mosaic 11p15.5 patients #4001, #3115 and #3559 in spatial transcriptomic analysis
Differential expression analysis was performed using FindMarker Seurat function and a two-sided Wilcoxon rank-sum statistical test. Pvalues were adjusted for multiple testing using Bonferroni correction.
	p_val	avg_log2FC	pct.1	pct.2	p_val_adj
APOA2	0	0.908005	0.999	0.986	0
ALB	0	1.04528	1	1	0
APOA1	0	0.802101	0.987	0.919	0
SERPINA1	0	1.28216	0.989	0.91	0
APOC1	0	1.13026	0.975	0.799	0
FGB	1.17195e-304	0.67734	0.979	0.813	2.08232e-300
GC	2.35949e-301	0.727764	0.941	0.666	4.19235e-297
APOC2	1.64956e-284	0.889757	0.896	0.588	2.93095e-280
TF	1.26236e-265	0.593301	0.972	0.878	2.24296e-261
FABP1	2.64951e-265	0.938905	0.855	0.528	4.70765e-261
APOH	1.98677e-256	0.747144	0.872	0.556	3.5301e-252
FTL	7.82445e-254	0.622113	0.995	0.941	1.39025e-249
A2M	1.23044e-230	0.650323	0.93	0.66	2.18624e-226
AHSG	4.65887e-230	0.616161	0.978	0.954	8.27789e-226
IGF2	1.7539e-221	0.575241	0.998	0.996	3.11633e-217
UBC	6.14434e-208	0.344194	1	1	1.09173e-203
AMBP	4.06438e-204	0.625443	0.896	0.613	7.22159e-200
APOB	2.56615e-203	0.491632	0.978	0.891	4.55954e-199
SCD	1.57327e-197	0.712644	0.697	0.343	2.79538e-193
APOC3	2.24767e-189	0.418904	0.991	0.953	3.99367e-185
CFB	7.71006e-188	0.530796	0.931	0.665	1.36992e-183
ITIH3	5.6312e-181	0.565768	0.71	0.35	1.00055e-176
ORM1	1.08341e-179	0.542663	0.897	0.573	1.925e-175
CP	9.01869e-179	0.514266	0.599	0.232	1.60244e-174
SERPING1	4.37484e-170	0.539678	0.569	0.231	7.77321e-166
SERPINC1	3.15317e-167	0.498874	0.607	0.26	5.60255e-163
ALDOB	5.23363e-163	0.565634	0.91	0.647	9.29911e-159
VNN1	6.41416e-162	0.48931	0.544	0.21	1.13967e-157
APOM	2.11002e-161	0.534338	0.665	0.325	3.74908e-157
CYB5A	5.13137e-157	0.543494	0.662	0.331	9.11741e-153
SELENOP	3.23827e-154	0.520881	0.845	0.513	5.75375e-150
SPP2	3.23056e-144	0.426958	0.599	0.269	5.74006e-140
AFM	1.70322e-141	0.464549	0.702	0.366	3.02628e-137
C3	2.54225e-140	0.383526	0.984	0.873	4.51707e-136
SERPINA3	4.33452e-140	0.45554	0.699	0.364	7.70157e-136
PLIN2	1.2011e-138	0.507167	0.684	0.359	2.13412e-134
CFHR2	9.07609e-133	0.375404	0.395	0.118	1.61264e-128
SERPINE1	1.4918e-132	0.481496	0.792	0.49	2.65063e-128
CYP2B6	2.33152e-130	0.644155	0.681	0.421	4.14264e-126
MFSD11	3.3696e-125	-1.25184	0.24	0.458	5.98711e-121
F5	6.08768e-125	0.373026	0.551	0.24	1.08166e-120
ERRFI1	3.34679e-123	0.443027	0.802	0.499	5.94658e-119
SULT2A1	1.14344e-119	0.38233	0.624	0.308	2.03166e-115
F2	1.76017e-119	0.426467	0.803	0.498	3.12748e-115
SERPIND1	2.07153e-115	0.340857	0.515	0.221	3.68069e-111
CYP2E1	6.49546e-114	0.375895	0.989	0.963	1.15411e-109
B2M	3.83437e-113	0.42637	0.925	0.63	6.81291e-109
ACSL1	5.33336e-110	0.40495	0.67	0.372	9.47631e-106
IGFBP2	1.95244e-109	0.35361	0.596	0.294	3.4691e-105
KNG1	1.56221e-108	0.360557	0.768	0.448	2.77573e-104
TTR	4.25759e-108	0.438252	0.9	0.671	7.56489e-104
C4BPA	9.05973e-108	0.304282	0.536	0.224	1.60973e-103
MT2A	1.3329e-107	0.304788	0.998	0.995	2.36829e-103
VTN	2.85641e-103	0.415265	0.939	0.724	5.07528e-99
HBA2	1.40884e-101	0.469575	0.38	0.142	2.50324e-97
UQCRQ	3.71172e-101	0.332476	0.597	0.307	6.59498e-97
SRSF2	1.83385e-98	-1.18871	0.283	0.465	3.25839e-94
ATF5	3.03996e-98	0.355869	0.57	0.291	5.4014e-94
HAMP	1.88791e-97	0.367753	0.761	0.472	3.35444e-93
MT1G	2.67398e-97	-0.518068	0.741	0.911	4.75112e-93
HP	5.48624e-97	0.345574	0.955	0.812	9.74795e-93
HRG	1.8368e-96	0.392764	0.959	0.903	3.26362e-92
F12	7.87115e-96	0.255647	0.375	0.133	1.39855e-91
AADAC	6.88875e-95	0.264491	0.505	0.229	1.22399e-90
COX7C	1.75053e-92	0.303316	0.732	0.413	3.11033e-88
UGT2B10	4.94265e-92	0.257422	0.327	0.107	8.78211e-88
IFITM3	2.96067e-87	0.32254	0.77	0.464	5.26052e-83
PROS1	8.5052e-87	0.272408	0.645	0.347	1.5112e-82
FTH1	6.20349e-86	0.351554	0.923	0.694	1.10224e-81
SERPINF1	1.23175e-83	0.279927	0.608	0.328	2.18857e-79
CPB2	1.59224e-83	0.24156	0.706	0.402	2.82909e-79
HBB	1.47793e-82	0.371969	0.29	0.095	2.62599e-78
FGL1	5.91447e-82	0.261291	0.45	0.205	1.05088e-77
SLC20A1	8.35364e-81	0.293115	0.382	0.163	1.48427e-76
IGFBP1	6.87767e-80	0.322603	0.928	0.699	1.22202e-75
CYP2C8	1.61384e-79	0.237367	0.386	0.154	2.86747e-75
FCGRT	5.6861e-78	-0.606796	0.81	0.813	1.01031e-73
ITIH2	6.22552e-78	0.278788	0.972	0.891	1.10615e-73
MGST1	9.36994e-78	0.251933	0.36	0.148	1.66485e-73
ITIH4	8.97982e-77	0.271994	0.733	0.442	1.59553e-72
CYP2A6	4.01167e-76	0.280757	0.442	0.214	7.12794e-72
COL3A1	4.69437e-76	-0.380921	0.921	0.94	8.34096e-72
ASS1	6.77621e-76	0.311792	0.871	0.657	1.204e-71
ITIH1	8.07679e-75	0.257356	0.715	0.421	1.43508e-70
PRAP1	2.14773e-74	0.256921	0.515	0.27	3.81609e-70
ARG1	3.33782e-74	0.237941	0.378	0.164	5.93064e-70
UGT1A1	5.74719e-74	0.220297	0.477	0.227	1.02116e-69
AGT	1.63646e-72	0.363784	0.892	0.605	2.90766e-68
ANG	2.18784e-71	0.241221	0.525	0.277	3.88735e-67
FN1	1.64152e-69	0.282276	0.915	0.718	2.91665e-65
DBI	4.83662e-69	0.22159	0.502	0.264	8.59371e-65
GSTO1	8.32419e-69	0.218339	0.42	0.202	1.47904e-64
A1BG	5.60936e-68	0.238376	0.715	0.437	9.96671e-64
DNASE1L3	8.00265e-67	0.1992	0.531	0.279	1.42191e-62
IL6ST	3.95986e-66	0.246222	0.676	0.404	7.03588e-62
CFH	5.3442e-66	0.244908	0.687	0.404	9.49557e-62
CCL20	6.63918e-65	0.221176	0.264	0.096	1.17965e-60
LRG1	1.29839e-64	0.205298	0.335	0.142	2.30698e-60
CYP3A7	1.0427e-62	0.286066	0.866	0.673	1.85268e-58
PON3	1.13143e-62	0.185348	0.383	0.176	2.01032e-58
PHLDA1	6.30944e-62	0.230183	0.498	0.275	1.12106e-57
EPHX1	7.00183e-62	0.22344	0.455	0.239	1.24408e-57
CYP3A5	1.7904e-61	0.228407	0.495	0.272	3.18119e-57
LEPR	2.48784e-61	0.195782	0.27	0.102	4.42039e-57
KLF6	1.74885e-60	0.231745	0.478	0.263	3.10735e-56
IGFBP3	4.03424e-60	0.286807	0.887	0.599	7.16803e-56
PON1	8.36391e-60	0.22117	0.331	0.149	1.4861e-55
TMBIM6	4.6095e-59	0.16789	0.623	0.365	8.19017e-55
F13B	2.43502e-57	0.187748	0.324	0.144	4.32655e-53
SERPINA6	3.31049e-57	0.1967	0.364	0.176	5.88208e-53
LECT2	1.26863e-56	0.181793	0.331	0.151	2.2541e-52
LIPC	4.64612e-56	0.207975	0.397	0.201	8.25523e-52
HBD	2.32389e-55	0.224524	0.237	0.087	4.12909e-51
RBP4	1.58552e-54	0.223275	0.943	0.8	2.81716e-50
C1S	4.17717e-54	0.171631	0.683	0.421	7.42199e-50
RIDA	9.25548e-54	0.183156	0.373	0.186	1.64451e-49
SLC38A2	1.1519e-53	0.183654	0.497	0.278	2.04669e-49
CTSB	1.5999e-53	0.196212	0.608	0.365	2.84269e-49
SAA4	2.77611e-53	0.171926	0.195	0.062	4.93259e-49
ACSL3	8.40263e-53	0.165463	0.374	0.185	1.49298e-48
PCBD1	9.45163e-53	0.189151	0.344	0.168	1.67937e-48
F9	2.68296e-50	0.129552	0.364	0.178	4.76709e-46
PRDX6	6.77059e-50	0.146924	0.464	0.256	1.203e-45
SAT1	1.15155e-49	0.158407	0.597	0.357	2.04607e-45
CNIH1	2.83533e-49	0.158227	0.295	0.134	5.03781e-45
ST6GAL1	6.8318e-49	0.157014	0.402	0.211	1.21387e-44
GK	2.27831e-48	0.14057	0.227	0.086	4.0481e-44
UQCRB	2.38493e-48	0.150734	0.642	0.393	4.23754e-44
ATP5ME	1.18799e-47	0.14232	0.406	0.217	2.11082e-43
SLCO1B1	5.2175e-47	0.168628	0.248	0.106	9.27045e-43
GDF15	2.38604e-46	0.156188	0.188	0.065	4.23951e-42
HSD11B1	2.7022e-46	0.120017	0.154	0.041	4.80127e-42
ASGR2	7.08647e-46	0.128227	0.535	0.313	1.25912e-41
APOC4	2.33424e-45	0.10793	0.423	0.227	4.14748e-41
HINT1	4.91638e-45	0.152913	0.425	0.236	8.73543e-41
HSPA1A	1.32184e-44	-0.436642	0.145	0.267	2.34865e-40
CMPK1	2.16063e-44	0.131579	0.482	0.275	3.839e-40
SERPINA7	5.63795e-44	0.151532	0.197	0.073	1.00175e-39
CD14	8.43253e-44	0.124604	0.465	0.264	1.49829e-39
GATM	1.23684e-43	0.16557	0.37	0.203	2.19762e-39
HSD17B13	2.78888e-43	0.133731	0.152	0.044	4.95528e-39
CPN2	3.61575e-43	0.138101	0.235	0.099	6.42447e-39
SLC38A4	1.1735e-42	0.133461	0.299	0.143	2.08508e-38
DHCR7	2.26722e-42	0.144533	0.235	0.101	4.02839e-38
TRIB1	2.28062e-42	0.144625	0.392	0.217	4.0522e-38
CFI	4.06831e-42	0.140891	0.219	0.09	7.22857e-38
AZGP1	9.42641e-42	0.146512	0.899	0.691	1.67488e-37
DHCR24	2.41941e-41	0.159518	0.408	0.232	4.29882e-37
APOA4	1.34e-40	0.118539	0.11	0.022	2.38091e-36
C8A	1.58664e-40	0.143285	0.22	0.094	2.81913e-36
PGLYRP2	4.97837e-40	0.159844	0.22	0.096	8.84558e-36
PPP1R1A	5.78447e-40	0.128622	0.274	0.131	1.02779e-35
ORM2	8.01858e-40	0.12389	0.706	0.449	1.42474e-35
MBNL2	8.22551e-40	0.136821	0.415	0.238	1.46151e-35
PXDC1	1.031e-39	0.163521	0.252	0.12	1.83187e-35
APOA5	1.24429e-39	0.109071	0.228	0.097	2.21085e-35
GAMT	1.25246e-39	0.130035	0.421	0.242	2.22537e-35
LIFR	2.18695e-39	0.131375	0.42	0.242	3.88578e-35
HPD	4.27836e-39	0.1336	0.785	0.565	7.60179e-35
CHCHD2	4.71814e-39	0.122438	0.66	0.417	8.38319e-35
SCP2	7.78663e-39	0.14002	0.29	0.147	1.38353e-34
PON2	1.16566e-38	0.132852	0.318	0.167	2.07115e-34
LBP	1.94948e-38	0.153268	0.468	0.282	3.46383e-34
TMEM123	2.07615e-38	0.133818	0.346	0.189	3.68891e-34
HSD17B11	2.60202e-38	0.133568	0.241	0.112	4.62327e-34
KDELR2	3.10536e-38	0.126677	0.328	0.174	5.51761e-34
C1QB	6.61674e-38	0.177614	0.491	0.304	1.17566e-33
ATP1B1	8.01121e-38	0.128671	0.448	0.263	1.42343e-33
MASP1	2.19156e-37	0.126245	0.379	0.215	3.89396e-33
UGT2B7	4.82141e-37	0.106192	0.205	0.086	8.56669e-33
OTC	9.62648e-37	0.123359	0.231	0.105	1.71043e-32
SDC4	1.31674e-36	0.128757	0.546	0.344	2.33959e-32
A1CF	1.38462e-36	0.143316	0.261	0.129	2.46019e-32
CANX	1.70477e-36	0.117537	0.382	0.216	3.02903e-32
PEMT	6.1209e-36	0.1419	0.259	0.13	1.08756e-31
SLC38A3	6.73942e-36	0.108438	0.339	0.187	1.19746e-31
COX4I1	1.98881e-35	0.117415	0.415	0.246	3.53371e-31
PCBP2	2.44137e-35	0.114227	0.563	0.352	4.33783e-31
ARF4	6.25689e-35	0.101384	0.428	0.25	1.11172e-30
C2	7.26142e-35	0.123911	0.286	0.149	1.29021e-30
RCL1	7.72029e-35	0.140415	0.313	0.172	1.37174e-30
COL1A2	1.35716e-34	-0.352656	0.664	0.693	2.4114e-30
NFE2L2	2.26787e-34	0.119785	0.298	0.159	4.02956e-30
ACSL4	2.84599e-34	0.13731	0.242	0.12	5.05676e-30
PHYH	2.87909e-34	0.126514	0.29	0.155	5.11557e-30
C5	3.02421e-34	0.111262	0.271	0.137	5.37341e-30
AGTR1	5.49341e-34	0.122672	0.221	0.104	9.7607e-30
TLCD4	6.25597e-34	0.127906	0.215	0.1	1.11156e-29
ATP5PF	1.06348e-33	0.104803	0.355	0.201	1.88959e-29
TMEM176A	1.07906e-33	0.118965	0.335	0.189	1.91727e-29
EEF1B2	2.79587e-33	0.127709	0.725	0.486	4.96771e-29
TMED2	2.8994e-33	0.119666	0.416	0.252	5.15165e-29
SHBG	3.39949e-33	0.112376	0.173	0.07	6.0402e-29
FBP1	4.1322e-33	0.142873	0.842	0.673	7.34209e-29
MASP2	5.19526e-33	0.113292	0.297	0.16	9.23094e-29
UBB	2.9974e-32	0.11419	0.555	0.351	5.32578e-28
TMSB4X	3.59897e-32	0.192706	0.971	0.859	6.39464e-28
HABP2	1.13623e-31	0.125343	0.357	0.211	2.01885e-27
SLC27A2	1.29444e-31	0.112585	0.145	0.054	2.29997e-27
DPYS	1.51376e-31	0.113289	0.198	0.091	2.68965e-27
FAM3C	5.14082e-31	0.127093	0.306	0.173	9.13421e-27
TIMP1	9.37629e-31	0.105842	0.451	0.281	1.66598e-26
HSPA1B	1.30373e-30	-0.423129	0.181	0.282	2.31648e-26
CCL14	1.56607e-30	0.107903	0.346	0.202	2.7826e-26
GSTK1	1.68592e-30	0.103324	0.328	0.189	2.99554e-26
HPX	4.88102e-30	0.112593	0.798	0.569	8.67259e-26
LONP2	6.5768e-30	0.110462	0.233	0.119	1.16857e-25
CD302	1.1689e-29	0.101351	0.241	0.124	2.07691e-25
MS4A6A	1.32411e-29	0.129938	0.229	0.117	2.35267e-25
SLC25A13	1.81682e-29	0.103764	0.253	0.134	3.22813e-25
SERPINA5	2.21395e-29	0.117089	0.314	0.182	3.93375e-25
PTGR1	3.74429e-29	0.110941	0.285	0.16	6.65285e-25
EEF2	5.37212e-29	-0.242597	0.842	0.792	9.54518e-25
ABCC2	8.04675e-29	0.124763	0.268	0.15	1.42975e-24
C1orf43	9.00694e-29	0.104968	0.225	0.115	1.60035e-24
ACTB	1.87468e-28	0.167244	0.849	0.597	3.33093e-24
SC5D	2.09352e-28	0.104315	0.146	0.059	3.71977e-24
TMEM176B	2.11487e-28	0.103947	0.334	0.198	3.7577e-24
C7	2.65111e-28	0.143424	0.732	0.502	4.71049e-24
IGKC	2.89494e-28	0.475719	0.56	0.394	5.14374e-24
CTSL	1.02928e-27	0.108435	0.306	0.179	1.82882e-23
NNMT	1.27381e-26	0.101864	0.343	0.21	2.2633e-22
GPC3	3.06514e-25	0.172085	0.687	0.493	5.44615e-21
ZFAND5	2.81092e-24	0.10333	0.356	0.226	4.99444e-20
IGHG1	1.15796e-23	0.160724	0.167	0.082	2.05746e-19
IL1R1	6.06193e-23	0.107906	0.223	0.124	1.07708e-18
LDLR	6.96305e-23	0.107237	0.209	0.115	1.2372e-18
CCNI	6.10835e-22	0.104711	0.461	0.316	1.08533e-17
BHLHE40	1.02382e-21	0.10342	0.23	0.134	1.81912e-17
PTEN	1.28657e-20	0.101969	0.214	0.124	2.28597e-16
SQSTM1	6.47143e-20	-0.371715	0.645	0.603	1.14984e-15
UBA52	1.35047e-18	0.117799	0.942	0.771	2.39952e-14
MT1X	2.89878e-17	-0.311029	0.761	0.685	5.15056e-13
LMNA	3.26232e-17	-0.357537	0.341	0.397	5.79649e-13
HSPA5	5.66572e-14	-0.447859	0.448	0.456	1.00669e-09
LUC7L3	1.50399e-13	-0.298119	0.27	0.325	2.67229e-09
FLNA	3.60857e-13	-0.220808	0.202	0.266	6.41171e-09
IGHM	1.77227e-11	0.118162	0.237	0.166	3.14897e-07
GSTP1	1.49114e-10	-0.278754	0.24	0.288	2.64946e-06
IGLC1	8.65945e-10	0.113573	0.123	0.078	1.53861e-05
SOCS3	8.72702e-10	-0.144773	0.14	0.189	1.55062e-05
PNPLA2	1.85778e-09	-0.244889	0.162	0.207	3.3009e-05
KDM6B	2.16829e-09	-0.199025	0.157	0.204	3.85262e-05
RBM42	2.32384e-09	-0.164853	0.068	0.106	4.12899e-05
FOSB	9.91927e-09	-0.326248	0.438	0.434	0.000176246
CYP4A11	1.03591e-08	-0.120445	0.533	0.377	0.000184061
PRKAR1A	1.14652e-08	-0.301805	0.436	0.438	0.000203714
GADD45B	2.53666e-08	-0.220795	0.274	0.311	0.000450714
CAVIN1	2.75072e-08	-0.158689	0.138	0.181	0.000488747
HSPH1	3.11433e-08	-0.131865	0.068	0.103	0.000553354
PLEKHG2	3.98269e-08	-0.13495	0.072	0.108	0.000707644
FBN1	4.31433e-08	-0.151399	0.137	0.182	0.00076657
SMTN	5.1747e-08	-0.1876	0.108	0.146	0.00091944
FXYD6	5.33882e-08	-0.289401	0.273	0.303	0.000948601
ACTA2	5.73048e-08	-0.199505	0.233	0.278	0.00101819
MT1H	5.95276e-08	-0.164061	0.363	0.417	0.00105769
AHNAK	6.63795e-08	-0.136911	0.138	0.182	0.00117943
LENG8	1.07667e-07	-0.164266	0.173	0.216	0.00191303
DCN	1.66048e-07	-0.198077	0.795	0.693	0.00295035
AURKAIP1	1.71345e-07	-0.305097	0.251	0.277	0.00304446
TPM2	3.35104e-07	-0.229633	0.215	0.252	0.00595413
DIDO1	4.72432e-07	-0.181502	0.114	0.15	0.00839418
FGG	6.48605e-07	-0.122627	1	1	0.0115244
PLAUR	1.09569e-06	-0.137428	0.079	0.111	0.0194683
CRIM1	1.32501e-06	-0.161162	0.162	0.2	0.0235428
G3BP2	1.5081e-06	-0.261839	0.217	0.246	0.026796
UBXN6	1.61322e-06	-0.244825	0.201	0.233	0.0286637
HMOX1	2.19119e-06	-0.144907	0.1	0.133	0.038933
RNF213	3.79865e-06	-0.181911	0.131	0.163	0.0674944
MED13L	4.3257e-06	-0.166019	0.129	0.162	0.076859
ZSCAN18	5.31121e-06	-0.180997	0.108	0.139	0.0943696
SMCHD1	7.79892e-06	-0.162808	0.139	0.171	0.138571
CTNNB1	8.176e-06	-0.195646	0.191	0.222	0.145271
COL4A2	9.58153e-06	-0.113384	0.12	0.153	0.170245
PLEC	1.59292e-05	-0.10414	0.12	0.153	0.28303
HNRNPA0	1.70901e-05	-0.167766	0.198	0.229	0.303656
PPP1R15A	3.87321e-05	-0.137506	0.159	0.191	0.688192
ARF3	5.58834e-05	-0.217219	0.179	0.205	0.992937
PPP1R14A	5.71624e-05	-0.130373	0.084	0.11	1
MEPCE	5.9034e-05	-0.127267	0.08	0.106	1
CRIP2	8.36328e-05	-0.119907	0.14	0.17	1
NFKB2	9.18822e-05	-0.127584	0.114	0.142	1
HSP90AA1	0.000103413	-0.260936	0.489	0.458	1
C1R	0.000104549	-0.182902	0.891	0.785	1
ZBTB7A	0.000108373	-0.1421	0.102	0.128	1
RXRA	0.000119746	-0.203062	0.191	0.216	1
PAXBP1	0.000121216	-0.124383	0.081	0.105	1
OBSL1	0.000126994	-0.111314	0.087	0.112	1
ARGLU1	0.000138663	-0.283959	0.292	0.299	1
ECI1	0.000154516	-0.201263	0.139	0.163	1
PIM3	0.000158469	-0.10731	0.105	0.131	1
C1orf198	0.000168849	-0.103693	0.105	0.132	1
PCK1	0.000204981	-0.110258	0.416	0.326	1
TP53I11	0.000247004	-0.158281	0.104	0.128	1
ADAM9	0.000265322	-0.178345	0.129	0.152	1
TNKS2	0.000316899	-0.128332	0.11	0.135	1
AKR1A1	0.000327899	-0.151957	0.137	0.162	1
ATP5IF1	0.000362355	-0.143943	0.372	0.287	1
CRELD2	0.000368062	-0.154832	0.108	0.131	1
TLN1	0.000383929	-0.109051	0.118	0.144	1
BAAT	0.000448681	-0.290046	0.447	0.419	1
CDC42BPB	0.000461894	-0.140203	0.136	0.16	1
ARMCX3	0.000474824	-0.140921	0.109	0.132	1
CCDC12	0.000482228	-0.150601	0.103	0.126	1
RBM14	0.000500126	-0.133672	0.097	0.119	1
DPYSL2	0.000596161	-0.148221	0.124	0.146	1
GOLPH3	0.000607837	-0.298275	0.452	0.42	1
PPIB	0.000621394	-0.112608	0.42	0.334	1
PALM2-AKAP2	0.000741607	-0.141661	0.146	0.169	1
HNRNPA3	0.000860538	-0.109017	0.53	0.419	1
PCBP1	0.000922502	-0.124728	0.458	0.363	1
MXRA7	0.000971281	-0.180536	0.218	0.238	1
ARHGAP17	0.000974856	-0.146051	0.111	0.132	1
MAT1A	0.00097754	-0.118999	0.397	0.313	1
TAGLN	0.000977832	-0.106834	0.158	0.184	1
IER2	0.00112705	-0.11315	0.135	0.159	1
HIST1H4A	0.00144423	-0.194637	0.157	0.176	1
HLA-DMA	0.00152732	-0.239156	0.236	0.249	1
HMGA1	0.0019465	-0.123197	0.086	0.105	1
HSPD1	0.00207842	-0.112598	0.456	0.359	1
SLC25A3	0.00214514	-0.25621	0.359	0.349	1
ZC3H4	0.00220806	-0.105096	0.084	0.103	1
SERF2	0.0024226	-0.219753	0.756	0.631	1
PPP6R2	0.00247708	-0.178021	0.177	0.194	1
SLC2A4RG	0.00264177	-0.178201	0.204	0.221	1
ENO1	0.00281656	-0.205341	0.259	0.267	1
HNRNPUL1	0.00299727	-0.225613	0.334	0.331	1
PDGFRB	0.00300676	-0.103357	0.112	0.133	1
MRFAP1L1	0.00336388	-0.199361	0.158	0.174	1
USP22	0.0042972	-0.157381	0.182	0.199	1
NFIC	0.00523579	-0.184429	0.232	0.244	1
QDPR	0.00540841	-0.175868	0.118	0.134	1
ILF3	0.00567848	-0.15595	0.197	0.213	1
BANF1	0.00672619	-0.244264	0.246	0.249	1
LPCAT1	0.00689213	-0.140527	0.101	0.118	1
HSPG2	0.00701821	-0.12402	0.195	0.213	1
NDUFB7	0.0081661	-0.104454	0.317	0.26	1
DNPEP	0.00892552	-0.138765	0.115	0.131	1
NDUFS6	0.00984207	-0.117745	0.289	0.236	1
CDC42EP1	0.0102359	-0.116695	0.199	0.216	1
PDLIM3	0.0104018	-0.110499	0.112	0.129	1
TARS	0.0105949	-0.212789	0.165	0.176	1
FLII	0.0116866	-0.116537	0.163	0.18	1
NDUFV1	0.0119459	-0.166539	0.181	0.194	1
RHOB	0.0120902	-0.186168	0.806	0.607	1
FXYD1	0.0122867	-0.135882	0.394	0.321	1
COX5B	0.016435	-0.10258	0.283	0.236	1
RELA	0.0168107	-0.132326	0.145	0.159	1
CCT3	0.0176626	-0.147587	0.149	0.162	1
AFDN	0.018428	-0.142227	0.189	0.201	1
C4orf3	0.0188618	-0.255984	0.339	0.322	1
C11orf96	0.019177	-0.120112	0.221	0.236	1
WSB1	0.0226625	-0.114674	0.191	0.204	1
PITPNA	0.0250968	-0.185113	0.179	0.188	1
USP36	0.0262575	-0.112315	0.112	0.125	1
SRRT	0.0279212	-0.136222	0.125	0.137	1
OIT3	0.0282688	-0.308607	0.353	0.324	1
RNF11	0.0294694	-0.138109	0.233	0.243	1
SMARCE1	0.0303236	-0.101038	0.206	0.172	1
SPON2	0.0315867	-0.133988	0.122	0.134	1
TTC3	0.0345735	-0.128117	0.437	0.359	1
YIPF4	0.044304	-0.137491	0.118	0.128	1
SAFB	0.0489241	-0.122059	0.147	0.158	1
REXO2	0.0493665	-0.137856	0.14	0.15	1
CDK4	0.0523613	-0.134376	0.15	0.16	1
IFNGR2	0.0548058	-0.101821	0.285	0.244	1
BSDC1	0.0556778	-0.127079	0.132	0.143	1
ANP32E	0.0556953	-0.181782	0.155	0.162	1
KLF9	0.059407	-0.129537	0.189	0.198	1
MAP2K2	0.0594177	-0.147332	0.154	0.162	1
JUN	0.0601974	-0.107821	0.36	0.302	1
CTDSP1	0.0608067	-0.113623	0.151	0.161	1
JUNB	0.0646991	-0.151391	0.254	0.256	1
PPP1R9B	0.0754107	-0.108271	0.123	0.133	1
POR	0.0788464	-0.147253	0.747	0.593	1
PSMA7	0.0819482	-0.105246	0.206	0.177	1
YIPF3	0.0915368	-0.120224	0.134	0.143	1
FST	0.0966369	-0.200468	0.222	0.218	1
HAGH	0.107611	-0.134641	0.213	0.182	1
FKBP8	0.111864	-0.131978	0.223	0.227	1
DDX24	0.11479	-0.11831	0.124	0.131	1
G6PC	0.122833	-0.148539	0.631	0.493	1
GGNBP2	0.127919	-0.101815	0.105	0.113	1
RMND5A	0.134898	-0.115341	0.196	0.17	1
AHSA1	0.135762	-0.162058	0.155	0.158	1
HNRNPDL	0.140376	-0.2035	0.606	0.517	1
APP	0.144022	-0.179484	0.574	0.46	1
CTDSP2	0.14527	-0.117958	0.186	0.192	1
HSPB1	0.149755	-0.183748	0.447	0.409	1
ITM2B	0.170772	-0.146279	0.789	0.65	1
GNPTG	0.180371	-0.136542	0.147	0.151	1
CREBZF	0.192558	-0.119726	0.14	0.145	1
TTC36	0.195147	-0.143055	0.13	0.111	1
MARCKSL1	0.199646	-0.105327	0.152	0.157	1
ARPC2	0.200563	-0.130841	0.368	0.316	1
TFR2	0.203878	-0.206462	0.25	0.239	1
BST2	0.204187	-0.157994	0.234	0.231	1
PFN1	0.20682	-0.132051	0.711	0.558	1
CYC1	0.212525	-0.104933	0.119	0.124	1
COPS9	0.217307	-0.109952	0.143	0.126	1
OS9	0.217964	-0.225944	0.344	0.318	1
LASP1	0.224054	-0.115902	0.151	0.155	1
SRSF3	0.232091	-0.141602	0.374	0.321	1
MCRIP1	0.235183	-0.124549	0.174	0.177	1
FERMT2	0.236676	-0.16343	0.197	0.194	1
POLR2F	0.238124	-0.174288	0.235	0.202	1
CNBP	0.240144	-0.205237	0.423	0.382	1
C16orf58	0.241886	-0.103604	0.113	0.118	1
SDHA	0.245588	-0.107613	0.284	0.253	1
CAPZA2	0.255763	-0.222118	0.327	0.305	1
CNDP2	0.257717	-0.149196	0.252	0.219	1
GTF3C6	0.260165	-0.157794	0.184	0.183	1
ASAH1	0.261464	-0.128497	0.226	0.199	1
FAM102A	0.313279	-0.168968	0.325	0.304	1
IFI6	0.314321	-0.140174	0.133	0.135	1
MYADM	0.319236	-0.150287	0.275	0.264	1
TAGLN2	0.320273	-0.10309	0.394	0.346	1
DDRGK1	0.320741	-0.131472	0.182	0.162	1
PPP1R10	0.333878	-0.121652	0.195	0.174	1
BRD4	0.352575	-0.106724	0.139	0.142	1
PSAP	0.355822	-0.114259	0.746	0.591	1
PRRC2C	0.383884	-0.188661	0.311	0.29	1
HIST1H4D	0.38747	-0.132255	0.14	0.14	1
COPZ1	0.397964	-0.124457	0.22	0.196	1
BEX3	0.405429	-0.121424	0.31	0.274	1
PA2G4	0.413368	-0.117084	0.166	0.165	1
SLC3A2	0.425272	-0.140301	0.156	0.154	1
SDF4	0.428477	-0.112963	0.237	0.234	1
S100A6	0.433453	-0.122391	0.25	0.242	1
TPP1	0.437644	-0.106708	0.201	0.182	1
ZFP36	0.440353	-0.198172	0.489	0.417	1
TSPAN4	0.44443	-0.114791	0.177	0.175	1
NDRG2	0.444804	-0.195462	0.458	0.405	1
CNOT7	0.455963	-0.111695	0.19	0.171	1
ARPC5	0.479453	-0.108408	0.172	0.17	1
EBPL	0.484259	-0.116699	0.175	0.158	1
STOM	0.492268	-0.162974	0.429	0.365	1
RSRP1	0.502844	-0.12149	0.172	0.169	1
CEBPD	0.526946	-0.155818	0.465	0.405	1
CCN2	0.528525	-0.101848	0.471	0.427	1
SH3BP5	0.534112	-0.114985	0.163	0.161	1
ADH4	0.534942	-0.265376	0.523	0.421	1
EIF4A1	0.549257	-0.162443	0.578	0.478	1
PTK2	0.560718	-0.102887	0.28	0.256	1
DR1	0.573166	-0.155911	0.161	0.156	1
TNXB	0.579129	-0.132397	0.257	0.244	1
GABARAPL2	0.580322	-0.129942	0.154	0.151	1
ATN1	0.590162	-0.113169	0.191	0.187	1
TYROBP	0.598855	-0.198813	0.378	0.339	1
GABARAP	0.630732	-0.19485	0.645	0.523	1
PTGES3	0.636816	-0.121216	0.242	0.221	1
PPP4R2	0.638783	-0.100458	0.184	0.17	1
HDGF	0.64642	-0.117047	0.275	0.251	1
SNRNP70	0.666521	-0.169329	0.451	0.398	1
REEP5	0.666724	-0.129241	0.186	0.18	1
SNRPD1	0.684544	-0.137413	0.158	0.154	1
VAMP5	0.698143	-0.106068	0.172	0.16	1
CHCHD1	0.709285	-0.122873	0.134	0.13	1
RTF2	0.717085	-0.112432	0.127	0.124	1
UBE2Q1	0.73734	-0.10929	0.16	0.155	1
IL4R	0.738201	-0.113528	0.236	0.225	1
MYH9	0.741814	-0.108998	0.35	0.325	1
HSP90AB1	0.748827	-0.123879	0.308	0.282	1
CLPTM1L	0.752135	-0.123558	0.171	0.165	1
PCOLCE	0.764852	-0.100949	0.147	0.143	1
YPEL3	0.765302	-0.117179	0.216	0.207	1
FUS	0.766649	-0.126623	0.218	0.206	1
RBM39	0.787796	-0.11151	0.244	0.226	1
EIF4H	0.795727	-0.147701	0.275	0.256	1
LPIN2	0.813033	-0.104991	0.221	0.207	1
EIF3A	0.880862	-0.154155	0.276	0.255	1
PLXND1	0.922778	-0.129957	0.231	0.214	1
C2orf72	0.928951	-0.109932	0.189	0.179	1
LGALS3BP	0.930766	-0.14426	0.258	0.238	1
CLEC4M	0.939702	-0.202549	0.254	0.228	1
NCL	0.939856	-0.130005	0.288	0.266	1
SRRM2	0.971642	-0.133814	0.41	0.366	1
ELL2	0.998759	-0.177564	0.532	0.439	1
