# Supplementary material for: Preneoplastic liver colonization by 11p15.5 altered mosaic cells in young children with hepatoblastoma
Source: Nat Commun. 2023 Nov 6;14:7122. doi: 10.1038/s41467-023-42418-9 (PMC10628292; doi:10.1038/s41467-023-42418-9)
Supplement: Supplementary file 8 — Supplementary Data 6 [file 41467_2023_42418_MOESM8_ESM.xlsx]

## Sheet: Feuil1
Supplementary Data 6: Gene set enrichment analysis between mosaic and non mosaic hepatocytes from all 3 mosaic 11p15.5 patients #4001, #3115 and #3559 in spatial transcriptomic analysis
Gene-set enrichment analysis using fgsea package based on the adaptive multilevel splitting Monte Carlo approach was used to assess the significance of gene set enrichment.
fgsea package was used for enrichment with 1000 permutations, minimal and maximal geneset size of respectively 25 and 200 genes.
Pvalues were adjusted for multiple testing using Benjamini-Hochberg correction.
pathway	pval	padj	ES	NES	nMoreExtreme	size	leadingEdge
GOMF_PHOSPHOLIPID_BINDING	0.00204708	0.0670988	0.919579	1.29557	1	25	APOC1, APOA2, FABP1, APOA1, APOH, APOB, APOM, APOC3
AIZARANI_LIVER_C11_HEPATOCYTES_1	0.000999001	0.0670988	0.889105	1.30652	0	128	SERPINA1, APOC1, ALB, APOA2, FABP1, APOA1, GC, FGB, APOH, TF, AHSG, SCD, AMBP, IGF2, ITIH3, APOB, CFB, ORM1, ALDOB, CP, SERPING1, APOM, CYB5A, SERPINC1, CYP2B6, APOC3, VNN1, PLIN2, AFM, SERPINA3, SERPINE1, SPP2, ERRFI1, C3, F2, TTR, F5, SULT2A1, ACSL1, CYP2E1, VTN, SERPIND1, KNG1, IGFBP2, HRG, HAMP, ATF5, UQCRQ, HP, MT2A, C4BPA, AGT, IGFBP1, AADAC, F12, UGT2B10, ASS1, SERPINF1, ITIH2, FGL1, CPB2,…
ZNF282_TARGET_GENES	0.0030303	0.0894843	0.88871	1.27133	2	36	APOC1, TF, PROS1
GOBP_PLATELET_DEGRANULATION	0.00303337	0.0894843	0.888469	1.27124	2	34	SERPINA1, ALB, APOA1, FGB, APOH, TF, A2M, AHSG, IGF2, ITIH3, ORM1, SERPING1, SELENOP, SERPINA3, SERPINE1, SPP2, F5, KNG1, HRG
GOMF_LIPID_BINDING	0.00100503	0.0670988	0.888041	1.28102	0	44	APOC1, ALB, APOA2, APOC2, FABP1, APOA1, GC, APOH, APOB, APOM, APOC3, AFM, F2
BUSSLINGER_DUODENAL_MATURE_ENTEROCYTES	0.0121827	0.207341	0.887082	1.25873	11	28	SERPINA1, APOA1, APOB, ALDOB, SELENOP, APOC3, PLIN2
REACTOME_RESPONSE_TO_ELEVATED_PLATELET_CYTOSOLIC_CA2	0.0030303	0.0894843	0.886658	1.2684	2	36	SERPINA1, ALB, APOA1, FGB, APOH, TF, A2M, AHSG, IGF2, ITIH3, ORM1, SERPING1, SELENOP, SERPINA3, SERPINE1, SPP2, F5, KNG1, HRG
GOBP_CHROMOSOME_ORGANIZATION	0.0132383	0.216961	0.885361	1.25371	12	27	IGF2, UBC, ACTB
REACTOME_PLATELET_ACTIVATION_SIGNALING_AND_AGGREGATION	0.0020141	0.0670988	0.885187	1.27189	1	40	SERPINA1, ALB, APOA1, FGB, APOH, TF, A2M, AHSG, IGF2, ITIH3, ORM1, SERPING1, SELENOP, SERPINA3, SERPINE1, SPP2, F2, F5, KNG1, HRG
HSIAO_LIVER_SPECIFIC_GENES	0.000999001	0.0670988	0.884843	1.29763	0	107	SERPINA1, APOC1, ALB, APOA2, APOC2, FABP1, APOA1, FGB, APOH, TF, AHSG, ITIH3, APOB, CFB, ORM1, ALDOB, CP, SERPING1, CYB5A, SERPINC1, CYP2B6, SELENOP, APOC3, PLIN2, AFM, SERPINA3, SERPINE1, SPP2, C3, F2, CFHR2, TTR, F5, SULT2A1, ACSL1, CYP2E1, VTN, SERPIND1, KNG1, HRG, HP, C4BPA, AGT, IGFBP1, AADAC, F12, PROS1, ASS1, SERPINF1, ITIH2, FGL1, CYP2A6, ITIH4, CPB2, MGST1, ITIH1, CYP3A7, ARG1, ANG
GOCC_VESICLE_LUMEN	0.00201005	0.0670988	0.883283	1.27635	1	45	SERPINA1, ALB, APOA1, FGB, APOH, FTL, TF, A2M, AHSG, IGF2, ITIH3, APOB, ORM1, SERPING1, SELENOP, SERPINA3, SERPINE1, SPP2, C3, B2M, TTR, F5, KNG1, HRG, HP
REACTOME_REGULATION_OF_INSULIN_LIKE_GROWTH_FACTOR_IGF_TRANSPORT_AND_UPTAKE_BY_INSULIN_LIKE_GROWTH_FACTOR_BINDING_PROTEINS_IGFBPS	0.0142132	0.224619	0.883083	1.25306	13	28	SERPINA1, ALB, APOA2, APOA1, TF, AHSG, IGF2, APOB, CP, SERPINC1, SPP2, C3, F2, F5, SERPIND1, KNG1, IGFBP2
GOBP_RECEPTOR_MEDIATED_ENDOCYTOSIS	0.0142132	0.224619	0.881619	1.25098	13	28	APOC1, ALB, APOC2, APOA1, TF, AMBP, APOB, APOC3, SERPINE1, C3, B2M, HBA2, VTN, HP, HBB
CASORELLI_ACUTE_PROMYELOCYTIC_LEUKEMIA_DN	0.00201005	0.0670988	0.88128	1.27127	1	44	APOC1, ALB, SCD, PROS1
AIZARANI_LIVER_C17_HEPATOCYTES_3	0.00100301	0.0670988	0.876205	1.27623	0	64	SERPINA1, APOC1, APOA2, APOA1, FGB, APOH, TF, AHSG, AMBP, IGF2, ITIH3, APOB, CFB, ORM1, CP, SERPING1, SERPINC1, CYP2B6, APOC3, AFM, SERPINA3, SERPINE1, C3, F2, F5, SULT2A1, ACSL1, CYP2E1, VTN, SERPIND1, KNG1, IGFBP2, HRG, HP, MT2A
GOBP_REGULATION_OF_LIPID_METABOLIC_PROCESS	0.00505051	0.117624	0.876167	1.25339	4	36	APOC1, APOA2, APOC2, FABP1, APOA1, SCD, APOB, APOC3, PLIN2, SERPINA3, C3, F2, SULT2A1, ACSL1
GOBP_LIPID_CATABOLIC_PROCESS	0.0203666	0.263019	0.875994	1.24044	19	27	APOC1, APOA2, APOC2, FABP1, APOA1, APOB, APOC3, SULT2A1
GOBP_POST_TRANSLATIONAL_PROTEIN_MODIFICATION	0.0193286	0.259179	0.874214	1.24085	18	29	SERPINA1, ALB, APOA2, APOA1, TF, AHSG, APOB, CP, SERPINC1, SPP2, C3, F5, SERPIND1, KNG1
GOBP_ENDOCYTOSIS	0.0040282	0.102061	0.874166	1.25683	3	41	APOC1, ALB, APOC2, APOA1, TF, AHSG, AMBP, APOB, APOC3, SERPINE1, C3, B2M, HBA2, VTN, HP, C4BPA, HBB
REACTOME_TRANSPORT_OF_SMALL_MOLECULES	0.00403633	0.102061	0.873798	1.25431	3	39	APOC1, ALB, APOA2, APOC2, APOA1, FTL, TF, A2M, APOB, CP, APOC3, UBC, HBA2
AIZARANI_LIVER_C14_HEPATOCYTES_2	0.000999001	0.0670988	0.869346	1.27411	0	109	SERPINA1, APOC1, APOA2, FABP1, APOA1, GC, FGB, APOH, FTL, TF, AHSG, SCD, AMBP, IGF2, ITIH3, APOB, CFB, ORM1, ALDOB, CP, SERPING1, APOM, CYB5A, SERPINC1, CYP2B6, APOC3, PLIN2, AFM, SERPINA3, SPP2, C3, F2, TTR, SULT2A1, CYP2E1, VTN, SERPIND1, KNG1, HRG, HAMP, ATF5, UQCRQ, HP, MT2A, C4BPA, IFITM3, IGFBP1, F12, UGT2B10, ASS1, SERPINF1, FGL1, MGST1, ITIH1, PRAP1, CYP2C8, ARG1, ANG
GOMF_TRANSPORTER_ACTIVITY	0.0192503	0.259179	0.867687	1.23602	18	31	APOA2, FABP1, APOA1, GC, APOB, APOM, CYB5A
GOBP_NEGATIVE_REGULATION_OF_CELLULAR_COMPONENT_ORGANIZATION	0.035824	0.319238	0.865655	1.2196	34	25	APOC1, APOA2, APOC2, APOA1, APOM, APOC3, B2M, HRG
MARTORIATI_MDM4_TARGETS_FETAL_LIVER_DN	0.00808898	0.166482	0.865028	1.2377	7	34	SERPINA1, ALB, APOA1, FGB, AMBP, APOB, APOM, TTR
PILON_KLF1_TARGETS_UP	0.00100402	0.0670988	0.863055	1.25347	0	58	ALB, APOA2, APOA1, GC, FGB, APOH, TF, A2M, AHSG, AMBP, IGF2, ITIH3, APOB, CFB, SERPING1, APOM, SERPINC1, AFM, SPP2, F2, TTR, VTN, KNG1, IGFBP2
DESCARTES_FETAL_LIVER_HEPATOBLASTS	0.000999001	0.0670988	0.862653	1.26482	0	102	SERPINA1, APOC1, ALB, APOA2, APOC2, FABP1, APOA1, GC, FGB, APOH, TF, AHSG, SCD, AMBP, ITIH3, APOB, CFB, ALDOB, CP, APOM, SERPINC1, APOC3, AFM, SERPINA3, SPP2, ERRFI1, F2, TTR, VTN, SERPIND1, KNG1, HRG, HAMP, ATF5, MT2A, C4BPA, AGT, IGFBP1, AADAC, F12, UGT2B10, ASS1, SERPINF1, ITIH2, FGL1, CPB2, MGST1, FN1, ITIH1, PRAP1, CYP3A7, ARG1, ANG
GOBP_POSITIVE_REGULATION_OF_CATABOLIC_PROCESS	0.0335707	0.312738	0.862353	1.22401	32	29	APOA2, APOC2, FABP1, APOA1, HAMP, C4BPA, AADAC
REACTOME_HEMOSTASIS	0.00200602	0.0670988	0.861536	1.252	1	57	SERPINA1, ALB, APOA1, FGB, APOH, TF, A2M, AHSG, IGF2, ITIH3, APOB, ORM1, SERPING1, SERPINC1, SELENOP, SERPINA3, SERPINE1, SPP2, F2, F5, SERPIND1, KNG1, HRG
BENPORATH_NANOG_TARGETS	0.00706357	0.15247	0.860612	1.23321	6	38	SERPINA1, APOA2, APOB, APOM, SELENOP, UBC, PLIN2, B2M, IGFBP2
GOBP_MEMBRANE_ORGANIZATION	0.0111111	0.20068	0.857447	1.22661	10	36	SERPINA1, APOA2, APOA1, TF, APOB, UBC, C3, F5
ZSCAN2_TARGET_GENES	0.00704225	0.15247	0.857149	1.23443	6	43	SERPINA1, APOA2, FABP1, APOA1, APOH, TF, AHSG, AMBP, CFB, CYB5A, SELENOP, APOC3, C3, F2, VTN, HP, COX7C, AGT, UGT2B10
GOBP_GLYCEROLIPID_METABOLIC_PROCESS	0.0212766	0.263019	0.856255	1.22358	20	33	APOC1, APOA2, APOC2, FABP1, APOA1, APOH, APOB, APOC3, C3, ACSL1, CYP2E1
GOBP_NEGATIVE_REGULATION_OF_HYDROLASE_ACTIVITY	0.00400802	0.102061	0.855986	1.23853	3	48	SERPINA1, APOC1, APOA2, FABP1, APOA1, A2M, AHSG, AMBP, ITIH3, SERPING1, SERPINC1, APOC3, SERPINA3, SERPINE1, SPP2, C3, VTN, SERPIND1, KNG1, HRG, AGT, PROS1, SERPINF1, ITIH2, ITIH4
DESCARTES_FETAL_SPLEEN_AFP_ALB_POSITIVE_CELLS	0.001	0.0670988	0.855352	1.25009	0	83	SERPINA1, APOC1, ALB, APOA2, FABP1, APOA1, GC, FGB, APOH, FTL, TF, AHSG, SCD, AMBP, IGF2, ITIH3, APOB, ALDOB, APOM, CYB5A, SERPINC1, APOC3, SERPINA3, SPP2, F2, TTR, F5, VTN, SERPIND1, KNG1, HRG, HAMP, ATF5, MT2A, AGT, IGFBP1, F12, ITIH2, FGL1, MGST1, FN1, ITIH1, PRAP1, CYP3A7
BENPORATH_SOX2_TARGETS	0.0222898	0.263019	0.854479	1.22104	21	33	SERPINA1, FTL, UBC, PLIN2, ERRFI1, IGFBP2
GOCC_SECRETORY_GRANULE	0.00200602	0.0670988	0.853971	1.24384	1	64	SERPINA1, ALB, APOA1, FGB, APOH, FTL, TF, A2M, AHSG, IGF2, ITIH3, ORM1, SERPING1, SELENOP, VNN1, SERPINA3, SERPINE1, SPP2, C3, B2M, TTR, F5, KNG1, HRG, HP, HBB, FTH1
GOCC_SECRETORY_VESICLE	0.00200602	0.0670988	0.853971	1.24384	1	64	SERPINA1, ALB, APOA1, FGB, APOH, FTL, TF, A2M, AHSG, IGF2, ITIH3, ORM1, SERPING1, SELENOP, VNN1, SERPINA3, SERPINE1, SPP2, C3, B2M, TTR, F5, KNG1, HRG, HP, HBB, FTH1
GOBP_NEGATIVE_REGULATION_OF_PROTEOLYSIS	0.00906344	0.174373	0.853773	1.22751	8	41	SERPINA1, FABP1, A2M, AHSG, AMBP, ITIH3, SERPING1, SERPINC1, SERPINA3, SERPINE1, SPP2, C3, F2, VTN, SERPIND1, KNG1, HRG, AGT, PROS1, SERPINF1, ITIH2, ITIH4, CPB2, ITIH1
GOBP_EXOCYTOSIS	0.00201005	0.0670988	0.853728	1.2438	1	69	SERPINA1, ALB, APOA1, FGB, APOH, FTL, TF, A2M, AHSG, IGF2, ITIH3, ORM1, SERPING1, SELENOP, VNN1, SERPINA3, SERPINE1, SPP2, C3, B2M, TTR, F5, KNG1, HRG, HP, HBB, FTH1
GOBP_LIPID_LOCALIZATION	0.012109	0.207341	0.853335	1.22223	11	37	APOC1, APOA2, APOC2, FABP1, APOA1, APOH, APOB, APOM, APOC3, PLIN2, C3, ACSL1
GOBP_POSITIVE_REGULATION_OF_HYDROLASE_ACTIVITY	0.0263425	0.291413	0.853161	1.2176	25	32	APOC2, FABP1, APOA1, APOH, ALDOB, ERRFI1
BARX2_TARGET_GENES	0.0242669	0.278912	0.852539	1.21983	23	34	APOA2, CYB5A, UBC
GOMF_ENZYME_INHIBITOR_ACTIVITY	0.00501002	0.117624	0.852311	1.2333	4	47	SERPINA1, APOC1, APOA2, APOC2, APOA1, A2M, AHSG, AMBP, ITIH3, SERPING1, SERPINC1, APOC3, SERPINA3, SERPINE1, SPP2, C3, SERPIND1, KNG1, HRG, AGT, PROS1, SERPINF1, ITIH2, ITIH4, ITIH1
REACTOME_MEMBRANE_TRAFFICKING	0.0532242	0.372475	0.851669	1.1999	51	25	SERPINA1, FTL, TF, APOB, UBC, F5, FTH1
GOBP_REGULATION_OF_PEPTIDASE_ACTIVITY	0.0130916	0.216961	0.851304	1.2232	12	40	SERPINA1, FABP1, A2M, AHSG, AMBP, ITIH3, SERPING1, SERPINC1, SERPINA3, SERPINE1, SPP2, C3, VTN, SERPIND1, KNG1, HRG, AGT, PROS1, SERPINF1, ITIH2, ITIH4, FN1, ITIH1
GOBP_NEGATIVE_REGULATION_OF_CATALYTIC_ACTIVITY	0.00200602	0.0670988	0.851125	1.2375	1	62	SERPINA1, APOC1, APOA2, APOC2, FABP1, APOA1, A2M, AHSG, AMBP, ITIH3, SERPING1, SERPINC1, APOC3, SERPINA3, SERPINE1, SPP2, ERRFI1, C3, VTN, SERPIND1, KNG1, HRG, HP, AGT, PROS1, SERPINF1, ITIH2, ITIH4
GOBP_PROTEIN_CONTAINING_COMPLEX_SUBUNIT_ORGANIZATION	0.00200602	0.0670988	0.850663	1.23999	1	74	SERPINA1, APOC1, ALB, APOA2, APOC2, APOA1, FGB, APOB, ALDOB, APOM, APOC3, UBC, B2M, F5
GOMF_ENDOPEPTIDASE_REGULATOR_ACTIVITY	0.0436548	0.344951	0.850485	1.2068	42	28	SERPINA1, A2M, AHSG, AMBP, ITIH3, SERPING1, SERPINC1, SERPINA3, SERPINE1, SPP2, C3, SERPIND1, KNG1, HRG, AGT, PROS1, SERPINF1, ITIH2, ITIH4, ITIH1
GOBP_NEGATIVE_REGULATION_OF_PEPTIDASE_ACTIVITY	0.0212336	0.263019	0.850334	1.21663	20	35	SERPINA1, FABP1, A2M, AHSG, AMBP, ITIH3, SERPING1, SERPINC1, SERPINA3, SERPINE1, SPP2, C3, VTN, SERPIND1, KNG1, HRG, AGT, PROS1, SERPINF1, ITIH2, ITIH4, ITIH1
SATO_SILENCED_BY_METHYLATION_IN_PANCREATIC_CANCER_1	0.0562948	0.374593	0.849868	1.19736	54	25	SERPINA1, APOA2, APOC2, SCD, IGF2, CYP2B6, SERPINE1, C3, VTN
GOMF_PEPTIDASE_REGULATOR_ACTIVITY	0.0303951	0.298886	0.849552	1.21245	29	32	SERPINA1, A2M, AHSG, AMBP, ITIH3, SERPING1, SERPINC1, SERPINA3, SERPINE1, SPP2, C3, SERPIND1, KNG1, HRG, AGT, PROS1, SERPINF1, ITIH2, ITIH4, FN1, ITIH1
MODULE_23	0.000999001	0.0670988	0.849418	1.24521	0	110	SERPINA1, APOC1, ALB, APOC2, FABP1, APOA1, GC, FGB, APOH, AHSG, SCD, AMBP, IGF2, ITIH3, APOB, CFB, ALDOB, CP, APOM, CYB5A, SERPINC1, CYP2B6, SELENOP, APOC3, PLIN2, SERPINA3, SERPINE1, SPP2, F2, ACSL1, CYP2E1, VTN, SERPIND1, KNG1, IGFBP2, HRG, ATF5, HP, C4BPA, AGT, IGFBP1, AADAC, F12, ITIH2, FGL1, CYP2A6, ITIH4, CPB2, FN1, ITIH1, CYP2C8, ARG1, IGFBP3
GOMF_ENZYME_REGULATOR_ACTIVITY	0.00200401	0.0670988	0.848641	1.23779	1	75	SERPINA1, APOC1, APOA2, APOC2, APOA1, APOH, A2M, AHSG, AMBP, IGF2, ITIH3, SERPING1, SERPINC1, APOC3, SERPINA3, SERPINE1, SPP2, ERRFI1, C3, F2, SERPIND1, KNG1, HRG, AGT, PROS1, SERPINF1, ITIH2, ITIH4, FN1, ITIH1
REACTOME_VESICLE_MEDIATED_TRANSPORT	0.0171544	0.248879	0.848271	1.21552	16	38	SERPINA1, ALB, APOA1, FTL, TF, AMBP, APOB, UBC, HBA2, F5, HP, HBB, FTH1
HP_ABNORMALITY_OF_REPRODUCTIVE_SYSTEM_PHYSIOLOGY	0.0497462	0.36875	0.847899	1.20314	48	28	FGB, AHSG, IGF2, CYB5A, SERPINE1, F2, TTR, F5, HAMP, HBB
REACTOME_POST_TRANSLATIONAL_PROTEIN_MODIFICATION	0.00200803	0.0670988	0.847612	1.23188	1	59	SERPINA1, ALB, APOA2, APOA1, TF, AHSG, APOB, CP, SERPINC1, VNN1, UBC, SPP2, C3, F2, F5, SERPIND1, KNG1
GOBP_NEGATIVE_REGULATION_OF_MOLECULAR_FUNCTION	0.00200602	0.0670988	0.847291	1.23508	1	74	SERPINA1, APOC1, APOA2, APOC2, FABP1, APOA1, A2M, AHSG, AMBP, ITIH3, SERPING1, SERPINC1, APOC3, SERPINA3, SERPINE1, SPP2, ERRFI1, C3, CFHR2, B2M, VTN, SERPIND1, KNG1, HRG, HP, AGT, PROS1, SERPINF1, ITIH2, ITIH4
DESCARTES_MAIN_FETAL_AFP_ALB_POSITIVE_CELLS	0.0634596	0.39831	0.844841	1.19138	61	26	SERPINA1, ALB, FABP1, FGB, FTL, AHSG, SCD, SERPINC1, SELENOP, VTN, KNG1, HRG, ATF5
GOCC_ENDOPLASMIC_RETICULUM_LUMEN	0.020141	0.263019	0.843727	1.21232	19	40	SERPINA1, ALB, APOA2, APOA1, TF, AHSG, APOB, CP, SERPINC1, SPP2, C3, F2, B2M, F5, SERPIND1, KNG1
GOBP_NEGATIVE_REGULATION_OF_MULTICELLULAR_ORGANISMAL_PROCESS	0.00802407	0.166482	0.843036	1.22483	7	54	APOC1, APOA2, APOC2, APOA1, FGB, APOH, AHSG, ORM1, SERPING1, APOM, APOC3, SERPINE1, ERRFI1, F2, B2M, VTN, KNG1, HRG, HAMP, F12, PROS1, SERPINF1, CPB2, FN1
GNF2_HPX	0.00401204	0.102061	0.842442	1.2252	3	61	APOC1, ALB, APOA2, APOC2, APOA1, APOH, AHSG, AMBP, ITIH3, CFB, ORM1, ALDOB, SERPING1, SERPINC1, CYP2B6, APOC3, SPP2, C3, F2, CYP2E1, VTN, SERPIND1, HRG, HAMP, ATF5, HP, C4BPA, AGT, F12, CYP2A6, ITIH4, CPB2, ITIH1, CYP2C8, ANG
HP_ABNORMAL_CIRCULATING_PROTEIN_CONCENTRATION	0.0661914	0.403398	0.841793	1.19201	64	27	ALB, FTL, TF, CP, SERPINE1, B2M, HAMP, HBB, FTH1
GOBP_REGULATION_OF_HYDROLASE_ACTIVITY	0.001	0.0670988	0.840279	1.22806	0	83	SERPINA1, APOC1, APOA2, APOC2, FABP1, APOA1, APOH, A2M, AHSG, AMBP, ITIH3, ALDOB, SERPING1, SERPINC1, APOC3, SERPINA3, SERPINE1, SPP2, ERRFI1, C3, VTN, SERPIND1, KNG1, HRG
HP_LOCALIZED_SKIN_LESION	0.0221998	0.263019	0.839156	1.20458	21	39	APOA2, APOC2, APOA1, IGF2, APOB, HBB, PROS1
GNF2_HPN	0.00902708	0.174373	0.839105	1.22037	8	56	APOC1, APOA2, APOC2, APOA1, APOH, AHSG, AMBP, ITIH3, CFB, ORM1, ALDOB, SERPING1, SERPINC1, CYP2B6, APOC3, SPP2, C3, F2, CYP2E1, VTN, SERPIND1, HRG, HAMP, ATF5, HP, C4BPA, F12, ASS1, CYP2A6, ITIH4, ITIH1, CYP2C8, ANG
HALLMARK_COAGULATION	0.030303	0.298886	0.838911	1.2001	29	36	SERPINA1, APOC1, APOC2, APOA1, TF, A2M, CFB, SERPING1, SERPINC1, APOC3, SERPINE1, C3, F2
GOCC_BLOOD_MICROPARTICLE	0.00902708	0.174373	0.83847	1.21723	8	55	ALB, APOA2, APOA1, GC, FGB, TF, A2M, AHSG, AMBP, CFB, ORM1, CP, SERPING1, SERPINC1, AFM, SERPINA3, C3, F2, HBA2, VTN, KNG1, HRG, HP, C4BPA, HBB, AGT, PROS1, ITIH2, ITIH4, FN1, ITIH1
ZHONG_SECRETOME_OF_LUNG_CANCER_AND_FIBROBLAST	0.0712831	0.415036	0.838108	1.18679	69	27	APOH, TF, AHSG, CFB, CP, SERPINC1, ITIH2, FN1
HALLMARK_COMPLEMENT	0.0743381	0.424446	0.837333	1.1857	72	27	SERPINA1, APOC1, CFB, CP, SERPING1, SERPINC1, SERPINE1, C3, F2, F5
E2F5_TARGET_GENES	0.0670051	0.403398	0.836934	1.18758	65	28	ALB, CP, VTN, COX7C
GOBP_FATTY_ACID_METABOLIC_PROCESS	0.0404449	0.329196	0.836349	1.19662	39	35	APOC1, APOC2, FABP1, APOA1, SCD, CYP2B6, APOC3, C3, ACSL1, CYP2E1
GNF2_LCAT	0.0120361	0.207341	0.836237	1.21425	11	53	APOC1, APOA2, APOC2, APOA1, AHSG, AMBP, ITIH3, CFB, ORM1, SERPING1, SERPINC1, CYP2B6, APOC3, SPP2, C3, F2, CYP2E1, VTN, SERPIND1, HRG, HAMP, ATF5, HP, C4BPA, F12, CYP2A6, ITIH4, ITIH1, CYP2C8, ANG
GOBP_ORGANOPHOSPHATE_METABOLIC_PROCESS	0.021148	0.263019	0.835309	1.20096	20	41	APOC1, APOA2, APOC2, APOA1, SCD, ALDOB, SULT2A1, ACSL1
GOBP_NEGATIVE_REGULATION_OF_RESPONSE_TO_EXTERNAL_STIMULUS	0.0859775	0.466921	0.834909	1.17738	83	26	APOA1, FGB, APOH, A2M, SERPING1, SERPINE1, F2, VTN, KNG1, HRG, HAMP, F12, PROS1, SERPINF1, CPB2, ARG1
GOBP_LIPID_BIOSYNTHETIC_PROCESS	0.0271903	0.293457	0.834059	1.19843	26	40	APOC1, APOA2, APOC2, APOA1, SCD, APOB, APOC3, C3, ACSL1, CYP2E1
GOBP_REGULATION_OF_PROTEOLYSIS	0.0100402	0.185115	0.832925	1.20971	9	58	SERPINA1, FABP1, A2M, AHSG, AMBP, ITIH3, SERPING1, SERPINC1, SERPINA3, SERPINE1, SPP2, C3, F2, VTN, SERPIND1, KNG1, HRG, AGT, F12, PROS1, SERPINF1, ITIH2, ITIH4, CPB2, FN1, ITIH1
NR1H4_TARGET_GENES	0.0885947	0.466921	0.832629	1.17904	86	27	SERPINA1, AMBP, ITIH3, CFB, CYB5A, SERPINC1, UBC, C3, CYP2E1, KNG1, HRG, AGT, UGT2B10, CPB2, ANG
GOBP_PEPTIDYL_AMINO_ACID_MODIFICATION	0.0536981	0.372475	0.831987	1.1889	52	33	APOA2, APOA1, IGF2, ERRFI1, VTN, HRG, AGT
RUBENSTEIN_SKELETAL_MUSCLE_SATELLITE_CELLS	0.0292044	0.293704	0.831856	1.196	28	41	APOC1, DBI
CAR_HPX	0.0190763	0.259179	0.831848	1.20273	18	46	APOC1, APOA1, GC, FGB, AMBP, ITIH3, APOB, ORM1, ALDOB, SERPINC1, AFM, F2, CFHR2, SULT2A1, CYP2E1, SERPIND1, HRG, HP, C4BPA, AGT, IGFBP1, AADAC, F12, FGL1, CPB2, ITIH1, CYP2C8, CYP3A7, ARG1, ANG
DESCARTES_FETAL_PLACENTA_AFP_ALB_POSITIVE_CELLS	0.0060241	0.136701	0.831821	1.21237	5	68	SERPINA1, ALB, APOA2, FABP1, APOA1, GC, FGB, APOH, TF, AHSG, SCD, AMBP, ITIH3, APOB, ALDOB, APOM, SERPINC1, APOC3, F2, TTR, VTN, SERPIND1, KNG1, HRG, ATF5, MT2A, AGT, F12, ASS1, ITIH2, CPB2, ITIH1, PRAP1, CYP3A7, ARG1
MODULE_11	0.09826	0.477275	0.831102	1.17092	95	25	SERPINA1, APOC1, ALB, FGB, SELENOP, SERPINA3, ACSL1, IGFBP2
GOBP_SECRETION	0.001998	0.0670988	0.830501	1.21425	1	88	SERPINA1, ALB, APOA1, FGB, APOH, FTL, TF, A2M, AHSG, IGF2, ITIH3, ORM1, SERPING1, SERPINC1, SELENOP, VNN1, SERPINA3, SERPINE1, SPP2, C3, B2M, TTR, F5, KNG1, HRG, HP, HBB, FTH1, AGT, PROS1, ITIH4, CPB2, MGST1, FN1
MODULE_8	0.0261307	0.291413	0.828974	1.19787	25	45	SERPINA1, APOC1, ALB, APOA1, GC, FGB, APOH, AMBP, IGF2, APOB, CYB5A, SELENOP, PLIN2, F2
WP_HUMAN_COMPLEMENT_SYSTEM	0.101331	0.483465	0.828958	1.1679	98	25	ALB, APOA1, FGB, CFB, SERPING1, C3, CFHR2, VTN, C4BPA, F12, PROS1
WP_VEGFAVEGFR2_SIGNALING_PATHWAY	0.0607903	0.395584	0.828017	1.18322	59	33	ALB, FGB, FN1, CYP2C8, IGFBP3
GOBP_ACTIN_FILAMENT_BASED_PROCESS	0.0586451	0.38732	0.82798	1.18469	57	34	APOA1, TF, HRG, ANG
MODULE_24	0.000999001	0.0670988	0.827671	1.21539	0	118	SERPINA1, APOC1, ALB, APOC2, FABP1, APOA1, GC, FGB, APOH, AHSG, AMBP, IGF2, ITIH3, APOB, CFB, ALDOB, APOM, CYB5A, SERPINC1, CYP2B6, SELENOP, APOC3, PLIN2, SERPINA3, SERPINE1, SPP2, F2, ACSL1, CYP2E1, VTN, SERPIND1, KNG1, IGFBP2, HRG, ATF5, HP, C4BPA, AGT, IGFBP1, AADAC, F12, ITIH2, FGL1, CYP2A6, ITIH4, CPB2, FN1, ITIH1, CYP3A7, ARG1, IGFBP3
CAIRO_LIVER_DEVELOPMENT_DN	0.0170512	0.248879	0.82672	1.2002	16	51	SERPINA1, GC, FGB, A2M, AHSG, AMBP, ITIH3, APOB, SERPING1, SERPINC1, AFM, SPP2, C3, F2, ACSL1, VTN, SERPIND1, KNG1, HP, AGT, IGFBP1, F12, SERPINF1, ITIH2, ITIH4, CPB2, FN1, ITIH1, ARG1
MODULE_118	0.0874873	0.466921	0.826247	1.17276	85	29	APOC1, AMBP, IGF2, PLIN2, SERPINE1, IGFBP2, ATF5
GNF2_TST	0.0291457	0.293704	0.82603	1.19361	28	45	APOC1, APOC2, APOA1, AHSG, AMBP, ITIH3, ORM1, ALDOB, SERPING1, SERPINC1, CYP2B6, APOC3, F2, CYP2E1, VTN, SERPIND1, HRG, HAMP, ATF5, HP, F12, CYP2A6, ITIH4, ITIH1, CYP2C8, ANG
MODULE_55	0.000999001	0.0670988	0.826009	1.21367	0	126	SERPINA1, APOC1, ALB, APOC2, FABP1, APOA1, GC, FGB, APOH, AHSG, AMBP, IGF2, ITIH3, APOB, CFB, ALDOB, CP, APOM, CYB5A, SERPINC1, CYP2B6, SELENOP, APOC3, PLIN2, SERPINA3, SERPINE1, SPP2, F2, ACSL1, CYP2E1, VTN, SERPIND1, KNG1, IGFBP2, HRG, ATF5, HP, C4BPA, AGT, IGFBP1, AADAC, F12, ITIH2, FGL1, ITIH4, CPB2, FN1, ITIH1, CYP2C8, CYP3A7, ARG1, IGFBP3
MODULE_52	0.041289	0.329196	0.824432	1.18532	40	41	SERPINA1, APOC1, ALB, GC, FGB, APOH, AMBP, IGF2, APOB, CYB5A, PLIN2, SERPINE1
GOBP_NEGATIVE_REGULATION_OF_IMMUNE_SYSTEM_PROCESS	0.108495	0.499154	0.82408	1.16103	105	25	APOA2, APOA1, A2M, AMBP, SERPING1, C4BPA, FGL1, ARG1
MODULE_88	0.000999001	0.0670988	0.82395	1.2092	0	122	SERPINA1, APOC1, ALB, APOC2, FABP1, APOA1, GC, FGB, APOH, AHSG, AMBP, IGF2, ITIH3, APOB, CFB, ALDOB, CP, APOM, CYB5A, SERPINC1, CYP2B6, SELENOP, PLIN2, SERPINA3, SERPINE1, SPP2, F2, ACSL1, CYP2E1, VTN, SERPIND1, KNG1, IGFBP2, HRG, ATF5, HP, C4BPA, AGT, IGFBP1, AADAC, F12, ITIH2, FGL1, ITIH4, CPB2, FN1, ITIH1, CYP2C8, CYP3A7, ARG1, IGFBP3
GOBP_REGULATION_OF_ANION_TRANSPORT	0.0544904	0.372475	0.823678	1.17975	53	37	APOC1, APOA2, APOC2, APOA1, FGB, APOC3, C3, ACSL1
GOBP_POSITIVE_REGULATION_OF_CATALYTIC_ACTIVITY	0.0230692	0.268635	0.823142	1.19592	22	54	APOC2, FABP1, APOA1, APOH, TF, IGF2, ALDOB, UBC, ERRFI1, F2, ACSL1
GOBP_NEGATIVE_REGULATION_OF_CELL_DEATH	0.0291165	0.293704	0.822692	1.18949	28	46	ALB, FABP1, FGB, APOH, VNN1, UBC, SERPINE1, ATF5
HP_ABNORMAL_ANTERIOR_EYE_SEGMENT_MORPHOLOGY	0.0372233	0.322967	0.822539	1.18459	36	43	APOA2, APOA1, FTL, APOB, ALDOB, SERPING1, B2M
GOBP_REGULATION_OF_CELL_ADHESION	0.0901722	0.466921	0.821884	1.17077	88	31	APOA1, FGB, IGF2, VNN1, SERPINE1, KNG1, IGFBP2, HRG, ASS1, FGL1, FN1, ARG1, IL6ST
YOSHIMURA_MAPK8_TARGETS_UP	0.0160481	0.240722	0.821312	1.19627	15	64	SERPINA1, FABP1, APOA1, FGB, TF, A2M, AMBP, IGF2, APOB, CFB, ALDOB, CYP2B6, SERPINA3, SPP2, ERRFI1, SULT2A1, CYP2E1, VTN, IGFBP2, HP, AGT, IGFBP1
GOCC_COLLAGEN_CONTAINING_EXTRACELLULAR_MATRIX	0.0220662	0.263019	0.820066	1.19051	21	55	SERPINA1, APOA1, FGB, APOH, A2M, AHSG, AMBP, ORM1, SERPING1, SERPINC1, APOC3, SERPINA3, SERPINE1, SPP2, F2, VTN, KNG1, HRG, AGT, F12, SERPINF1, ITIH2, FGL1, ITIH4, FN1, ITIH1
WINTER_HYPOXIA_METAGENE	0.10998	0.499154	0.819523	1.16048	107	27	FTL, TF, IGF2, CP, PLIN2, SERPINE1, ERRFI1, IGFBP2, IGFBP1, SLC20A1, FN1, IGFBP3
GOCC_ENDOSOME	0.0655903	0.403398	0.819475	1.17373	64	37	APOA2, APOC2, APOA1, TF, APOB, APOC3, UBC, B2M, HRG, IFITM3
MODULE_100	0.0962513	0.475879	0.819397	1.16723	94	31	SERPINA1, APOC1, ALB, FGB, TF, SELENOP, SERPINA3, C3, ACSL1, IGFBP2, HBB, AGT
MODULE_137	0.0962513	0.475879	0.819397	1.16723	94	31	SERPINA1, APOC1, ALB, FGB, TF, SELENOP, SERPINA3, C3, ACSL1, IGFBP2, HBB, AGT
MODULE_66	0.0962513	0.475879	0.819397	1.16723	94	31	SERPINA1, APOC1, ALB, FGB, TF, SELENOP, SERPINA3, C3, ACSL1, IGFBP2, HBB, AGT
HP_FUNCTIONAL_ABNORMALITY_OF_THE_GASTROINTESTINAL_TRACT	0.0351759	0.31766	0.819367	1.18196	34	44	FGB, FTL, ALDOB, SERPING1, SERPINE1, F2, B2M, F5
GOBP_PROTEOLYSIS	0.003996	0.102061	0.817827	1.19788	3	94	SERPINA1, FABP1, FGB, APOH, A2M, AHSG, AMBP, ITIH3, CFB, SERPING1, SERPINC1, UBC, SERPINA3, SERPINE1, SPP2, C3, F2, VTN, SERPIND1, KNG1, HRG, HP, AGT, F12, PROS1, SERPINF1, ITIH2, ITIH4, CPB2, FN1, ITIH1
GOCC_EXTERNAL_ENCAPSULATING_STRUCTURE	0.0190572	0.259179	0.817387	1.18785	18	57	SERPINA1, APOA1, FGB, APOH, A2M, AHSG, AMBP, ORM1, SERPING1, SERPINC1, APOC3, SERPINA3, SERPINE1, SPP2, F2, VTN, KNG1, HRG, AGT, F12, SERPINF1, ITIH2, FGL1, ITIH4, FN1, ITIH1
GOBP_NEGATIVE_REGULATION_OF_PHOSPHORUS_METABOLIC_PROCESS	0.13306	0.541096	0.817208	1.15134	129	25	APOC1, AHSG, ERRFI1, AGT
GOBP_MONOCARBOXYLIC_ACID_METABOLIC_PROCESS	0.0270812	0.293457	0.816878	1.18591	26	51	APOC1, APOC2, FABP1, APOA1, SCD, ALDOB, CYP2B6, APOC3, VNN1, C3, SULT2A1, ACSL1, CYP2E1
GOBP_PHAGOCYTOSIS	0.135107	0.541096	0.816524	1.15038	131	25	APOA2, APOA1, AHSG, C3, C4BPA
GOCC_VESICLE_MEMBRANE	0.138178	0.541096	0.81637	1.15016	134	25	TF, APOB, VNN1, UBC, B2M, MGST1
GOBP_REGULATION_OF_MAPK_CASCADE	0.137155	0.541096	0.815869	1.15053	133	26	FGB, TF, AMBP, IGF2, UBC, ERRFI1, AGT, FN1, IGFBP3, CCL20
HP_ABNORMAL_ENZYME_COENZYME_ACTIVITY	0.137155	0.541096	0.815823	1.15046	133	26	SERPINA1, ALDOB, CP, F5, HAMP, HBB
REACTOME_METABOLISM_OF_LIPIDS	0.0351406	0.31766	0.815667	1.17933	34	46	ALB, APOA2, FABP1, APOA1, GC, SCD, PLIN2, SULT2A1, ACSL1, CYP2E1
BENPORATH_CYCLING_GENES	0.110772	0.499154	0.815269	1.15845	108	30	FABP1, A2M, A1BG, KLF6, SLC38A2, RIDA
GOBP_REGULATION_OF_ANATOMICAL_STRUCTURE_MORPHOGENESIS	0.0869565	0.466921	0.815205	1.16641	85	34	APOA1, FGB, APOH, SERPINE1, C3, F2, HRG, AGT, SERPINF1, FN1
NABA_ECM_REGULATORS	0.107396	0.497621	0.814704	1.16054	105	31	SERPINA1, A2M, AMBP, ITIH3, SERPING1, SERPINC1, SERPINA3, SERPINE1, F2, SERPIND1, KNG1, HRG, AGT, F12, SERPINF1, ITIH2, ITIH4, ITIH1
MODULE_84	0.0360721	0.319238	0.814019	1.17781	35	48	SERPINA1, APOC1, APOC2, A2M, SERPING1, SELENOP, PLIN2, SERPINE1, B2M, HBA2, ACSL1, IGFBP2
KEGG_COMPLEMENT_AND_COAGULATION_CASCADES	0.104357	0.486367	0.813612	1.16115	102	32	SERPINA1, FGB, A2M, CFB, SERPING1, SERPINC1, SERPINE1, C3, F2, F5, SERPIND1, KNG1, C4BPA, F12, PROS1
MODULE_45	0.142272	0.54731	0.813545	1.14725	138	26	SERPINA1, AHSG, APOM, SERPINE1, ACSL1
GOBP_COAGULATION	0.0950455	0.475879	0.813411	1.16385	93	34	SERPINA1, FGB, APOH, A2M, SERPING1, SERPINC1, SERPINE1, F2, F5, VTN, SERPIND1, KNG1, HRG, HBB, F12, PROS1, CPB2, FN1
GOBP_REGULATION_OF_BODY_FLUID_LEVELS	0.091001	0.466921	0.812832	1.16297	89	35	SERPINA1, FGB, APOH, A2M, SERPING1, SERPINC1, SERPINE1, F2, F5, VTN, SERPIND1, KNG1, HRG, HBB, F12, PROS1, CPB2, FN1
GOBP_REGULATION_OF_CATABOLIC_PROCESS	0.0320963	0.308752	0.812433	1.18037	31	54	APOC1, APOA2, APOC2, FABP1, APOA1, APOC3, UBC, HAMP, HP, C4BPA, AADAC
GOBP_POSITIVE_REGULATION_OF_TRANSPORT	0.0523139	0.372475	0.812088	1.16954	51	43	APOA2, APOA1, FGB, TF, AHSG, SERPINE1, C3, F2, B2M, ACSL1, VTN
GOBP_REGULATION_OF_CELLULAR_CATABOLIC_PROCESS	0.041206	0.329196	0.811509	1.17263	40	45	APOC1, APOC2, FABP1, APOA1, APOC3, UBC, HAMP, HP, AADAC
BOCHKIS_FOXA2_TARGETS	0.0280843	0.293704	0.810851	1.17835	27	57	SERPINA1, APOC1, FGB, APOH, FTL, AHSG, AMBP, ALDOB, CYB5A, SERPINC1, PLIN2, SERPINA3, TTR, ACSL1, CYP2E1, KNG1, C4BPA, IGFBP1, PROS1
GOBP_SMALL_MOLECULE_BIOSYNTHETIC_PROCESS	0.0704935	0.413157	0.810416	1.16445	69	40	APOC1, APOC2, APOA1, SCD, APOB, ALDOB, APOC3, CYP2E1
LOPEZ_MBD_TARGETS	0.0291165	0.293704	0.810134	1.17761	28	60	SERPINA1, FABP1, ITIH3, ALDOB, SERPING1, SELENOP, SERPINE1, ERRFI1, VTN, IGFBP2, MT2A, IFITM3, CYP2A6, FN1
HP_ABNORMAL_CORNEA_MORPHOLOGY	0.148414	0.558919	0.809967	1.1422	144	26	APOA2, APOA1, APOB, SERPING1, B2M
GOBP_REGULATION_OF_ION_TRANSPORT	0.0371113	0.322967	0.80967	1.17585	36	52	APOC1, APOA2, APOC2, APOA1, FGB, TF, APOC3, C3, F2, B2M, ACSL1, HAMP
GOBP_MAPK_CASCADE	0.132114	0.541096	0.809442	1.15017	129	30	FGB, TF, AMBP, IGF2, UBC, ERRFI1, AGT, FN1, IGFBP3, CCL20
chr19q13	0.156602	0.575885	0.808808	1.14057	152	26	APOC1, APOC2, FTL, CYP2B6, SULT2A1, HAMP, ATF5
BRUINS_UVC_RESPONSE_VIA_TP53_GROUP_A	0.168884	0.595358	0.808237	1.1387	164	25	AHSG, CFB, ALDOB, SERPING1, APOM, CYP2B6, SERPINA3, VTN, IFITM3, CPB2
WP_COMPLEMENT_AND_COAGULATION_CASCADES	0.155804	0.575885	0.807685	1.14371	152	27	SERPINA1, FGB, CFB, SERPING1, SERPINC1, SERPINE1, C3, F2, F5, SERPIND1, KNG1, F12, PROS1, CPB2
CHICAS_RB1_TARGETS_SENESCENT	0.156823	0.575885	0.807527	1.14349	153	27	SERPINA1, IGF2, CYB5A, VNN1, SERPINE1, C3, SLC20A1, CYP3A7, IGFBP3, IL6ST, CCL20, CYP3A5
TGTTTGY_HNF3_Q6	0.103935	0.486367	0.807499	1.15657	102	37	SERPINA1, FABP1, TF, A2M, AHSG, CFB, ERRFI1, IGFBP1, SERPINF1, FGL1, MGST1, ITIH1
GNF2_CEBPA	0.136179	0.541096	0.807293	1.14712	133	30	APOC1, APOC2, AMBP, ORM1, SERPING1, APOC3, F2, CYP2E1, SERPIND1, HRG, HAMP, HP, CYP2A6, ITIH4, ITIH1, CYP2C8, ANG
HMG20B_TARGET_GENES	0.016	0.240722	0.807067	1.17952	15	83	SERPINA1, APOA2, APOA1, TF, AHSG, AMBP, APOB, SELENOP, APOC3, SERPINA3, C3, F2
EWSR1_TARGET_GENES	0.14649	0.554034	0.806526	1.14477	143	29	APOH, UBC, B2M, F5, ATF5, ANG
GOBP_REGULATION_OF_RESPONSE_TO_EXTERNAL_STIMULUS	0.0471414	0.36875	0.806483	1.17122	46	52	APOA1, FGB, APOH, A2M, AHSG, SERPING1, SERPINC1, SERPINE1, C3, F2, VTN, KNG1, HRG, HAMP, AGT, F12, PROS1, SERPINF1, CPB2, ARG1, IL6ST
GOBP_CELL_CELL_ADHESION	0.113246	0.505063	0.806409	1.15378	111	35	APOA1, FGB, IGF2, VNN1, IGFBP2, HBB, ASS1, FGL1, FN1, ARG1, IL6ST
GOBP_POSITIVE_REGULATION_OF_MOLECULAR_FUNCTION	0.0260521	0.291413	0.806349	1.17615	25	65	APOC2, FABP1, APOA1, APOH, TF, IGF2, ALDOB, UBC, ERRFI1, F2, B2M, ACSL1, VTN
GOBP_NEGATIVE_REGULATION_OF_DEVELOPMENTAL_PROCESS	0.152284	0.571066	0.806114	1.14384	149	28	APOH, AHSG, IGF2, SERPINE1, F2, B2M, HRG, SERPINF1
GNF2_GSTM1	0.0552764	0.372475	0.805666	1.16419	54	45	APOC1, APOC2, APOA1, AMBP, ITIH3, ORM1, SERPING1, SERPINC1, APOC3, F2, CYP2E1, VTN, SERPIND1, HRG, HAMP, ATF5, HP, F12, CYP2A6, ITIH4, ITIH1, CYP2C8, ANG
GOBP_TRANSMEMBRANE_RECEPTOR_PROTEIN_TYROSINE_KINASE_SIGNALING_PATHWAY	0.142276	0.54731	0.80525	1.14422	139	30	AHSG, IGF2, ERRFI1, VTN, IGFBP2, HRG, AGT, IGFBP1, IGFBP3
TARTE_PLASMA_CELL_VS_PLASMABLAST_UP	0.124368	0.536906	0.805226	1.15214	122	34	SERPINA1, APOC1, APOC2, FTL, CFB, SERPING1, APOC3, SERPINA3, B2M, HP, C4BPA, IFITM3, CYP2A6, ITIH4
MODULE_117	0.0481444	0.36875	0.805216	1.16697	47	50	APOC2, FABP1, APOA1, FGB, APOH, APOB, CFB, SERPINC1, SELENOP, VNN1, AFM, SPP2, CFHR2, F5, SERPIND1, KNG1, IGFBP2, HP, AGT, AADAC, F12, FGL1, CYP2C8, CYP3A7, ARG1
GOBP_WOUND_HEALING	0.0684105	0.409076	0.805124	1.15951	67	43	SERPINA1, FGB, APOH, A2M, SERPING1, SERPINC1, SERPINE1, F2, F5, VTN, SERPIND1, KNG1, HRG, HBB, F12, PROS1, CPB2, FN1
WP_NUCLEAR_RECEPTORS_METAPATHWAY	0.0633166	0.39831	0.804921	1.16112	62	44	SERPINA1, APOA2, FABP1, APOA1, FTL, SCD, CYP2B6, APOC3, SULT2A1, FTH1, IGFBP1, CYP2A6, MGST1, CYP3A7, UGT1A1, DBI, CCL20, CYP3A5
GOBP_REGULATION_OF_PHOSPHORUS_METABOLIC_PROCESS	0.0221106	0.263019	0.804314	1.17193	21	71	APOC1, APOC2, APOA1, TF, AHSG, IGF2, UBC, ERRFI1, C3, F2, ACSL1, VTN, HRG
GOBP_LIPID_METABOLIC_PROCESS	0.014985	0.232662	0.803749	1.1754	14	87	APOC1, APOA2, APOC2, FABP1, APOA1, GC, APOH, SCD, APOB, APOM, CYP2B6, APOC3, PLIN2, SERPINA3, C3, F2, TTR, SULT2A1, ACSL1, CYP2E1
DELYS_THYROID_CANCER_UP	0.183214	0.620034	0.803728	1.13235	178	25	SERPINA1, APOC1, APOC2, CFB, PLIN2, C3, HP
HOSHIDA_LIVER_CANCER_SUBCLASS_S3	0.0411647	0.329196	0.803152	1.16647	40	58	APOC2, APOA1, FGB, APOH, ITIH3, CFB, ALDOB, CP, SERPING1, CYB5A, SERPINC1, SELENOP, SERPINA3, F2, F5, SULT2A1, ACSL1, KNG1, HRG, MT2A, C4BPA, PROS1, ASS1, ITIH4, CPB2, ITIH1, CYP3A7, ARG1, CFH, GSTO1, EPHX1, DNASE1L3
NCOA4_TARGET_GENES	0.131712	0.541096	0.802891	1.14585	129	32	ALB, FTL, UBC, HBB, FGL1
GOBP_RESPONSE_TO_WOUNDING	0.062249	0.396334	0.802672	1.16094	61	49	SERPINA1, APOA1, FGB, APOH, A2M, SERPING1, SERPINC1, SERPINE1, F2, F5, VTN, SERPIND1, KNG1, HRG, HBB, F12, PROS1, CPB2, FN1, ARG1
GOBP_CELLULAR_LIPID_METABOLIC_PROCESS	0.0310933	0.302391	0.801751	1.16778	30	64	APOC1, APOA2, APOC2, FABP1, APOA1, APOH, SCD, APOB, APOM, CYP2B6, APOC3, C3, TTR, ACSL1, CYP2E1
MODULE_176	0.160732	0.583367	0.8015	1.13764	157	29	APOH, TF, A2M, IGF2, ITIH3, CP, SERPING1, CYP2B6, SELENOP, AADAC, UGT2B10, ITIH2
HP_ABNORMALITY_OF_PRENATAL_DEVELOPMENT_OR_BIRTH	0.144883	0.552681	0.801115	1.14478	142	33	ALB, FGB, IGF2, SERPINC1, SERPINE1, F2, HBA2, F5, AGT
GOCC_ENDOPLASMIC_RETICULUM	0.004995	0.117624	0.800705	1.17464	4	112	SERPINA1, APOC1, ALB, APOA2, APOA1, FGB, TF, AHSG, SCD, APOB, CP, CYB5A, SERPINC1, CYP2B6, UBC, PLIN2, SPP2, C3, F2, B2M, F5, ACSL1, CYP2E1, VTN, SERPIND1, KNG1, IGFBP1, AADAC, F12, UGT2B10, PROS1, ASS1, ITIH2, CYP2A6, MGST1, FN1, CYP2C8, CYP3A7, IGFBP3, UGT1A1
GOBP_ORGANIC_HYDROXY_COMPOUND_METABOLIC_PROCESS	0.119072	0.521675	0.800356	1.14686	117	38	APOA2, APOA1, GC, SCD, APOB, TTR, SULT2A1, CYP2E1
SMID_BREAST_CANCER_BASAL_DN	0.0986908	0.477275	0.799131	1.14895	97	41	ALB, FGB, SCD, CFB, CYB5A, CYP2B6, SELENOP, CYP2E1
GOBP_REGULATION_OF_TRANSPORT	0.0340681	0.314066	0.799094	1.16564	33	66	APOC1, APOA2, APOC2, APOA1, FGB, TF, AHSG, APOC3, SERPINE1, C3, F2, B2M, ACSL1, VTN, HAMP
GOBP_STEROID_METABOLIC_PROCESS	0.133333	0.541096	0.798451	1.14222	131	36	APOC1, APOA2, APOA1, GC, SCD, APOB, CYP2B6, SULT2A1, CYP2E1
GOBP_CELLULAR_PROTEIN_CONTAINING_COMPLEX_ASSEMBLY	0.145897	0.554034	0.798298	1.1393	143	32	FGB, ALDOB, UBC, ANG
GOCC_VACUOLE	0.100705	0.483465	0.798223	1.14764	99	41	GC, FTL, APOB, CP, VNN1, SERPINA3, C3, TTR, HRG, FTH1, IFITM3, ASS1, MGST1, ARG1
GOBP_DEFENSE_RESPONSE	0.00999001	0.185115	0.798209	1.16988	9	95	SERPINA1, APOA1, FGB, TF, A2M, AHSG, CFB, ORM1, SERPING1, SERPINC1, VNN1, SERPINA3, SERPINE1, C3, F2, CFHR2, B2M, KNG1, HRG, HAMP, HP, MT2A, C4BPA, IFITM3, AGT, F12, ASS1, SERPINF1, ITIH4, FN1, ARG1, ANG, UGT1A1, IL6ST, CFH, CCL20
FOURATI_BLOOD_TWINRIX_AGE_25_83YO_RESPONDERS_VS_POOR_RESPONDERS_0DY_DN	0.209826	0.6442	0.798002	1.12429	204	25	APOA1, SCD, ITIH3, UQCRQ, HP, MT2A, IFITM3, CYP2C8
HP_ABNORMAL_CIRCULATING_METABOLITE_CONCENTRATION	0.0291165	0.293704	0.797738	1.1623	28	73	ALB, APOA2, APOC2, APOA1, FTL, TF, A2M, APOB, CFB, ALDOB, CP, APOC3, SERPINE1, C3, B2M, HAMP, HBB, FTH1
MODULE_112	0.160081	0.583367	0.797234	1.13566	157	31	APOH, TF, A2M, IGF2, ITIH3, CP, SERPING1, CYP2B6, SELENOP, AADAC, UGT2B10, ITIH2
REACTOME_CELLULAR_RESPONSES_TO_EXTERNAL_STIMULI	0.136226	0.541096	0.796401	1.1412	134	38	ALB, FABP1, APOA1, APOB, UBC, HBA2, ATF5, MT2A, HBB, COX7C
OHGUCHI_LIVER_HNF4A_TARGETS_DN	0.195519	0.637522	0.796343	1.12765	191	27	SERPINA1, APOC2, APOM, SERPINA3, SPP2, SULT2A1, HRG, C4BPA, AADAC, F12, SERPINF1
GOMF_SULFUR_COMPOUND_BINDING	0.200614	0.638646	0.796109	1.12266	195	26	APOH, APOB, SERPINC1, F2, SULT2A1, VTN, SERPIND1, KNG1, HRG, MGST1, FN1, ANG, CFH, DBI
GOBP_REGULATION_OF_INTRACELLULAR_SIGNAL_TRANSDUCTION	0.0552209	0.372475	0.795133	1.15561	54	59	APOA1, FGB, TF, A2M, AMBP, IGF2, APOC3, VNN1, UBC, ERRFI1, F2
KRIGE_RESPONSE_TO_TOSEDOSTAT_24HR_UP	0.183756	0.620034	0.795039	1.12813	180	28	ORM1, PLIN2, ERRFI1, ACSL1, ATF5, FTH1, ASS1
HP_ABNORMALITY_OF_FLUID_REGULATION	0.187817	0.623173	0.79411	1.12681	184	28	ALB, APOA1, FGB, SERPING1, B2M, HBA2, F12, ASS1, FN1
PICCALUGA_ANGIOIMMUNOBLASTIC_LYMPHOMA_UP	0.184959	0.620034	0.794009	1.12824	181	30	APOC1, A2M, CFB, CP, SERPING1, C3
BASAKI_YBX1_TARGETS_DN	0.229273	0.678618	0.793508	1.11795	223	25	SERPINA1, SCD, SELENOP, PROS1, SLC20A1, ASS1
HP_ABNORMAL_RENAL_PHYSIOLOGY	0.164134	0.583367	0.793466	1.1324	161	32	SERPINA1, APOA1, CFB, ALDOB, C3, F2, B2M, TTR, F5, HBB, AGT
NABA_MATRISOME_ASSOCIATED	0.10161	0.483465	0.793316	1.1425	100	43	SERPINA1, A2M, AMBP, IGF2, ITIH3, SERPING1, SERPINC1, SERPINA3, SERPINE1, F2, SERPIND1, KNG1, HRG, AGT, F12, SERPINF1, ITIH2, ITIH4, ITIH1
GOBP_NEGATIVE_REGULATION_OF_PROTEIN_METABOLIC_PROCESS	0.033033	0.311002	0.793206	1.15889	32	79	SERPINA1, FABP1, A2M, AHSG, AMBP, ITIH3, SERPING1, SERPINC1, SERPINA3, SERPINE1, SPP2, ERRFI1, C3, F2, VTN, SERPIND1, KNG1, HRG, AGT, PROS1, SERPINF1, ITIH2, ITIH4, CPB2, ITIH1, ANG, IGFBP3
GOBP_POSITIVE_REGULATION_OF_MULTICELLULAR_ORGANISMAL_PROCESS	0.061245	0.395634	0.793084	1.15283	60	60	APOA2, APOC2, FGB, APOH, SCD, IGF2, ORM1, VNN1, SERPINE1, C3, F2, B2M, ACSL1, HRG, HAMP, AGT, F12, SERPINF1, CPB2, FN1
GOBP_EMBRYO_DEVELOPMENT	0.209826	0.6442	0.792812	1.11801	204	26	APOA1, IGF2, APOB, VTN, FN1
MARTINEZ_TP53_TARGETS_UP	0.134945	0.541096	0.792777	1.13911	133	40	APOC2, FABP1, TF, SCD, IGF2, CP, B2M, ACSL1, FTH1, SERPINF1
GOBP_POSITIVE_REGULATION_OF_CELLULAR_COMPONENT_ORGANIZATION	0.0923695	0.46981	0.792727	1.14655	91	49	APOC2, APOA1, TF, IGF2, SERPINE1, C3, B2M, VTN, HRG, AGT, SERPINF1, CPB2, FN1
FULCHER_INFLAMMATORY_RESPONSE_LECTIN_VS_LPS_DN	0.188008	0.623173	0.792631	1.12628	184	30	APOC1, CFB, SERPING1, SELENOP, PLIN2, HAMP, IFITM3
MARTINEZ_RB1_TARGETS_UP	0.10241	0.484666	0.791757	1.14476	101	46	APOC2, FABP1, TF, SCD, IGF2, CP, UBC, ERRFI1, ACSL1, FTH1
MCLACHLAN_DENTAL_CARIES_UP	0.194303	0.637522	0.791722	1.12376	190	29	SERPINA1, APOC1, CFB, ORM1, SERPINA3, C3, ACSL1, MT2A, HBB
BYSTRYKH_HEMATOPOIESIS_STEM_CELL_QTL_TRANS	0.163802	0.583367	0.791706	1.13274	161	35	ITIH3, CP, SERPING1, CYP2B6, SERPINA3, TTR, VTN, SERPIND1, IGFBP2, IFITM3, ANG, IL6ST, CFH
GOBP_REGULATION_OF_RESPONSE_TO_STRESS	0.0390782	0.329196	0.790933	1.154	38	76	APOA1, FGB, APOH, A2M, AHSG, AMBP, SERPING1, SERPINC1, VNN1, SERPINE1, ERRFI1, C3, F2, B2M, VTN, KNG1, HRG, HAMP, AGT, F12, PROS1, SERPINF1, CPB2
GOBP_INFLAMMATORY_RESPONSE	0.0981964	0.477275	0.79069	1.14405	97	48	SERPINA1, APOA1, AHSG, ORM1, SERPINC1, VNN1, SERPINA3, SERPINE1, C3, F2, KNG1, HAMP, HP, AGT, F12, ASS1, SERPINF1, ITIH4, FN1, UGT1A1, IL6ST, CCL20
GOMF_CYTOSKELETAL_PROTEIN_BINDING	0.163802	0.583367	0.790601	1.13121	161	34	GC, ALDOB, ATF5, ANG
HP_ABNORMAL_CONJUGATE_EYE_MOVEMENT	0.219038	0.661599	0.790436	1.11466	213	26	FTL, CYB5A, GK, DHCR24, DHCR7
HP_ABNORMAL_RETINAL_MORPHOLOGY	0.195939	0.637522	0.790296	1.1214	192	28	APOC2, APOB, CP, SERPINC1, HBB, PROS1
HP_ABNORMAL_INFLAMMATORY_RESPONSE	0.110553	0.499154	0.790182	1.13985	109	44	SERPINA1, APOC2, APOA1, CFB, C3, B2M, HBA2, F5, HBB
GOBP_SMALL_MOLECULE_METABOLIC_PROCESS	0.018981	0.259179	0.790114	1.15728	18	94	APOC1, APOA2, APOC2, FABP1, APOA1, GC, SCD, IGF2, APOB, ALDOB, CYB5A, CYP2B6, APOC3, VNN1, C3, TTR, SULT2A1, ACSL1, CYP2E1
REACTOME_NEUTROPHIL_DEGRANULATION	0.161616	0.583367	0.789918	1.13001	159	36	SERPINA1, FTL, AHSG, ORM1, VNN1, SERPINA3, C3, B2M, TTR, HP, HBB, FTH1
GOMF_TRANSITION_METAL_ION_BINDING	0.113568	0.505063	0.789083	1.13827	112	44	ALB, FTL, TF, SCD, CP, CYP2B6, AFM, HBA2, F5, CYP2E1, KNG1, HRG, HAMP, MT2A, FTH1, CYP2A6, CPB2, CYP2C8, CYP3A7, ARG1, ANG
MEBARKI_HCC_PROGENITOR_FZD8CRD_DN	0.134945	0.541096	0.789038	1.13443	133	41	SERPINA1, APOC1, ALB, FABP1, FGB, ORM1, ALDOB, CYP2B6, AFM, F5, SULT2A1, HP, AGT, SERPINF1, ITIH4, CYP2C8, CYP3A7, ANG, A1BG
ZHONG_PFC_MAJOR_TYPES_MICROGLIA	0.137966	0.541096	0.788397	1.13351	136	41	SERPINA1, APOC1, FTL, A2M, C3, B2M
MATSUDA_NATURAL_KILLER_DIFFERENTIATION	0.212614	0.646611	0.787612	1.11793	208	29	TF, SCD, PLIN2, SERPINA3, KLF6, IGKC
GOMF_IDENTICAL_PROTEIN_BINDING	0.033	0.311002	0.787386	1.15065	32	82	SERPINA1, ALB, APOA2, APOA1, APOH, FTL, AMBP, ALDOB, SERPINC1, CFHR2, B2M, TTR
HP_ABNORMALITY_OF_THE_UPPER_URINARY_TRACT	0.0912738	0.466921	0.786589	1.14399	90	56	SERPINA1, APOA1, IGF2, APOB, CFB, ALDOB, C3, F2, B2M, TTR, F5, HBB, AGT
GOBP_MYELOID_LEUKOCYTE_MEDIATED_IMMUNITY	0.154079	0.575357	0.786358	1.12989	152	40	SERPINA1, FTL, AHSG, ORM1, VNN1, SERPINA3, C3, F2, B2M, TTR, HP, HBB, FTH1
BUSSLINGER_GASTRIC_PARIETAL_CELLS	0.210366	0.6442	0.786302	1.11729	206	30	FGB, FTL, ALDOB, SULT2A1, IGFBP2, UQCRQ, FTH1, COX7C
HP_ABNORMALITY_OF_THE_ABDOMINAL_ORGANS	0.0863454	0.466921	0.78606	1.14262	85	60	SERPINA1, APOC2, APOA1, FGB, TF, IGF2, APOB, CFB, ALDOB, CP, SERPINE1, B2M, HBA2, F5, HAMP, HBB
GOBP_CYTOKINE_PRODUCTION	0.171544	0.595358	0.785699	1.12586	169	38	APOA2, APOA1, ORM1, SERPINE1, ERRFI1, C3, F2, B2M, AGT, FN1, ARG1, IL6ST
GOCC_CELL_SURFACE	0.128257	0.541096	0.785486	1.1366	127	47	APOA1, FGB, APOH, TF, AMBP, C3, F2, B2M, HRG
GOBP_RESPONSE_TO_DRUG	0.194529	0.637522	0.785045	1.12182	191	33	APOA1, CYP2B6, PLIN2, B2M, ACSL1, CYP2E1, IGFBP2, ASS1, CYP2A6, CPB2, MGST1, CYP2C8, ARG1, UGT1A1
REACTOME_BIOLOGICAL_OXIDATIONS	0.254862	0.733628	0.784808	1.10673	248	26	CYP2B6, SULT2A1, CYP2E1, AADAC, UGT2B10, CYP2A6, MGST1, CYP2C8, CYP3A7, UGT1A1, GSTO1, CYP3A5, EPHX1
MANNO_MIDBRAIN_NEUROTYPES_HMGL	0.131263	0.541096	0.784709	1.13548	130	47	APOC1, APOC2, FTL, A2M, UBC, C3, B2M, HBA2
GOBP_REGULATION_OF_TRANSFERASE_ACTIVITY	0.178607	0.6103	0.784426	1.12353	176	37	TF, AHSG, IGF2, UBC, ERRFI1, F2, ACSL1, AGT
GOBP_NEGATIVE_REGULATION_OF_RESPONSE_TO_STIMULUS	0.0591775	0.387942	0.78404	1.14288	58	74	APOA1, FGB, APOH, A2M, AHSG, AMBP, SERPING1, VNN1, UBC, SERPINE1, ERRFI1, F2, VTN, KNG1, IGFBP2, HRG, HAMP, C4BPA, AGT, IGFBP1, F12, PROS1, SERPINF1, CPB2, ARG1, IGFBP3
GOBP_POSITIVE_REGULATION_OF_PHOSPHORUS_METABOLIC_PROCESS	0.17558	0.605335	0.783947	1.12335	173	38	APOC2, TF, IGF2, UBC, C3, F2, ACSL1, VTN, AGT
HP_ABNORMAL_TENDON_MORPHOLOGY	0.225839	0.673537	0.783884	1.11263	221	29	APOA2, AHSG, APOB, HBA2
GOBP_ALCOHOL_METABOLIC_PROCESS	0.227874	0.676739	0.783228	1.1117	223	29	APOA2, APOA1, SCD, APOB, TTR, SULT2A1, CYP2C8, CYP3A7, CYP3A5, PON1, RBP4, LEPR
ZNF768_TARGET_GENES	0.199595	0.638646	0.782854	1.11726	196	32	SERPINA1, SCD, UBC, C3, B2M, F5, FTH1, ASS1, ITIH1
CAR_IGFBP1	0.199595	0.638646	0.78249	1.11674	196	32	APOA1, GC, AHSG, APOB, APOM, AFM, F2, SULT2A1, C4BPA, IGFBP1, F12, CPB2, ITIH1, CYP2C8, CYP3A7, ARG1, CFH
KRIGE_RESPONSE_TO_TOSEDOSTAT_6HR_UP	0.223911	0.671733	0.781851	1.11374	220	31	ORM1, PLIN2, ERRFI1, ACSL1, ATF5, FTH1, ASS1
GOBP_RESPONSE_TO_HORMONE	0.121364	0.527564	0.781077	1.13394	120	51	APOA1, FGB, AHSG, IGF2, APOB, ERRFI1, ACSL1, IGFBP2, IGFBP1, ASS1, SERPINF1, ARG1, ANG, UGT1A1
GOBP_REGULATION_OF_DEFENSE_RESPONSE	0.208713	0.6442	0.780528	1.11536	205	33	APOA1, A2M, AHSG, SERPING1, SERPINE1, C3, HAMP, AGT, F12, SERPINF1, ARG1, IL6ST
MARTINEZ_RB1_AND_TP53_TARGETS_UP	0.160966	0.583367	0.780377	1.12387	159	43	APOC2, FABP1, TF, SCD, IGF2, CP, B2M, ACSL1, FTH1
NABA_MATRISOME	0.0831663	0.462907	0.7802	1.13801	82	65	SERPINA1, FGB, A2M, AMBP, IGF2, ITIH3, SERPING1, SERPINC1, SERPINA3, SERPINE1, F2, VTN, SERPIND1, KNG1, IGFBP2, HRG, AGT, IGFBP1, F12, SERPINF1, ITIH2, FGL1, ITIH4, FN1, ITIH1
GOBP_ORGANIC_ACID_METABOLIC_PROCESS	0.0732932	0.421198	0.779708	1.13641	72	68	APOC1, APOC2, FABP1, APOA1, SCD, ALDOB, CYB5A, CYP2B6, APOC3, VNN1, C3, SULT2A1, ACSL1, CYP2E1
GOBP_CHEMICAL_HOMEOSTASIS	0.116349	0.512283	0.779613	1.13268	115	54	APOA2, APOC2, APOA1, FTL, TF, APOB, CP, APOM, APOC3, F2, B2M, KNG1, HAMP, MT2A, FTH1, AGT
KLF7_TARGET_GENES	0.245685	0.717596	0.7796	1.10622	241	28	APOM, UBC, VTN, ATF5, TMBIM6
GOBP_BIOLOGICAL_ADHESION	0.115346	0.510406	0.779196	1.13324	114	56	APOA1, FGB, AMBP, IGF2, VNN1, SERPINE1, VTN, KNG1, IGFBP2, HRG, HBB, ASS1, FGL1, FN1, ARG1, IL6ST
GOBP_NEURON_DEVELOPMENT	0.267821	0.750068	0.778579	1.1025	262	27	APOA1, C3, B2M, ATF5, UQCRQ, SERPINF1, FN1
GOBP_NEGATIVE_REGULATION_OF_SIGNALING	0.129388	0.541096	0.778453	1.13051	128	52	APOA1, FGB, AHSG, AMBP, VNN1, UBC, SERPINE1, ERRFI1, IGFBP2, HRG, AGT, IGFBP1
GOBP_REGULATION_OF_ORGANELLE_ORGANIZATION	0.171026	0.595358	0.778238	1.1207	169	42	APOA1, IGF2, HRG
REACTOME_INNATE_IMMUNE_SYSTEM	0.0620621	0.396334	0.777989	1.13582	61	80	SERPINA1, FGB, FTL, AHSG, APOB, CFB, ORM1, SERPING1, VNN1, UBC, SERPINA3, C3, F2, CFHR2, B2M, TTR, VTN, HP, C4BPA, HBB, FTH1
JINESH_BLEBBISHIELD_TO_IMMUNE_CELL_FUSION_PBSHMS_DN	0.257868	0.733804	0.777419	1.10313	253	28	APOC1, FTL, CFB, CP, SELENOP, PLIN2, AFM, C3, ACSL1, IFITM3, ASS1, CYP3A7, ANG, CFH, DBI, CCL20, CYP3A5
GOBP_POSITIVE_REGULATION_OF_CELL_DIFFERENTIATION	0.223232	0.671733	0.776912	1.1114	220	36	APOA1, FGB, APOB, VNN1, SERPINE1, HAMP, AGT, SERPINF1, FN1, IGFBP3, IL6ST
GOBP_RESPONSE_TO_BACTERIUM	0.211907	0.646611	0.776054	1.11204	209	38	FGB, TF, APOB, SERPINE1, C3, F2, B2M, CYP2E1, HAMP, HP, C4BPA, ASS1, MGST1, ARG1, ANG, UGT1A1, CCL20, LRG1, IGKC
GOBP_POSITIVE_REGULATION_OF_CYTOKINE_PRODUCTION	0.313204	0.816876	0.775891	1.09313	305	25	APOA2, ORM1, SERPINE1, C3, B2M, AGT
TRAVAGLINI_LUNG_TREM2_DENDRITIC_CELL	0.0981964	0.477275	0.775876	1.13177	97	66	SERPINA1, APOC1, FTL, A2M, SCD, SERPING1, CYB5A
GOBP_CELLULAR_RESPONSE_TO_HORMONE_STIMULUS	0.226034	0.673537	0.775049	1.1101	223	37	FGB, AHSG, IGF2, APOB, ERRFI1, ACSL1, IGFBP2, IGFBP1, ASS1, SERPINF1, ARG1, UGT1A1
LAKE_ADULT_KIDNEY_C10_THIN_ASCENDING_LIMB	0.135406	0.541096	0.774561	1.12445	134	55	SERPINA1, FTL, SERPING1, UBC, ERRFI1, B2M, KNG1, MT2A, FTH1, COX7C, IFITM3
GOBP_POSITIVE_REGULATION_OF_CELL_DEATH	0.325486	0.821853	0.774273	1.09085	317	25	UBC, HBA2, KNG1, HRG, HP, HBB, AGT, ARG1, IGFBP3, PHLDA1
FEVR_CTNNB1_TARGETS_UP	0.209889	0.6442	0.774046	1.11112	207	39	FABP1, APOA1, APOC3, C3, VTN, ATF5, HP, MT2A, SLC20A1, ITIH4, FN1
MODULE_212	0.186935	0.623173	0.773526	1.11775	185	45	APOC2, FTL, A2M, SCD, CYB5A, CYP2B6, VNN1, SERPINE1, F2, ACSL1, UQCRQ, IFITM3, AADAC, F12, CPB2, MGST1, CYP2C8, CYP3A7, ARG1
GOBP_HOMEOSTATIC_PROCESS	0.07	0.413	0.773365	1.13027	69	83	ALB, APOA2, APOC2, APOA1, FTL, TF, SCD, APOB, CP, APOM, APOC3, SERPINA3, F2, B2M, ACSL1, KNG1, HAMP, MT2A, FTH1, AGT
GOCC_GOLGI_APPARATUS	0.13253	0.541096	0.773254	1.12305	131	58	SERPINA1, ALB, AHSG, F2, B2M, F5, CYP2E1, IGFBP1, PROS1
LAKE_ADULT_KIDNEY_C9_THIN_ASCENDING_LIMB	0.170341	0.595358	0.773179	1.11879	169	47	SERPINA1, FTL, CYB5A, B2M, FTH1, COX7C, IFITM3
MANNO_MIDBRAIN_NEUROTYPES_HRGL2A	0.272358	0.751912	0.773114	1.09855	267	30	TF, SCD, SELENOP, HBA2, IGFBP2, MGST1
HP_DECREASED_HEAD_CIRCUMFERENCE	0.31218	0.816876	0.772997	1.09007	304	26	AHSG, CYB5A, HBA2, AGT
MODULE_93	0.319345	0.816876	0.772467	1.08932	311	26	ALB, GC, CP, CYP2B6, TTR, COX7C, CYP2C8, CYP3A7, GSTO1, CYP3A5
GOBP_POSITIVE_REGULATION_OF_BIOSYNTHETIC_PROCESS	0.0851703	0.466921	0.77208	1.1266	84	77	APOC2, APOA1, TF, IGF2, UBC, SERPINE1, F2, HAMP, ATF5, HBB, AGT, ASS1
GOBP_IMMUNE_EFFECTOR_PROCESS	0.0699301	0.413	0.772038	1.12876	69	86	SERPINA1, APOA2, APOA1, FTL, A2M, AHSG, CFB, ORM1, SERPING1, VNN1, SERPINA3, C3, F2, CFHR2, B2M, TTR, VTN, HP, C4BPA, HBB, FTH1, IFITM3
AIZARANI_LIVER_C4_EPCAM_POS_BILE_DUCT_CELLS_1	0.319345	0.816876	0.771974	1.08863	311	26	GC, AMBP, APOB, ERRFI1, C3, VTN, AGT, ITIH2, CPB2
GOBP_CELL_ACTIVATION_INVOLVED_IN_IMMUNE_RESPONSE	0.198995	0.638646	0.77169	1.11318	197	44	SERPINA1, FTL, AHSG, ORM1, VNN1, SERPINA3, C3, B2M, TTR, HP, HBB, FTH1
GOBP_REGULATION_OF_CELL_DIFFERENTIATION	0.141424	0.54731	0.77161	1.12221	140	56	APOA1, FGB, IGF2, APOB, VNN1, SERPINE1, ERRFI1, F2, B2M, HAMP, AGT, SERPINF1, FN1, IGFBP3, IL6ST
GOBP_REGULATION_OF_CELL_DEATH	0.104418	0.486367	0.77155	1.12452	103	68	ALB, FABP1, FGB, APOH, VNN1, UBC, SERPINE1, HBA2, KNG1, HRG, ATF5, HP, HBB, AGT, SERPINF1, ARG1, IGFBP3, IL6ST
LAKE_ADULT_KIDNEY_C6_PROXIMAL_TUBULE_EPITHELIAL_CELLS_FIBRINOGEN_POS_S3	0.313646	0.816876	0.771429	1.09237	307	27	SERPINA1, FGB, FTL, CYB5A, FTH1, AGT
LAKE_ADULT_KIDNEY_C8_DECENDING_THIN_LIMB	0.184369	0.620034	0.771305	1.116	183	48	SERPINA1, FTL, SERPING1, CYB5A, B2M, MT2A, FTH1, IFITM3
GOBP_REGULATION_OF_PROTEIN_KINASE_ACTIVITY	0.261398	0.741466	0.7712	1.10063	257	32	TF, IGF2, UBC, ERRFI1, ACSL1, AGT, ANG
CTTTGA_LEF1_Q2	0.257576	0.733804	0.770308	1.10196	254	36	TF, CFB, SERPINC1, VNN1, SULT2A1, CYP2E1, MT2A, ASS1
HP_ABNORMAL_HAIR_MORPHOLOGY	0.255319	0.733628	0.770294	1.10074	251	33	FTL, AHSG, CYB5A, HBA2
MANNO_MIDBRAIN_NEUROTYPES_HRGL3	0.286585	0.770906	0.770191	1.0944	281	30	TF, SCD, HBA2, TTR, F5, IGFBP2, AGT, MGST1
GOBP_REGULATION_OF_PROTEIN_PHOSPHORYLATION	0.16349	0.583367	0.770112	1.11888	162	54	APOA1, TF, IGF2, UBC, ERRFI1, C3, F2, ACSL1, VTN, HRG, AGT, FN1, ANG, IGFBP3, IL6ST
MODULE_5	0.171515	0.595358	0.769922	1.11774	170	51	SERPINA1, APOC1, CYB5A, CYP2B6, SELENOP, PLIN2, SERPINA3, ACSL1, HP
ZNF391_TARGET_GENES	0.326884	0.821853	0.769678	1.08989	320	27	APOM, UBC, GAMT
HALLMARK_HYPOXIA	0.337769	0.837326	0.769143	1.08463	329	26	ALDOB, CP, PLIN2, SERPINE1, ERRFI1, MT2A, IGFBP1, IGFBP3, KLF6
GOMF_ENZYME_BINDING	0.0719281	0.416055	0.76883	1.12475	71	92	SERPINA1, APOC2, APOA1, A2M, APOB, ALDOB, CYB5A, SERPINC1, UBC, SERPINE1, ERRFI1, CYP2E1, ATF5
FAN_EMBRYONIC_CTX_BIG_GROUPS_MICROGLIA	0.206237	0.6442	0.768761	1.10714	204	43	SERPINA1, APOC1, A2M, C3, B2M
GOBP_RESPONSE_TO_OXYGEN_CONTAINING_COMPOUND	0.0940941	0.475847	0.768713	1.12311	93	79	APOA2, FABP1, AHSG, SCD, IGF2, APOB, APOM, SERPINE1, ERRFI1, HBA2, ACSL1, CYP2E1, IGFBP2, HAMP, HP, HBB, IGFBP1, ASS1, SERPINF1, CPB2, MGST1, ARG1, UGT1A1
GOBP_PROTEIN_PHOSPHORYLATION	0.155622	0.575885	0.768472	1.1161	154	58	APOA1, TF, IGF2, UBC, ERRFI1, C3, F2, ACSL1, VTN, HRG, AGT, FN1, ANG, IGFBP3, IL6ST
HP_ABNORMAL_LIVER_MORPHOLOGY	0.209256	0.6442	0.76844	1.10668	207	43	SERPINA1, APOC2, APOA1, IGF2, APOB, ALDOB, CP, B2M, HBA2, F5, HAMP, HBB
GOBP_DEFENSE_RESPONSE_TO_OTHER_ORGANISM	0.127382	0.541096	0.76798	1.11859	126	64	FGB, TF, A2M, CFB, SERPING1, VNN1, SERPINE1, C3, F2, CFHR2, B2M, HRG, HAMP, HP, MT2A, C4BPA, IFITM3, F12, ASS1, ARG1, ANG, CFH, CCL20
GOMF_SIGNALING_RECEPTOR_BINDING	0.109218	0.499154	0.767747	1.12017	108	76	APOA2, APOA1, FGB, TF, A2M, IGF2, APOB, APOC3, SERPINE1, C3, F2, TTR, VTN, KNG1, IGFBP2, HRG, HAMP, AGT, IGFBP1
CHEN_METABOLIC_SYNDROM_NETWORK	0.195391	0.637522	0.767087	1.1099	194	48	SERPINA1, SCD, CYP2E1, VTN, KNG1, IGFBP2
HALLMARK_XENOBIOTIC_METABOLISM	0.276596	0.757855	0.766805	1.09575	272	33	FABP1, CFB, CYB5A, VNN1, SERPINE1, CYP2E1, VTN, HRG, MT2A, IGFBP1, PROS1, ITIH4, ITIH1, ARG1, GSTO1, EPHX1, RBP4, SERPINA6, TMBIM6
RODWELL_AGING_KIDNEY_UP	0.283688	0.770906	0.766648	1.09413	279	32	A2M, AMBP, CFB, SERPING1, FN1
HP_COGNITIVE_IMPAIRMENT	0.359263	0.850356	0.766257	1.07956	350	25	FTL, A2M, CP, TTR, UGT1A1, CFH
GOBP_AGING	0.359263	0.850356	0.766124	1.07937	350	25	SERPINE1, B2M, IGFBP2, HAMP, IGFBP1, ASS1, SERPINF1, ARG1
GRAESSMANN_APOPTOSIS_BY_SERUM_DEPRIVATION_UP	0.296859	0.791326	0.765756	1.09082	292	31	CFB, CP, CYP2B6, SELENOP, C3, KNG1
GOBP_APOPTOTIC_PROCESS	0.121608	0.527564	0.765728	1.11571	120	71	ALB, FABP1, FGB, APOH, VNN1, UBC, SERPINE1, KNG1, HRG, ATF5, AGT
GOBP_RESPONSE_TO_INORGANIC_SUBSTANCE	0.213855	0.648158	0.764397	1.1052	212	46	FABP1, FGB, TF, APOB, CYB5A, B2M, HBA2, CYP2E1, IGFBP2, HAMP, HP, MT2A, HBB, ASS1, SERPINF1
MIR3658	0.370522	0.865372	0.764012	1.0764	361	25	FGB, ALDOB, AADAC, PHLDA1
RTAAACA_FREAC2_01	0.285859	0.770906	0.763554	1.09229	282	36	APOA2, APOB, SELENOP, ACSL1
HP_ABNORMALITY_OF_THE_LIVER	0.209629	0.6442	0.763053	1.10777	208	51	SERPINA1, APOC2, APOA1, TF, IGF2, APOB, ALDOB, CP, B2M, HBA2, F5, HAMP, HBB
GOBP_NEURON_DIFFERENTIATION	0.34588	0.83864	0.762466	1.08223	339	29	APOA1, C3, B2M, ATF5, UQCRQ, SERPINF1, FN1
MARTENS_TRETINOIN_RESPONSE_DN	0.275479	0.75714	0.762307	1.09234	272	38	APOA2, CFB, B2M, ATF5, UQCRQ, FTH1, COX7C, SLC20A1, MGST1, PRAP1
GOBP_RESPONSE_TO_PEPTIDE	0.349949	0.841833	0.761848	1.08136	343	29	AHSG, IGF2, ERRFI1, IGFBP1, ASS1, SERPINF1, ARG1
NAKAYA_PLASMACYTOID_DENDRITIC_CELL_FLUMIST_AGE_18_50YO_7DY_DN	0.288597	0.773966	0.761	1.08997	285	37	APOC2, TF, IGF2, APOM, CYP2B6, SERPINE1, HBA2, CYP2E1, SERPIND1, F12, ITIH2, FGL1, CYP2A6, ITIH4, FN1, CYP2C8, IL6ST
ACEVEDO_LIVER_CANCER_DN	0.141283	0.54731	0.760616	1.1094	140	75	APOA2, APOA1, SCD, AMBP, IGF2, APOB, ORM1, ALDOB, VNN1, PLIN2, SERPINE1, SPP2, C3, TTR, CYP2E1, VTN, KNG1, HAMP, ATF5, MT2A, AGT, F12, SLC20A1, SERPINF1, ITIH2, ITIH1, CYP2C8, ARG1, IGFBP3
GOBP_POSITIVE_REGULATION_OF_DEVELOPMENTAL_PROCESS	0.203611	0.641265	0.760534	1.10433	202	53	APOA1, FGB, IGF2, APOB, VNN1, SERPINE1, C3, B2M, HAMP, AGT, SERPINF1, FN1, IGFBP3, IL6ST
GOBP_POSITIVE_REGULATION_OF_PROTEIN_PHOSPHORYLATION	0.319149	0.816876	0.760452	1.08529	314	32	TF, IGF2, UBC, C3, F2, ACSL1, VTN, AGT, ANG, IL6ST
ZNF175_TARGET_GENES	0.364562	0.858078	0.760286	1.07659	357	27	CP, UBC, COX7C
GOBP_HUMORAL_IMMUNE_RESPONSE	0.318136	0.816876	0.760245	1.08638	313	33	FGB, TF, A2M, CFB, SERPING1, C3, F2, CFHR2, VTN, HRG, C4BPA, PROS1, CPB2, ANG, CFH
FAN_OVARY_CL3_MATURE_CUMULUS_GRANULOSA_CELL_1	0.304348	0.804023	0.760108	1.08758	300	34	APOA1, SCD, SELENOP, IGFBP2, UQCRQ, COX7C
GOBP_CELL_PROJECTION_ORGANIZATION	0.33232	0.8308	0.759921	1.08251	327	31	APOA1, B2M, HRG, SERPINF1, FN1
TRAVAGLINI_LUNG_MESOTHELIAL_CELL	0.180542	0.614536	0.759355	1.10436	179	61	SERPINA1, APOC1, APOA1, CFB, CYB5A, PLIN2, SERPINE1, ERRFI1, C3, B2M, VTN, UQCRQ, HP, MT2A, COX7C, IGFBP1, AADAC, SLC20A1
AIZARANI_LIVER_C30_HEPATOCYTES_4	0.29667	0.791326	0.759294	1.08753	293	37	A2M, ITIH3, CP, CYP2B6, AFM, ERRFI1, F5, ACSL1, IGFBP1, F12, ITIH1, CYP2C8, ARG1, CFH, CYP3A5, KLF6, LEPR
ZNF592_TARGET_GENES	0.23494	0.69077	0.75843	1.09695	233	49	CFB, CP, SERPINE1, ATF5, UQCRQ
KRIEG_HYPOXIA_NOT_VIA_KDM3A	0.349593	0.841833	0.757528	1.07641	343	30	SCD, CP, PLIN2, ANG, IGFBP3, KLF6, SLC38A2
GOBP_CYTOSKELETON_ORGANIZATION	0.262312	0.74168	0.757525	1.09275	260	44	APOA1, TF, HRG, ATF5
TRAVAGLINI_LUNG_BRONCHIAL_VESSEL_2_CELL	0.321212	0.816876	0.757427	1.08353	317	36	A2M, CP, UBC, MT2A, IFITM3, FN1
GOBP_RESPONSE_TO_PEPTIDE_HORMONE	0.384852	0.884494	0.757167	1.06775	375	26	AHSG, IGF2, ERRFI1, IGFBP1, ASS1, ARG1
GOBP_NEGATIVE_REGULATION_OF_GENE_EXPRESSION	0.246988	0.719027	0.756988	1.09486	245	49	APOA2, APOA1, ORM1, UBC, SERPINE1, ERRFI1, F2, SERPINF1, CPB2, FN1, ARG1, ANG
HP_HEPATOMEGALY	0.326263	0.821853	0.756968	1.08287	322	36	SERPINA1, APOC2, APOA1, IGF2, ALDOB, B2M, HBA2, F5, HAMP, HBB
GOBP_POSITIVE_REGULATION_OF_TRANSCRIPTION_BY_RNA_POLYMERASE_II	0.279678	0.763935	0.756898	1.09006	277	43	IGF2, UBC, SERPINE1, HAMP, ATF5
TRAVAGLINI_LUNG_MACROPHAGE_CELL	0.37665	0.874895	0.756832	1.07391	370	28	SERPINA1, APOC1, FTL, SERPING1, ACSL1, IGFBP2, FTH1, MGST1, FN1
GOBP_LEUKOCYTE_MEDIATED_IMMUNITY	0.202811	0.641028	0.756825	1.09993	201	59	SERPINA1, FTL, AHSG, ORM1, SERPING1, VNN1, SERPINA3, C3, F2, B2M, TTR, HP, C4BPA, HBB, FTH1
REACTOME_ADAPTIVE_IMMUNE_SYSTEM	0.400205	0.897109	0.756744	1.06616	390	25	FGB, UBC, C3, B2M
GOBP_TRANSMEMBRANE_TRANSPORT	0.267337	0.750068	0.756313	1.091	265	44	APOA1, GC, CYB5A, UBC, C3, F2, ACSL1, HAMP, COX7C, SLC20A1
RUTELLA_RESPONSE_TO_CSF2RB_AND_IL4_UP	0.380711	0.87971	0.756201	1.07302	374	28	APOC1, SCD, CYB5A, SERPINE1, FTH1, SERPINF1
GOBP_CATION_TRANSPORT	0.317861	0.816876	0.756052	1.08289	314	37	FTL, TF, CP, CYB5A, F2, B2M, HRG, HAMP, FTH1, COX7C, SLC20A1, ARG1, GSTO1
GOBP_RESPONSE_TO_BIOTIC_STIMULUS	0.133866	0.541096	0.755352	1.10407	133	90	FGB, TF, A2M, APOB, CFB, SERPING1, VNN1, SERPINE1, C3, F2, CFHR2, B2M, CYP2E1, HRG, HAMP, HP, MT2A, C4BPA, IFITM3, F12, ASS1, MGST1, ARG1, ANG, UGT1A1, CFH, CCL20
ZNF766_TARGET_GENES	0.335693	0.834517	0.754889	1.08007	331	35	ALB, CP, VTN, COX7C
HP_INVOLUNTARY_MOVEMENTS	0.345804	0.83864	0.754725	1.07988	341	34	FTL, CP, CYB5A, TTR, UQCRQ, UGT1A1
RUTELLA_RESPONSE_TO_HGF_VS_CSF2RB_AND_IL4_UP	0.387589	0.884494	0.754242	1.07056	380	29	APOC1, SCD, VNN1, PLIN2, SERPINE1, C3, MT2A, FTH1
FAN_EMBRYONIC_CTX_OLIG	0.404061	0.900305	0.752843	1.06825	397	28	TF, SCD, ERRFI1, ACSL1, IL6ST, A1BG
ZAK_PBMC_MRKAD5_HIV_1_GAG_POL_NEF_AGE_20_50YO_1DY_UP	0.238716	0.699549	0.752103	1.09298	237	57	SERPINA1, CFB, SERPING1, UBC, ACSL1, ATF5, HP, MT2A, IFITM3, SLC20A1
GOMF_PROTEIN_HOMODIMERIZATION_ACTIVITY	0.375887	0.874895	0.751963	1.07117	370	31	APOA2, AMBP, B2M, ANG, UGT1A1, PON1, PON3
PAX3_TARGET_GENES	0.404883	0.900305	0.751742	1.06701	397	29	ALB, UBC, PROS1, ASS1, ITIH4, MGST1, FN1, UGT1A1
DANG_REGULATED_BY_MYC_DN	0.419652	0.91878	0.751682	1.05903	409	25	ALB, FTL, A2M, CFB, SERPINE1, ERRFI1, ACSL1, FTH1
MANNO_MIDBRAIN_NEUROTYPES_HRGL2B	0.41044	0.909063	0.751438	1.05967	400	26	TF, SCD, SELENOP, HBA2, IGFBP2, HBB, MGST1, DBI
BLALOCK_ALZHEIMERS_DISEASE_UP	0.176176	0.605335	0.751422	1.09704	175	80	APOC1, FTL, TF, CP, SERPING1, SELENOP, AFM, SERPINA3, CFHR2, ACSL1, ATF5, MT2A, FTH1, FGL1, ITIH4, ANG, IL6ST
GOBP_POSITIVE_REGULATION_OF_PROTEIN_MODIFICATION_PROCESS	0.339051	0.837418	0.750595	1.07556	335	38	TF, IGF2, UBC, C3, F2, ACSL1, VTN, AGT, ANG, IL6ST
ZNF7_TARGET_GENES	0.381966	0.880311	0.750095	1.06851	376	31	APOA2, FTL, SELENOP, CYP2C8, ANG, PHLDA1, EPHX1, CTSB, ACSL3, ST6GAL1
GOBP_POSITIVE_REGULATION_OF_INTRACELLULAR_SIGNAL_TRANSDUCTION	0.34107	0.838463	0.749543	1.07405	337	38	APOA1, FGB, TF, IGF2, UBC, F2, AGT, SLC20A1, FN1, IGFBP3, CCL20
TRAVAGLINI_LUNG_CAPILLARY_INTERMEDIATE_2_CELL	0.323944	0.821462	0.748946	1.0786	321	43	FTL, CYB5A, B2M, UQCRQ, MT2A, FTH1, COX7C, IFITM3, DBI, CCL20
GOBP_REGULATION_OF_CELL_ACTIVATION	0.42784	0.923453	0.748691	1.05579	417	26	IGF2, VNN1, F2, IGFBP2, HRG, HAMP, FGL1, ARG1, IL6ST, IGKC
THAKAR_PBMC_INACTIVATED_INFLUENZA_AGE_21_30YO_RESPONDERS_7DY_DN	0.425662	0.923311	0.748671	1.06015	417	27	SERPINA1, KLF6
GOBP_POSITIVE_REGULATION_OF_ION_TRANSPORT	0.404472	0.900305	0.74826	1.06324	397	30	APOA1, FGB, C3, F2, ACSL1, ANG, DBI, GSTO1, PON1, RBP4
GOBP_MYELOID_LEUKOCYTE_ACTIVATION	0.298193	0.792494	0.747887	1.08133	296	46	SERPINA1, FTL, AHSG, ORM1, VNN1, SERPINA3, C3, B2M, TTR, HAMP, HP, HBB, FTH1
GOBP_BLOOD_VESSEL_MORPHOGENESIS	0.390071	0.885161	0.747753	1.06853	384	33	APOH, APOB, SERPINE1, C3, HRG, SERPINF1, FN1, ANG, LRG1, LEPR
GOBP_REGULATION_OF_IMMUNE_EFFECTOR_PROCESS	0.330986	0.829809	0.747625	1.0767	328	43	APOA2, APOA1, A2M, CFB, SERPING1, C3, F2, CFHR2, B2M, VTN, C4BPA, PROS1, CPB2, ARG1, CFH, DNASE1L3, IGKC, RBP4
HP_ABNORMAL_CARDIOVASCULAR_SYSTEM_PHYSIOLOGY	0.202811	0.641028	0.747469	1.08906	201	73	ALB, APOA1, FGB, TF, APOB, CFB, ALDOB, CP, SERPING1, SERPINC1, SERPINE1, C3, F2, B2M, HBA2, TTR, F5, HAMP, HBB, AGT, PROS1
GOBP_CELL_CELL_SIGNALING	0.388271	0.884494	0.746793	1.06853	383	34	FGB, UBC, C3, IGFBP2, AGT, IGFBP1
GOBP_ION_HOMEOSTASIS	0.430457	0.924646	0.746665	1.05949	423	28	FTL, TF, CP, F2, B2M, KNG1, HAMP, MT2A, FTH1, AGT
GOBP_LYMPHOCYTE_ACTIVATION	0.440123	0.935766	0.746216	1.05132	429	25	IGF2, VNN1, B2M, IGFBP2, FGL1, ARG1, IL6ST, KLF6, IGKC, LEPR
HP_ABNORMAL_CELLULAR_PHENOTYPE	0.436548	0.932713	0.746044	1.05861	429	28	ALB, B2M, IL6ST, IGKC, LEPR
HP_ABNORMAL_SYSTEMIC_ARTERIAL_MORPHOLOGY	0.441146	0.935766	0.745721	1.05063	430	25	APOA2, APOB, SERPIND1
GOBP_POSITIVE_REGULATION_OF_CELL_POPULATION_PROLIFERATION	0.399189	0.897109	0.745251	1.06495	393	33	IGF2, F2, IGFBP2, AGT, FN1, ARG1, ANG, IL6ST, LRG1
GOBP_CELLULAR_RESPONSE_TO_OXYGEN_CONTAINING_COMPOUND	0.320963	0.816876	0.744118	1.07843	319	50	FABP1, AHSG, IGF2, SERPINE1, ERRFI1, HAMP, IGFBP1, ASS1, SERPINF1, CPB2, MGST1, ARG1, UGT1A1
MODULE_47	0.443193	0.936101	0.744097	1.04932	432	26	APOA1, SERPING1, SELENOP, SERPINE1, SERPINF1, FN1, IGFBP3
HP_UNUSUAL_INFECTION	0.380424	0.87971	0.744093	1.06576	376	37	ALB, TF, CFB, C3, B2M, HBB, IL6ST, CFH, DNASE1L3, IGKC, LEPR
GOBP_RESPONSE_TO_EXTRACELLULAR_STIMULUS	0.399393	0.897109	0.743428	1.06371	394	34	ALB, APOA1, SERPINC1, ACSL1, IGFBP2, HAMP, ASS1, ARG1, UGT1A1
GOBP_POSITIVE_REGULATION_OF_IMMUNE_SYSTEM_PROCESS	0.285141	0.770906	0.743384	1.0804	283	59	A2M, IGF2, CFB, SERPING1, VNN1, SERPINE1, C3, F2, CFHR2, B2M, VTN, IGFBP2, HRG, HAMP, C4BPA, PROS1, CPB2, ARG1, IL6ST, CFH, CCL20, IGKC, RBP4
BOQUEST_STEM_CELL_CULTURED_VS_FRESH_UP	0.400404	0.897109	0.743328	1.06357	395	34	APOC1, A2M, SELENOP, SERPINA3, SERPINE1, CFHR2, ATF5, SERPINF1, FN1, ANG, CFH, KLF6
HP_ABNORMALITY_OF_HUMORAL_IMMUNITY	0.451382	0.943041	0.743224	1.04808	440	26	ALB, CFB, C3, B2M, IL6ST, CFH, DNASE1L3, IGKC
HP_ABNORMALITY_OF_THE_URINARY_SYSTEM_PHYSIOLOGY	0.343719	0.83864	0.742674	1.07132	341	44	SERPINA1, APOA1, CFB, ALDOB, C3, F2, B2M, TTR, F5, HBB, AGT, ASS1, FN1, ARG1, CFH
GOBP_RESPONSE_TO_LIPID	0.370594	0.865372	0.741637	1.06628	367	41	SCD, APOB, SERPINE1, ERRFI1, ACSL1, IGFBP2, HAMP, ASS1, SERPINF1, MGST1, ARG1, UGT1A1, PON1, RBP4
GOCC_ORGANELLE_SUBCOMPARTMENT	0.271543	0.751912	0.740088	1.0795	270	65	SERPINA1, SCD, APOB, CYB5A, CYP2B6, UBC, B2M, F5, ACSL1, CYP2E1, AADAC, UGT2B10, PROS1, CYP2A6, MGST1, CYP2C8, CYP3A7, UGT1A1, CYP3A5, EPHX1
HP_ABNORMALITY_OF_COORDINATION	0.447154	0.940654	0.739828	1.05125	439	30	FTL, APOB, CP, TTR, UQCRQ, ASS1, ARG1, DNASE1L3
HP_ABNORMALITY_OF_THE_SPLEEN	0.4739	0.951023	0.739582	1.04198	462	25	APOC2, APOA1, FGB, B2M, HBA2, F5, HAMP, HBB
GOMF_PROTEIN_DIMERIZATION_ACTIVITY	0.418605	0.91878	0.739203	1.05767	413	34	APOA2, AMBP, B2M, ANG, UGT1A1, PON1, PON3
TRAVAGLINI_LUNG_NEUTROPHIL_CELL	0.470829	0.951023	0.739032	1.04217	459	26	FTL, ACSL1, FTH1, IFITM3, ARG1, LRG1
GOBP_REGULATION_OF_PROTEIN_LOCALIZATION	0.462944	0.951023	0.738452	1.04783	455	28	FGB, F2, ANG, RBP4, ACSL3
HP_ABNORMALITY_OF_URINE_HOMEOSTASIS	0.43465	0.931394	0.738415	1.05383	428	32	APOA1, CFB, ALDOB, C3, F2, B2M, F5, HBB, ASS1, FN1, ARG1, CFH, DNASE1L3
GOBP_REGULATION_OF_MULTICELLULAR_ORGANISMAL_DEVELOPMENT	0.355422	0.847839	0.738409	1.06763	353	46	APOH, AHSG, VNN1, SERPINE1, ERRFI1, C3, F2, B2M, HRG, HAMP, SERPINF1, FN1, IL6ST, LRG1, RBP4
FLECHNER_BIOPSY_KIDNEY_TRANSPLANT_REJECTED_VS_OK_DN	0.35005	0.841833	0.737541	1.0711	348	52	ALB, FABP1, APOH, ALDOB, APOM, CYB5A, AFM, KNG1, IGFBP2, UQCRQ
GOBP_BIOLOGICAL_PROCESS_INVOLVED_IN_SYMBIOTIC_INTERACTION	0.342026	0.838485	0.73648	1.06917	340	55	APOA2, AMBP, UBC, F2, CFHR2, B2M, HRG, IFITM3, SLC20A1, FN1, ARG1, IL6ST, CFH
GOBP_COMPLEMENT_ACTIVATION	0.481064	0.952443	0.736136	1.03809	469	26	A2M, CFB, SERPING1, C3, F2, CFHR2, VTN, C4BPA, PROS1, CPB2, CFH
GOCC_NUCLEOLUS	0.487206	0.955595	0.736089	1.03706	475	25	SCD, ANG, PHLDA1, KLF6
LCORL_TARGET_GENES	0.46999	0.951023	0.735873	1.04449	461	29	AHSG, SCD, F12, FN1
HP_GAIT_DISTURBANCE	0.455927	0.949401	0.735255	1.04737	449	31	FTL, CP, UQCRQ, FN1, ARG1
HP_INCREASED_BLOOD_PRESSURE	0.485159	0.955595	0.735252	1.03684	473	26	APOA1, APOB, CFB, C3, B2M, F5, HBB, AGT, FN1, CFH, CYP3A5
HP_ABNORMALITY_OF_THE_LYMPHATIC_SYSTEM	0.472024	0.951023	0.734926	1.04314	463	29	APOC2, APOA1, FGB, B2M, HBA2, F5, HAMP, HBB
TTANTCA_UNKNOWN	0.470051	0.951023	0.734887	1.04278	462	28	GC, ERRFI1, HBA2, TTR, C4BPA, ITIH2
TGACCTY_ERR1_Q2	0.410876	0.909063	0.734572	1.05548	407	40	TF, SERPINC1, ERRFI1, F2, HP
GOBP_REGULATION_OF_IMMUNE_SYSTEM_PROCESS	0.257742	0.733804	0.734209	1.07353	257	84	APOA2, APOA1, A2M, AMBP, IGF2, CFB, ORM1, SERPING1, VNN1, SERPINE1, C3, F2, CFHR2, B2M, VTN, IGFBP2, HRG, HAMP, C4BPA
GOBP_RESPONSE_TO_OXIDATIVE_STRESS	0.470051	0.951023	0.734196	1.04179	462	28	FABP1, SELENOP, VNN1, HBA2, CYP2E1, HP, HBB, MGST1, ARG1
GSE37301_RAG2_KO_VS_RAG2_AND_ETS1_KO_NK_CELL_UP	0.437374	0.932713	0.734031	1.05006	432	36	GC, FGB, A2M, AMBP, ITIH3, ORM1, SERPING1, C3, CFHR2, B2M, HBA2, HRG, HBB, PROS1, ITIH4, ITIH1, CYP3A7, ANG, CFH
GOBP_REGULATION_OF_CELLULAR_COMPONENT_BIOGENESIS	0.493347	0.955595	0.733797	1.03383	481	25	APOA1, HRG, AGT
HP_ABNORMAL_ERYTHROCYTE_MORPHOLOGY	0.472561	0.951023	0.733101	1.0417	464	30	APOA1, TF, APOB, CFB, CP, CYB5A, C3, F2, HBA2, HAMP, HBB
GOBP_SUPRAMOLECULAR_FIBER_ORGANIZATION	0.462006	0.951023	0.732791	1.04715	455	33	APOA1, TF, B2M
RUBENSTEIN_SKELETAL_MUSCLE_MYELOID_CELLS	0.421796	0.91878	0.732787	1.05189	417	39	SERPINA1, FTL, FTH1, COX7C
GOMF_PROTEIN_CONTAINING_COMPLEX_BINDING	0.345035	0.83864	0.732556	1.06511	343	62	APOA2, APOA1, AMBP, IGF2, TTR, VTN, HRG
RYBP_TARGET_GENES	0.388778	0.884494	0.732459	1.05987	387	47	SCD, IGF2, UBC, IGFBP2, ANG, IGFBP3, DBI, EPHX1
ACEVEDO_LIVER_TUMOR_VS_NORMAL_ADJACENT_TISSUE_DN	0.447475	0.940654	0.732308	1.04759	442	36	A2M, IGF2, ITIH3, ALDOB, VNN1, PLIN2, AFM, SPP2, C3, CYP2E1, HAMP, ATF5, MT2A, F12, FGL1, CYP3A7, ARG1, IGFBP3, CYP3A5, DNASE1L3, PON1
MODULE_75	0.413481	0.912545	0.732234	1.05445	410	42	FGB, IGF2, CFB, ORM1, SERPING1, SELENOP, C3, F2, B2M, VTN, HP, C4BPA, IFITM3, SERPINF1, FN1, IL6ST, CFH, CCL20, KLF6, EPHX1
GOBP_TUBE_DEVELOPMENT	0.39759	0.897109	0.732186	1.05863	395	46	APOH, APOB, SERPINE1, ERRFI1, C3, HRG, AGT, ASS1, SERPINF1, FN1, ARG1, ANG, IL6ST, LRG1, RBP4, LEPR
GOBP_CELLULAR_RESPONSE_TO_NITROGEN_COMPOUND	0.480163	0.952443	0.732083	1.03911	471	29	AHSG, IGF2, ERRFI1, IGFBP1, ASS1, ARG1
HP_ABNORMAL_URINE_METABOLITE_LEVEL	0.501535	0.959221	0.73171	1.03185	489	26	APOA1, CFB, ALDOB, C3, B2M, ASS1, FN1, ARG1, CFH, DNASE1L3
HP_ABNORMAL_ABDOMEN_MORPHOLOGY	0.416499	0.916919	0.73164	1.05359	413	42	SERPINA1, APOC2, APOA1, IGF2, ALDOB, B2M, HBA2, F5, HAMP, HBB
GOBP_TUBE_MORPHOGENESIS	0.441978	0.935766	0.731507	1.04773	437	37	APOH, APOB, SERPINE1, C3, HRG, AGT, SERPINF1, FN1, ANG, LRG1, LEPR
CAIRO_HEPATOBLASTOMA_CLASSES_DN	0.503582	0.959221	0.731176	1.03109	491	26	GC, SERPING1, CYP2B6, AFM, B2M, CYP2E1, UQCRQ, AADAC, ITIH4, IL6ST, DNASE1L3, PON1
GOBP_INNATE_IMMUNE_RESPONSE	0.368104	0.864118	0.730287	1.06102	366	54	FGB, A2M, CFB, SERPING1, VNN1, C3, B2M, MT2A, C4BPA, IFITM3, F12, ASS1, ARG1, ANG, CFH, CCL20
GOBP_APOPTOTIC_SIGNALING_PATHWAY	0.509724	0.959799	0.73015	1.02965	497	26	FGB, VNN1, SERPINE1, AGT
GOBP_RESPONSE_TO_ORGANIC_CYCLIC_COMPOUND	0.422535	0.91878	0.730018	1.05126	419	42	APOB, PLIN2, ERRFI1, ACSL1, IGFBP2, HAMP, ASS1, SERPINF1, ARG1, UGT1A1
HP_ABNORMALITY_OF_THE_LOWER_URINARY_TRACT	0.509724	0.959799	0.729997	1.02943	497	26	IGF2, CYB5A, HBA2, TTR
HP_ABNORMALITY_OF_THE_CEREBRAL_VASCULATURE	0.473151	0.951023	0.729763	1.04149	466	32	FGB, APOB, SERPINE1, F2, TTR, F5, HBB, PROS1, ASS1, FN1, CFH
MOOTHA_MITOCHONDRIA	0.511771	0.960853	0.729303	1.0275	499	25	CYB5A, ACSL1, CYP2E1, COX7C, UQCRB, GATM, ATP5ME
GOBP_DEVELOPMENTAL_PROCESS_INVOLVED_IN_REPRODUCTION	0.512794	0.960853	0.728594	1.02745	500	26	IGF2, APOB, C3, SERPINF1, MGST1, ANG, RBP4
HARALAMBIEVA_PBMC_M_M_R_II_AGE_11_22YO_VACCINATED_VS_UNVACCINATED_7YR_UP	0.475228	0.95153	0.727711	1.04118	469	35	CFB, SERPING1, ACSL1, ATF5, MT2A, IFITM3, ITIH4, ITIH1, IGFBP3, KLF6, DNASE1L3, HBD
GOBP_ACTIVATION_OF_IMMUNE_RESPONSE	0.470707	0.951023	0.727651	1.04093	465	36	A2M, CFB, SERPING1, C3, F2, CFHR2, VTN, C4BPA, PROS1, CPB2, CFH
GOBP_GENERATION_OF_PRECURSOR_METABOLITES_AND_ENERGY	0.498474	0.959221	0.72743	1.0325	489	29	IGF2, ALDOB, CYB5A, UQCRQ, COX7C, IL6ST, LEPR
GOBP_CELL_POPULATION_PROLIFERATION	0.339698	0.837418	0.727241	1.05963	337	71	APOA1, APOH, IGF2, ERRFI1, F2, B2M, IGFBP2, HRG, ATF5, FTH1, AGT, SERPINF1, FGL1, CPB2, FN1, ARG1, ANG, IGFBP3, IL6ST, LRG1, RBP4, LEPR
HP_ABNORMAL_REFLEX	0.47725	0.952443	0.727016	1.04023	471	34	FTL, APOB, TTR, UQCRQ
GOBP_REGULATION_OF_PROTEIN_MODIFICATION_PROCESS	0.353769	0.846177	0.726967	1.05912	351	69	APOA1, TF, IGF2, UBC, ERRFI1, C3, F2, ACSL1, VTN, HRG, AGT, FN1, ANG, IGFBP3, IL6ST, DBI
MENON_FETAL_KIDNEY_7_LOOPOF_HENLE_CELLS_DISTAL	0.503561	0.959221	0.726013	1.03049	494	29	FTL, KNG1, UQCRQ, COX7C, TMBIM6, UQCRB, ATP5ME
HP_GENERALIZED_ABNORMALITY_OF_SKIN	0.428858	0.923453	0.725826	1.05027	427	47	SERPINA1, ALDOB, SERPING1, CYB5A, SERPINE1, F2, HBA2, F5, HBB, F12, PROS1
GOCC_SIDE_OF_MEMBRANE	0.492401	0.955595	0.725527	1.03351	485	31	FGB, TF, ERRFI1, F2, B2M
GOBP_RESPONSE_TO_METAL_ION	0.492401	0.955595	0.725286	1.03317	485	31	FGB, TF, CYB5A, B2M, IGFBP2, HAMP, MT2A, ASS1, SERPINF1, ARG1
HP_ABNORMALITY_OF_BLOOD_CIRCULATION	0.527124	0.964674	0.725203	1.02267	514	26	FGB, ALDOB, SERPINE1, F2, B2M, F5, PROS1, FN1, CFH
HP_ABNORMALITY_OF_VISION	0.505081	0.959221	0.724576	1.02958	496	30	APOA1, AHSG, TTR, PROS1, CFH, RBP4
GOZGIT_ESR1_TARGETS_DN	0.493414	0.955595	0.724434	1.03521	486	33	SERPINA1, CFB, CP, SERPINA3, MT2A, FTH1
HP_ABNORMALITY_OF_THE_OUTER_EAR	0.531218	0.964674	0.724039	1.02103	518	26	AHSG, IGF2, HBA2
ZBTB12_TARGET_GENES	0.499493	0.959221	0.723664	1.03278	492	32	UBC, ATF5, LEPR
OSMAN_BLOOD_CHAD63_KH_AGE_18_50YO_HIGH_DOSE_SUBJECTS_24HR_UP	0.351703	0.843516	0.723399	1.05512	350	75	SERPINA1, FTL, CFB, SERPING1, C3, B2M, ACSL1, ATF5, MT2A, IFITM3, SLC20A1
GOMF_OXIDOREDUCTASE_ACTIVITY	0.463783	0.951023	0.723355	1.04175	460	43	SCD, CP, CYB5A, CYP2B6, HBA2, CYP2E1, UQCRQ, HBB, FTH1, COX7C, CYP2A6, MGST1, CYP2C8, CYP3A7, GSTO1, CYP3A5, HBD
MODULE_46	0.469285	0.951023	0.723191	1.03912	465	40	FGB, IGF2, CFB, ORM1, SERPING1, C3, F2, B2M, VTN, HP, C4BPA, IFITM3, SERPINF1, FN1, IL6ST, CFH, CCL20, KLF6
FAN_OVARY_CL10_PUTATIVE_EARLY_ATRESIA_GRANULOSA_CELL	0.504559	0.959221	0.722708	1.03142	497	32	APOA1, UQCRQ, COX7C, DBI
GARY_CD5_TARGETS_UP	0.517803	0.961944	0.722499	1.02551	508	29	SCD, LEPR, SLC38A2, SAT1, DHCR7
LEE_LIVER_CANCER_SURVIVAL_UP	0.519309	0.961944	0.721389	1.02505	510	30	SERPING1, SERPINC1, APOC3, SULT2A1, ACSL1, SERPIND1, KNG1, F12, SERPINF1, CPB2, ITIH1
HP_ABNORMALITY_OF_BLOOD_AND_BLOOD_FORMING_TISSUES	0.38593	0.884494	0.721025	1.05025	383	70	APOA1, FGB, TF, APOB, CFB, ALDOB, CP, CYB5A, SERPINC1, SERPINE1, C3, F2, B2M, HBA2, F5, SERPIND1, HRG, HAMP, HBB, F12, PROS1, CYP2A6, FN1
TRAVAGLINI_LUNG_ALVEOLAR_EPITHELIAL_TYPE_1_CELL	0.507599	0.959799	0.72101	1.029	500	32	UBC, ERRFI1, B2M, MT2A, PROS1, FN1, KLF6
MURARO_PANCREAS_BETA_CELL	0.473843	0.951023	0.720328	1.0373	470	42	FTL, SCD, UBC, ERRFI1, MT2A, FTH1
GOBP_POSITIVE_REGULATION_OF_IMMUNE_RESPONSE	0.451807	0.943041	0.720088	1.04114	449	46	A2M, CFB, SERPING1, C3, F2, CFHR2, B2M, VTN, HRG, C4BPA, PROS1, CPB2, IL6ST, CFH
SALL4_TARGET_GENES	0.427282	0.923453	0.719926	1.04704	425	56	CP, SELENOP, UBC, ERRFI1, ACSL1, KLF6, LEPR, TMBIM6, RIDA
GOBP_CELL_ACTIVATION	0.359359	0.850356	0.719158	1.05071	358	79	SERPINA1, FGB, FTL, AHSG, IGF2, ORM1, VNN1, SERPINA3, C3, F2, B2M, TTR, IGFBP2, HRG, HAMP, HP, HBB, FTH1, FGL1, MGST1, FN1, ARG1, IL6ST, A1BG, KLF6, DNASE1L3, LRG1, IGKC, LEPR
GOBP_RESPONSE_TO_TOXIC_SUBSTANCE	0.53252	0.964674	0.718214	1.02054	523	30	ALB, FABP1, APOM, HBA2, HP, MT2A, HBB, ASS1, MGST1, ARG1, GSTO1, EPHX1, PON1, HBD, PON3
SWEET_LUNG_CANCER_KRAS_DN	0.493454	0.955595	0.718094	1.03244	489	41	ALDOB, CP, SERPING1, CYP2B6, SERPINA3, C3, ACSL1, CYP2E1, IGFBP2, HP, IFITM3, CYP2A6, IL6ST, CFH, PON1, HBD, LEPR
GOBP_VASCULATURE_DEVELOPMENT	0.493454	0.955595	0.717953	1.03223	489	41	APOH, APOB, SERPINE1, ERRFI1, C3, HRG, SERPINF1, FN1, ANG, LRG1, LEPR
GOCC_NUCLEAR_OUTER_MEMBRANE_ENDOPLASMIC_RETICULUM_MEMBRANE_NETWORK	0.451354	0.943041	0.717211	1.04158	449	52	SCD, APOB, CYB5A, CYP2B6, UBC, B2M, ACSL1, CYP2E1, AADAC, UGT2B10, PROS1, CYP2A6, MGST1, CYP2C8, CYP3A7, UGT1A1, CYP3A5, EPHX1
MODULE_19	0.496475	0.959221	0.717032	1.03091	492	41	APOC1, IGF2, CYB5A, SELENOP, PLIN2, VTN, AADAC
LEE_BMP2_TARGETS_UP	0.517172	0.961944	0.715931	1.02417	511	36	SERPINA1, CP, SERPING1, F5, VTN
GOCC_MEMBRANE_PROTEIN_COMPLEX	0.536981	0.964674	0.715521	1.01926	529	31	TF, B2M, VTN, UQCRQ, COX7C, IL6ST
ZHONG_PFC_MAJOR_TYPES_ASTROCYTES	0.535025	0.964674	0.715366	1.01507	526	28	SCD, B2M, MT2A, IFITM3, AGT, DBI
KOINUMA_TARGETS_OF_SMAD2_OR_SMAD3	0.542683	0.964674	0.714578	1.01538	533	30	UBC, SERPINE1, MT2A, SLC20A1, IGFBP3, KLF6, SLC38A2, SAT1, CNIH1
HP_ABNORMAL_EYELID_MORPHOLOGY	0.524772	0.964674	0.71425	1.02196	518	34	APOA2, APOB, HBA2, HBB
FAN_OVARY_CL14_MATURE_SMOOTH_MUSCLE_CELL	0.47342	0.951023	0.714054	1.03485	471	50	A2M, SERPING1, UQCRQ, MT2A, IFITM3, DBI
GOMF_CELL_ADHESION_MOLECULE_BINDING	0.530839	0.964674	0.713731	1.02118	524	35	FGB, IGF2, VTN, FN1
BERENJENO_TRANSFORMED_BY_RHOA_UP	0.547304	0.964674	0.713256	1.01239	537	29	IGF2, SERPINE1, ERRFI1, GSTO1, PHLDA1
HP_NEUROLOGICAL_SPEECH_IMPAIRMENT	0.533873	0.964674	0.711642	1.01819	527	35	FTL, CP, HBA2, TTR, UQCRQ, ARG1, CFH
GOBP_ENZYME_LINKED_RECEPTOR_PROTEIN_SIGNALING_PATHWAY	0.479438	0.952443	0.711045	1.03227	477	51	TF, AHSG, IGF2, UBC, ERRFI1, VTN, IGFBP2, HRG, AGT, IGFBP1
HP_FAILURE_TO_THRIVE	0.531786	0.964674	0.710805	1.01808	526	37	IGF2, ALDOB, CYB5A, HBA2, HBB, ASS1
GOBP_ANIMAL_ORGAN_MORPHOGENESIS	0.556911	0.964674	0.710503	1.00958	547	30	IGF2, SERPINE1, ERRFI1, AGT, FGL1, CPB2, ARG1, RBP4
GOBP_ANATOMICAL_STRUCTURE_FORMATION_INVOLVED_IN_MORPHOGENESIS	0.503518	0.959221	0.710383	1.0265	500	45	APOH, SERPINE1, C3, VTN, HRG, SERPINF1, FN1, ANG, LRG1, RBP4, LEPR
GOBP_SMALL_MOLECULE_CATABOLIC_PROCESS	0.5611	0.964674	0.710322	1.00584	550	27	FABP1, ALDOB, SULT2A1, ARG1, PON1, PON3, PCBD1, RIDA
RUTELLA_RESPONSE_TO_HGF_UP	0.541962	0.964674	0.70966	1.01536	535	35	APOC1, SCD, CYB5A, VNN1, SERPINE1, C3, MT2A, FTH1, SERPINF1
GOBP_DEVELOPMENTAL_GROWTH	0.576254	0.964674	0.709628	1.00071	562	26	IGF2, HAMP, ATF5, IGFBP1, FN1, RBP4, LEPR
MODULE_64	0.556345	0.964674	0.709123	1.00622	547	28	APOH, IGF2, APOB, C3, B2M, AGT, IL6ST, CCL20
DESERT_PERIPORTAL_HEPATOCELLULAR_CARCINOMA_SUBCLASS_UP	0.546099	0.964674	0.708635	1.01263	538	33	APOA1, ALDOB, AFM, SPP2, ACSL1, HRG, HAMP, ASS1, ITIH4, CYP2C8, ARG1, DNASE1L3, PON1, RIDA, SAA4, SLCO1B1
MARTINEZ_RB1_AND_TP53_TARGETS_DN	0.562564	0.964674	0.708495	1.00563	552	29	UBC, ERRFI1, IGFBP2, EPHX1
HP_ABNORMAL_BLEEDING	0.53885	0.964674	0.708278	1.01671	533	39	FGB, ALDOB, SERPINE1, F2, B2M, HBA2, F5, PROS1, FN1, CFH
HARALAMBIEVA_PBMC_FLUARIX_AGE_50_74YO_CORR_WITH_28D_MEM_B_CELL_RESPONSE_AT_28DY_POSITIVE	0.485456	0.955595	0.707579	1.03062	483	64	FTL, APOM, VNN1, UBC, SERPINE1, ACSL1, ATF5, FTH1, SERPINF1, CCL20, KLF6, LRG1
GOBP_CELLULAR_HOMEOSTASIS	0.569543	0.964674	0.706036	1.00184	560	28	FTL, TF, CP, F2, KNG1, HAMP, MT2A, FTH1, SERPINF1, CPB2
NAKAMURA_TUMOR_ZONE_PERIPHERAL_VS_CENTRAL_DN	0.54995	0.964674	0.705735	1.01306	544	39	CP, SELENOP, PLIN2, C3, HP, FTH1, IGFBP1, ASS1, IGFBP3, CFH, CCL20, LRG1, PON3, C1S
MOOTHA_PGC	0.566363	0.964674	0.705707	1.00716	558	32	SCD, UBC, MT2A, COX7C, SLC20A1, DBI, GSTO1, PHLDA1, HBD, SAT1, UQCRB, GDF15, GK
GOBP_RESPONSE_TO_ENDOGENOUS_STIMULUS	0.465932	0.951023	0.705588	1.02948	464	76	APOA1, FGB, AHSG, IGF2, APOB, UBC, ERRFI1, ACSL1, IGFBP2, IGFBP1, ASS1, SERPINF1, ARG1, ANG, UGT1A1
CHIANG_LIVER_CANCER_SUBCLASS_PROLIFERATION_DN	0.54894	0.964674	0.705328	1.01069	543	38	SERPING1, SERPINC1, CYP2B6, AFM, SULT2A1, KNG1, AADAC, F12, CPB2, ITIH1, PRAP1, CYP2C8
HP_CLINICAL_COURSE	0.507523	0.959799	0.705186	1.0256	505	56	FTL, CFB, CP, CYB5A, SERPINE1, F2, TTR, F5, ASS1, FN1, ARG1, CFH
HAY_BONE_MARROW_STROMAL	0.513541	0.960853	0.704919	1.02335	511	55	TF, IGF2, APOB, CP, SERPING1, SELENOP, ERRFI1, IGFBP2, HP, MT2A, AGT, ASS1, FN1, IGFBP3, IL6ST, CFH, EPHX1
HP_ABNORMAL_SYSTEMIC_BLOOD_PRESSURE	0.550051	0.964674	0.704892	1.00858	543	34	ALB, APOA1, APOB, CFB, SERPING1, C3, B2M, TTR, F5, HBB, AGT
ATF6_TARGET_GENES	0.568389	0.964674	0.704701	1.00572	560	32	UBC, ERRFI1, ATF5, COX7C, TMBIM6, RIDA
GOBP_LOCOMOTION	0.487437	0.955595	0.704554	1.02626	484	70	APOA1, APOH, TF, APOB, SERPINE1, F2, VTN, SERPIND1, HRG, AGT, PROS1, SERPINF1, FN1, ANG, IGFBP3
GOBP_POSITIVE_REGULATION_OF_SIGNALING	0.517553	0.961944	0.704359	1.02254	515	55	APOA1, FGB, TF, IGF2, UBC, C3, F2, VTN, AGT, SLC20A1, FN1, IGFBP3, IL6ST, CCL20, LRG1, RBP4
GOBP_REPRODUCTION	0.55835	0.964674	0.70314	1.01264	554	43	AMBP, IGF2, APOB, C3, IGFBP2, SERPINF1, MGST1, ARG1, ANG, RBP4, LEPR, SLC38A2
DODD_NASOPHARYNGEAL_CARCINOMA_UP	0.543719	0.964674	0.703035	1.01589	540	45	ALB, CP, CYP2B6, CYP2E1, VTN, ASS1, CYP2A6, CYP2C8, ANG, DNASE1L3, LRG1, CTSB, SAA4, SAT1, GDF15, GK
KRIGE_RESPONSE_TO_TOSEDOSTAT_6HR_DN	0.548744	0.964674	0.702797	1.0138	545	44	SCD, CYB5A, LRG1, RIDA, ATP5ME, DHCR24, DHCR7
MODULE_6	0.519559	0.961944	0.702689	1.02092	517	54	SERPINA1, CFB, CYB5A, CYP2B6, SELENOP, SERPINA3, IGFBP2
JOHNSTONE_PARVB_TARGETS_3_UP	0.568113	0.964674	0.700794	1.00597	562	39	SCD, PLIN2, ERRFI1, C3, ACSL1, IFITM3, MGST1, FN1, KLF6, CTSB, C1S
MODULE_60	0.561368	0.964674	0.700631	1.00902	557	43	APOC1, IGF2, ALDOB, VTN, IGFBP2, AGT, CYP2A6, FN1
HP_ONSET	0.549098	0.964674	0.700517	1.01365	547	47	CFB, CP, CYB5A, SERPINE1, F2, TTR, F5, ASS1, ARG1, CFH, LIPC, F13B
FAN_OVARY_CL5_HEALTHY_SELECTABLE_FOLLICLE_THECAL_CELL	0.581892	0.964674	0.700251	0.993928	571	29	APOC1, UBC, IFITM3, SERPINF1
WONG_ADULT_TISSUE_STEM_MODULE	0.529589	0.964674	0.700124	1.01676	527	52	SCD, VNN1, SERPINA3, SERPINE1, ERRFI1, B2M, IFITM3, SERPINF1, MGST1, FN1, IGFBP3, PHLDA1, KLF6
GOBP_REGULATION_OF_IMMUNE_RESPONSE	0.538616	0.964674	0.699796	1.01696	536	57	A2M, AMBP, CFB, SERPING1, C3, F2, CFHR2, B2M, VTN, HRG, C4BPA, PROS1, FGL1, CPB2, ARG1, IL6ST, CFH
HP_ABNORMAL_GLUCOSE_HOMEOSTASIS	0.58435	0.965091	0.699332	0.993713	574	30	IGF2, ALDOB, CP, HAMP, HBB, LEPR, LIPC, PCBD1, UQCRB, GATM, GK
GOBP_POSITIVE_REGULATION_OF_GENE_EXPRESSION	0.540622	0.964674	0.699288	1.01598	538	54	APOA2, APOB, ORM1, SERPINE1, C3, B2M, AGT, F12, FN1, IL6ST
FAN_OVARY_CL13_MONOCYTE_MACROPHAGE	0.554217	0.964674	0.699162	1.01088	551	46	SERPINA1, FTL, PLIN2, B2M, ATF5, FTH1
FAN_EMBRYONIC_CTX_BRAIN_ENDOTHELIAL_1	0.619243	0.999132	0.698861	0.985524	604	26	CYB5A, IGFBP2, MT2A, IFITM3, FN1, PCBD1
GOBP_ADAPTIVE_IMMUNE_RESPONSE	0.587398	0.968059	0.698824	0.992991	577	30	FGB, SERPING1, C3, B2M, C4BPA, FGL1, ARG1, IL6ST
SNRNP70_TARGET_GENES	0.577351	0.964674	0.698766	0.999809	570	34	SERPINA1, FABP1, A2M, SELENOP, UBC, PLIN2, ERRFI1, B2M
WEI_MYCN_TARGETS_WITH_E_BOX	0.594924	0.975014	0.698282	0.990834	585	28	FGB, SULT2A1, HAMP, SLC20A1, MGST1, DBI
KIM_BIPOLAR_DISORDER_OLIGODENDROCYTE_DENSITY_CORR_UP	0.560241	0.964674	0.698126	1.00939	557	46	FTL, UBC, UQCRQ, COX7C, ASS1, GSTO1, EPHX1, TMBIM6, CNIH1, PRDX6, UQCRB, HINT1, DHCR24
GOBP_REGULATION_OF_CELLULAR_RESPONSE_TO_STRESS	0.589666	0.969989	0.698072	0.996259	581	32	AMBP, VNN1, B2M, TMBIM6, SLC38A2
GOBP_REGULATION_OF_CELLULAR_COMPONENT_MOVEMENT	0.582075	0.964674	0.697822	1.00267	577	40	APOH, TF, SERPINE1, VTN, HRG, AGT, SERPINF1, FN1, IGFBP3, CCL20
HHEX_TARGET_GENES	0.571859	0.964674	0.69755	1.00623	568	44	APOA2, APOA1, TF, A2M, AHSG, AMBP, SELENOP, APOC3, SERPINE1, F2, TTR, VTN, HRG, AGT, UGT2B10, SERPINF1
MODULE_12	0.580384	0.964674	0.697123	0.997418	573	35	APOC1, IGF2, SELENOP, SERPINA3, SERPINE1, IGFBP2, AGT, FN1, IGFBP3
FORTSCHEGGER_PHF8_TARGETS_DN	0.627431	0.999132	0.697083	0.982103	612	25	SCD, FN1, PHLDA1, KLF6, ST6GAL1
GRAESSMANN_APOPTOSIS_BY_DOXORUBICIN_UP	0.584507	0.965091	0.696866	1.0036	580	43	APOH, PLIN2, HBA2, ACSL1, SLC20A1, ASS1, UGT1A1, GSTO1, EPHX1, CTSB, RIDA, C1S
TRAVAGLINI_LUNG_PROLIFERATING_MACROPHAGE_CELL	0.524	0.964674	0.695468	1.01642	523	83	SERPINA1, APOC1, FTL, SCD, SERPING1, CYB5A, PLIN2, B2M, IGFBP2, UQCRQ, HP, MT2A, FTH1
HES2_TARGET_GENES	0.557673	0.964674	0.694318	1.0113	555	64	FTL, CFB, CP, CYB5A, UBC, PLIN2, SERPINE1, C3, MT2A, C4BPA, UGT2B10, FGL1, DBI, CCL20, DNASE1L3, RBP4, CTSB, SLC38A2, C1S
KIM_ALL_DISORDERS_OLIGODENDROCYTE_NUMBER_CORR_UP	0.579158	0.964674	0.693964	1.00417	577	47	FTL, UQCRQ, COX7C, SLC20A1, ASS1, SERPINF1, CNIH1, UQCRB, HINT1, DHCR24, DHCR7
SETX_TARGET_GENES	0.577154	0.964674	0.693919	1.00403	575	48	FTL, CP, UBC, MT2A, IFITM3
HP_HYPERTONIA	0.601221	0.981698	0.693742	0.984688	590	29	FTL, CYB5A, TTR, ARG1, ANG, PON1, PON3, PCBD1
FAN_OVARY_CL8_MATURE_CUMULUS_GRANULOSA_CELL_2	0.564694	0.964674	0.693485	1.00755	562	54	APOA1, SCD, IGFBP2, UQCRQ, COX7C
CAIRO_HEPATOBLASTOMA_DN	0.567703	0.964674	0.693237	1.00719	565	54	ALDOB, CP, SERPING1, CYP2B6, VNN1, SERPINE1, ACSL1, HRG, HP, SLC20A1, ASS1, CYP2A6, ITIH4, CYP2C8, ANG, IGFBP3, CYP3A5, KLF6, DNASE1L3, PON1, LEPR
MODULE_33	0.64176	1	0.692896	0.976203	626	25	SELENOP, C3, HBB, SLC20A1, ASS1, ITIH1, CCL20, GDF15, SERPINA7, AZGP1
HP_FEEDING_DIFFICULTIES	0.64176	1	0.692858	0.97615	626	25	IGF2, HBB, DHCR24, DHCR7
HP_DYSPNEA	0.619145	0.999132	0.692478	0.980576	607	27	SERPINA1, APOB, SERPING1, CYB5A, HBB
KRIGE_RESPONSE_TO_TOSEDOSTAT_24HR_DN	0.592965	0.973606	0.692361	0.998747	589	44	SCD, CYB5A, LRG1, RIDA, ATP5ME, DHCR24, TRIB1, DHCR7
GOBP_POSITIVE_REGULATION_OF_PROTEIN_METABOLIC_PROCESS	0.571715	0.964674	0.692099	1.0074	569	63	TF, IGF2, UBC, C3, F2, ACSL1, VTN, HAMP, C4BPA, AGT, F12, FN1, ANG, IL6ST
GOBP_CELL_MIGRATION	0.57673	0.964674	0.692079	1.00652	574	61	APOA1, APOH, APOB, SERPINE1, F2, VTN, HRG, AGT, PROS1, SERPINF1, FN1, ANG, IGFBP3, CCL20
MURARO_PANCREAS_ACINAR_CELL	0.561809	0.964674	0.69122	1.00684	558	70	ALB, FTL, CFB, ALDOB, CYB5A, SERPINA3, C3, B2M, VTN, IGFBP2, FTH1, IFITM3, AADAC, ASS1, SERPINF1, FGL1, MGST1, CCL20, PHLDA1, CYP3A5, KLF6, EPHX1, LRG1
GOBP_ORGANONITROGEN_COMPOUND_BIOSYNTHETIC_PROCESS	0.564257	0.964674	0.691098	1.00726	561	68	APOA2, APOA1, SCD, APOB, ACSL1, ASS1, MGST1, ARG1, ANG, DBI, GSTO1, PHLDA1
SENESE_HDAC3_TARGETS_UP	0.623218	0.999132	0.690861	0.978287	611	27	SCD, ERRFI1, AADAC, FN1, IL6ST, CCL20, KLF6, LEPR, CTSB, SAT1
GCM2_TARGET_GENES	0.620202	0.999132	0.690372	0.987603	613	36	SCD, CP, UBC, IFITM3, IGFBP3, PHLDA1
TATAAA_TATA_01	0.577733	0.964674	0.689803	0.999708	575	50	APOC2, FABP1, ALDOB, CP, SELENOP, AFM, SERPINE1, SULT2A1, CYP2E1, SERPIND1, AGT, CYP2A6, FN1
SMID_BREAST_CANCER_LUMINAL_B_DN	0.624242	0.999132	0.689203	0.985931	617	36	IGF2, SERPING1, VNN1, C3, HBB, PROS1, ASS1, IGFBP3, CCL20, KLF6, IGKC, RBP4, LEPR, C1S, SAT1
COLINA_TARGETS_OF_4EBP1_AND_4EBP2	0.630457	0.999132	0.68904	0.97772	620	28	CP, C3, B2M, IGFBP2, C4BPA, IFITM3, ITIH2, MGST1, ANG, PHLDA1, PON3, C1S
MARTINEZ_RB1_TARGETS_DN	0.631365	0.999132	0.688708	0.975238	619	27	UBC, B2M, IGFBP2, TRIB1, LBP, HSD17B11, FBP1, CANX, PCBP2, MS4A6A, UBB, IGHG1
TCF7_TARGET_GENES	0.554446	0.964674	0.688706	1.00699	554	84	SERPINA1, APOA2, FABP1, FTL, TF, A2M, AHSG, SCD, APOB, CP, SELENOP, UBC, F2, SULT2A1, MT2A, C4BPA, IGFBP1, ITIH2, CPB2, PRAP1, ANG, IGFBP3, A1BG, GSTO1, CCL20, PHLDA1
GOBP_POSITIVE_REGULATION_OF_NUCLEOBASE_CONTAINING_COMPOUND_METABOLIC_PROCESS	0.573869	0.964674	0.688705	1.00338	570	69	TF, IGF2, UBC, SERPINE1, HAMP, ATF5, AGT
HP_ABNORMAL_TESTIS_MORPHOLOGY	0.653019	1	0.687946	0.96923	637	25	IGF2, CYB5A, HBA2, LEPR
GOMF_STRUCTURAL_MOLECULE_ACTIVITY	0.655067	1	0.68753	0.968643	639	25	FGB, VTN, FN1
GRAESSMANN_RESPONSE_TO_MC_AND_DOXORUBICIN_UP	0.655067	1	0.687502	0.968604	639	25	APOH, HBB, SLC20A1, ASS1, KLF6, EPHX1, CTSB, RIDA, GDF15
GOBP_RESPONSE_TO_NITROGEN_COMPOUND	0.606426	0.984746	0.686513	0.992931	603	49	AHSG, IGF2, ERRFI1, CYP2E1, IGFBP1, ASS1, SERPINF1, MGST1, ARG1
GOBP_NEGATIVE_REGULATION_OF_CELL_POPULATION_PROLIFERATION	0.632219	0.999132	0.68492	0.97874	623	33	APOH, B2M, HRG, ATF5, FTH1, SERPINF1, CPB2, ARG1, ANG, IGFBP3
ZNF350_TARGET_GENES	0.631685	0.999132	0.684568	0.982676	625	39	FTL, SELENOP, UBC, FN1, EPHX1, TMBIM6, SLC38A2
SWEET_LUNG_CANCER_KRAS_UP	0.629146	0.999132	0.684231	0.988714	625	45	APOC1, ORM1, PLIN2, SERPINE1, ERRFI1, KNG1, ITIH4, ARG1, IGFBP3, PHLDA1, LRG1, RBP4, CTSB, PCBD1, SLC38A2, RIDA, SAT1, ST6GAL1
LAKE_ADULT_KIDNEY_C19_COLLECTING_DUCT_INTERCALATED_CELLS_TYPE_A_MEDULLA	0.640845	1	0.683604	0.984501	636	43	FTL, CYB5A, B2M, MT2A, FTH1, COX7C
HP_ABNORMAL_PALATE_MORPHOLOGY	0.648016	1	0.68312	0.969612	636	29	IGF2, SERPING1, HBA2
GOBP_CIRCULATORY_SYSTEM_DEVELOPMENT	0.621486	0.999132	0.682384	0.986959	618	49	APOH, APOB, SERPINE1, ERRFI1, C3, HRG, HAMP, SERPINF1, FN1, ANG, LRG1, RBP4, LEPR
FOXP2_TARGET_GENES	0.606426	0.984746	0.682103	0.991504	603	60	CP, UBC, ACSL1, CYP2E1, MT2A, FTH1
ZNF84_TARGET_GENES	0.604814	0.984746	0.682083	0.99056	602	52	FTL, UBC, UQCRQ, F12, PHLDA1
GSE29618_BCELL_VS_MONOCYTE_DN	0.651777	1	0.681885	0.967567	641	28	FTL, ACSL1, GSTO1, CTSB
HP_ABNORMAL_PERIPHERAL_NERVOUS_SYSTEM_MORPHOLOGY	0.646465	1	0.681767	0.975294	639	36	IGF2, SERPING1, B2M, TTR, UGT1A1, DNASE1L3
MODULE_44	0.657841	1	0.681496	0.965025	645	27	APOC1, SELENOP, PLIN2, IGFBP2, FN1, IGFBP3
ZNF597_TARGET_GENES	0.679632	1	0.681196	0.95972	663	25	UBC, B2M, LRG1
HP_ABNORMALITY_OF_THE_FOREHEAD	0.681679	1	0.680693	0.959011	665	25	IGF2, HBA2, HBB, GK, DHCR24, DHCR7
ONKEN_UVEAL_MELANOMA_UP	0.626881	0.999132	0.680159	0.985732	624	50	SCD, B2M, ACSL1, MT2A, IFITM3, SLC20A1, ASS1, CTSB, RIDA, UQCRB, GDF15, C1QB, TRIB1
WEST_ADRENOCORTICAL_TUMOR_DN	0.661958	1	0.679687	0.973951	655	38	APOC1, SERPING1, C3, VTN, MT2A, AADAC, CYP2A6, CFH, KLF6, LEPR
MURARO_PANCREAS_DUCTAL_CELL	0.572428	0.964674	0.678793	0.995806	572	114	SERPINA1, A2M, AMBP, CFB, SERPING1, VNN1, UBC, SERPINA3, ERRFI1, C3, B2M, FTH1, COX7C, IFITM3, AGT, SLC20A1, ASS1, IL6ST, CFH, GSTO1, CCL20, PHLDA1, CYP3A5, KLF6, LRG1, SERPINA6, CTSB, TMBIM6, SLC38A2, C1S, SAT1, ST6GAL1, GDF15, GATM
GGGTGGRR_PAX4_03	0.657948	1	0.67839	0.97691	653	42	A2M, IGF2, ITIH3, SERPINE1
GSE29618_BCELL_VS_MDC_DN	0.679632	1	0.678287	0.95651	663	26	SCD, GSTO1, CTSB, TRIB1, ATP1B1, FBP1, ACTB, CANX
MIR153_5P	0.681679	1	0.677142	0.954896	665	26	ALDOB, VNN1, ARG1, SLC38A2, ACSL3, CNIH1
SMN1_SMN2_TARGET_GENES	0.692938	1	0.67712	0.953976	676	25	B2M, CYP2E1, CYP2C8, CTSB, SAT1
GOBP_RESPONSE_TO_CYTOKINE	0.639279	1	0.67665	0.986968	637	65	APOA1, FGB, APOB, UBC, B2M, ACSL1, HAMP, MT2A, IFITM3, ASS1, ITIH4, FN1, ARG1, IL6ST, GSTO1, CCL20
BUYTAERT_PHOTODYNAMIC_THERAPY_STRESS_UP	0.662978	1	0.676239	0.973812	658	42	FTL, PLIN2, FTH1, IGFBP1, AADAC, ASS1, KLF6, SLC38A2, SAT1, GDF15, GK
GOBP_ESTABLISHMENT_OF_PROTEIN_LOCALIZATION	0.62989	0.999132	0.676119	0.981899	627	52	FGB, TF, APOB, UBC, AFM
ZNF322_TARGET_GENES	0.677189	1	0.675958	0.957184	664	27	UBC, F12, SLC38A4, PEMT
DESCARTES_FETAL_CEREBRUM_VASCULAR_ENDOTHELIAL_CELLS	0.674067	1	0.675662	0.968183	667	38	IGF2, SERPING1, HBA2, MT2A, HBB, IFITM3, IGFBP1, FN1, CFH, DNASE1L3
GOBP_MULTI_ORGANISM_PROCESS	0.662285	1	0.675409	0.966391	654	34	AMBP, APOB, UBC, IGFBP2, ARG1, ANG, LEPR, SLC38A2
HP_PEDIATRIC_ONSET	0.682281	1	0.675011	0.955843	669	27	CFB, CYB5A, F2, ARG1, CFH
GOBP_NEUROGENESIS	0.674723	1	0.674539	0.969217	669	40	APOA1, C3, F2, B2M, ATF5, UQCRQ, SERPINF1, FN1, IL6ST
HP_ABNORMAL_LUNG_MORPHOLOGY	0.67573	1	0.674158	0.96867	670	40	SERPINA1, ALB, CFB, B2M
TRAVAGLINI_LUNG_PLATELET_MEGAKARYOCYTE_CELL	0.671385	1	0.672561	0.962316	663	34	CP, CYB5A, IGFBP2, HBB, PROS1, GSTO1, SAT1, PRDX6
HP_DECREASED_BODY_WEIGHT	0.654965	1	0.671977	0.975549	652	51	ALB, IGF2, ALDOB, CYB5A, B2M, HBA2, TTR, F5, HBB, ASS1
ZNF449_TARGET_GENES	0.691843	1	0.671802	0.965879	686	41	A2M, CYP2B6, SELENOP, B2M, FN1, ANG, IGFBP3, PHLDA1, F13B, C1S, ST6GAL1, GATM
GOBP_MITOTIC_CELL_CYCLE	0.690428	1	0.670991	0.95015	677	27	IGF2, PHLDA1
GOBP_PROTEIN_CATABOLIC_PROCESS	0.681407	1	0.670979	0.969566	677	45	AMBP, APOB, UBC, HAMP, C4BPA
FAN_EMBRYONIC_CTX_BIG_GROUPS_BRAIN_ENDOTHELIAL	0.682877	1	0.670689	0.958405	673	33	SERPING1, CYB5A, B2M, MT2A, IFITM3, FN1
HP_ABNORMAL_VASCULAR_MORPHOLOGY	0.694864	1	0.670056	0.962777	689	40	APOA2, IGF2, APOB, SERPIND1, PROS1, FN1, DNASE1L3, RBP4, LIPC
ENK_UV_RESPONSE_EPIDERMIS_DN	0.691919	1	0.669834	0.958223	684	36	SELENOP, PLIN2, ACSL1, ATF5, PROS1, SLC20A1, ASS1, ARG1, ANG, IGFBP3, DBI, CCL20
RODRIGUES_THYROID_CARCINOMA_POORLY_DIFFERENTIATED_DN	0.693159	1	0.669547	0.964175	688	42	SERPINA1, SELENOP, HBB
LINDGREN_BLADDER_CANCER_CLUSTER_2B	0.690212	1	0.669464	0.958868	683	37	A2M, SERPING1, SERPINA3, MT2A, IFITM3, PROS1, SERPINF1
PASINI_SUZ12_TARGETS_DN	0.697556	1	0.669332	0.947801	684	27	SCD, PLIN2, ERRFI1, B2M, FN1, IGFBP3, PHLDA1, KLF6
GOCC_MITOCHONDRIAL_ENVELOPE	0.699899	1	0.668672	0.960787	694	40	CYB5A, UBC, ACSL1, CYP2E1, UQCRQ, COX7C, ASS1, MGST1, ARG1, TMBIM6, ACSL3, UQCRB, GATM, GK, ATP5ME
HP_ABNORMAL_RESPIRATORY_SYSTEM_PHYSIOLOGY	0.676028	1	0.668657	0.972475	673	56	SERPINA1, IGF2, APOB, SERPING1, CYB5A, SERPINC1, F2, HBB, AGT, F12, PROS1
THAKAR_PBMC_INACTIVATED_INFLUENZA_AGE_21_30YO_RESPONDERS_28DY_DN	0.699899	1	0.668604	0.96069	694	40	SERPINA1, FTL, IFITM3, ITIH4
GOBP_PROTEIN_LOCALIZATION_TO_ORGANELLE	0.689585	1	0.666896	0.95421	681	34	UBC, F2, SCP2, KDELR2, PHYH, UBB, ARF4, SLC27A2, LONP2, GSTK1
HP_ABNORMAL_EXTERNAL_GENITALIA	0.716312	1	0.666255	0.949078	706	31	IGF2, CYB5A, HBA2, LEPR, GK, DHCR24, DHCR7
GOBP_EPITHELIUM_DEVELOPMENT	0.706061	1	0.66574	0.952367	698	36	SERPINE1, ERRFI1, C3, AGT, IL6ST, CTSB
SUPT16H_TARGET_GENES	0.682412	1	0.665242	0.968998	678	70	FTL, SCD, CFB, UBC, VTN, MT2A, C4BPA, ITIH4, FN1, CYP3A7, ANG, PHLDA1, KLF6
HP_ABNORMAL_JOINT_MORPHOLOGY	0.698397	1	0.664326	0.961216	696	48	FGB, TF, SERPINE1, F2, F5, HAMP, HBB, SERPINF1, FN1, IL6ST
GOBP_NEGATIVE_REGULATION_OF_BIOSYNTHETIC_PROCESS	0.702405	1	0.663983	0.960786	700	47	APOC1, IGF2, APOC3, UBC, ERRFI1, HAMP, ATF5
GOBP_CARBOHYDRATE_DERIVATIVE_METABOLIC_PROCESS	0.72334	1	0.662961	0.954771	718	43	SCD, ITIH3, ALDOB, SULT2A1, ACSL1, ITIH2, ITIH4, ITIH1, DBI, PHLDA1, ACSL3, ST6GAL1, HINT1, GK, ATP5ME, PGLYRP2, ASGR2, TMSB4X, CMPK1
TGGAAA_NFAT_Q4_01	0.687375	1	0.662451	0.966315	685	66	ITIH3, APOM, SERPINC1, SPP2, ERRFI1, SERPIND1, FTH1, FGL1, FN1, IGFBP3, IL6ST, TMBIM6, SLC38A2, C1S, CNIH1
GOBP_REGULATION_OF_CELL_CYCLE	0.705763	1	0.662304	0.947639	697	34	IGF2, ATF5
HP_UPPER_MOTOR_NEURON_DYSFUNCTION	0.726358	1	0.662073	0.953493	721	43	APOA1, FTL, CYB5A, TTR, ARG1, ANG, CFH, DNASE1L3, PON1, PON3, PCBD1
GOBP_CYTOKINE_MEDIATED_SIGNALING_PATHWAY	0.729376	1	0.661707	0.952966	724	43	APOA1, UBC, B2M, ACSL1, MT2A, IFITM3, FN1, ARG1, IL6ST, GSTO1, CCL20
RUBENSTEIN_SKELETAL_MUSCLE_FBN1_FAP_CELLS	0.719192	1	0.661069	0.945685	711	36	FTL, SERPING1, C3, FTH1, SERPINF1, MGST1, FN1, IL6ST, DBI, GSTO1
FOXN3_TARGET_GENES	0.712841	1	0.660939	0.945647	704	35	APOB, MT2A, FGL1, ANG, TMBIM6, ATP5ME
HELLER_HDAC_TARGETS_SILENCED_BY_METHYLATION_UP	0.710819	1	0.660648	0.945269	702	34	FTL, SELENOP, C3, HBA2, MT2A, SERPINF1, FN1, IGFBP3, CFH, C1S, ACSL3, SAT1
REACTOME_INFECTIOUS_DISEASE	0.734139	1	0.658892	0.946736	728	40	UBC, C3, B2M, ST6GAL1
FAN_OVARY_CL16_LYMPHATIC_ENDOTHELIAL_CELL	0.729566	1	0.657789	0.942574	722	38	A2M, SERPING1, SELENOP, B2M, IFITM3, FN1, IL6ST, KLF6
DESCARTES_FETAL_CEREBELLUM_VASCULAR_ENDOTHELIAL_CELLS	0.731313	1	0.656814	0.939597	723	36	IGF2, SERPINE1, HBA2, HBB, IFITM3, FN1, CFH, SLC38A2, SLCO1B1
LEI_MYB_TARGETS	0.736575	1	0.656438	0.936842	726	32	SERPING1, UBC, SERPINE1, SLC20A1, FN1, GSTO1, CYP3A5
LAKE_ADULT_KIDNEY_C18_COLLECTING_DUCT_PRINCIPAL_CELLS_MEDULLA	0.728457	1	0.65579	0.948931	726	47	FTL, CYB5A, B2M, FTH1, COX7C, IFITM3, IGFBP3, TMBIM6, SAT1, ST6GAL1, PRDX6, GDF15, HINT1
HMBOX1_TARGET_GENES	0.751279	1	0.655585	0.924496	733	26	CP, PROS1, HBD, TMBIM6, TRIB1, HSD17B11, CHCHD2
HP_ABNORMAL_RENAL_MORPHOLOGY	0.732323	1	0.655578	0.937829	724	36	IGF2, APOB, C3, AGT, FN1, CFH, DNASE1L3
HU_FETAL_RETINA_MICROGLIA	0.745217	1	0.655042	0.941203	739	40	FTL, A2M, UBC, C3, B2M
BENPORATH_MYC_TARGETS_WITH_EBOX	0.742363	1	0.653286	0.925078	728	27	SERPINE1, HBA2, HBB, MGST1, DBI, RIDA
FAN_OVARY_CL17_PUTATIVE_APOPTOTIC_SMOOTH_MUSCLE_CELL	0.744681	1	0.652902	0.932987	734	33	A2M, MT2A, IFITM3, PHLDA1
AIZARANI_LIVER_C29_MVECS_2	0.744681	1	0.652823	0.931683	734	32	A2M, SERPINE1, IFITM3, IGFBP3
ZNF423_TARGET_GENES	0.758308	1	0.651851	0.937195	752	41	SCD, CYP2E1, F12, SLC20A1, SERPINF1, IL6ST
WAKABAYASHI_ADIPOGENESIS_PPARG_BOUND_8D	0.736521	1	0.651794	0.925147	723	29	PLIN2, ACSL1, UQCRQ, IGFBP1, ITIH4, IL6ST, TMBIM6, ATP5ME
GOBP_AMIDE_BIOSYNTHETIC_PROCESS	0.753799	1	0.650443	0.929474	743	33	SCD, ACSL1, ASS1, ARG1, ANG, RIDA, ACSL3
ZSCAN5DP_TARGET_GENES	0.764588	1	0.649464	0.935334	759	43	PLIN2, COX7C, ANG, DBI, GDF15
ZNF740_TARGET_GENES	0.768844	1	0.649192	0.936475	764	44	FTL, F12, SLC20A1, KLF6, LEPR
GOBP_ORGANONITROGEN_COMPOUND_CATABOLIC_PROCESS	0.735471	1	0.64884	0.946403	733	65	APOC1, AMBP, APOB, UBC, HAMP, C4BPA, ARG1, UGT1A1, CYP3A5, LIPC, F13B, CTSB, PCBD1, RIDA, SAT1
HP_ABNORMALITY_OF_THE_CURVATURE_OF_THE_VERTEBRAL_COLUMN	0.760322	1	0.648722	0.932123	754	40	AHSG, IGF2, FN1, IL6ST
REACTOME_CYTOKINE_SIGNALING_IN_IMMUNE_SYSTEM	0.761616	1	0.648205	0.927282	753	36	UBC, B2M, MT2A, IFITM3, FN1, IL6ST, GSTO1, CCL20
ASH1L_TARGET_GENES	0.759878	1	0.648197	0.923355	749	31	CYB5A, UBC, COX7C, IL6ST, KLF6, TMBIM6, DHCR24, DHCR7
MANNO_MIDBRAIN_NEUROTYPES_HENDO	0.741483	1	0.648103	0.945385	739	66	A2M, CYB5A, SELENOP, PLIN2, SERPINE1, B2M, HBA2, IGFBP2, MT2A, HBB, IFITM3, FN1, IGFBP3, IL6ST, PHLDA1, KLF6, DNASE1L3, LEPR
GOCC_PLASMA_MEMBRANE_REGION	0.757331	1	0.64761	0.926614	748	34	TF, IGFBP2, FN1, LEPR, CTSB, SLCO1B1
HP_ABNORMAL_RESPIRATORY_SYSTEM_MORPHOLOGY	0.747242	1	0.646144	0.938228	744	53	SERPINA1, ALB, CFB, SERPING1, B2M, F5, AGT, F12, ANG, IL6ST, CFH, DNASE1L3, PON1, LEPR, PON3
SATB1_TARGET_GENES	0.768687	1	0.644417	0.921864	760	36	A2M, CP, C3, ACSL1, CYP2C8, CFH, CTSB, LECT2, SLC38A2, ACSL3, ST6GAL1, GATM
TRAVAGLINI_LUNG_OLR1_CLASSICAL_MONOCYTE_CELL	0.75326	1	0.643941	0.935791	750	57	SERPINA1, ACSL1, HAMP, ATF5, MT2A, FTH1, IFITM3, IL6ST, GSTO1, CCL20, LRG1
MENON_FETAL_KIDNEY_8_CONNECTING_TUBULE_CELLS	0.768997	1	0.643381	0.916495	758	31	CYB5A, SELENOP, KNG1, UQCRQ, COX7C, IGFBP3, TMBIM6, SAT1, UQCRB, ATP5ME
MARTINEZ_TP53_TARGETS_DN	0.772036	1	0.643142	0.917866	761	32	UBC, ERRFI1, IGFBP2, EPHX1, CTSB
HP_CONSTITUTIONAL_SYMPTOM	0.761284	1	0.642232	0.934023	758	61	ALB, FTL, APOB, ALDOB, SERPING1, B2M, HBA2, TTR, F5, HBB, F12, PROS1
GOCC_MICROTUBULE_CYTOSKELETON	0.760406	1	0.641522	0.910293	748	28	ALDOB, ATF5, CYP2A6
GAO_LARGE_INTESTINE_ADULT_CJ_IMMUNE_CELLS	0.782828	1	0.64025	0.915902	774	36	A2M, SERPING1, AGT, SERPINF1, IGFBP3, CFH
SCHUETZ_BREAST_CANCER_DUCTAL_INVASIVE_UP	0.772036	1	0.639901	0.911538	761	31	FTL, SERPING1, PROS1, SERPINF1, FN1, IGFBP3, CFH
HSIAO_HOUSEKEEPING_GENES	0.770311	1	0.638803	0.927706	767	52	FTL, UBC, SERPINA3, B2M, MT2A, FTH1, COX7C, IFITM3
BRUINS_UVC_RESPONSE_LATE	0.78002	1	0.638355	0.914725	772	38	FABP1, ATF5, MGST1, FN1
ID2_TARGET_GENES	0.768528	1	0.637417	0.904469	756	28	C3, UQCRQ, PON3
LIU_PROSTATE_CANCER_DN	0.771109	1	0.637136	0.904343	757	29	IGF2, SERPINF1, CYP3A7, CYP3A5, RBP4, CTSB, C1S, GATM
ZNF22_TARGET_GENES	0.780142	1	0.63712	0.909271	769	32	CP, F5, SERPINF1, SAT1
SETD1A_TARGET_GENES	0.772912	1	0.63615	0.900814	758	27	UBC, CTSB, CHCHD2, EEF1B2, PCBP2, TMED2, ATP5PF
FAN_EMBRYONIC_CTX_BIG_GROUPS_CAJAL_RETZIUS	0.780962	1	0.636059	0.896128	762	25	CYB5A, ATF5, COX7C, F12, CYP3A5, HINT1, ATP5ME, DHCR7
IRF9_TARGET_GENES	0.794975	1	0.635849	0.917226	790	44	CFB, UBC, SERPINA3, CFH, EPHX1, CTSB, TMBIM6, ACSL3
CHICAS_RB1_TARGETS_CONFLUENT	0.792929	1	0.635597	0.909247	784	36	SERPING1, CYB5A, SERPINE1, ERRFI1, IFITM3, ASS1, SERPINF1, FN1
WAKABAYASHI_ADIPOGENESIS_PPARG_RXRA_BOUND_8D	0.787084	1	0.63527	0.910305	779	38	CYB5A, SELENOP, SERPINE1, FTH1, MGST1, GSTO1
KAT5_TARGET_GENES	0.786221	1	0.635195	0.907684	775	33	UBC, F12, A1BG, KLF6
GOBP_CELLULAR_AMIDE_METABOLIC_PROCESS	0.792169	1	0.634409	0.917261	788	46	SCD, VNN1, ACSL1, ASS1, ARG1, ANG, DBI, GSTO1, RIDA, ACSL3, ST6GAL1
GOCC_ENVELOPE	0.789368	1	0.633087	0.917512	786	50	CYB5A, UBC, ACSL1, CYP2E1, UQCRQ, COX7C, ASS1, MGST1, ARG1, TMBIM6, ACSL3, UQCRB, GATM, GK, ATP5ME
GOBP_INTRACELLULAR_TRANSPORT	0.793173	1	0.632206	0.914385	789	49	SERPINA1, UBC, F2, F5, PROS1
ZNF184_TARGET_GENES	0.791374	1	0.632151	0.917731	788	51	ERRFI1, ACSL1, F12, HBD, PCBD1, RIDA, ACSL3, PRDX6, UQCRB, GDF15, AZGP1
HP_VASCULAR_SKIN_ABNORMALITY	0.794742	1	0.631863	0.904083	785	34	SERPING1, SERPINE1, F2, HBA2, F5, F12, PROS1, CFH, DNASE1L3, F13B, CTSB, C1S
ZBED5_TARGET_GENES	0.80404	1	0.631216	0.902979	795	36	APOA2, APOC2, FABP1, ERRFI1, CYP2E1
TRAVAGLINI_LUNG_LIPOFIBROBLAST_CELL	0.797339	1	0.629271	0.887389	778	26	PLIN2, ERRFI1, C3, MT2A, PROS1, SLC20A1, SERPINF1, PHLDA1
THUM_SYSTOLIC_HEART_FAILURE_UP	0.79065	1	0.628282	0.892754	777	30	CFB, CP, ANG, IGFBP3, IGKC, LEPR, CTSB, C1S, ST6GAL1, C1QB, CFI, CD14, MBNL2
GOBP_RESPONSE_TO_ABIOTIC_STIMULUS	0.802209	1	0.62785	0.908083	798	49	FABP1, UBC, ERRFI1, IGFBP2, HAMP, SERPINF1, CPB2, ANG
KDM5D_TARGET_GENES	0.808617	1	0.624672	0.903841	806	48	CP, PLIN2, ATF5, RBP4, CTSB, PCBD1, CNIH1, GDF15, GATM, ATP5ME
WP_IL18_SIGNALING_PATHWAY	0.807574	1	0.62287	0.878363	788	26	TF, B2M, UGT2B10, FN1, ARG1, CCL20
HP_ABNORMALITY_OF_MUSCLE_SIZE	0.804458	1	0.621268	0.884995	793	31	IGF2, HBB, ANG, IL6ST, PON1, PON3
MORF_AP2M1	0.814024	1	0.619035	0.879615	800	30	UBC, COX7C, TMBIM6, CNIH1, UQCRB, ATP5ME
GSE27434_WT_VS_DNMT1_KO_TREG_DN	0.811668	1	0.61836	0.871191	792	25	SERPINE1, ERRFI1, SLC20A1, PHLDA1
ONDER_CDH1_TARGETS_2_UP	0.815763	1	0.616645	0.868775	796	25	FTL, SERPINE1, SERPINF1, FN1, ANG, IGFBP3, LEPR, UQCRB, GK, PXDC1
LAKE_ADULT_KIDNEY_C12_THICK_ASCENDING_LIMB	0.819738	1	0.61533	0.884686	813	41	B2M, ACSL1, KNG1, UQCRQ, FTH1, COX7C, TMBIM6, PRDX6, UQCRB, ATP5ME, SCP2, PPP1R1A, ATP1B1, CHCHD2, SDC4
GOBP_MACROMOLECULE_CATABOLIC_PROCESS	0.822467	1	0.615225	0.89406	819	57	AMBP, APOB, UBC, HAMP, C4BPA, DNASE1L3, F13B, CTSB, RIDA
GOCC_PERINUCLEAR_REGION_OF_CYTOPLASM	0.822695	1	0.614594	0.875488	811	31	TF, IFITM3, SERPINF1, UGT1A1, CTSB, ACSL3, PRDX6
ACEVEDO_NORMAL_TISSUE_ADJACENT_TO_LIVER_TUMOR_DN	0.820669	1	0.614122	0.87645	809	32	SCD, ATF5, AGT, CTSB, SAA4, TRIB1, HPD, ATP1B1, APOA4, SDC4, OTC
ZSCAN29_TARGET_GENES	0.826479	1	0.613598	0.890776	823	55	FTL, UBC, ATF5, ANG, CTSB, ACSL3, ST6GAL1, TRIB1, TMSB4X, HSD17B11, ATP1B1, RCL1, CHCHD2, ACTB, TLCD4, NFE2L2
CTGCAGY_UNKNOWN	0.822927	1	0.613193	0.864717	803	26	SERPINE1, SERPINF1, PON1, TRIB1, MBNL2, ATP1B1
ENK_UV_RESPONSE_KERATINOCYTE_UP	0.830131	1	0.611083	0.874351	820	34	B2M, TRIB1, SDC4, UBB, CCL14, CCNI, C1R
HP_ABNORMALITY_OF_GLOBE_LOCATION	0.822335	1	0.610808	0.866713	809	28	IGF2, HBA2, GK, DHCR7
TRAVAGLINI_LUNG_EREG_DENDRITIC_CELL	0.830491	1	0.609517	0.884853	827	55	FTL, A2M, ACSL1, MT2A, FTH1, IFITM3, SLC20A1, DBI, GSTO1, CCL20, CTSB, TMBIM6, ACSL3, SAT1
ZSCAN30_TARGET_GENES	0.833502	1	0.609305	0.872703	825	37	UBC, MT2A, ASS1, KLF6, LEPR, CTSB
RYTTCCTG_ETS2_B	0.824365	1	0.606951	0.861239	811	28	CYP2B6, FTH1, AGT, CCL20, GK, DHCR24, TRIB1, HSD11B1
HP_NEOPLASM	0.838384	1	0.606044	0.86697	829	36	SERPINA1, IGF2, F5, HBB
ZNF146_TARGET_GENES	0.831814	1	0.605921	0.865852	820	33	UBC, ACSL1, SAT1, GDF15, GATM, PEMT, MASP1, NFE2L2, PCBP2, UBB, ATP5PF
GRYDER_PAX3FOXO1_ENHANCERS_IN_TADS	0.83552	1	0.605315	0.868911	827	39	IGF2, ERRFI1, ASS1, PCBD1, SLC38A2, ACSL3, PON2, TMEM123, PEMT, ATP1B1, ACTB, COX4I1, NFE2L2, GPC3
ARID5B_TARGET_GENES	0.836233	1	0.604882	0.852996	816	26	ATF5, KLF6, SLC38A2, CNIH1, TMEM123
NAKAYA_PBMC_FLUMIST_AGE_18_50YO_7DY_DN	0.839232	1	0.604234	0.864551	829	34	HBA2, ACSL1, HBB, PHLDA1, LRG1, PRDX6, HINT1, GK, TRIB1
ZNF664_TARGET_GENES	0.839304	1	0.604222	0.851273	819	25	B2M, SLC20A1, FN1, A1BG, CTSB, PCBD1, GDF15
GOBP_REGULATION_OF_GROWTH	0.840932	1	0.603148	0.859183	829	31	IGF2, F2, IGFBP2, HRG, HAMP, MT2A, AGT, IGFBP1, FN1, IGFBP3
MAFG_TARGET_GENES	0.845537	1	0.602881	0.873735	842	50	APOC1, AHSG, AMBP, CP, SELENOP, UBC, TTR
ZNF407_TARGET_GENES	0.844689	1	0.601867	0.870844	842	48	SERPINC1, ATF5, UQCRQ, ANG, CTSB, TMBIM6, SLC38A2
CUI_TCF21_TARGETS_2_DN	0.846465	1	0.601779	0.860868	837	36	SCD, KNG1, PROS1, IL6ST
AIZARANI_LIVER_C20_LSECS_3	0.845528	1	0.59938	0.851686	831	30	SERPINE1, SLC20A1, IL6ST, DNASE1L3, CD14, LIFR
BARHL1_TARGET_GENES	0.842319	1	0.599345	0.850702	827	29	UBC, MGST1, DBI, PON3, DHCR7, CMPK1, EEF1B2, NFE2L2, PCBP2
GOBP_CELL_CYCLE_PROCESS	0.845298	1	0.598861	0.856828	835	35	IGF2, ATF5, PHLDA1
HP_APLASIA_HYPOPLASIA_OF_THE_EXTREMITIES	0.843177	1	0.598718	0.847808	827	27	IGF2, B2M, HBA2, FN1
NUYTTEN_EZH2_TARGETS_UP	0.846076	1	0.59807	0.861247	840	42	CYB5A, SERPINE1, ERRFI1, B2M, ATF5, MT2A, AGT, FN1, IGFBP3, IL6ST, CCL20, KLF6, CTSB, C1S, SAT1, GDF15
TIEN_INTESTINE_PROBIOTICS_24HR_UP	0.848024	1	0.597403	0.850999	836	31	FABP1, APOC3, DBI
HP_ABNORMALITY_OF_SKIN_PIGMENTATION	0.848516	1	0.597187	0.842144	828	26	IGF2, HAMP, HBB, PROS1, DNASE1L3, C1S, SLCO1B1
SCGGAAGY_ELK1_02	0.848516	1	0.596856	0.840895	828	25	LEPR, GK, ATP5ME, ACTB, EEF1B2, PCBP2
ZNF618_TARGET_GENES	0.846701	1	0.596132	0.845888	833	28	CYB5A, ASS1, IL6ST, GSTO1, LEPR, TMBIM6, ACSL3, PRDX6, ATP5ME
MODULE_2	0.858717	1	0.594826	0.860716	856	47	IGF2, CYB5A, SELENOP, PLIN2, SERPINA3, ACSL1, FN1, IGFBP3, CFH, RBP4, LEPR
GOCC_CHROMOSOME	0.851365	1	0.594592	0.85072	841	35	ATF5, ANG, KLF6, ACTB, NFE2L2
HP_ABNORMALITY_OF_THE_CALVARIA	0.851365	1	0.594485	0.850568	841	35	IGF2, HBA2, HBB, AGT, IL6ST
NUYTTEN_NIPP1_TARGETS_DN	0.852642	1	0.594453	0.844684	838	30	ATF5, SLC20A1, IL6ST, PHLDA1, EPHX1, RBP4, SLC38A2, ACSL3, GK, DHCR24, CMPK1, MBNL2, KDELR2, ACTB
HP_ABNORMALITY_OF_BONE_MINERAL_DENSITY	0.854103	1	0.594349	0.846649	842	31	ALB, CYB5A, HAMP, HBB
ZBTB24_TARGET_GENES	0.848731	1	0.594268	0.843243	835	28	SERPINE1, F5, ITIH4, EPHX1, CTSB, ATP5ME, TRIB1, SCP2, HPD
ZNF561_TARGET_GENES	0.849287	1	0.593974	0.84109	833	27	CYP2E1, MT2A, PHLDA1, GAMT, PEMT, PHYH, PCBP2
FEV_TARGET_GENES	0.856713	1	0.593237	0.858358	854	48	UBC, ATF5, FTH1, DBI, PHLDA1, KLF6, PON3, GDF15
GOBP_CENTRAL_NERVOUS_SYSTEM_DEVELOPMENT	0.853387	1	0.593035	0.848492	843	35	C3, F2, B2M, ATF5, UQCRQ, IL6ST, SLC38A2, ACSL3
THAKAR_PBMC_INACTIVATED_INFLUENZA_AGE_21_30YO_RESPONDERS_7DY_UP	0.852492	1	0.592605	0.841136	837	29	HBB, COX7C, DBI, LEPR, SLC38A2, UQCRB, HINT1, ATP5ME, CMPK1, MBNL2, KDELR2, CANX, TMED2
CREIGHTON_ENDOCRINE_THERAPY_RESISTANCE_3	0.854985	1	0.591977	0.851112	848	41	FGB, CFB, CP, CYB5A, C3, F5, UQCRQ, C4BPA, FTH1
WANG_TUMOR_INVASIVENESS_UP	0.854398	1	0.591391	0.846141	844	35	COX7C, IFITM3, AGT, PROS1, FN1, DBI, HINT1, ATP5ME, C1QB
MODULE_38	0.863774	1	0.589881	0.846756	855	39	IGF2, PLIN2, SERPINE1, IGFBP2, HRG, IGFBP1, FN1, IGFBP3
REACTOME_DEVELOPMENTAL_BIOLOGY	0.855691	1	0.589751	0.838003	841	30	UBC, ACTB
GOBP_GROWTH	0.860302	1	0.589383	0.850198	855	44	IGF2, F2, IGFBP2, HRG, HAMP, ATF5, MT2A, AGT, IGFBP1, FN1, IGFBP3, RBP4, LEPR
GOBP_IMMUNE_SYSTEM_DEVELOPMENT	0.85613	1	0.589213	0.841977	844	33	TF, VNN1, B2M, KLF6, LEPR
ZFP91_TARGET_GENES	0.860302	1	0.585989	0.846755	855	45	ERRFI1, B2M, SERPINF1, MGST1, ITIH1, GSTO1, PHLDA1, EPHX1, LEPR
FAN_OVARY_CL7_ANGEIOGENIC_ENDOTHELIAL_CELL	0.875627	1	0.585252	0.848186	872	50	A2M, UBC, B2M, MT2A, IFITM3, FN1, IL6ST
MURARO_PANCREAS_MESENCHYMAL_STROMAL_CELL	0.875752	1	0.584701	0.85285	873	65	A2M, PLIN2, SERPINE1, ATF5, MT2A, IFITM3, SERPINF1, MGST1, FN1, IGFBP3, GSTO1, PHLDA1, CTSB, SLC38A2, C1S
GOBP_ORGANIC_CYCLIC_COMPOUND_CATABOLIC_PROCESS	0.861822	1	0.584509	0.824267	841	26	AMBP, UBC, CYP2A6, UGT1A1, DNASE1L3, PON3, PCBD1, RIDA, HINT1
FAN_OVARY_CL1_GPRC5A_TNFRS12A_HIGH_SELECTABLE_FOLLICLE_STROMAL_CELL	0.869609	1	0.58399	0.847812	866	51	SERPING1, UBC, ERRFI1, SERPINF1, CFH, PHLDA1, SLC38A2, C1S
HP_ABNORMAL_NASAL_MORPHOLOGY	0.861476	1	0.583681	0.835144	851	34	AHSG, HBA2, HBB
GOBP_CELL_CYCLE	0.870091	1	0.582267	0.837151	863	41	IGF2, ATF5, PHLDA1
NUYTTEN_NIPP1_TARGETS_UP	0.862525	1	0.581162	0.822949	846	27	VNN1, SERPINE1, MT2A, COX7C, PROS1, CCL20, KLF6, PCBD1, RIDA, SAT1
CREIGHTON_ENDOCRINE_THERAPY_RESISTANCE_5	0.867963	1	0.579799	0.817624	847	26	ACSL1, SLC20A1, DBI, SAT1, GDF15, DHCR24, KDELR2, FBP1
SPIELMAN_LYMPHOBLAST_EUROPEAN_VS_ASIAN_DN	0.864562	1	0.579466	0.820547	848	27	ACSL1, CYP2A6, KLF6, TMBIM6, SLC38A2, CNIH1, GATM, CMPK1, SCP2
HALLMARK_TNFA_SIGNALING_VIA_NFKB	0.86802	1	0.577147	0.818948	854	28	SERPINE1, IL6ST, CCL20, PHLDA1, KLF6, SAT1, TRIB1
CHARAFE_BREAST_CANCER_LUMINAL_VS_BASAL_DN	0.877175	1	0.576774	0.813358	856	26	CFB, C3, B2M, MT2A
HOXC6_TARGET_GENES	0.871066	1	0.576325	0.817782	857	28	COX7C, PHLDA1, SLC38A2, RIDA, GATM, HINT1, SCP2, PCBP2, TMED2
WRNIP1_TARGET_GENES	0.877406	1	0.575666	0.821567	865	32	B2M, F12, ST6GAL1, ATP5ME
RUBENSTEIN_SKELETAL_MUSCLE_SMOOTH_MUSCLE_CELLS	0.880402	1	0.572016	0.826564	875	45	UQCRQ, MT2A, FTH1, COX7C, DBI, SLC38A2, UQCRB, ATP5ME
RUBENSTEIN_SKELETAL_MUSCLE_FAP_CELLS	0.894046	1	0.570839	0.817979	885	38	SERPING1, CYB5A, SELENOP, C3, SERPINF1, MGST1, FN1, CFH, DBI, EPHX1
MORF_DEK	0.881269	1	0.570026	0.803842	860	26	COX7C, UQCRB, TMEM123, CANX, COX4I1, PCBP2, ATP5PF
HP_ABNORMAL_JAW_MORPHOLOGY	0.883011	1	0.569303	0.808061	867	29	IGF2, HBA2, HBB
AACTTT_UNKNOWN	0.889558	1	0.569154	0.826622	885	58	GC, CP, SERPING1, SERPINC1, SELENOP, CFHR2, SERPIND1
NUP153_TARGET_GENES	0.897281	1	0.56631	0.813709	890	40	UBC, CYP3A5, TMBIM6, ATP5ME, TRIB1, SCP2
HOXA2_TARGET_GENES	0.897281	1	0.565287	0.812238	890	40	SELENOP, COX7C, GSTO1, PON1, TMBIM6, PCBD1, CNIH1, UQCRB, HINT1
HU_FETAL_RETINA_BLOOD	0.88313	1	0.565271	0.803218	868	30	FTL, B2M, HBA2, MT2A, HBB, FTH1, MGST1, GSTO1
HAY_BONE_MARROW_NEUTROPHIL	0.899092	1	0.564748	0.809251	890	38	VNN1, F5, ACSL1, MGST1, KLF6, ATP5ME, TRIB1, ASGR2, CD14, ACSL4, FBP1, ACTB, COX4I1, TMEM176A
DANG_BOUND_BY_MYC	0.894684	1	0.564639	0.820351	891	54	AHSG, SCD, SERPINE1, HBA2, MT2A, HBB, COX7C, MGST1, DBI, GSTO1, EPHX1, IGKC
MEISSNER_BRAIN_HCP_WITH_H3K4ME3_AND_H3K27ME3	0.884028	1	0.564528	0.801283	868	29	IGFBP2, PROS1, ASS1, FN1, RBP4, PXDC1, ATP1B1, SDC4, NFE2L2, GPC3, SLC27A2, SLC25A13, CD302
MANNO_MIDBRAIN_NEUROTYPES_HPERIC	0.918593	1	0.562963	0.820185	913	69	A2M, SERPING1, B2M, HBA2, MT2A, HBB, IFITM3, FN1, CFH, PHLDA1, KLF6, EPHX1, LEPR, SLC38A2, C1S
FAN_OVARY_CL15_SMALL_ANTRAL_FOLLICLE_GRANULOSA_CELL	0.898696	1	0.561378	0.816452	895	56	APOA1, SCD, UBC, COX7C, DBI, PHLDA1, KLF6
HOXB4_TARGET_GENES	0.889564	1	0.561021	0.799173	877	31	ACSL1, ATF5, UQCRQ, CCL20, ATP5ME, DHCR7, SCP2, CHCHD2, NFE2L2, PCBP2
MORF_CSNK2B	0.888211	1	0.560666	0.796676	873	30	TMBIM6, UQCRB, DHCR7, CANX, COX4I1, ATP5PF, HSP90AA1
MOOTHA_HUMAN_MITODB_6_2002	0.886965	1	0.559472	0.792234	870	27	CYB5A, ACSL1, COX7C, ACSL3, UQCRB, GDF15, GATM, ATP5ME
CUI_DEVELOPING_HEART_VASCULAR_ENDOTHELIAL_CELL	0.892528	1	0.559289	0.788702	871	26	SERPINE1, IGFBP2, ASS1, CFH, PXDC1, CFI
SFMBT1_TARGET_GENES	0.899699	1	0.559132	0.812004	896	52	UBC, CYP2E1, MT2A, ASS1, DBI, LRG1, RBP4, PON3, SLC38A2, CNIH1, GATM, HINT1, DHCR24
HU_FETAL_RETINA_FIBROBLAST	0.901408	1	0.558837	0.804749	895	42	IGF2, B2M, HBA2, MT2A, IFITM3, FN1, IL6ST, GSTO1
REACTOME_SIGNALING_BY_INTERLEUKINS	0.88731	1	0.557911	0.791653	873	28	UBC, FN1, IL6ST, GSTO1, CCL20
BRUINS_UVC_RESPONSE_VIA_TP53_GROUP_B	0.889002	1	0.557845	0.78993	872	27	SERPINE1, SULT2A1, SLC20A1, KLF6, EPHX1, RBP4, SAT1
NAKAYA_PLASMACYTOID_DENDRITIC_CELL_FLUMIST_AGE_18_50YO_7DY_UP	0.906814	1	0.557549	0.80672	904	48	SCD, DNASE1L3, CTSB, TMBIM6, ACSL3, CNIH1, PRDX6, UQCRB, GK, CMPK1, MBNL2, SCP2
CBFA2T2_TARGET_GENES	0.902708	1	0.557048	0.808977	899	52	APOC1, CFB, PLIN2, VTN
GOCC_MITOCHONDRION	0.918838	1	0.55664	0.811969	916	66	CYB5A, UBC, ACSL1, CYP2E1, UQCRQ, COX7C, ASS1, MGST1, ARG1, TMBIM6, RIDA, ACSL3, PRDX6, UQCRB, GATM, GK, ATP5ME
FAN_OVARY_CL9_PUTATIVE_APOPTOTIC_ENDOTHELIAL_CELL	0.913655	1	0.554976	0.802683	909	49	FTL, A2M, UBC, PLIN2, B2M, MT2A, IFITM3
FAN_EMBRYONIC_CTX_BRAIN_ENDOTHELIAL_2	0.894309	1	0.554388	0.787755	879	30	SERPING1, IFITM3, FN1, CFH
BERENJENO_TRANSFORMED_BY_RHOA_DN	0.895643	1	0.554043	0.791719	883	33	CYB5A, ATF5, IFITM3, FN1, IL6ST, SLC38A2, DHCR7, SCP2, GAMT, HSD17B11, ACTB, PHYH
NKX2_2_TARGET_GENES	0.895854	1	0.553975	0.792639	885	34	UQCRQ, SLC20A1, ANG, TMBIM6, CNIH1, UQCRB, SCP2, CANX, PCBP2, ATP5PF
HP_ABNORMAL_BONE_STRUCTURE	0.907164	1	0.553866	0.793657	898	38	ALB, CYB5A, HAMP, HBB
GOCC_INTRINSIC_COMPONENT_OF_PLASMA_MEMBRANE	0.90303	1	0.552517	0.790398	893	36	SLC20A1, UGT1A1, IL6ST, TMBIM6, SLC38A2, SLCO1B1, C8A, SLC38A4, CD14, LIFR, ATP1B1, SDC4, AGTR1, GPC3, SLC38A3, C7, C5, ABCC2, SLC25A13, IL1R1, LDLR
ERWIN_COHEN_BLOOD_LIVE_VACCINE_TC_83_AGE_23_48YO_VACCINATED_VS_CONTROL_14DY_UP	0.896341	1	0.552489	0.785056	881	30	UQCRQ, IL6ST, DBI, IGKC, UQCRB, HINT1, CMPK1, MBNL2, TMEM123, EEF1B2, FAM3C, ATP5PF, IGHG1
PHF2_TARGET_GENES	0.909729	1	0.551886	0.801187	906	55	SERPINA1, UBC, B2M, COX7C, IGFBP3, IL6ST, DBI
REN_ALVEOLAR_RHABDOMYOSARCOMA_DN	0.896866	1	0.551252	0.788744	886	34	FN1, IGFBP3, GSTO1, KLF6, EPHX1, CTSB, C1S, PXDC1, SCP2
HP_APLASIA_HYPOPLASIA_INVOLVING_THE_SKELETON	0.905051	1	0.549927	0.786692	895	36	IGF2, B2M, HBA2, FN1
UBN1_TARGET_GENES	0.908726	1	0.548893	0.798293	905	56	FTL, CP, UQCRQ, MT2A, ANG, IL6ST, EPHX1, SLC38A2, C1S
HP_APLASIA_HYPOPLASIA_AFFECTING_BONES_OF_THE_AXIAL_SKELETON	0.903787	1	0.547785	0.77176	882	25	IGF2, HBA2, FN1, C1S, DHCR24, DHCR7
HP_ABNORMALITY_OF_FINGER	0.907801	1	0.546121	0.777948	895	31	IGF2, HINT1, DHCR7, LIFR, MASP1, ACSL4, ACTB, COX4I1, GPC3
GOCC_CATALYTIC_COMPLEX	0.905051	1	0.546094	0.781208	895	36	UQCRQ, UQCRB, HINT1, ATP1B1, ACTB
BRCA2_TARGET_GENES	0.908174	1	0.545233	0.780932	899	37	CFB, UQCRQ, IL6ST, EPHX1, CTSB, GDF15
E2F2_TARGET_GENES	0.908815	1	0.545168	0.77659	896	31	SELENOP, PHLDA1, TMBIM6, ATP5ME, TMSB4X, SCP2, HSD17B11, TLCD4, PCBP2
DODD_NASOPHARYNGEAL_CARCINOMA_DN	0.912563	1	0.544786	0.787216	907	45	APOC1, SERPINE1, ATF5
GOMF_SEQUENCE_SPECIFIC_DNA_BINDING	0.907614	1	0.544603	0.77277	893	28	ATF5, KLF6, MBNL2, CHCHD2, NFE2L2
ZHOU_INFLAMMATORY_RESPONSE_LIVE_UP	0.905834	1	0.544225	0.767458	884	26	SERPINE1, SPP2, ACSL1, CCL20, KLF6
HP_PAIN	0.913568	1	0.542831	0.784392	908	45	FTL, APOB, ALDOB, SERPING1, F5, HBB, F12, ANG, CFH, DNASE1L3, PON1, PON3
HP_ABNORMALITY_OF_FACIAL_SKELETON	0.911201	1	0.542398	0.777224	902	38	IGF2, HBA2, HBB
BUSSLINGER_GASTRIC_ISTHMUS_CELLS	0.92485	1	0.540017	0.781406	922	47	SCD, DBI, GSTO1, CYP3A5, ATP5ME, DHCR24, TMSB4X, KDELR2, CHCHD2, SDC4, FBP1, CANX, NFE2L2, TMED2
CAGCTG_AP4_Q5	0.918699	1	0.539549	0.76667	903	30	SERPINE1, ASS1, IGFBP3, HSD11B1, MBNL2, MASP1, ACSL4, ACTB, APOA5, PCBP2, SLC38A3, C7, ARF4
MORF_SOD1	0.912424	1	0.538369	0.762352	895	27	TMBIM6, CNIH1, UQCRB, CANX, COX4I1, TMED2, ATP5PF, HSP90AA1
ZFHX3_TARGET_GENES	0.925852	1	0.537177	0.777297	923	47	ALB, IGF2, SELENOP, UBC, B2M, ATF5, HP, COX7C, SLC20A1
GOBP_REGULATION_OF_CELLULAR_LOCALIZATION	0.915565	1	0.536168	0.76103	899	29	F2, GSTO1, TMBIM6, ACSL3, SCP2, ACTB, GPC3
AIZARANI_LIVER_C13_LSECS_2	0.913706	1	0.535795	0.760271	899	28	A2M, IFITM3, IL6ST, DNASE1L3
NKX2_5_TARGET_GENES	0.914141	1	0.53509	0.765468	904	36	GC, SELENOP, PLIN2, UQCRQ
HP_ABNORMAL_THORAX_MORPHOLOGY	0.91388	1	0.533426	0.761284	901	32	IGF2, HBA2, FN1
NFE2L1_TARGET_GENES	0.953769	1	0.529643	0.771484	948	70	APOC1, SCD, AMBP, UBC, B2M, MT2A, COX7C, PROS1, ITIH4
FOXD2_TARGET_GENES	0.914141	1	0.529401	0.757328	904	36	ACSL1, DBI, KLF6, TMBIM6, CNIH1, ATP5ME
THAP1_TARGET_GENES	0.926633	1	0.527233	0.761852	921	45	UBC, FTH1, CNIH1, PRDX6, GDF15, CHCHD2, ACTB, CANX, NFE2L2
MITSIADES_RESPONSE_TO_APLIDIN_UP	0.918782	1	0.527185	0.748054	904	28	PLIN2, IFITM3, KLF6, CTSB, TRIB1, AZGP1
ZNF30_TARGET_GENES	0.928643	1	0.523562	0.756547	923	45	UBC, CYP2E1, ANG, CYP3A5, TMBIM6, GDF15, TRIB1, CMPK1, SCP2, PEMT, PHYH, CANX, TLCD4, NFE2L2, PCBP2, TMED2
KAT2A_TARGET_GENES	0.924012	1	0.522509	0.746658	911	33	ERRFI1, ATF5, ANG, PEMT, SDC4, NFE2L2, PCBP2, TMED2, UBB
HP_ABNORMAL_LIP_MORPHOLOGY	0.928352	1	0.522244	0.736461	906	26	CYB5A, DHCR7, MASP1, ACSL4, ACTB, GPC3
HP_ABNORMAL_FACIAL_SHAPE	0.925813	1	0.521459	0.740964	910	30	IGF2, AGT
GOBP_PROTEIN_MODIFICATION_BY_SMALL_PROTEIN_CONJUGATION	0.925662	1	0.520788	0.737456	908	27	UBC, NFE2L2, UBB
HP_ABNORMALITY_OF_JOINT_MOBILITY	0.932663	1	0.519737	0.751021	927	45	AHSG, HBA2, SERPINF1, IL6ST, C1S, HINT1, DHCR24
SPIELMAN_LYMPHOBLAST_EUROPEAN_VS_ASIAN_UP	0.926039	1	0.519726	0.742681	913	33	B2M, UQCRQ, DBI, DNASE1L3, ATP5ME, DHCR24, DHCR7
AIZARANI_LIVER_C21_STELLATE_CELLS_1	0.922301	1	0.518478	0.742613	913	37	SERPINE1, IFITM3, PROS1, SERPINF1, IGFBP3, CFH, PHLDA1, SLC38A2, C1S
AHRR_TARGET_GENES	0.92331	1	0.517088	0.740621	914	37	ANG, IL6ST, KLF6, RIDA, UQCRB, TRIB1, TMEM123, NFE2L2, PCBP2, SLC27A2, CD302, SC5D, BHLHE40
ZBTB7B_TARGET_GENES	0.927199	1	0.515687	0.737857	916	34	COX7C, DBI, PHLDA1, TMBIM6, HINT1
DACOSTA_UV_RESPONSE_VIA_ERCC3_DN	0.93347	1	0.514472	0.725501	911	26	SERPINE1, KLF6, ACSL3
CACGTG_MYC_Q2	0.945783	1	0.513908	0.743285	941	49	SLC20A1, ASS1, SLC38A2, RIDA, ST6GAL1, GK, TRIB1, RCL1, APOA5, CANX, EEF1B2, GPC3
TRAVAGLINI_LUNG_PROXIMAL_CILIATED_CELL	0.945783	1	0.513487	0.742676	941	49	IGFBP2, UQCRQ, COX7C, TMBIM6, HINT1, GK, ATP5ME, CMPK1, TMEM123, CHCHD2, UBB, ATP5PF, SLC27A2, PTGR1, CTSL
MZF1_TARGET_GENES	0.933535	1	0.512901	0.737421	926	41	PROS1, ITIH4, DBI, GSTO1, TMBIM6, GATM, TRIB1, SCP2, PPP1R1A, PEMT, CHCHD2, PCBP2, FAM3C
GOMF_KINASE_BINDING	0.931911	1	0.512901	0.728804	916	30	ERRFI1, ATF5, ACSL3, HINT1, TRIB1, ATP1B1, SDC4, ACTB
HALLMARK_EPITHELIAL_MESENCHYMAL_TRANSITION	0.93347	1	0.511934	0.721922	911	26	SERPINE1, IGFBP2, FN1, IGFBP3, SAT1
BROWNE_HCMV_INFECTION_48HR_DN	0.93347	1	0.511587	0.721433	911	26	SELENOP, HBB, FN1, ANG, IGFBP3, CFH, PON1, SAA4
GOBERT_OLIGODENDROCYTE_DIFFERENTIATION_DN	0.934893	1	0.508069	0.721147	918	29	CYB5A, SERPINA3, PROS1
GOBP_NEGATIVE_REGULATION_OF_NUCLEOBASE_CONTAINING_COMPOUND_METABOLIC_PROCESS	0.936428	1	0.507749	0.728858	927	39	IGF2, UBC, HAMP, ATF5
GOBP_POSTTRANSCRIPTIONAL_REGULATION_OF_GENE_EXPRESSION	0.934493	1	0.506514	0.713615	912	25	UBC, ANG, RIDA
RBM34_TARGET_GENES	0.937056	1	0.503718	0.714756	922	28	PLIN2, PHLDA1, ACSL3, DHCR7, TMEM123, ACSL4, PHYH, TLCD4, COX4I1, NFE2L2, PCBP2
GOBP_PROTEIN_MODIFICATION_BY_SMALL_PROTEIN_CONJUGATION_OR_REMOVAL	0.937945	1	0.501574	0.711928	921	29	UBC, ACTB, NFE2L2
RODRIGUES_THYROID_CARCINOMA_ANAPLASTIC_DN	0.939919	1	0.500606	0.708878	922	27	CFH, CTSB, TRIB1, AZGP1, LIFR, PHYH, AGTR1, PCBP2, UBB, LONP2, CD302
FAN_OVARY_CL6_PUTATIVE_EARLY_ATRETIC_FOLLICLE_THECAL_CELL_2	0.963855	1	0.499363	0.72575	959	59	SERPING1, CYB5A, SELENOP, IFITM3, SERPINF1, FN1, IGFBP3, CFH, EPHX1
FAN_OVARY_CL11_MURAL_GRANULOSA_CELL	0.944612	1	0.496224	0.713443	937	41	SCD, SELENOP, UBC, IGFBP2, IL6ST, PHLDA1, KLF6
GOBP_HEAD_DEVELOPMENT	0.941658	1	0.494038	0.696037	919	25	B2M, ATF5, UQCRQ, SLC38A2, ACSL3
HP_ABNORMALITY_OF_THE_DENTITION	0.944106	1	0.493495	0.701229	928	30	IGF2, HBB, IL6ST, C1S
GRAESSMANN_APOPTOSIS_BY_DOXORUBICIN_DN	0.957874	1	0.49122	0.713378	954	52	TF, SCD, IGFBP2
SCHLOSSER_SERUM_RESPONSE_DN	0.948537	1	0.490437	0.702767	939	38	IGF2, UBC, ASS1, ITIH1, IL6ST, IGKC, SAT1, UQCRB
GTGACGY_E4F1_Q6	0.945066	1	0.488687	0.693636	928	29	SLC38A2, GK, TRIB1, KDELR2, UBB, ARF4, C1orf43, CCNI, BHLHE40, UBA52, NFKB2
HP_MUSCLE_WEAKNESS	0.954683	1	0.486406	0.698897	947	40	TTR, HAMP, ANG, PON1, PON3, GATM, HINT1
NAKAYA_PBMC_FLUMIST_AGE_18_50YO_7DY_UP	0.953582	1	0.4849	0.696059	944	39	MGST1, KLF6, CTSB, ST6GAL1, MBNL2, KDELR2, CANX, MS4A6A, LONP2, GSTK1
POU2AF1_TARGET_GENES	0.946776	1	0.48139	0.678218	924	25	SLC38A2, ST6GAL1, TMSB4X, EEF1B2, SLC27A2, ZFAND5, CCNI, BHLHE40, PPP1R14A
GOCC_ANCHORING_JUNCTION	0.953815	1	0.479193	0.692842	949	46	B2M, HAMP, ATP1B1, SDC4, ACTB, PCBP2
GOBP_NEGATIVE_REGULATION_OF_PROTEIN_MODIFICATION_PROCESS	0.953204	1	0.478501	0.679178	936	29	ERRFI1, AGT, IGFBP3, DBI
CTTTAAR_UNKNOWN	0.955193	1	0.4785	0.677575	937	27	SCD, ERRFI1, UGT2B10, SERPINF1
NFRKB_TARGET_GENES	0.964895	1	0.477826	0.694223	961	54	COX7C, LRG1, ST6GAL1, PON2, PEMT, CANX, EEF1B2, NFE2L2, UBB, ARF4, ATP5PF, TIMP1, C1orf43
NAKAYA_PBMC_FLUMIST_AGE_18_50YO_3DY_UP	0.960285	1	0.473348	0.670279	942	27	GSTO1, CTSB, CD14, FBP1, MS4A6A, IGHG1, CD302, ZFAND5, IGHM
SCHAEFFER_PROSTATE_DEVELOPMENT_6HR_DN	0.962129	1	0.472132	0.665794	939	26	ATP5ME, ATP1B1, KDELR2, CANX, TMED2, PTGR1, CCNI
TRAVAGLINI_LUNG_ADVENTITIAL_FIBROBLAST_CELL	0.960765	1	0.468377	0.674482	954	42	FTL, ERRFI1, C3, PROS1, SLC20A1, SERPINF1, MGST1, CFH
ZNF2_TARGET_GENES	0.962129	1	0.464278	0.65411	939	25	ATF5, SLC38A2, PEMT, CANX, NFE2L2, UBB, GSTK1, CCNI
CC2D1A_TARGET_GENES	0.964467	1	0.462732	0.656598	949	28	IL6ST, CTSB, ST6GAL1, DHCR24, NFE2L2, PCBP2, SHBG, BHLHE40, PAXBP1
TEAD2_TARGET_GENES	0.963783	1	0.459076	0.661089	957	42	ATF5, UQCRQ, PHLDA1, SLC38A2, UQCRB, DHCR24
MIR8485	0.967413	1	0.457447	0.647762	949	27	KLF6, PCBD1, HSD17B13, LIFR, CANX, BHLHE40, PTEN, PCK1
BAELDE_DIABETIC_NEPHROPATHY_DN	0.967413	1	0.457274	0.647518	949	27	SERPINE1, IGFBP2, C1S, ACSL3, PRDX6
ELF2_TARGET_GENES	0.963526	1	0.456819	0.651953	950	32	TMBIM6, SCP2, CHCHD2, EEF1B2, PCBP2, TMED2, UBB, ATP5PF, C1orf43, CCNI
HP_NAUSEA_AND_VOMITING	0.961499	1	0.455975	0.649535	948	31	ALDOB, SERPING1, F12, ASS1, ARG1, ANG, CFH, DNASE1L3, PON1, PON3
BENPORATH_MYC_MAX_TARGETS	0.972505	1	0.451087	0.638757	954	27	SCD, MT2A, FTH1, COX7C, DBI, GSTO1
HP_ABNORMALITY_OF_LONG_BONE_MORPHOLOGY	0.972505	1	0.450519	0.637952	954	27	B2M, HBB, FN1, HINT1, DHCR7, LIFR, KDELR2, ACSL4, PHYH, GPC3
AIZARANI_LIVER_C39_EPCAM_POS_BILE_DUCT_CELLS_4	0.973523	1	0.447196	0.633247	955	27	SERPINA3, CCL20, KLF6, SAT1, GDF15
GOBP_RESPONSE_TO_GROWTH_FACTOR	0.97281	1	0.447035	0.642722	965	41	UBC, ERRFI1, VTN, HRG, AGT, ARG1, LRG1
KINSEY_TARGETS_OF_EWSR1_FLII_FUSION_UP	0.974773	1	0.445985	0.63878	965	37	AHSG, CYB5A, SLC20A1
GOBP_CELLULAR_MACROMOLECULE_CATABOLIC_PROCESS	0.969819	1	0.443894	0.639227	963	42	UBC, HAMP, DNASE1L3, F13B, CTSB, RIDA
ZNF711_TARGET_GENES	0.977934	1	0.437064	0.63473	974	52	TMBIM6, ACSL3, ATP5ME, PEMT, CHCHD2, CANX, EEF1B2, PCBP2, UBB, ATP5PF, C1orf43, ZFAND5, ZBTB7A
GOBP_CELLULAR_PROTEIN_CATABOLIC_PROCESS	0.974722	1	0.43639	0.62437	963	35	UBC, HAMP, F13B, CTSB
SKIL_TARGET_GENES	0.984955	1	0.430838	0.625954	981	54	ITIH1, ANG, SLC38A2, ST6GAL1, GDF15, TRIB1, RCL1, TLCD4, PCBP2, UBB, IL1R1, CCNI, PTEN, IGHM
HAY_BONE_MARROW_ERYTHROBLAST	0.975952	1	0.427237	0.618214	973	47	CYB5A, HBA2, UQCRQ, HBB, HBD, RIDA, PRDX6
GOMF_ADENYL_NUCLEOTIDE_BINDING	0.980827	1	0.422332	0.605177	971	38	SULT2A1, ACSL1, ASS1, DBI, ACSL3, GK, CMPK1, SCP2, ACSL4, FBP1, ACTB
ZNF92_TARGET_GENES	0.981837	1	0.420712	0.602855	972	38	C3, MT2A, ASS1, ITIH4, GDF15, DHCR24, HPD, LIFR, GAMT, PPP1R1A, SDC4, PHYH
MILI_PSEUDOPODIA_CHEMOTAXIS_DN	0.979778	1	0.420678	0.601916	968	34	SCD, SERPINE1, SLC20A1, SERPINF1, FN1, IL6ST, KLF6, CTSB, SLC38A2, C1S
GATTGGY_NFY_Q6_01	0.98593	1	0.41937	0.60495	980	44	ALDOB, ERRFI1, B2M, HBB, FTH1
REACTOME_RNA_POLYMERASE_II_TRANSCRIPTION	0.98075	1	0.415266	0.593409	967	33	UBC, SERPINE1, COX7C, IGFBP1, IGFBP3
MODULE_1	0.982966	1	0.414877	0.600288	980	48	SELENOP, SERPINE1, IGFBP2, FN1, IGFBP3, CFH, EPHX1, C1S, GATM, C1QB
TFEB_TARGET_GENES	0.987964	1	0.412187	0.598602	984	52	FTL, CP, PLIN2, SERPINE1, ATF5, MT2A
GOBP_PEPTIDE_METABOLIC_PROCESS	0.98075	1	0.409988	0.585118	967	32	ANG, GSTO1, RIDA, PGLYRP2, EEF1B2, NFE2L2, TMED2, GSTK1, CTSL, UBA52
HP_SKELETAL_MUSCLE_ATROPHY	0.984647	1	0.409707	0.577226	961	25	ANG, PON1, PON3, HINT1, PON2, ACTB, PHYH
BUSSLINGER_DUODENAL_TRANSIT_AMPLIFYING_CELLS	0.984647	1	0.407029	0.573986	961	26	UQCRQ, MT2A, COX7C, MGST1, DBI, HINT1, ATP5ME
GOCC_CELL_SUBSTRATE_JUNCTION	0.982776	1	0.407019	0.58088	969	32	B2M, SDC4, ACTB, PCBP2
NAB2_TARGET_GENES	0.98996	1	0.403585	0.583524	985	46	GSTO1, KLF6, TMBIM6, TRIB1, TMEM123, ATP1B1, ACSL4, NFE2L2, FAM3C, ATP5PF, TIMP1, CCNI, BHLHE40, MEPCE
FAN_OVARY_CL18_B_LYMPHOCYTE	0.984909	1	0.400967	0.577409	978	42	FTL, B2M, ATF5, FTH1, DBI, DNASE1L3, IGKC, CTSB, ACSL3, SAT1, HINT1
MODULE_3	0.986775	1	0.39692	0.563383	969	29	PLIN2, SERPINE1, IGFBP2, FN1
DIAZ_CHRONIC_MEYLOGENOUS_LEUKEMIA_UP	0.99799	1	0.389129	0.566925	992	69	SCD, PLIN2, ACSL1, HBB, CFH, HBD, LEPR, PCBD1, SLC38A2, RIDA, CNIH1, PRDX6
GOMF_RIBONUCLEOTIDE_BINDING	0.992965	1	0.384229	0.554259	987	44	SULT2A1, ACSL1, ASS1, DBI, ACSL3, GK, CMPK1, SCP2, ACSL4, FBP1, ACTB
HP_ABNORMALITY_OF_LOWER_LIMB_JOINT	0.991812	1	0.383397	0.540159	968	25	HBB, SERPINF1, FN1, IL6ST, DHCR7, LIFR, MASP1
GOMF_PROTEIN_DOMAIN_SPECIFIC_BINDING	0.992908	1	0.379888	0.542855	979	33	ERRFI1, FN1, ACSL3
HP_ABNORMAL_INTESTINE_MORPHOLOGY	0.996948	1	0.367518	0.52165	979	29	SERPING1, B2M, F5, F12, EPHX1, F13B
CEBPZ_TARGET_GENES	0.99596	1	0.36695	0.524936	985	36	CYB5A, IL6ST, TMBIM6, ATP5ME, DHCR7, SCP2, RCL1, CHCHD2, PHYH, CANX, PCBP2
HP_ABNORMAL_NASAL_BRIDGE_MORPHOLOGY	0.996945	1	0.361809	0.512336	978	27	HBA2, HBB, DHCR24, DHCR7, ACSL4, ACTB, COX4I1, GPC3
MODULE_151	0.997965	1	0.358385	0.508687	980	29	ERRFI1, B2M, UQCRQ, COX7C, MGST1, CNIH1, PRDX6, UQCRB, HINT1, ATP5ME
ACEVEDO_LIVER_CANCER_UP	0.995947	1	0.356953	0.510081	982	33	CFHR2, B2M, CYP3A5, F13B, UQCRB
HP_ABNORMALITY_OF_DIGESTIVE_SYSTEM_MORPHOLOGY	0.995964	1	0.352313	0.504844	986	38	SERPING1, B2M, F5, F12
MODULE_114	0.997974	1	0.349305	0.498513	984	32	ERRFI1, B2M, UQCRQ, COX7C, MGST1, CNIH1, PRDX6, UQCRB, HINT1, ATP5ME
BLALOCK_ALZHEIMERS_DISEASE_DN	0.998997	1	0.348489	0.507252	995	63	UBC, B2M, UQCRQ, HBB, COX7C, FN1, GSTO1, TMBIM6, RIDA, ACSL3, SAT1, HINT1, TRIB1, DHCR7
HP_ABNORMAL_LOWER_LIMB_BONE_MORPHOLOGY	0.997974	1	0.345478	0.492133	984	31	HBA2, SERPINF1, FN1, HINT1, DHCR24, DHCR7, LIFR, KDELR2, MASP1, ACTB, PHYH, COX4I1, GPC3
TRAVAGLINI_LUNG_PROXIMAL_BASAL_CELL	0.99499	1	0.33509	0.484876	992	47	IGFBP2, SERPINF1, MGST1, IGFBP3, EPHX1, CTSB, PRDX6, UQCRB, HINT1
HP_ABNORMALITY_OF_THE_INNER_EAR	0.96	1	-0.314877	-0.684302	23	25	COL3A1, SQSTM1, LMNA, FLNA, PRKAR1A, PNPLA2
BUSSLINGER_GASTRIC_IMMUNE_CELLS	1	1	-0.330527	-0.8171	4	61	SRSF2
MARSON_BOUND_BY_FOXP3_STIMULATED	0.888889	1	-0.343532	-0.831951	7	41	MFSD11
SUPT20H_TARGET_GENES	0.9	1	-0.350333	-0.790914	17	27	HSPA5, PRKAR1A, AURKAIP1, RBM42, UBXN6, HNRNPA0, LGALS3BP, RBM39, CLPTM1L, HDGF, EIF4A1, TPP1, COPZ1, GNPTG, AHSA1, HAGH, SAFB, RELA, BANF1, ILF3, NFIC, HNRNPUL1, HSPD1, CCDC12, TMED2, CANX, PEMT
HP_RESPIRATORY_INSUFFICIENCY	0.92	1	-0.356929	-0.775691	22	25	COL3A1, COL1A2, SQSTM1, LMNA, FLNA
BACH2_TARGET_GENES	1	1	-0.368105	-0.891037	4	57	MFSD11, SRSF2
FAN_OVARY_CL4_T_LYMPHOCYTE_NK_CELL_1	0.72	1	-0.378177	-0.84054	17	26	SRSF2, HSPA1A
KIM_ALL_DISORDERS_CALB1_CORR_UP	0.733333	1	-0.381647	-0.868767	10	33	SRSF2, EEF2
TRAVAGLINI_LUNG_BASOPHIL_MAST_2_CELL	0.75	1	-0.385785	-0.907102	5	42	SRSF2, SQSTM1, LMNA, HSPA5
GOBP_CELLULAR_MACROMOLECULE_LOCALIZATION	0.8	1	-0.395436	-0.901015	3	56	SRSF2, SQSTM1, LMNA, HSPA5, FLNA
BUSSLINGER_DUODENAL_IMMUNE_CELLS	0.571429	0.964674	-0.401599	-1.05248	3	44	SRSF2
MILI_PSEUDOPODIA_HAPTOTAXIS_DN	0.666667	1	-0.415493	-0.930167	9	32	MFSD11, COL1A2, HSPA5, FLNA
MODULE_83	0.421053	0.91878	-0.420896	-0.9879	7	29	SRSF2, EEF2
PSMB5_TARGET_GENES	0.75	1	-0.422988	-0.965042	8	36	MFSD11, SRSF2, HSPA1B, EEF2, LMNA
TRAVAGLINI_LUNG_PROLIFERATING_BASAL_CELL	0.625	0.999132	-0.426507	-1.00285	4	42	SRSF2, EEF2
GTF2A2_TARGET_GENES	0.6	0.981516	-0.435408	-0.991147	8	33	MFSD11, SRSF2, HSPA1A, HSPA1B, EEF2, SQSTM1
GOMF_RNA_BINDING	0.333333	0.830986	-0.436437	-1.17273	1	68	SRSF2, HSPA1A, HSPA1B, EEF2, LUC7L3, FLNA
AIZARANI_LIVER_C9_LSECS_1	0.692308	1	-0.437947	-0.97715	8	34	FCGRT, PRKAR1A, KDM6B, FXYD6, SOCS3, SMTN, CAVIN1
FLECHNER_BIOPSY_KIDNEY_TRANSPLANT_OK_VS_DONOR_UP	0.285714	0.770906	-0.442441	-1.15951	1	44	SRSF2, COL3A1, HSPA1A, COL1A2, HSPA5, LUC7L3
ZNF610_TARGET_GENES	0.48	0.952443	-0.458857	-1.01986	11	26	HSPA1B, SQSTM1, PRKAR1A, AURKAIP1
MORF_UBE2I	0.3	0.79491	-0.485695	-1.09651	5	27	SRSF2, EEF2
MARSON_BOUND_BY_FOXP3_UNSTIMULATED	0.363636	0.858078	-0.487939	-1.13847	3	38	MFSD11, EEF2
CREB3L4_TARGET_GENES	0.272727	0.751912	-0.496414	-1.16515	2	39	MFSD11, SRSF2
RCGCANGCGY_NRF1_Q6	0.272727	0.751912	-0.500581	-1.13283	2	37	SRSF2
GOBP_INTRACELLULAR_PROTEIN_TRANSPORT	0.315789	0.816876	-0.507298	-1.1907	5	29	SRSF2, HSPA5, FLNA
CHAF1B_TARGET_GENES	0.272727	0.751912	-0.510106	-1.15439	2	37	MFSD11, SRSF2, EEF2, SQSTM1
BUSSLINGER_DUODENAL_DIFFERENTIATING_STEM_CELLS	0.307692	0.81044	-0.514709	-1.14842	3	34	SRSF2, MT1G, EEF2, MT1X, GSTP1
MORC2_TARGET_GENES	0.2	0.638646	-0.515549	-1.27909	0	63	MFSD11, SRSF2, HSPA1B, EEF2
LHX9_TARGET_GENES	0.230769	0.680769	-0.522602	-1.16603	2	34	MFSD11, SRSF2, HSPA1B
SAFB2_TARGET_GENES	0.32	0.816876	-0.528352	-1.14823	7	25	MFSD11, SRSF2, HSPA1B
ACEVEDO_LIVER_TUMOR_VS_NORMAL_ADJACENT_TISSUE_UP	0.266667	0.750068	-0.532122	-1.16651	3	31	SRSF2, HSPA1A, HSPA1B, LMNA
UBP1_TARGET_GENES	0.166667	0.59	-0.532991	-1.29859	0	49	MFSD11, SRSF2, HSPA1A, SQSTM1
MIR12136	0.176471	0.605335	-0.546291	-1.23447	2	28	SRSF2
SETD7_TARGET_GENES	0.111111	0.499154	-0.552761	-1.32538	0	40	MFSD11, SRSF2, SQSTM1, HSPA5, LUC7L3, FLNA
TGANTCA_AP1_C	0.125	0.537015	-0.55522	-1.38861	0	43	SRSF2, SQSTM1, LMNA
GOBP_MRNA_METABOLIC_PROCESS	0.0909091	0.466921	-0.556307	-1.25894	0	37	SRSF2, HSPA1A, HSPA1B, LUC7L3, FLNA
MORF_RAN	0.0666667	0.403398	-0.569938	-1.29738	0	33	SRSF2, EEF2
PUJANA_ATM_PCC_NETWORK	0.0666667	0.403398	-0.586639	-1.31331	0	32	SRSF2
REACTOME_METABOLISM_OF_RNA	0.2	0.638646	-0.587732	-1.27728	4	25	SRSF2, HSPA1A
GOCC_SUPRAMOLECULAR_POLYMER	0.05	0.36875	-0.594595	-1.34236	0	27	COL3A1, COL1A2, SQSTM1, LMNA, FLNA, ACTA2, SMTN, TPM2, DCN, FBN1, HSPH1, AHNAK
RAG1_TARGET_GENES	0.0555556	0.372475	-0.595662	-1.3691	0	30	MFSD11, SRSF2
BUSSLINGER_DUODENAL_STEM_CELLS	0.0526316	0.372475	-0.5963	-1.3996	0	29	MT1G, FCGRT, EEF2, GSTP1, FOSB
GOCC_SUPRAMOLECULAR_COMPLEX	0.0769231	0.430867	-0.5977	-1.33359	0	34	COL3A1, COL1A2, SQSTM1, LMNA, FLNA, ACTA2, SMTN, TPM2, DCN, FBN1, HSPH1, G3BP2, AHNAK
CIITA_TARGET_GENES	0.0909091	0.466921	-0.599074	-1.35573	0	37	MFSD11, SRSF2
KDM7A_TARGET_GENES	0.142857	0.54731	-0.599226	-1.7177	0	71	MFSD11, SRSF2, FCGRT, SQSTM1, LMNA
HMGB1_TARGET_GENES	0.0909091	0.466921	-0.609978	-1.3804	0	37	MFSD11, SRSF2
GRAESSMANN_RESPONSE_TO_MC_AND_DOXORUBICIN_DN	0.04	0.329196	-0.613538	-1.36366	0	26	SRSF2
PUJANA_BRCA1_PCC_NETWORK	0.25	0.723039	-0.617047	-1.52625	0	47	SRSF2, EEF2
ZNF513_TARGET_GENES	0.05	0.36875	-0.62223	-1.40475	0	27	MFSD11, SRSF2
BARX1_TARGET_GENES	0.0555556	0.372475	-0.662028	-1.52163	0	30	MFSD11, SRSF2
GOMF_TRANSCRIPTION_REGULATOR_ACTIVITY	0.0909091	0.466921	-0.664992	-1.5049	0	37	SRSF2, HSPA1A
MORF_ANP32B	0.05	0.36875	-0.677814	-1.53024	0	27	SRSF2, EEF2
GOCC_NUCLEAR_PROTEIN_CONTAINING_COMPLEX	0.0769231	0.430867	-0.683208	-1.55197	0	35	HSPA1A, HSPA1B, HSPA5, LUC7L3, FLNA, KDM6B
FOXE1_TARGET_GENES	0.0666667	0.403398	-0.686287	-1.53639	0	32	MFSD11, SRSF2, HSPA1B, EEF2
MORF_HDAC1	0.05	0.36875	-0.70702	-1.59617	0	27	SRSF2
ID1_TARGET_GENES	0.0909091	0.466921	-0.710078	-1.66665	0	39	MFSD11, SRSF2, MT1G, HSPA1A
LHX2_TARGET_GENES	0.0526316	0.372475	-0.720018	-1.68998	0	29	MFSD11
GOBP_RNA_PROCESSING	0.0769231	0.430867	-0.726778	-1.65094	0	35	SRSF2, HSPA1A
MIR520D_5P	0.0555556	0.372475	-0.727499	-1.67212	0	30	SRSF2, COL3A1, HSPA1B, COL1A2
MIR524_5P	0.0555556	0.372475	-0.727499	-1.67212	0	30	SRSF2, COL3A1, HSPA1B, COL1A2
JDP2_TARGET_GENES	0.25	0.723039	-0.765476	-1.89339	0	47	MFSD11, SRSF2
BPTF_TARGET_GENES	0.04	0.329196	-0.767758	-1.66852	0	25	MFSD11, LMNA
GOBP_RNA_SPLICING	0.05	0.36875	-0.769248	-1.73666	0	27	SRSF2, HSPA1A
GOBP_MRNA_PROCESSING	0.04	0.329196	-0.82325	-1.82976	0	26	SRSF2
ZNF507_TARGET_GENES	0.04	0.329196	-0.892473	-1.98362	0	26	MFSD11, SRSF2, EEF2, SQSTM1
