# Supplementary material for: Preneoplastic liver colonization by 11p15.5 altered mosaic cells in young children with hepatoblastoma
Source: Nat Commun. 2023 Nov 6;14:7122. doi: 10.1038/s41467-023-42418-9 (PMC10628292; doi:10.1038/s41467-023-42418-9)
Supplement: Supplementary file 9 — Supplementary Data 7 [file 41467_2023_42418_MOESM9_ESM.xlsx]

## Sheet: Feuil1
Supplementary Data 7: Differential expression analysis of all cell types in snRNAseq.
Differential expression analysis was performed with FindAllMarkers Seurat function and a Wilcoxon rank-sum two-sided statistical test.
Pvalues were adjusted for multiple testing with Bonferroni correction.
Genes were considered as differentially expressed with an adjusted pvalue ≤0.01 and when the gene was expressed in at least 25 percents of the cells in either population
cluster	gene	p_val	avg_log2FC	pct.1	pct.2	p_val_adj
Hepatocytes	C3	0	1.76549	0.976	0.676	0
Hepatocytes	CYP2B6	0	1.57059	0.848	0.711	0
Hepatocytes	CYP3A7	0	1.46649	0.856	0.701	0
Hepatocytes	NSUN6	0	1.39828	0.96	0.617	0
Hepatocytes	CYP3A5	0	1.39516	0.902	0.464	0
Hepatocytes	CYP2C9	0	1.39044	0.907	0.6	0
Hepatocytes	APOB	0	1.35169	0.896	0.5	0
Hepatocytes	PCSK6	0	1.27189	0.882	0.529	0
Hepatocytes	NEAT1	0	1.20692	0.998	0.974	0
Hepatocytes	SLC39A14	0	1.14996	0.824	0.487	0
Hepatocytes	CP	0	1.12137	0.885	0.58	0
Hepatocytes	ITIH4	0	1.1202	0.857	0.352	0
Hepatocytes	ABCB11	0	1.09829	0.793	0.487	0
Hepatocytes	POR	0	1.06209	0.89	0.466	0
Hepatocytes	ASGR1	0	1.0064	0.799	0.257	0
Hepatocytes	ACSM2A	0	0.985678	0.639	0.288	0
Hepatocytes	TNFSF14	0	0.978619	0.637	0.214	0
Hepatocytes	ABLIM3	0	0.972509	0.92	0.55	0
Hepatocytes	GALNT2	0	0.96524	0.826	0.529	0
Hepatocytes	TPST1	0	0.956034	0.859	0.609	0
Hepatocytes	CFH	0	0.950237	0.945	0.614	0
Hepatocytes	ARHGEF10L	0	0.936063	0.695	0.263	0
Hepatocytes	HSD17B2	0	0.90459	0.663	0.314	0
Hepatocytes	ABCC2	0	0.89776	0.812	0.48	0
Hepatocytes	MLXIPL	0	0.893226	0.763	0.257	0
Hepatocytes	LINC01146	0	0.891295	0.741	0.328	0
Hepatocytes	F5	0	0.889313	0.783	0.366	0
Hepatocytes	ITIH3	0	0.877562	0.721	0.264	0
Hepatocytes	LONP2	0	0.861396	0.883	0.57	0
Hepatocytes	PLIN5	0	0.854997	0.74	0.27	0
Hepatocytes	AL391117.1	0	0.852556	0.865	0.633	0
Hepatocytes	SLC7A2	0	0.841092	0.746	0.411	0
Hepatocytes	SMOC1	0	0.839649	0.738	0.381	0
Hepatocytes	SEPTIN9	0	0.834791	0.835	0.524	0
Hepatocytes	PCCA	0	0.831511	0.979	0.822	0
Hepatocytes	PLG	0	0.829889	0.706	0.284	0
Hepatocytes	ADRA1A	0	0.808016	0.639	0.272	0
Hepatocytes	RRBP1	0	0.806836	0.807	0.406	0
Hepatocytes	FTCD	0	0.791782	0.676	0.224	0
Hepatocytes	L3MBTL4	0	0.779758	0.833	0.498	0
Hepatocytes	HPN	0	0.778624	0.644	0.205	0
Hepatocytes	SLC13A5	0	0.778174	0.712	0.282	0
Hepatocytes	SHANK2	0	0.778039	0.897	0.534	0
Hepatocytes	PAH	0	0.763771	0.733	0.343	0
Hepatocytes	SERPINA1	0	0.760255	0.774	0.41	0
Hepatocytes	CYB5A	0	0.677824	0.702	0.349	0
Hepatocytes	PC	0	0.663687	0.628	0.253	0
Hepatocytes	F2	0	0.629816	0.6	0.211	0
Hepatocytes	MYO18A	3.83452e-300	0.631335	0.603	0.232	1.1497e-295
Hepatocytes	AFM	8.4614e-295	0.715652	0.633	0.275	2.53698e-290
Hepatocytes	IL6R	2.6994e-294	0.682769	0.726	0.403	8.0936e-290
Hepatocytes	LDLR	1.77362e-283	0.718076	0.803	0.52	5.31784e-279
Hepatocytes	FGG	3.21628e-283	1.0076	0.638	0.329	9.64337e-279
Hepatocytes	A2M	6.26777e-283	1.04085	0.855	0.669	1.87927e-278
Hepatocytes	HNF4A	5.83605e-281	0.640328	0.591	0.239	1.74982e-276
Hepatocytes	SLC2A9	4.00383e-280	0.663601	0.711	0.377	1.20047e-275
Hepatocytes	H6PD	8.51242e-279	0.575269	0.554	0.199	2.55228e-274
Hepatocytes	SHB	2.38881e-277	0.72084	0.743	0.438	7.16237e-273
Hepatocytes	COBL	3.60053e-275	0.664817	0.783	0.471	1.07955e-270
Hepatocytes	SNTB1	1.14483e-270	0.659755	0.737	0.432	3.43253e-266
Hepatocytes	GHR	3.77968e-267	0.74293	0.726	0.436	1.13326e-262
Hepatocytes	FGL1	1.42184e-265	0.758549	0.768	0.478	4.2631e-261
Hepatocytes	GPHN	3.38932e-263	0.744093	0.919	0.747	1.01622e-258
Hepatocytes	ASL	3.63851e-263	0.61301	0.563	0.218	1.09093e-258
Hepatocytes	IGFBP1	3.53639e-262	0.592655	0.62	0.279	1.06031e-257
Hepatocytes	CASC19	4.45307e-259	0.740971	0.721	0.438	1.33516e-254
Hepatocytes	TSHZ2	5.12205e-259	0.963138	0.884	0.795	1.53575e-254
Hepatocytes	PLEKHA7	2.77925e-257	0.778716	0.727	0.454	8.33304e-253
Hepatocytes	MST1	7.85222e-257	0.516478	0.471	0.136	2.35433e-252
Hepatocytes	IGFBP2	6.90814e-255	1.10056	0.622	0.319	2.07127e-250
Hepatocytes	CREB3L3	2.48599e-254	0.700858	0.482	0.151	7.45375e-250
Hepatocytes	PALM2-AKAP2	2.10981e-253	0.64352	0.885	0.682	6.32585e-249
Hepatocytes	TNS3	2.73799e-253	0.670279	0.793	0.527	8.20931e-249
Hepatocytes	EBNA1BP2	3.32056e-250	0.580642	0.506	0.173	9.95604e-246
Hepatocytes	MIR122HG	1.40591e-245	0.63584	0.533	0.205	4.21533e-241
Hepatocytes	SLC22A25	5.00334e-245	0.660944	0.474	0.154	1.50015e-240
Hepatocytes	SERPING1	1.6258e-242	0.51525	0.516	0.186	4.87462e-238
Hepatocytes	PPARGC1A	3.40182e-242	0.705909	0.715	0.418	1.01997e-237
Hepatocytes	ACSM2B	2.19946e-239	0.774666	0.512	0.196	6.59463e-235
Hepatocytes	AGXT	1.36825e-238	0.46656	0.44	0.12	4.10243e-234
Hepatocytes	RNF152	4.49241e-236	0.823892	0.643	0.349	1.34696e-231
Hepatocytes	FGA	2.05023e-234	0.79845	0.596	0.305	6.14719e-230
Hepatocytes	CYP4F3	1.43134e-233	0.494497	0.533	0.206	4.29158e-229
Hepatocytes	OAF	6.20786e-233	0.604931	0.501	0.187	1.8613e-228
Hepatocytes	MAT1A	1.08226e-230	0.630536	0.63	0.332	3.24495e-226
Hepatocytes	SERPINA3	2.22469e-230	0.757004	0.496	0.195	6.67028e-226
Hepatocytes	ACSL1	1.36177e-229	0.771022	0.682	0.4	4.08299e-225
Hepatocytes	SERPINF2	2.91893e-227	0.472563	0.453	0.139	8.75183e-223
Hepatocytes	ABCA1	2.1374e-224	0.565008	0.815	0.558	6.40858e-220
Hepatocytes	SLCO1B1	1.56204e-221	0.616376	0.491	0.184	4.68347e-217
Hepatocytes	LINC00598	5.16342e-217	1.20952	0.675	0.444	1.54815e-212
Hepatocytes	TRMT11	1.52298e-216	0.560626	0.664	0.372	4.56636e-212
Hepatocytes	C8A	6.35554e-215	0.491435	0.429	0.132	1.90558e-210
Hepatocytes	ECHDC2	3.02816e-214	0.489449	0.543	0.229	9.07933e-210
Hepatocytes	MIA2	4.61689e-214	0.479927	0.627	0.318	1.38428e-209
Hepatocytes	C5	1.50939e-213	0.681828	0.622	0.329	4.5256e-209
Hepatocytes	N4BP2L1	2.24603e-213	0.530771	0.543	0.234	6.73428e-209
Hepatocytes	ERRFI1	8.59094e-213	0.824747	0.794	0.573	2.57582e-208
Hepatocytes	DST	2.48171e-212	0.660319	0.911	0.744	7.44091e-208
Hepatocytes	TFR2	8.80999e-212	0.459614	0.419	0.123	2.6415e-207
Hepatocytes	PTPN3	9.10537e-212	0.535461	0.604	0.304	2.73006e-207
Hepatocytes	PCK1	9.55159e-211	0.791455	0.521	0.244	2.86385e-206
Hepatocytes	LBP	1.30108e-210	1.00954	0.587	0.329	3.90102e-206
Hepatocytes	RORA	3.14488e-210	0.758217	0.936	0.838	9.4293e-206
Hepatocytes	FN1	1.49991e-209	0.696326	0.824	0.634	4.49719e-205
Hepatocytes	CPS1	3.75991e-209	0.808824	0.718	0.482	1.12733e-204
Hepatocytes	ABHD2	1.01874e-206	0.572945	0.697	0.421	3.05447e-202
Hepatocytes	HLF	1.00541e-205	0.571567	0.554	0.257	3.01452e-201
Hepatocytes	GCKR	1.64549e-205	0.481344	0.462	0.166	4.93366e-201
Hepatocytes	PFKFB1	4.36831e-205	0.518948	0.455	0.16	1.30975e-200
Hepatocytes	ETS2	7.95293e-205	0.525171	0.61	0.314	2.38453e-200
Hepatocytes	TTC39C	8.73331e-205	0.558688	0.699	0.423	2.61851e-200
Hepatocytes	FYB2	5.23793e-204	0.503008	0.481	0.185	1.57049e-199
Hepatocytes	ZC3H13	1.18832e-203	0.800359	0.662	0.397	3.56294e-199
Hepatocytes	HGD	3.37692e-203	0.57118	0.552	0.254	1.0125e-198
Hepatocytes	BDH1	1.22991e-202	0.489318	0.481	0.186	3.68764e-198
Hepatocytes	CYP2C8	3.75594e-202	1.03951	0.468	0.195	1.12614e-197
Hepatocytes	IQSEC1	2.79496e-201	0.561924	0.628	0.341	8.38012e-197
Hepatocytes	DANT2	7.51466e-200	0.517527	0.6	0.298	2.25312e-195
Hepatocytes	ALDH1A2	4.24456e-198	0.729251	0.608	0.339	1.27265e-193
Hepatocytes	SULT2A1	1.66257e-197	0.687994	0.533	0.25	4.98488e-193
Hepatocytes	C1R	3.10103e-193	0.443495	0.401	0.121	9.29782e-189
Hepatocytes	NEK6	3.88271e-193	0.471685	0.502	0.21	1.16415e-188
Hepatocytes	GPT2	9.37112e-193	0.527665	0.466	0.181	2.80974e-188
Hepatocytes	PID1	1.61364e-192	0.846239	0.75	0.555	4.83817e-188
Hepatocytes	SDC4	6.27053e-191	0.547015	0.522	0.238	1.88009e-186
Hepatocytes	MT2A	1.36638e-190	0.493128	0.564	0.279	4.09681e-186
Hepatocytes	FBP1	1.82095e-190	0.595581	0.464	0.188	5.45975e-186
Hepatocytes	SGK2	2.59041e-189	0.42109	0.394	0.119	7.76682e-185
Hepatocytes	MYO1B	2.88558e-189	0.473641	0.653	0.365	8.65184e-185
Hepatocytes	NAV2	1.46067e-188	0.546721	0.778	0.565	4.37953e-184
Hepatocytes	CYP2A6	6.56117e-188	0.607051	0.372	0.109	1.96724e-183
Hepatocytes	DTX1	1.26515e-186	0.452655	0.383	0.115	3.79329e-182
Hepatocytes	MGLL	3.47338e-185	0.606262	0.625	0.36	1.04142e-180
Hepatocytes	DHRS3	4.79456e-185	0.435497	0.494	0.205	1.43755e-180
Hepatocytes	GLDC	6.72468e-185	0.574731	0.559	0.286	2.01626e-180
Hepatocytes	ABCB4	1.32144e-184	0.490704	0.492	0.21	3.96209e-180
Hepatocytes	AZGP1	2.9256e-184	0.463248	0.43	0.154	8.77183e-180
Hepatocytes	ABLIM1	2.0041e-183	0.561811	0.79	0.567	6.00889e-179
Hepatocytes	HPX	3.34782e-183	0.508066	0.38	0.116	1.00378e-178
Hepatocytes	AC007364.1	4.10095e-183	0.55101	0.625	0.356	1.22959e-178
Hepatocytes	FGB	4.07568e-182	0.771	0.584	0.342	1.22201e-177
Hepatocytes	ELL2	7.72914e-181	0.623172	0.822	0.607	2.31743e-176
Hepatocytes	STAT3	2.78055e-179	0.531189	0.787	0.569	8.33693e-175
Hepatocytes	HABP2	1.32801e-178	0.492095	0.499	0.222	3.98177e-174
Hepatocytes	PTP4A1	7.77303e-178	0.761511	0.761	0.554	2.33059e-173
Hepatocytes	A1CF	1.58384e-177	0.512072	0.643	0.372	4.74882e-173
Hepatocytes	ARHGEF26	1.35075e-176	0.526745	0.589	0.32	4.04996e-172
Hepatocytes	COL18A1	1.41661e-176	0.46996	0.554	0.271	4.24741e-172
Hepatocytes	UBC	5.8872e-176	0.564453	0.435	0.166	1.76516e-171
Hepatocytes	SNHG14	1.01148e-175	0.709504	0.778	0.603	3.03273e-171
Hepatocytes	DPYD	2.95438e-175	0.516435	0.887	0.709	8.85812e-171
Hepatocytes	LPP	1.08735e-169	0.471426	0.957	0.893	3.26019e-165
Hepatocytes	NFIC	1.43865e-168	0.461906	0.687	0.424	4.31351e-164
Hepatocytes	PROX1	2.45528e-168	0.485358	0.449	0.185	7.36166e-164
Hepatocytes	C4BPA	4.96946e-168	0.478578	0.38	0.127	1.48999e-163
Hepatocytes	SERPINE1	5.60452e-168	1.35873	0.719	0.618	1.6804e-163
Hepatocytes	THRB	2.03812e-167	0.483127	0.723	0.476	6.11091e-163
Hepatocytes	PROS1	5.57687e-167	0.50609	0.57	0.309	1.67211e-162
Hepatocytes	WWC1	9.9074e-167	0.611948	0.714	0.491	2.97054e-162
Hepatocytes	PHKA2	1.75414e-166	0.425214	0.486	0.219	5.25945e-162
Hepatocytes	CA5A	1.3054e-165	0.411285	0.384	0.128	3.91397e-161
Hepatocytes	EXT1	1.20493e-164	0.541478	0.991	0.97	3.61274e-160
Hepatocytes	ALAS1	1.7389e-164	0.522639	0.458	0.201	5.21375e-160
Hepatocytes	PXDC1	2.6071e-164	0.504265	0.468	0.21	7.81687e-160
Hepatocytes	ITPR2	3.07546e-164	0.508164	0.8	0.592	9.22115e-160
Hepatocytes	SORBS2	2.20705e-163	0.577086	0.761	0.559	6.61738e-159
Hepatocytes	LIPC	5.24809e-160	0.612684	0.514	0.269	1.57354e-155
Hepatocytes	AC104170.1	7.49771e-159	0.467977	0.429	0.174	2.24804e-154
Hepatocytes	CYP2E1	1.05372e-158	0.91761	0.465	0.235	3.15938e-154
Hepatocytes	PSD3	1.32405e-158	0.514184	0.755	0.534	3.9699e-154
Hepatocytes	C6	1.47515e-158	0.554817	0.574	0.317	4.42295e-154
Hepatocytes	AIG1	2.27386e-158	0.452373	0.593	0.337	6.81772e-154
Hepatocytes	AGMO	5.55046e-158	0.513549	0.616	0.37	1.66419e-153
Hepatocytes	SPTBN1	2.97649e-157	0.541216	0.862	0.699	8.9244e-153
Hepatocytes	LINC01348	1.65195e-156	0.477609	0.457	0.203	4.95305e-152
Hepatocytes	F11	5.34162e-155	0.34683	0.343	0.104	1.60158e-150
Hepatocytes	ASS1	1.79271e-154	0.501799	0.396	0.151	5.37508e-150
Hepatocytes	GLT1D1	5.83805e-154	0.471426	0.534	0.274	1.75042e-149
Hepatocytes	ERN1	5.36349e-153	0.431246	0.513	0.256	1.60813e-148
Hepatocytes	APBA1	7.74441e-153	0.584016	0.536	0.298	2.32201e-148
Hepatocytes	OSBPL9	1.5672e-152	0.514032	0.734	0.531	4.69893e-148
Hepatocytes	ACOT12	3.9667e-152	0.501295	0.401	0.161	1.18934e-147
Hepatocytes	GOLGA4	3.81919e-151	0.420565	0.782	0.557	1.14511e-146
Hepatocytes	ZHX2	1.33054e-150	0.432661	0.672	0.422	3.98934e-146
Hepatocytes	ADGRG6	3.34516e-150	0.424718	0.633	0.38	1.00298e-145
Hepatocytes	MBNL2	1.50713e-149	0.587496	0.823	0.689	4.51884e-145
Hepatocytes	HAL	1.7146e-149	0.919828	0.565	0.354	5.1409e-145
Hepatocytes	SLC25A18	2.47366e-149	0.377031	0.358	0.12	7.41679e-145
Hepatocytes	XDH	3.1303e-149	0.544876	0.45	0.205	9.38557e-145
Hepatocytes	SHMT1	5.028e-149	0.347737	0.386	0.14	1.50755e-144
Hepatocytes	GCGR	2.55539e-148	0.294015	0.252	0.046	7.66184e-144
Hepatocytes	BHMT2	1.68757e-145	0.363649	0.403	0.157	5.05983e-141
Hepatocytes	CYP3A4	3.45007e-145	0.97109	0.53	0.323	1.03443e-140
Hepatocytes	ABCA6	8.06381e-145	0.391516	0.453	0.202	2.41777e-140
Hepatocytes	F12	2.57379e-144	0.381801	0.373	0.134	7.71699e-140
Hepatocytes	CYP3A43	6.57683e-143	0.530287	0.434	0.197	1.97193e-138
Hepatocytes	LINC02532	1.86365e-142	0.348741	0.548	0.282	5.58778e-138
Hepatocytes	GOT1	3.40662e-142	0.446924	0.394	0.161	1.02141e-137
Hepatocytes	PARD3	1.11124e-141	0.367667	0.935	0.799	3.33182e-137
Hepatocytes	CLMN	1.63273e-140	0.578248	0.528	0.3	4.89542e-136
Hepatocytes	HP	2.02796e-140	0.36023	0.33	0.106	6.08043e-136
Hepatocytes	ZKSCAN1	8.22618e-139	0.374969	0.487	0.237	2.46646e-134
Hepatocytes	C9	1.4965e-138	0.568741	0.425	0.199	4.48697e-134
Hepatocytes	SFXN5	2.0975e-137	0.388842	0.453	0.213	6.28893e-133
Hepatocytes	VEGFA	2.68074e-137	0.322312	0.356	0.124	8.03766e-133
Hepatocytes	LINC00261	2.92078e-137	0.44857	0.405	0.176	8.75739e-133
Hepatocytes	PEMT	2.73236e-136	0.336377	0.337	0.114	8.19244e-132
Hepatocytes	SLC38A2	5.285e-136	0.469764	0.734	0.518	1.5846e-131
Hepatocytes	AHNAK	3.05858e-135	0.607869	0.626	0.398	9.17055e-131
Hepatocytes	SLC23A2	1.04521e-134	0.416246	0.587	0.348	3.13384e-130
Hepatocytes	MASP1	1.47871e-134	0.365916	0.442	0.202	4.4336e-130
Hepatocytes	EHBP1	1.54314e-134	0.466946	0.823	0.64	4.62679e-130
Hepatocytes	PLIN2	2.54486e-134	0.51557	0.508	0.287	7.63025e-130
Hepatocytes	ASGR2	1.35905e-133	0.316524	0.359	0.131	4.07484e-129
Hepatocytes	CFB	9.82031e-133	0.348051	0.305	0.094	2.94442e-128
Hepatocytes	TMEM176B	1.86592e-132	0.307731	0.289	0.081	5.59457e-128
Hepatocytes	NDST1	2.93842e-132	0.386953	0.443	0.207	8.81026e-128
Hepatocytes	AL023755.1	7.27579e-132	0.4012	0.334	0.118	2.1815e-127
Hepatocytes	MPC1	1.77159e-131	0.344108	0.336	0.117	5.31176e-127
Hepatocytes	SLC22A10	1.92598e-131	0.411635	0.409	0.18	5.77465e-127
Hepatocytes	LARP1B	2.01216e-131	0.4161	0.59	0.356	6.03305e-127
Hepatocytes	BCR	2.29003e-131	0.65128	0.533	0.321	6.86621e-127
Hepatocytes	ACADVL	3.16344e-131	0.342674	0.383	0.154	9.48493e-127
Hepatocytes	ADK	1.15154e-130	0.399748	0.81	0.62	3.45265e-126
Hepatocytes	PDIA5	1.65847e-130	0.377596	0.415	0.185	4.97258e-126
Hepatocytes	DHTKD1	1.9669e-130	0.433787	0.487	0.254	5.89736e-126
Hepatocytes	IL4R	2.07982e-130	0.473909	0.681	0.47	6.23591e-126
Hepatocytes	LONRF3	4.14636e-130	0.399596	0.401	0.172	1.2432e-125
Hepatocytes	HSPD1	5.36782e-129	0.552612	0.526	0.292	1.60943e-124
Hepatocytes	DHCR24	8.28874e-129	0.326338	0.358	0.135	2.48521e-124
Hepatocytes	C8B	1.51715e-128	0.360979	0.303	0.096	4.54888e-124
Hepatocytes	AOX1	2.2043e-128	0.445814	0.309	0.103	6.60915e-124
Hepatocytes	GADD45B	9.45406e-128	0.318608	0.292	0.086	2.83461e-123
Hepatocytes	ALDH1L1	1.12243e-125	0.545756	0.384	0.17	3.36538e-121
Hepatocytes	G6PC	2.21376e-125	0.520131	0.283	0.087	6.63752e-121
Hepatocytes	RGN	5.98811e-125	0.333082	0.344	0.127	1.79542e-120
Hepatocytes	DPYS	1.57846e-124	0.361036	0.378	0.157	4.73269e-120
Hepatocytes	ABCD3	6.42246e-124	0.376939	0.542	0.309	1.92565e-119
Hepatocytes	CKMT2-AS1	1.08606e-123	0.46016	0.447	0.231	3.25633e-119
Hepatocytes	TTC38	3.50762e-123	0.311461	0.326	0.115	1.05169e-118
Hepatocytes	TBC1D8	3.81421e-123	0.465678	0.761	0.578	1.14361e-118
Hepatocytes	RFFL	1.01744e-122	0.410788	0.579	0.354	3.0506e-118
Hepatocytes	SND1	2.38122e-122	0.394079	0.673	0.462	7.1396e-118
Hepatocytes	TGM2	2.47689e-122	0.531639	0.35	0.144	7.42647e-118
Hepatocytes	CRP	2.83917e-122	0.81258	0.288	0.094	8.51267e-118
Hepatocytes	TJP2	3.48388e-122	0.475185	0.689	0.497	1.04457e-117
Hepatocytes	SCML1	3.65803e-122	0.314793	0.349	0.133	1.09679e-117
Hepatocytes	KIFC3	8.48988e-122	0.538049	0.539	0.328	2.54552e-117
Hepatocytes	LPIN2	1.04635e-121	0.49241	0.675	0.482	3.13727e-117
Hepatocytes	TENM1	1.10644e-120	0.387554	0.449	0.225	3.31743e-116
Hepatocytes	PPARA	1.44926e-120	0.457767	0.478	0.262	4.34531e-116
Hepatocytes	ABCA8	4.79173e-119	0.353803	0.348	0.138	1.4367e-114
Hepatocytes	PLXNB1	8.59192e-119	0.288676	0.299	0.098	2.57611e-114
Hepatocytes	BCL6	1.46362e-118	0.373323	0.392	0.175	4.38838e-114
Hepatocytes	GOLT1A	2.07326e-117	0.267986	0.258	0.07	6.21625e-113
Hepatocytes	NNMT	4.84311e-117	0.428476	0.409	0.198	1.45211e-112
Hepatocytes	HIVEP1	5.29598e-117	0.488548	0.617	0.414	1.58789e-112
Hepatocytes	LPA	5.3536e-117	0.337606	0.279	0.087	1.60517e-112
Hepatocytes	GAS2	6.78221e-117	0.428866	0.534	0.32	2.03351e-112
Hepatocytes	SERINC5	7.15763e-117	0.479998	0.635	0.436	2.14607e-112
Hepatocytes	DSP	2.10862e-116	0.373742	0.4	0.183	6.32227e-112
Hepatocytes	PIK3C2G	2.53916e-116	0.375111	0.578	0.358	7.61316e-112
Hepatocytes	ATP2B2	1.15335e-115	0.356614	0.359	0.151	3.45809e-111
Hepatocytes	EML4	1.56476e-115	0.365576	0.703	0.491	4.69161e-111
Hepatocytes	AOPEP	4.15798e-115	0.409292	0.822	0.653	1.24669e-110
Hepatocytes	PCCA-DT	6.18557e-115	0.288247	0.313	0.112	1.85462e-110
Hepatocytes	SIPA1L2	1.82968e-114	0.687956	0.58	0.411	5.48593e-110
Hepatocytes	GYS2	2.10397e-114	0.361786	0.375	0.166	6.30834e-110
Hepatocytes	C4BPB	1.67799e-113	0.292251	0.295	0.1	5.03111e-109
Hepatocytes	SPSB1	7.35799e-113	0.738694	0.531	0.354	2.20615e-108
Hepatocytes	LINC00907	8.89053e-113	0.77894	0.589	0.432	2.66565e-108
Hepatocytes	RALGPS2	8.94635e-113	0.370473	0.573	0.355	2.68238e-108
Hepatocytes	APOC2	1.10613e-112	0.340271	0.298	0.105	3.31651e-108
Hepatocytes	CFHR3	1.28187e-112	0.30406	0.285	0.094	3.84343e-108
Hepatocytes	RBFOX2	1.61338e-111	0.382732	0.683	0.492	4.83738e-107
Hepatocytes	PTPRF	9.79516e-111	0.306532	0.36	0.152	2.93688e-106
Hepatocytes	APMAP	9.99077e-111	0.281816	0.289	0.097	2.99553e-106
Hepatocytes	EEPD1	1.79229e-110	0.352233	0.642	0.42	5.37382e-106
Hepatocytes	FAF1	2.59718e-110	0.336335	0.787	0.592	7.78712e-106
Hepatocytes	EPHX2	3.54021e-110	0.27754	0.27	0.084	1.06146e-105
Hepatocytes	MAOB	1.9398e-109	0.350348	0.41	0.199	5.81611e-105
Hepatocytes	PI4KA	6.33277e-109	0.360275	0.59	0.382	1.89875e-104
Hepatocytes	ACMSD	1.85648e-108	0.33154	0.349	0.149	5.56629e-104
Hepatocytes	CXCL2	7.55512e-108	0.336681	0.312	0.12	2.26525e-103
Hepatocytes	SCARB1	1.75589e-107	0.382422	0.385	0.181	5.2647e-103
Hepatocytes	SLC35D2	2.49397e-106	0.348635	0.505	0.292	7.47767e-102
Hepatocytes	NR5A2	5.33505e-106	0.381217	0.71	0.503	1.59961e-101
Hepatocytes	ITGB5	5.61669e-106	0.386767	0.537	0.33	1.68405e-101
Hepatocytes	GSDMB	7.76667e-106	0.271764	0.299	0.108	2.32868e-101
Hepatocytes	TPRG1	8.22252e-106	0.500148	0.506	0.314	2.46536e-101
Hepatocytes	VMP1	8.58527e-106	0.412433	0.867	0.734	2.57412e-101
Hepatocytes	MAN1A1	9.7773e-106	0.403365	0.649	0.446	2.93153e-101
Hepatocytes	VWA8	1.12308e-105	0.357938	0.607	0.409	3.36734e-101
Hepatocytes	FGGY	1.46953e-105	0.426344	0.55	0.354	4.4061e-101
Hepatocytes	DENND4A	1.49585e-105	0.345173	0.778	0.587	4.48501e-101
Hepatocytes	RALGAPA2	2.9715e-104	0.329021	0.729	0.513	8.90946e-100
Hepatocytes	CCNL1	1.01724e-103	0.342924	0.514	0.301	3.04999e-99
Hepatocytes	SERINC2	1.42857e-103	0.286541	0.3	0.113	4.28329e-99
Hepatocytes	SLC25A13	2.15639e-103	0.363913	0.542	0.339	6.4655e-99
Hepatocytes	CPB2	3.82239e-103	0.345621	0.4	0.199	1.14607e-98
Hepatocytes	FNDC3A	2.4706e-102	0.381737	0.7	0.516	7.4076e-98
Hepatocytes	PTGR1	4.1383e-102	0.442161	0.41	0.212	1.24079e-97
Hepatocytes	DHODH	8.9307e-102	0.326373	0.253	0.081	2.67769e-97
Hepatocytes	FMO5	1.04041e-101	0.431774	0.291	0.112	3.11947e-97
Hepatocytes	EPS8L2	4.78126e-101	0.262981	0.297	0.11	1.43357e-96
Hepatocytes	RXRA	7.88904e-101	0.325648	0.404	0.202	2.36537e-96
Hepatocytes	SHROOM1	8.5624e-101	0.247968	0.255	0.08	2.56727e-96
Hepatocytes	TRIB1	2.30962e-100	0.309825	0.312	0.126	6.92493e-96
Hepatocytes	PPP2R1B	5.49502e-100	0.298305	0.385	0.183	1.64757e-95
Hepatocytes	AHSG	1.06205e-99	0.504578	0.496	0.309	3.18434e-95
Hepatocytes	PARP9	1.38575e-99	0.298713	0.4	0.196	4.15489e-95
Hepatocytes	SH3D19	6.27196e-99	0.364793	0.777	0.606	1.88052e-94
Hepatocytes	RB1CC1	7.62805e-99	0.362692	0.585	0.386	2.28712e-94
Hepatocytes	TF	4.49991e-98	0.599444	0.503	0.324	1.34921e-93
Hepatocytes	VNN3	8.35147e-98	0.325538	0.286	0.109	2.50402e-93
Hepatocytes	PNN	8.96964e-98	0.308582	0.464	0.255	2.68937e-93
Hepatocytes	ARHGAP35	9.30774e-98	0.337307	0.563	0.357	2.79074e-93
Hepatocytes	AASS	1.15848e-97	0.353643	0.437	0.237	3.47348e-93
Hepatocytes	MTUS1	1.56795e-97	0.348145	0.602	0.395	4.70119e-93
Hepatocytes	FAM20A	2.3544e-97	0.358471	0.386	0.192	7.05919e-93
Hepatocytes	AC087482.1	3.7564e-97	0.291763	0.323	0.136	1.12628e-92
Hepatocytes	ZFAND3	4.54813e-97	0.324634	0.895	0.789	1.36366e-92
Hepatocytes	CRADD	1.17372e-96	0.377947	0.528	0.336	3.51918e-92
Hepatocytes	ABCA9	3.15454e-96	0.271263	0.459	0.245	9.45825e-92
Hepatocytes	IL1RAP	3.27913e-96	0.423442	0.497	0.303	9.83181e-92
Hepatocytes	ANKH	3.75846e-95	0.398539	0.614	0.429	1.1269e-90
Hepatocytes	GBE1	4.26573e-95	0.439604	0.641	0.473	1.27899e-90
Hepatocytes	GMDS-DT	4.33019e-95	0.357098	0.595	0.398	1.29832e-90
Hepatocytes	SDS	6.40158e-95	0.629749	0.333	0.16	1.91939e-90
Hepatocytes	AC016831.1	8.26212e-95	0.389273	0.545	0.35	2.47723e-90
Hepatocytes	EGFR	9.17195e-95	0.335334	0.57	0.368	2.75003e-90
Hepatocytes	FOS	1.1088e-94	0.38618	0.415	0.22	3.32452e-90
Hepatocytes	CTSB	1.26479e-94	0.382299	0.511	0.308	3.79222e-90
Hepatocytes	FOXO1	2.45774e-94	0.471812	0.746	0.576	7.36906e-90
Hepatocytes	SCMH1	8.30256e-94	0.352741	0.585	0.396	2.48936e-89
Hepatocytes	KYNU	4.36289e-93	0.397801	0.514	0.325	1.30813e-88
Hepatocytes	UPB1	1.72761e-92	0.312161	0.277	0.106	5.17989e-88
Hepatocytes	SLC22A3	8.50576e-92	0.356459	0.343	0.162	2.55028e-87
Hepatocytes	MET	1.22412e-91	0.37286	0.498	0.302	3.67028e-87
Hepatocytes	HSP90AB1	1.50966e-91	0.803781	0.378	0.196	4.52642e-87
Hepatocytes	UGP2	5.7518e-91	0.395446	0.376	0.194	1.72456e-86
Hepatocytes	PNPLA3	8.27997e-91	0.253118	0.255	0.089	2.48258e-86
Hepatocytes	SELENOO	1.18226e-90	0.257327	0.335	0.15	3.54478e-86
Hepatocytes	SUCLG2	1.93486e-90	0.327242	0.594	0.404	5.80128e-86
Hepatocytes	CMYA5	2.21959e-89	0.282485	0.288	0.116	6.655e-85
Hepatocytes	VNN1	2.75368e-89	0.441409	0.413	0.236	8.25635e-85
Hepatocytes	RANGAP1	7.72063e-89	0.319774	0.352	0.169	2.31488e-84
Hepatocytes	BMERB1	1.20226e-88	0.420779	0.546	0.369	3.60472e-84
Hepatocytes	GRAMD2B	2.03971e-88	0.327487	0.403	0.215	6.11565e-84
Hepatocytes	ADORA2A-AS1	8.56904e-88	0.273783	0.293	0.121	2.56926e-83
Hepatocytes	CECR2	8.81762e-88	0.315236	0.552	0.361	2.64379e-83
Hepatocytes	CRCP	1.03428e-87	0.283176	0.387	0.199	3.10109e-83
Hepatocytes	SRD5A1	1.14447e-87	0.345057	0.298	0.128	3.43146e-83
Hepatocytes	KCNT2	6.49123e-87	0.343223	0.635	0.456	1.94626e-82
Hepatocytes	MYOM1	2.17364e-86	0.542796	0.601	0.443	6.51723e-82
Hepatocytes	DENND5B	2.2501e-86	0.329389	0.627	0.446	6.74647e-82
Hepatocytes	TRAP1	4.09383e-86	0.279511	0.354	0.174	1.22745e-81
Hepatocytes	GPAM	8.08229e-86	0.300476	0.316	0.143	2.42331e-81
Hepatocytes	MSRA	1.10635e-85	0.328323	0.551	0.366	3.31717e-81
Hepatocytes	HSP90B1	2.20539e-85	0.345465	0.41	0.226	6.61241e-81
Hepatocytes	ABCC6	4.29776e-85	0.263875	0.3	0.129	1.2886e-80
Hepatocytes	CPN1	6.01552e-85	0.279937	0.295	0.127	1.80363e-80
Hepatocytes	MCL1	1.12459e-84	0.300303	0.49	0.301	3.37186e-80
Hepatocytes	LRP6	1.34738e-84	0.317243	0.51	0.319	4.03984e-80
Hepatocytes	NFIL3	2.1927e-84	0.287156	0.284	0.12	6.57438e-80
Hepatocytes	IRS2	2.30719e-84	0.314569	0.354	0.178	6.91766e-80
Hepatocytes	LPGAT1	4.85267e-84	0.397235	0.641	0.478	1.45497e-79
Hepatocytes	SPATA6L	5.47564e-84	0.338928	0.417	0.238	1.64176e-79
Hepatocytes	HECTD1	1.10747e-83	0.328542	0.623	0.444	3.32053e-79
Hepatocytes	MALAT1	8.28426e-83	0.241266	1	1	2.48387e-78
Hepatocytes	ZNF638	1.76991e-82	0.283471	0.723	0.54	5.30673e-78
Hepatocytes	PROX1-AS1	2.33568e-82	0.31882	0.355	0.181	7.00308e-78
Hepatocytes	LARP4	2.77413e-82	0.286211	0.497	0.309	8.31767e-78
Hepatocytes	TDO2	3.57772e-82	0.28305	0.319	0.148	1.07271e-77
Hepatocytes	BAAT	8.57654e-82	0.652725	0.394	0.23	2.5715e-77
Hepatocytes	TBL1X	9.0259e-82	0.367467	0.557	0.383	2.70623e-77
Hepatocytes	TLCD4	9.14297e-82	0.589864	0.501	0.331	2.74134e-77
Hepatocytes	ACSL3	1.98115e-81	0.485945	0.495	0.327	5.94008e-77
Hepatocytes	MLPH	2.12471e-81	0.239368	0.285	0.119	6.37051e-77
Hepatocytes	SPP2	2.7801e-81	0.341093	0.344	0.174	8.33558e-77
Hepatocytes	SLC66A2	1.12613e-80	0.257872	0.294	0.128	3.37648e-76
Hepatocytes	RNF19A	1.50217e-80	0.326704	0.584	0.398	4.50395e-76
Hepatocytes	PVR	1.63357e-80	0.249985	0.335	0.161	4.89793e-76
Hepatocytes	IQGAP2	1.77371e-80	0.339104	0.592	0.419	5.3181e-76
Hepatocytes	F11R	8.64097e-80	0.257943	0.327	0.157	2.59082e-75
Hepatocytes	NOS1AP	4.32618e-79	0.347301	0.419	0.248	1.29712e-74
Hepatocytes	PRKAG2	7.30414e-79	0.359594	0.544	0.369	2.19e-74
Hepatocytes	KIAA0319L	1.26754e-78	0.272538	0.464	0.279	3.80048e-74
Hepatocytes	SRRM2	1.27829e-78	0.272223	0.683	0.492	3.83268e-74
Hepatocytes	SPATA13	1.28186e-78	0.292253	0.546	0.362	3.8434e-74
Hepatocytes	NGEF	1.57613e-78	0.226155	0.287	0.123	4.72571e-74
Hepatocytes	TSPAN9	1.06275e-77	0.223456	0.574	0.368	3.18645e-73
Hepatocytes	HOOK1	1.39036e-77	0.216541	0.268	0.11	4.16871e-73
Hepatocytes	RCL1	1.6672e-77	0.586902	0.487	0.326	4.99877e-73
Hepatocytes	AR	2.07684e-77	0.278459	0.258	0.106	6.22699e-73
Hepatocytes	EGR1	4.24916e-77	0.396808	0.315	0.151	1.27403e-72
Hepatocytes	ATF3	5.81815e-77	0.394589	0.288	0.132	1.74446e-72
Hepatocytes	BHMT	1.30118e-76	0.380006	0.28	0.124	3.90132e-72
Hepatocytes	NFX1	2.34713e-76	0.25792	0.444	0.261	7.03741e-72
Hepatocytes	PLPP3	3.81723e-76	0.365409	0.597	0.427	1.14452e-71
Hepatocytes	CPEB4	7.39951e-76	0.340158	0.512	0.34	2.21859e-71
Hepatocytes	EIF4G1	8.92891e-76	0.242884	0.335	0.167	2.67716e-71
Hepatocytes	LDLRAD4	1.25642e-75	0.503023	0.749	0.654	3.76714e-71
Hepatocytes	ST3GAL6	2.39909e-75	0.288483	0.363	0.193	7.1932e-71
Hepatocytes	DUSP16	3.13186e-75	0.382697	0.65	0.498	9.39025e-71
Hepatocytes	TRPV1	3.47274e-75	0.227829	0.289	0.129	1.04123e-70
Hepatocytes	APOH	5.5981e-75	0.268576	0.388	0.215	1.67848e-70
Hepatocytes	NADK2	6.33634e-75	0.300377	0.326	0.163	1.89983e-70
Hepatocytes	RBM33	1.10991e-74	0.25874	0.517	0.332	3.32783e-70
Hepatocytes	C4orf19	1.14792e-74	0.279544	0.399	0.224	3.44182e-70
Hepatocytes	EIF5	1.2914e-74	0.252489	0.326	0.162	3.87201e-70
Hepatocytes	TAT	3.03125e-74	0.498899	0.346	0.191	9.08861e-70
Hepatocytes	ATF7IP2	3.9299e-74	0.327823	0.52	0.35	1.1783e-69
Hepatocytes	SNRNP70	5.09451e-74	0.251487	0.448	0.266	1.52749e-69
Hepatocytes	AC008014.1	8.92656e-74	0.341365	0.512	0.342	2.67645e-69
Hepatocytes	ACVR1	1.51473e-73	0.258145	0.412	0.237	4.54162e-69
Hepatocytes	AGT	1.86632e-73	0.30769	0.254	0.106	5.59579e-69
Hepatocytes	ATF5	2.30694e-73	0.23955	0.259	0.108	6.9169e-69
Hepatocytes	SLC20A1	2.30922e-73	0.475682	0.446	0.292	6.92372e-69
Hepatocytes	CFI	3.51303e-73	0.237461	0.301	0.142	1.05331e-68
Hepatocytes	LMO7	6.36808e-73	0.282142	0.46	0.287	1.90934e-68
Hepatocytes	ADH1B	1.02307e-72	0.279105	0.279	0.125	3.06748e-68
Hepatocytes	GOLPH3	1.9254e-72	0.301263	0.511	0.341	5.77294e-68
Hepatocytes	PNRC1	2.23942e-72	0.235638	0.262	0.112	6.71444e-68
Hepatocytes	ZCCHC24	4.46878e-72	0.233137	0.26	0.111	1.33987e-67
Hepatocytes	TM4SF4	5.12702e-72	0.338869	0.536	0.365	1.53723e-67
Hepatocytes	INTS6	5.6226e-72	0.318247	0.51	0.343	1.68582e-67
Hepatocytes	FBXO17	9.96784e-72	0.254933	0.309	0.151	2.98866e-67
Hepatocytes	ABCC3	1.32297e-71	0.336156	0.439	0.272	3.96666e-67
Hepatocytes	GCH1	1.49226e-71	0.262685	0.296	0.141	4.47424e-67
Hepatocytes	USP9X	2.08249e-71	0.290779	0.607	0.436	6.24392e-67
Hepatocytes	ENPP1	2.72902e-71	0.254981	0.336	0.174	8.18243e-67
Hepatocytes	SLC1A1	6.43215e-71	0.336377	0.315	0.163	1.92855e-66
Hepatocytes	IGFBP4	9.52997e-71	0.256287	0.257	0.111	2.85737e-66
Hepatocytes	SLCO1B3	1.53142e-70	0.666758	0.431	0.293	4.59165e-66
Hepatocytes	LIMD1	1.84036e-70	0.256731	0.403	0.233	5.51794e-66
Hepatocytes	IBTK	2.56495e-70	0.320463	0.54	0.376	7.69049e-66
Hepatocytes	LURAP1L	3.12846e-70	0.31811	0.463	0.3	9.38007e-66
Hepatocytes	STAU1	3.50334e-70	0.2857	0.501	0.331	1.05041e-65
Hepatocytes	LEPR	4.36816e-70	0.45047	0.449	0.295	1.3097e-65
Hepatocytes	SLC27A2	5.12375e-70	0.343556	0.283	0.137	1.53625e-65
Hepatocytes	SORL1	6.03842e-70	0.279239	0.331	0.174	1.8105e-65
Hepatocytes	LRP1	1.02258e-69	0.226613	0.296	0.14	3.06601e-65
Hepatocytes	IL6ST	1.61998e-69	0.323263	0.679	0.509	4.85717e-65
Hepatocytes	GSE1	2.83292e-69	0.310547	0.673	0.498	8.49396e-65
Hepatocytes	MAP2K3	5.54794e-69	0.267097	0.362	0.198	1.66344e-64
Hepatocytes	TNIK	5.79673e-69	0.394592	0.602	0.465	1.73803e-64
Hepatocytes	ID2	7.85244e-69	0.250711	0.254	0.111	2.3544e-64
Hepatocytes	LGR4	1.45941e-68	0.299207	0.419	0.255	4.37576e-64
Hepatocytes	YPEL2	2.9499e-68	0.334468	0.341	0.187	8.84468e-64
Hepatocytes	BAIAP2	4.08799e-68	0.354419	0.324	0.168	1.2257e-63
Hepatocytes	ZBTB16	5.14326e-68	0.467155	0.732	0.594	1.5421e-63
Hepatocytes	RND3	5.36132e-68	0.338967	0.331	0.179	1.60748e-63
Hepatocytes	ABTB2	7.95851e-68	0.36264	0.453	0.298	2.3862e-63
Hepatocytes	GAREM1	1.56872e-67	0.404142	0.646	0.513	4.70351e-63
Hepatocytes	LRP5	4.76558e-67	0.275103	0.348	0.19	1.42887e-62
Hepatocytes	GK	4.96612e-67	0.462252	0.494	0.35	1.48899e-62
Hepatocytes	MAPK14	2.20827e-66	0.237576	0.37	0.207	6.62106e-62
Hepatocytes	NAMPT	4.05126e-66	0.482713	0.634	0.509	1.21469e-61
Hepatocytes	HPD	6.44651e-66	0.254395	0.335	0.179	1.93286e-61
Hepatocytes	APOC1	8.06445e-66	0.270229	0.323	0.17	2.41796e-61
Hepatocytes	XYLB	8.11233e-66	0.224246	0.269	0.124	2.43232e-61
Hepatocytes	SEC16B	9.31065e-66	0.215236	0.268	0.123	2.79161e-61
Hepatocytes	AKR1C1	1.29174e-65	0.284637	0.296	0.147	3.87303e-61
Hepatocytes	C1RL	1.45219e-65	0.20702	0.268	0.122	4.35409e-61
Hepatocytes	FAM102A	1.48659e-65	0.364338	0.453	0.303	4.45724e-61
Hepatocytes	TNFRSF1A	1.86463e-65	0.216661	0.266	0.121	5.59072e-61
Hepatocytes	MTHFD2L	5.27703e-65	0.281825	0.317	0.168	1.58221e-60
Hepatocytes	SLC2A2	7.22951e-65	0.267601	0.285	0.14	2.16762e-60
Hepatocytes	ZFP36	1.35018e-64	0.216666	0.285	0.137	4.04825e-60
Hepatocytes	MEGF9	2.17409e-64	0.278529	0.353	0.2	6.51858e-60
Hepatocytes	TMPRSS2	2.27157e-64	0.29895	0.309	0.162	6.81086e-60
Hepatocytes	AGTR1	2.83538e-64	0.248163	0.353	0.194	8.50133e-60
Hepatocytes	EPB41	6.56268e-64	0.251963	0.539	0.371	1.96769e-59
Hepatocytes	HPCAL1	1.58588e-63	0.27807	0.444	0.28	4.75496e-59
Hepatocytes	HSPH1	2.14749e-63	0.707216	0.31	0.165	6.43882e-59
Hepatocytes	C5AR1	3.25678e-63	0.246217	0.283	0.139	9.76481e-59
Hepatocytes	ERLIN1	4.1113e-63	0.201417	0.252	0.113	1.23269e-58
Hepatocytes	SLC41A2	4.56078e-63	0.239943	0.408	0.246	1.36746e-58
Hepatocytes	UAP1	7.0156e-63	0.283072	0.296	0.152	2.10349e-58
Hepatocytes	DHRSX	1.29524e-62	0.272445	0.583	0.425	3.88353e-58
Hepatocytes	PROSER2	1.59144e-62	0.212286	0.306	0.156	4.77162e-58
Hepatocytes	GPAT3	2.89347e-62	0.298436	0.409	0.257	8.67548e-58
Hepatocytes	PHF8	1.93486e-61	0.226009	0.313	0.166	5.80129e-57
Hepatocytes	RANBP10	2.23489e-61	0.262379	0.419	0.263	6.70086e-57
Hepatocytes	ARG1	2.67763e-61	0.252359	0.283	0.142	8.02833e-57
Hepatocytes	CDC37L1	5.32851e-61	0.254583	0.315	0.169	1.59765e-56
Hepatocytes	MAGI1	6.77566e-61	0.17997	0.896	0.747	2.03155e-56
Hepatocytes	AFDN	1.58328e-60	0.215505	0.619	0.437	4.74715e-56
Hepatocytes	GLUD1	2.15582e-60	0.252674	0.341	0.193	6.46378e-56
Hepatocytes	PON2	2.3921e-60	0.204236	0.308	0.16	7.17224e-56
Hepatocytes	FNDC3B	2.70711e-60	0.231051	0.929	0.824	8.11672e-56
Hepatocytes	DIAPH1	4.37869e-60	0.22594	0.472	0.308	1.31286e-55
Hepatocytes	LRMDA	5.47671e-60	0.317122	0.911	0.833	1.64208e-55
Hepatocytes	ZNF385B	5.99675e-60	0.277429	0.365	0.219	1.79801e-55
Hepatocytes	LPCAT3	6.21524e-60	0.229445	0.294	0.151	1.86352e-55
Hepatocytes	FAM133B	8.8558e-60	0.270614	0.432	0.277	2.65523e-55
Hepatocytes	GUSB	1.00894e-59	0.197	0.253	0.118	3.0251e-55
Hepatocytes	GDA	1.04945e-59	0.321393	0.354	0.208	3.14656e-55
Hepatocytes	FBXO21	1.42364e-59	0.221946	0.311	0.166	4.2685e-55
Hepatocytes	KCNK1	1.68101e-59	0.262717	0.269	0.133	5.04017e-55
Hepatocytes	ITGB1-DT	2.75761e-59	0.456326	0.467	0.331	8.26815e-55
Hepatocytes	FAAH2	2.85698e-59	0.268943	0.257	0.122	8.56608e-55
Hepatocytes	SGMS2	3.85776e-59	0.359851	0.591	0.456	1.15667e-54
Hepatocytes	AL139383.1	3.98646e-59	0.323117	0.395	0.25	1.19526e-54
Hepatocytes	DPF3	5.24172e-59	0.272638	0.357	0.212	1.57163e-54
Hepatocytes	MGST1	1.32295e-58	0.250051	0.359	0.211	3.96661e-54
Hepatocytes	DIP2B	1.45085e-58	0.277523	0.693	0.553	4.35008e-54
Hepatocytes	PMM2	2.02025e-58	0.223627	0.321	0.176	6.05731e-54
Hepatocytes	EPAS1	2.67911e-58	0.156635	0.674	0.506	8.03277e-54
Hepatocytes	MAN1A2	5.05873e-58	0.221732	0.399	0.243	1.51676e-53
Hepatocytes	GOLGA8B	5.76199e-58	0.183936	0.258	0.122	1.72762e-53
Hepatocytes	AC104461.1	6.01825e-58	0.260035	0.39	0.241	1.80445e-53
Hepatocytes	TRAM2	1.52712e-57	0.203685	0.272	0.135	4.57877e-53
Hepatocytes	NCOA2	1.96182e-57	0.238306	0.619	0.462	5.88214e-53
Hepatocytes	TP53INP1	2.70208e-57	0.227468	0.297	0.157	8.10166e-53
Hepatocytes	BLNK	3.48264e-57	0.216184	0.29	0.15	1.0442e-52
Hepatocytes	RAB1A	5.77397e-57	0.244187	0.57	0.416	1.73121e-52
Hepatocytes	MICAL3	5.8795e-57	0.261796	0.551	0.399	1.76285e-52
Hepatocytes	ARFGAP3	7.19965e-57	0.221548	0.352	0.204	2.15867e-52
Hepatocytes	IRAK2	1.11169e-56	0.235583	0.374	0.223	3.33318e-52
Hepatocytes	KLF12	1.43437e-56	0.308618	0.494	0.357	4.30066e-52
Hepatocytes	HS1BP3	2.36537e-56	0.230626	0.26	0.129	7.09209e-52
Hepatocytes	SCAP	2.51839e-56	0.194399	0.283	0.145	7.55088e-52
Hepatocytes	ACSS3	4.51728e-56	0.26088	0.388	0.242	1.35442e-51
Hepatocytes	SETBP1	5.81085e-56	0.319205	0.553	0.422	1.74227e-51
Hepatocytes	KLHL2	7.6778e-56	0.231221	0.343	0.2	2.30204e-51
Hepatocytes	NRIP1	8.3391e-56	0.306005	0.586	0.451	2.50031e-51
Hepatocytes	EHHADH	1.08457e-55	0.220897	0.268	0.135	3.25185e-51
Hepatocytes	SREBF2	1.8477e-55	0.284465	0.438	0.296	5.53994e-51
Hepatocytes	MAP3K14	2.02671e-55	0.252858	0.407	0.261	6.07669e-51
Hepatocytes	IGF2R	2.07228e-55	0.234363	0.53	0.378	6.21331e-51
Hepatocytes	COL27A1	2.29272e-55	0.238575	0.418	0.263	6.87427e-51
Hepatocytes	CDC14B	2.60459e-55	0.258954	0.424	0.276	7.80935e-51
Hepatocytes	YAP1	2.71667e-55	0.241739	0.551	0.401	8.14538e-51
Hepatocytes	TTC3	3.2135e-55	0.240782	0.508	0.355	9.63503e-51
Hepatocytes	CCNY	6.48798e-55	0.339527	0.62	0.504	1.94529e-50
Hepatocytes	PDE3B	8.2145e-55	0.308113	0.464	0.321	2.46295e-50
Hepatocytes	EPB41L5	9.72445e-55	0.228519	0.409	0.259	2.91568e-50
Hepatocytes	TEX2	1.61402e-54	0.211563	0.307	0.169	4.8393e-50
Hepatocytes	RREB1	1.95703e-54	0.26992	0.515	0.371	5.86775e-50
Hepatocytes	LINC01725	2.51454e-54	0.262665	0.346	0.207	7.53934e-50
Hepatocytes	ADAM19	4.15591e-54	0.211788	0.288	0.153	1.24607e-49
Hepatocytes	USP47	8.09469e-54	0.232083	0.529	0.379	2.42703e-49
Hepatocytes	WEE1	8.13427e-54	0.233097	0.354	0.213	2.4389e-49
Hepatocytes	VAV2	8.86279e-54	0.222057	0.482	0.325	2.65733e-49
Hepatocytes	MAGI3	2.66771e-53	0.245522	0.482	0.331	7.99859e-49
Hepatocytes	RAD23B	3.34049e-53	0.190052	0.343	0.198	1.00158e-48
Hepatocytes	PDXK	4.48241e-53	0.187136	0.301	0.162	1.34396e-48
Hepatocytes	RPH3AL	4.68375e-53	0.215631	0.471	0.314	1.40433e-48
Hepatocytes	FKBP5	9.53187e-53	0.433072	0.777	0.668	2.85794e-48
Hepatocytes	ACAD11	9.92791e-53	0.198825	0.284	0.152	2.97669e-48
Hepatocytes	RAB6A	1.04132e-52	0.293653	0.475	0.338	3.12218e-48
Hepatocytes	SOCS6	1.10485e-52	0.187076	0.269	0.138	3.31268e-48
Hepatocytes	GFOD2	1.18703e-52	0.220394	0.343	0.201	3.55907e-48
Hepatocytes	CRYL1	1.21547e-52	0.227621	0.335	0.197	3.64435e-48
Hepatocytes	RBPMS	1.61303e-52	0.228733	0.792	0.654	4.83634e-48
Hepatocytes	ARAP2	1.68002e-52	0.23473	0.455	0.304	5.03721e-48
Hepatocytes	RAD54L2	2.82046e-52	0.236922	0.428	0.287	8.45659e-48
Hepatocytes	C1S	3.60743e-52	0.19158	0.277	0.145	1.08162e-47
Hepatocytes	SLCO2B1	6.45851e-52	0.182212	0.36	0.211	1.93645e-47
Hepatocytes	ABCA5	9.76364e-52	0.18325	0.289	0.154	2.92743e-47
Hepatocytes	STK40	1.4752e-51	0.21182	0.321	0.185	4.4231e-47
Hepatocytes	NFE2L2	1.4841e-51	0.248471	0.516	0.373	4.44979e-47
Hepatocytes	ADAMTSL3	1.9359e-51	0.288348	0.431	0.29	5.80439e-47
Hepatocytes	ZNRF3	2.8461e-51	0.23157	0.361	0.222	8.53347e-47
Hepatocytes	CHD2	8.26682e-51	0.257132	0.651	0.511	2.47864e-46
Hepatocytes	STRN3	1.0867e-50	0.246575	0.602	0.459	3.25824e-46
Hepatocytes	GRAMD4	1.49686e-50	0.266944	0.271	0.147	4.48805e-46
Hepatocytes	VOPP1	1.75319e-50	0.193405	0.423	0.273	5.25659e-46
Hepatocytes	EPHA2	1.89031e-50	0.17853	0.264	0.135	5.66773e-46
Hepatocytes	LARGE1	2.13961e-50	0.305596	0.716	0.613	6.41518e-46
Hepatocytes	TFPI	2.91912e-50	0.207339	0.613	0.453	8.7524e-46
Hepatocytes	ETFA	6.16208e-50	0.19949	0.399	0.254	1.84758e-45
Hepatocytes	NOP58	6.25349e-50	0.230604	0.362	0.225	1.87498e-45
Hepatocytes	MGMT	8.70349e-50	0.244122	0.424	0.284	2.60957e-45
Hepatocytes	SCAF11	8.82626e-50	0.215653	0.506	0.353	2.64638e-45
Hepatocytes	ATP13A3	1.76141e-49	0.231926	0.477	0.335	5.28124e-45
Hepatocytes	SYBU	2.01383e-49	0.231156	0.298	0.17	6.03806e-45
Hepatocytes	HLCS	3.19797e-49	0.230359	0.404	0.265	9.58846e-45
Hepatocytes	P4HB	6.32439e-49	0.192773	0.274	0.147	1.89624e-44
Hepatocytes	MTAP	7.30613e-49	0.217154	0.348	0.212	2.1906e-44
Hepatocytes	COBLL1	7.36407e-49	0.291072	0.382	0.253	2.20797e-44
Hepatocytes	HNRNPC	8.48696e-49	0.216386	0.599	0.462	2.54464e-44
Hepatocytes	SUGCT	1.33426e-48	0.274995	0.54	0.412	4.0005e-44
Hepatocytes	PITPNB	1.52503e-48	0.204832	0.468	0.322	4.5725e-44
Hepatocytes	LINC00963	1.66639e-48	0.193709	0.251	0.129	4.99632e-44
Hepatocytes	RPRD1B	2.04679e-48	0.258642	0.292	0.168	6.13689e-44
Hepatocytes	CAST	2.55545e-48	0.218074	0.525	0.383	7.662e-44
Hepatocytes	ATRN	3.00247e-48	0.230044	0.413	0.276	9.0023e-44
Hepatocytes	BACH2	3.91091e-48	0.319248	0.482	0.359	1.17261e-43
Hepatocytes	SRSF11	4.15096e-48	0.244091	0.554	0.409	1.24458e-43
Hepatocytes	DDAH1	1.70424e-47	0.212771	0.452	0.314	5.10982e-43
Hepatocytes	ZCCHC2	2.13312e-47	0.214113	0.342	0.21	6.39575e-43
Hepatocytes	ZBTB20	2.20174e-47	0.388571	0.893	0.836	6.60149e-43
Hepatocytes	NCOR1	2.43159e-47	0.196908	0.603	0.46	7.29064e-43
Hepatocytes	LASP1	2.96215e-47	0.188655	0.298	0.169	8.8814e-43
Hepatocytes	NR1H4	4.79211e-47	0.164456	0.427	0.282	1.43682e-42
Hepatocytes	SMAD3	9.54804e-47	0.233976	0.528	0.39	2.86279e-42
Hepatocytes	AGFG2	1.35227e-46	0.193665	0.342	0.207	4.0545e-42
Hepatocytes	PPP2R5E	1.50984e-46	0.262367	0.578	0.454	4.52696e-42
Hepatocytes	SEMA4B	1.61594e-46	0.225317	0.281	0.16	4.84509e-42
Hepatocytes	RNF13	1.70391e-46	0.21948	0.386	0.25	5.10884e-42
Hepatocytes	PPFIBP2	2.28977e-46	0.197069	0.289	0.164	6.86542e-42
Hepatocytes	PLS3	4.19082e-46	0.301013	0.371	0.246	1.25653e-41
Hepatocytes	AFF1	4.71356e-46	0.238241	0.761	0.644	1.41327e-41
Hepatocytes	ACSL5	4.72046e-46	0.225408	0.316	0.191	1.41533e-41
Hepatocytes	ST3GAL1	4.86443e-46	0.224103	0.416	0.281	1.4585e-41
Hepatocytes	FOXK2	4.95074e-46	0.221045	0.504	0.37	1.48438e-41
Hepatocytes	N4BP2L2	5.00882e-46	0.19408	0.557	0.408	1.5018e-41
Hepatocytes	GLIS3	9.31628e-46	0.130476	0.747	0.609	2.7933e-41
Hepatocytes	WNK1	1.02644e-45	0.216289	0.526	0.385	3.07756e-41
Hepatocytes	CPNE8	1.08064e-45	0.279171	0.496	0.374	3.24008e-41
Hepatocytes	DOCK5	1.18395e-45	0.231758	0.544	0.409	3.54984e-41
Hepatocytes	ATP6V0A1	1.56341e-45	0.227165	0.472	0.339	4.68756e-41
Hepatocytes	FRRS1	1.82223e-45	0.182407	0.277	0.154	5.46361e-41
Hepatocytes	TBC1D2B	2.97535e-45	0.200544	0.299	0.175	8.92098e-41
Hepatocytes	SLC25A16	3.089e-45	0.197312	0.375	0.241	9.26176e-41
Hepatocytes	ATF6	9.11935e-45	0.228401	0.489	0.356	2.73425e-40
Hepatocytes	TANK	1.08526e-44	0.194284	0.408	0.273	3.25394e-40
Hepatocytes	DUSP1	1.1752e-44	0.244061	0.349	0.218	3.52361e-40
Hepatocytes	SMIM14	2.54477e-44	0.209456	0.362	0.232	7.62998e-40
Hepatocytes	SLC25A25	3.04604e-44	0.185118	0.273	0.152	9.13295e-40
Hepatocytes	ATR	3.06662e-44	0.238417	0.396	0.267	9.19464e-40
Hepatocytes	CDK14	3.72818e-44	0.230723	0.62	0.492	1.11782e-39
Hepatocytes	FAT1	5.88967e-44	0.398893	0.528	0.413	1.7659e-39
Hepatocytes	RAB27A	7.51794e-44	0.202857	0.326	0.2	2.2541e-39
Hepatocytes	DPP9	1.12152e-43	0.169586	0.261	0.142	3.36264e-39
Hepatocytes	CCM2	1.13539e-43	0.195687	0.334	0.208	3.40424e-39
Hepatocytes	IL1RAPL2	1.81767e-43	0.326902	0.407	0.287	5.44992e-39
Hepatocytes	ZDHHC14	2.55737e-43	0.286183	0.553	0.436	7.66777e-39
Hepatocytes	EIF3A	8.19006e-43	0.211977	0.471	0.338	2.45563e-38
Hepatocytes	JUN	1.61526e-42	0.558171	0.256	0.146	4.84304e-38
Hepatocytes	ARNTL2	1.79475e-42	0.230484	0.255	0.142	5.38119e-38
Hepatocytes	NRDC	2.26838e-42	0.187746	0.42	0.285	6.80129e-38
Hepatocytes	ZFAND5	3.80162e-42	0.18831	0.363	0.233	1.13984e-37
Hepatocytes	NFKBIZ	4.3224e-42	0.174997	0.251	0.137	1.29598e-37
Hepatocytes	FLVCR2	7.62372e-42	0.236196	0.279	0.164	2.28582e-37
Hepatocytes	ITGB1	8.66023e-42	0.197383	0.535	0.398	2.5966e-37
Hepatocytes	SIK3	1.15175e-41	0.24082	0.764	0.674	3.4533e-37
Hepatocytes	LRRFIP2	1.35685e-41	0.235689	0.591	0.468	4.06824e-37
Hepatocytes	KATNAL2	2.34473e-41	0.178428	0.27	0.155	7.03019e-37
Hepatocytes	ASPH	2.41175e-41	0.199763	0.376	0.25	7.23116e-37
Hepatocytes	ELL	2.60352e-41	0.19078	0.321	0.199	7.80613e-37
Hepatocytes	CTNND1	2.7381e-41	0.165161	0.632	0.484	8.20965e-37
Hepatocytes	PDE9A	3.0539e-41	0.170033	0.277	0.16	9.15651e-37
Hepatocytes	ASH1L	3.06882e-41	0.200708	0.711	0.583	9.20125e-37
Hepatocytes	R3HDM2	4.47954e-41	0.239141	0.563	0.446	1.3431e-36
Hepatocytes	TENT4A	6.67587e-41	0.192856	0.278	0.163	2.00163e-36
Hepatocytes	FGF14	7.35681e-41	0.717352	0.643	0.592	2.20579e-36
Hepatocytes	HIBADH	9.5967e-41	0.194137	0.366	0.242	2.87738e-36
Hepatocytes	HSPA9	9.60117e-41	0.165805	0.299	0.178	2.87872e-36
Hepatocytes	DNAH14	2.41621e-40	0.20312	0.42	0.293	7.24451e-36
Hepatocytes	OTUD7B	2.70967e-40	0.186905	0.337	0.214	8.12439e-36
Hepatocytes	TEAD1	2.71274e-40	0.205822	0.72	0.604	8.1336e-36
Hepatocytes	ANKRD28	3.25828e-40	0.197871	0.429	0.3	9.76931e-36
Hepatocytes	HSD17B4	3.75238e-40	0.183224	0.328	0.208	1.12508e-35
Hepatocytes	HS3ST3B1	4.88393e-40	0.229204	0.286	0.171	1.46435e-35
Hepatocytes	SCFD2	5.22728e-40	0.196305	0.443	0.315	1.5673e-35
Hepatocytes	WWP1	5.77511e-40	0.189511	0.486	0.353	1.73155e-35
Hepatocytes	MICU3	9.78278e-40	0.168391	0.272	0.158	2.93317e-35
Hepatocytes	SNX1	9.93545e-40	0.178965	0.345	0.223	2.97895e-35
Hepatocytes	AGAP1	1.47868e-39	0.266842	0.709	0.606	4.43351e-35
Hepatocytes	NOTCH2	1.56718e-39	0.191262	0.381	0.257	4.69889e-35
Hepatocytes	U91319.1	4.45243e-39	0.248152	0.318	0.208	1.33497e-34
Hepatocytes	PLEKHA6	6.40874e-39	0.174206	0.259	0.148	1.92153e-34
Hepatocytes	SQOR	6.75873e-39	0.174424	0.266	0.155	2.02647e-34
Hepatocytes	CXADR	1.0334e-38	0.182616	0.319	0.202	3.09843e-34
Hepatocytes	SQSTM1	1.1396e-38	0.263127	0.319	0.208	3.41685e-34
Hepatocytes	FNIP1	1.71858e-38	0.213982	0.521	0.404	5.15283e-34
Hepatocytes	KPNA1	3.02746e-38	0.173087	0.383	0.258	9.07723e-34
Hepatocytes	SCAPER	4.17335e-38	0.217487	0.581	0.476	1.2513e-33
Hepatocytes	IFNAR2	4.40079e-38	0.16961	0.406	0.277	1.31949e-33
Hepatocytes	SGMS1	4.6809e-38	0.245258	0.546	0.434	1.40347e-33
Hepatocytes	GIGYF2	6.57571e-38	0.174375	0.497	0.364	1.9716e-33
Hepatocytes	CUX2	7.35718e-38	0.424147	0.417	0.314	2.2059e-33
Hepatocytes	SOD2	8.50672e-38	0.261469	0.384	0.271	2.55057e-33
Hepatocytes	ERGIC1	1.19631e-37	0.184763	0.387	0.266	3.58688e-33
Hepatocytes	LINC02027	1.82351e-37	0.178712	0.26	0.152	5.46743e-33
Hepatocytes	DAG1	2.25546e-37	0.188513	0.256	0.15	6.76255e-33
Hepatocytes	CEP57	3.8476e-37	0.154553	0.27	0.159	1.15362e-32
Hepatocytes	HDLBP	5.39252e-37	0.165792	0.357	0.236	1.61684e-32
Hepatocytes	ATXN1	5.42347e-37	0.211555	0.689	0.576	1.62612e-32
Hepatocytes	MDM2	9.80136e-37	0.274368	0.374	0.261	2.93874e-32
Hepatocytes	CTIF	1.76195e-36	0.175384	0.34	0.223	5.28285e-32
Hepatocytes	ARHGAP32	1.85535e-36	0.192992	0.39	0.271	5.56288e-32
Hepatocytes	CCDC50	2.03953e-36	0.175494	0.383	0.26	6.11513e-32
Hepatocytes	GFOD1	2.66223e-36	0.216632	0.394	0.279	7.98217e-32
Hepatocytes	UPF2	4.23516e-36	0.189897	0.416	0.294	1.26983e-31
Hepatocytes	PKHD1	4.28339e-36	0.100147	0.632	0.503	1.28429e-31
Hepatocytes	ALCAM	4.37611e-36	0.184659	0.493	0.369	1.31209e-31
Hepatocytes	HACD3	6.3789e-36	0.184368	0.266	0.162	1.91259e-31
Hepatocytes	CCNL2	6.43933e-36	0.173626	0.401	0.28	1.9307e-31
Hepatocytes	SETX	7.57599e-36	0.204552	0.572	0.451	2.27151e-31
Hepatocytes	SPRED2	7.93864e-36	0.217604	0.472	0.356	2.38024e-31
Hepatocytes	ALDOB	1.13845e-35	0.255909	0.264	0.163	3.4134e-31
Hepatocytes	TLE1	3.69731e-35	0.219258	0.403	0.286	1.10856e-30
Hepatocytes	IARS	3.75093e-35	0.183197	0.315	0.205	1.12464e-30
Hepatocytes	ZNF644	3.95864e-35	0.172993	0.448	0.323	1.18692e-30
Hepatocytes	BRD4	5.14115e-35	0.171892	0.544	0.42	1.54147e-30
Hepatocytes	NT5C2	5.18382e-35	0.184261	0.536	0.414	1.55426e-30
Hepatocytes	P4HA1	7.05519e-35	0.285672	0.347	0.245	2.11536e-30
Hepatocytes	NOCT	7.10434e-35	0.17474	0.25	0.148	2.13009e-30
Hepatocytes	ASXL1	1.23269e-34	0.187805	0.54	0.419	3.69596e-30
Hepatocytes	LINC00313	1.31178e-34	0.260994	0.253	0.153	3.93311e-30
Hepatocytes	SORCS2	1.60142e-34	0.224013	0.294	0.19	4.80153e-30
Hepatocytes	TRIO	2.15954e-34	0.200771	0.783	0.682	6.47495e-30
Hepatocytes	NFATC3	2.71069e-34	0.169682	0.457	0.334	8.12745e-30
Hepatocytes	PARP14	3.27762e-34	0.153824	0.495	0.364	9.82728e-30
Hepatocytes	PCGF5	3.91053e-34	0.180719	0.368	0.254	1.1725e-29
Hepatocytes	ATP2A2	7.02375e-34	0.198552	0.405	0.29	2.10593e-29
Hepatocytes	PLEKHA1	7.30848e-34	0.16512	0.305	0.196	2.1913e-29
Hepatocytes	THRAP3	9.72308e-34	0.161023	0.458	0.335	2.91527e-29
Hepatocytes	VKORC1L1	1.0393e-33	0.169211	0.352	0.239	3.11614e-29
Hepatocytes	LRRC28	1.26143e-33	0.172786	0.268	0.166	3.78214e-29
Hepatocytes	RBM47	1.28768e-33	0.196354	0.654	0.531	3.86084e-29
Hepatocytes	RAB3B	3.42977e-33	0.256462	0.295	0.197	1.02835e-28
Hepatocytes	ZEB1	6.43511e-33	0.158105	0.517	0.384	1.92944e-28
Hepatocytes	TNS1	9.13926e-33	0.190118	0.425	0.312	2.74023e-28
Hepatocytes	GLRX3	1.23727e-32	0.151275	0.287	0.182	3.70971e-28
Hepatocytes	LINC01344	1.44075e-32	0.259473	0.265	0.171	4.31981e-28
Hepatocytes	HULC	2.12381e-32	0.181551	0.419	0.303	6.36781e-28
Hepatocytes	DMGDH	2.18162e-32	0.186395	0.312	0.207	6.54114e-28
Hepatocytes	GATAD2B	2.35756e-32	0.174071	0.543	0.423	7.06867e-28
Hepatocytes	USO1	2.64285e-32	0.149731	0.351	0.238	7.92406e-28
Hepatocytes	MYO1E	2.82243e-32	0.172236	0.611	0.511	8.46249e-28
Hepatocytes	BCKDHB	3.80242e-32	0.174618	0.346	0.237	1.14008e-27
Hepatocytes	MDN1	3.93592e-32	0.153539	0.387	0.271	1.18011e-27
Hepatocytes	ITCH	4.91763e-32	0.165172	0.571	0.452	1.47445e-27
Hepatocytes	YAF2	6.74375e-32	0.145485	0.325	0.214	2.02198e-27
Hepatocytes	LRRC8D	7.11293e-32	0.172993	0.293	0.19	2.13267e-27
Hepatocytes	NDFIP2	7.6757e-32	0.151503	0.266	0.165	2.30141e-27
Hepatocytes	CORO1C	9.10988e-32	0.182365	0.422	0.312	2.73142e-27
Hepatocytes	WWC2	1.37619e-31	0.158626	0.496	0.379	4.12624e-27
Hepatocytes	AK3	1.63278e-31	0.14804	0.281	0.178	4.89557e-27
Hepatocytes	HNRNPU	1.73336e-31	0.168642	0.503	0.382	5.19713e-27
Hepatocytes	TMEM123	3.69806e-31	0.153295	0.276	0.174	1.10879e-26
Hepatocytes	MAP7	3.95987e-31	0.145104	0.33	0.221	1.18729e-26
Hepatocytes	CLIP1	4.31711e-31	0.210747	0.567	0.469	1.2944e-26
Hepatocytes	PARP4	4.77947e-31	0.155409	0.43	0.313	1.43303e-26
Hepatocytes	ATP9A	4.80725e-31	0.172061	0.453	0.34	1.44136e-26
Hepatocytes	DCAF6	5.62903e-31	0.167252	0.384	0.273	1.68775e-26
Hepatocytes	DDX21	5.81708e-31	0.163738	0.304	0.201	1.74414e-26
Hepatocytes	KDM7A	6.16329e-31	0.144373	0.301	0.195	1.84794e-26
Hepatocytes	TNRC6A	6.53931e-31	0.169767	0.614	0.501	1.96068e-26
Hepatocytes	ZC3H14	7.29271e-31	0.14658	0.306	0.2	2.18657e-26
Hepatocytes	PDZD8	1.25268e-30	0.161809	0.347	0.239	3.75593e-26
Hepatocytes	STRBP	1.58873e-30	0.154718	0.317	0.211	4.76348e-26
Hepatocytes	PPIG	1.81902e-30	0.159279	0.386	0.275	5.45396e-26
Hepatocytes	GSR	1.8963e-30	0.139349	0.254	0.156	5.68566e-26
Hepatocytes	ATP1A1	3.10764e-30	0.219025	0.275	0.179	9.31765e-26
Hepatocytes	PPP2CB	3.18547e-30	0.154246	0.353	0.245	9.551e-26
Hepatocytes	CLDN1	3.36747e-30	0.152786	0.344	0.234	1.00967e-25
Hepatocytes	PHLPP1	4.26693e-30	0.187813	0.444	0.337	1.27935e-25
Hepatocytes	REV3L	5.07163e-30	0.176224	0.455	0.345	1.52063e-25
Hepatocytes	FOXN3	8.13412e-30	0.256516	0.729	0.674	2.43885e-25
Hepatocytes	NEDD4L	1.1176e-29	0.177864	0.52	0.417	3.3509e-25
Hepatocytes	TPST2	1.18222e-29	0.143287	0.252	0.156	3.54465e-25
Hepatocytes	IFT88	1.51349e-29	0.148084	0.33	0.224	4.53788e-25
Hepatocytes	SOX5	1.89373e-29	0.174109	0.707	0.608	5.67798e-25
Hepatocytes	POM121	2.09509e-29	0.139322	0.319	0.214	6.28169e-25
Hepatocytes	EIF5B	3.32593e-29	0.162593	0.314	0.212	9.97212e-25
Hepatocytes	RPS6KA3	3.4521e-29	0.161802	0.511	0.4	1.03504e-24
Hepatocytes	TRAPPC12	3.65742e-29	0.147055	0.305	0.203	1.09661e-24
Hepatocytes	STAT2	4.3968e-29	0.141982	0.281	0.181	1.31829e-24
Hepatocytes	AUH	7.20743e-29	0.145502	0.312	0.21	2.161e-24
Hepatocytes	KIF21A	7.41891e-29	0.144966	0.284	0.185	2.22441e-24
Hepatocytes	HM13	1.14526e-28	0.146279	0.294	0.194	3.43385e-24
Hepatocytes	MBP	1.39917e-28	0.151201	0.37	0.261	4.19513e-24
Hepatocytes	HSP90AA1	1.85595e-28	1.7583	0.476	0.405	5.56469e-24
Hepatocytes	GCLC	2.23036e-28	0.251527	0.409	0.311	6.68729e-24
Hepatocytes	CEP70	2.78847e-28	0.15314	0.273	0.178	8.36068e-24
Hepatocytes	CHD4	3.89877e-28	0.13452	0.275	0.178	1.16897e-23
Hepatocytes	ABAT	5.15923e-28	0.161528	0.276	0.182	1.54689e-23
Hepatocytes	SCP2	5.30779e-28	0.181522	0.307	0.212	1.59143e-23
Hepatocytes	FOXP1	9.64177e-28	0.163663	0.839	0.754	2.89089e-23
Hepatocytes	URGCP	1.05117e-27	0.133234	0.272	0.177	3.15171e-23
Hepatocytes	PUM3	1.15865e-27	0.158862	0.283	0.188	3.47397e-23
Hepatocytes	PPARG	1.42057e-27	0.225756	0.42	0.321	4.2593e-23
Hepatocytes	PPARD	1.9415e-27	0.217756	0.397	0.302	5.8212e-23
Hepatocytes	ITGA1	2.07038e-27	0.190864	0.467	0.36	6.20762e-23
Hepatocytes	GSAP	3.73373e-27	0.140423	0.347	0.244	1.11948e-22
Hepatocytes	CDHR3	3.74756e-27	0.132028	0.267	0.173	1.12363e-22
Hepatocytes	ELOVL5	3.8708e-27	0.191652	0.365	0.264	1.16058e-22
Hepatocytes	FHIT	4.1413e-27	0.211092	0.806	0.737	1.24169e-22
Hepatocytes	KAT6A	4.43866e-27	0.149857	0.535	0.42	1.33084e-22
Hepatocytes	ARHGEF12	5.58859e-27	0.189526	0.608	0.511	1.67563e-22
Hepatocytes	UBR4	6.46255e-27	0.139585	0.423	0.314	1.93767e-22
Hepatocytes	MON2	7.37016e-27	0.135816	0.452	0.338	2.2098e-22
Hepatocytes	GTF2E2	1.16582e-26	0.128047	0.262	0.169	3.49548e-22
Hepatocytes	SOBP	1.7816e-26	0.234655	0.315	0.229	5.34178e-22
Hepatocytes	BRWD1	1.85836e-26	0.152199	0.459	0.354	5.57194e-22
Hepatocytes	NUFIP2	2.37899e-26	0.141093	0.319	0.221	7.13292e-22
Hepatocytes	MAN2A1	2.5524e-26	0.171337	0.397	0.296	7.65286e-22
Hepatocytes	AHR	2.63781e-26	0.176729	0.352	0.256	7.90895e-22
Hepatocytes	PRPF4B	3.06237e-26	0.127908	0.284	0.188	9.1819e-22
Hepatocytes	USP6NL	5.54161e-26	0.156868	0.382	0.281	1.66154e-21
Hepatocytes	GPC6	6.09036e-26	0.293073	0.835	0.792	1.82607e-21
Hepatocytes	DCAF8	7.16423e-26	0.123527	0.279	0.184	2.14805e-21
Hepatocytes	PHF3	9.54182e-26	0.153874	0.356	0.258	2.86092e-21
Hepatocytes	VPS13A	9.84273e-26	0.143739	0.405	0.301	2.95115e-21
Hepatocytes	USP32	1.04412e-25	0.170557	0.529	0.435	3.13059e-21
Hepatocytes	TASOR2	1.64101e-25	0.143511	0.363	0.264	4.92023e-21
Hepatocytes	LCOR	2.78644e-25	0.155412	0.47	0.369	8.35458e-21
Hepatocytes	PNISR	3.01554e-25	0.12319	0.534	0.416	9.04149e-21
Hepatocytes	YARS	3.49724e-25	0.121757	0.27	0.178	1.04858e-20
Hepatocytes	KLF6	3.98112e-25	0.162964	0.51	0.406	1.19366e-20
Hepatocytes	XIST	4.00639e-25	0.135283	0.534	0.399	1.20124e-20
Hepatocytes	G3BP2	5.32577e-25	0.134636	0.289	0.197	1.59683e-20
Hepatocytes	FUBP3	6.39715e-25	0.119507	0.258	0.168	1.91806e-20
Hepatocytes	ATAD2	6.45288e-25	0.178753	0.307	0.219	1.93477e-20
Hepatocytes	BHLHE40	6.81971e-25	0.163038	0.274	0.187	2.04475e-20
Hepatocytes	AC087564.1	1.08894e-24	0.158862	0.256	0.17	3.26497e-20
Hepatocytes	MAPRE2	1.21428e-24	0.199524	0.327	0.239	3.64078e-20
Hepatocytes	SHPRH	1.34941e-24	0.132077	0.278	0.188	4.04593e-20
Hepatocytes	SFMBT1	1.48187e-24	0.132655	0.33	0.234	4.4431e-20
Hepatocytes	TAF1D	1.73081e-24	0.140526	0.297	0.207	5.18949e-20
Hepatocytes	STK3	2.26881e-24	0.147983	0.594	0.498	6.80257e-20
Hepatocytes	SLC44A1	4.45546e-24	0.140497	0.267	0.18	1.33588e-19
Hepatocytes	ANKHD1	4.70554e-24	0.138026	0.521	0.418	1.41086e-19
Hepatocytes	KIAA0232	4.71381e-24	0.149059	0.404	0.305	1.41334e-19
Hepatocytes	ANKRD11	5.12763e-24	0.123482	0.749	0.635	1.53742e-19
Hepatocytes	PDXDC1	5.27138e-24	0.137131	0.451	0.349	1.58052e-19
Hepatocytes	TMEM41B	5.67639e-24	0.136469	0.283	0.194	1.70195e-19
Hepatocytes	SMARCA1	8.44684e-24	0.121224	0.251	0.164	2.53262e-19
Hepatocytes	ATXN10	9.16547e-24	0.135757	0.427	0.325	2.74808e-19
Hepatocytes	TCF12	9.25107e-24	0.128074	0.788	0.695	2.77375e-19
Hepatocytes	ARHGAP12	9.67238e-24	0.15853	0.414	0.32	2.90007e-19
Hepatocytes	SMAD5	9.99865e-24	0.136346	0.294	0.204	2.9979e-19
Hepatocytes	ZNF516	1.01012e-23	0.143449	0.354	0.259	3.02864e-19
Hepatocytes	MAP2K4	1.04766e-23	0.147775	0.396	0.303	3.1412e-19
Hepatocytes	BAIAP2L1	1.18142e-23	0.143587	0.374	0.28	3.54225e-19
Hepatocytes	PPP3R1	1.24379e-23	0.134407	0.337	0.243	3.72925e-19
Hepatocytes	DOT1L	1.62018e-23	0.132382	0.351	0.256	4.8578e-19
Hepatocytes	ZSWIM6	1.75024e-23	0.253066	0.804	0.755	5.24773e-19
Hepatocytes	SHROOM3	3.00812e-23	0.108376	0.528	0.427	9.01924e-19
Hepatocytes	LRRFIP1	3.01569e-23	0.147287	0.505	0.408	9.04195e-19
Hepatocytes	PIP5K1A	3.06882e-23	0.169435	0.483	0.389	9.20124e-19
Hepatocytes	CYP2C19	3.54363e-23	1.04981	0.568	0.575	1.06249e-18
Hepatocytes	PKN2-AS1	4.1471e-23	0.147229	0.247	0.361	1.24342e-18
Hepatocytes	CCDC91	4.90263e-23	0.145018	0.433	0.337	1.46996e-18
Hepatocytes	EFR3A	5.6506e-23	0.125749	0.362	0.266	1.69422e-18
Hepatocytes	SRPK1	6.96987e-23	0.13302	0.27	0.185	2.08978e-18
Hepatocytes	ZNF44	7.48624e-23	0.121997	0.272	0.185	2.2446e-18
Hepatocytes	ELF1	8.29318e-23	0.16657	0.507	0.41	2.48654e-18
Hepatocytes	HSDL2	9.91823e-23	0.126019	0.29	0.201	2.97378e-18
Hepatocytes	GPI	9.94869e-23	0.120651	0.275	0.186	2.98292e-18
Hepatocytes	DNAJC3	1.04659e-22	0.132053	0.28	0.193	3.13798e-18
Hepatocytes	HNF4G	1.3556e-22	0.11676	0.258	0.172	4.0645e-18
Hepatocytes	SEC24B	1.64743e-22	0.133488	0.381	0.287	4.9395e-18
Hepatocytes	PPP2R2A	2.02915e-22	0.170208	0.437	0.348	6.084e-18
Hepatocytes	MAP4K3-DT	2.22341e-22	0.115337	0.305	0.214	6.66646e-18
Hepatocytes	SFPQ	2.66988e-22	0.126276	0.45	0.348	8.00509e-18
Hepatocytes	CADM1	3.41775e-22	0.153796	0.362	0.274	1.02475e-17
Hepatocytes	NDUFAF6	4.06464e-22	0.145595	0.319	0.232	1.2187e-17
Hepatocytes	RBM25	4.62153e-22	0.161645	0.59	0.499	1.38567e-17
Hepatocytes	NR3C1	5.42159e-22	0.129563	0.411	0.314	1.62555e-17
Hepatocytes	PAK2	5.86949e-22	0.137298	0.427	0.334	1.75985e-17
Hepatocytes	UBE3A	6.64595e-22	0.116104	0.357	0.262	1.99266e-17
Hepatocytes	PLOD2	9.89428e-22	0.263509	0.46	0.384	2.9666e-17
Hepatocytes	FBXW7	1.10605e-21	0.130487	0.439	0.343	3.31628e-17
Hepatocytes	UBXN4	1.16023e-21	0.124671	0.333	0.243	3.47872e-17
Hepatocytes	IWS1	1.41025e-21	0.123673	0.306	0.218	4.22836e-17
Hepatocytes	GOLGB1	1.41292e-21	0.145785	0.45	0.35	4.23635e-17
Hepatocytes	TRAK1	1.49964e-21	0.137571	0.501	0.404	4.49636e-17
Hepatocytes	PPP6R2	1.55645e-21	0.132992	0.525	0.428	4.66672e-17
Hepatocytes	PCM1	1.99945e-21	0.133337	0.506	0.409	5.99495e-17
Hepatocytes	GPBP1L1	2.41655e-21	0.117489	0.309	0.221	7.24555e-17
Hepatocytes	ANKRD12	2.58691e-21	0.151391	0.577	0.476	7.75634e-17
Hepatocytes	NEDD4	2.60263e-21	0.127179	0.359	0.268	7.80347e-17
Hepatocytes	TMEM87A	3.63034e-21	0.12128	0.269	0.187	1.08848e-16
Hepatocytes	SHTN1	8.79612e-21	0.117045	0.38	0.286	2.63734e-16
Hepatocytes	ZNF91	1.02773e-20	0.11141	0.277	0.192	3.08145e-16
Hepatocytes	TCF7L2	1.07924e-20	0.129224	0.629	0.536	3.23589e-16
Hepatocytes	UBE2D3	1.6456e-20	0.121607	0.397	0.306	4.93401e-16
Hepatocytes	TENT5A	1.90777e-20	0.149147	0.313	0.232	5.72008e-16
Hepatocytes	CRPPA	2.16926e-20	0.135615	0.251	0.174	6.5041e-16
Hepatocytes	DTNA	2.76198e-20	0.244022	0.549	0.486	8.28126e-16
Hepatocytes	ADIPOR2	3.93398e-20	0.118508	0.296	0.213	1.17953e-15
Hepatocytes	KTN1	4.1882e-20	0.123753	0.421	0.329	1.25575e-15
Hepatocytes	ECPAS	5.04782e-20	0.119422	0.427	0.332	1.51349e-15
Hepatocytes	UBE2E2	5.28142e-20	0.111283	0.572	0.481	1.58353e-15
Hepatocytes	PSMD1	5.4806e-20	0.125421	0.35	0.264	1.64325e-15
Hepatocytes	SRSF4	6.38646e-20	0.113941	0.482	0.383	1.91485e-15
Hepatocytes	ZFAND6	8.47311e-20	0.114507	0.324	0.238	2.54049e-15
Hepatocytes	SON	1.01153e-19	0.130489	0.501	0.404	3.03286e-15
Hepatocytes	PABPC4	1.1059e-19	0.129293	0.337	0.253	3.31581e-15
Hepatocytes	ANKRD17	1.44621e-19	0.115604	0.577	0.483	4.33616e-15
Hepatocytes	BCL2L1	1.61816e-19	0.135255	0.441	0.359	4.85173e-15
Hepatocytes	FOXJ3	1.88396e-19	0.13619	0.42	0.332	5.64867e-15
Hepatocytes	DIAPH2	1.93922e-19	0.138297	0.568	0.48	5.81437e-15
Hepatocytes	ACACB	2.05109e-19	0.143014	0.309	0.231	6.14977e-15
Hepatocytes	CD46	2.11543e-19	0.110267	0.255	0.176	6.34271e-15
Hepatocytes	B4GALT1	2.2565e-19	0.169518	0.331	0.252	6.76565e-15
Hepatocytes	MEF2A	2.99536e-19	0.113882	0.488	0.394	8.98099e-15
Hepatocytes	KLF9	3.06026e-19	0.12191	0.262	0.184	9.17558e-15
Hepatocytes	PPP1R13B	4.2173e-19	0.144789	0.416	0.332	1.26447e-14
Hepatocytes	HIPK3	5.17638e-19	0.125626	0.426	0.338	1.55203e-14
Hepatocytes	ZCCHC7	5.76618e-19	0.118264	0.492	0.398	1.72888e-14
Hepatocytes	PRPF38B	6.32598e-19	0.11251	0.281	0.2	1.89672e-14
Hepatocytes	ADAMTSL4-AS1	6.74674e-19	0.13155	0.298	0.218	2.02288e-14
Hepatocytes	MAPK8	7.3472e-19	0.113668	0.396	0.305	2.20291e-14
Hepatocytes	TSC22D2	7.94875e-19	0.155962	0.416	0.332	2.38327e-14
Hepatocytes	KDM4C	8.83221e-19	0.108848	0.53	0.435	2.64816e-14
Hepatocytes	DLC1	9.35707e-19	0.170522	0.675	0.602	2.80553e-14
Hepatocytes	SHLD2	1.58052e-18	0.117723	0.305	0.225	4.73889e-14
Hepatocytes	ASCC3	2.50472e-18	0.123552	0.429	0.342	7.50992e-14
Hepatocytes	B4GALT5	3.11161e-18	0.146548	0.407	0.327	9.32955e-14
Hepatocytes	APLP2	3.2906e-18	0.110285	0.255	0.18	9.86621e-14
Hepatocytes	CLYBL	4.07459e-18	0.128249	0.359	0.278	1.22168e-13
Hepatocytes	SENP5	4.56099e-18	0.107033	0.36	0.274	1.36752e-13
Hepatocytes	GDI2	6.49203e-18	0.105328	0.27	0.193	1.94651e-13
Hepatocytes	OSBPL11	1.05991e-17	0.148487	0.285	0.213	3.17792e-13
Hepatocytes	GAK	1.30121e-17	0.108375	0.313	0.233	3.90142e-13
Hepatocytes	WDR43	1.96414e-17	0.113968	0.257	0.185	5.88909e-13
Hepatocytes	SH3PXD2A	4.63955e-17	0.148189	0.428	0.347	1.39108e-12
Hepatocytes	ADGRA3	8.15064e-17	0.104183	0.28	0.204	2.44381e-12
Hepatocytes	TM9SF3	8.21687e-17	0.108204	0.327	0.247	2.46366e-12
Hepatocytes	SPEN	1.06013e-16	0.109029	0.37	0.287	3.17858e-12
Hepatocytes	BCLAF1	1.15627e-16	0.104787	0.297	0.222	3.46684e-12
Hepatocytes	PPL	1.18802e-16	0.11132	0.265	0.193	3.56205e-12
Hepatocytes	SPATS2L	1.23159e-16	0.112629	0.488	0.4	3.69267e-12
Hepatocytes	TAX1BP1	1.77548e-16	0.100453	0.336	0.257	5.32342e-12
Hepatocytes	HELZ	2.33863e-16	0.103679	0.491	0.403	7.01191e-12
Hepatocytes	DMXL1	2.3648e-16	0.113436	0.429	0.349	7.09038e-12
Hepatocytes	MAP3K20	2.57249e-16	0.126187	0.38	0.304	7.7131e-12
Hepatocytes	ECE1	2.97247e-16	0.128154	0.337	0.262	8.91235e-12
Hepatocytes	PHLDB2	3.6361e-16	0.117894	0.417	0.335	1.09021e-11
Hepatocytes	ACTN1	3.79318e-16	0.102873	0.328	0.25	1.13731e-11
Hepatocytes	SEC63	3.86354e-16	0.110522	0.352	0.273	1.15841e-11
Hepatocytes	TUT7	4.01544e-16	0.11473	0.294	0.22	1.20395e-11
Hepatocytes	GGNBP2	7.21988e-16	0.106838	0.319	0.242	2.16474e-11
Hepatocytes	CCSER2	1.2818e-15	0.107304	0.337	0.262	3.84321e-11
Hepatocytes	MED13	1.50038e-15	0.127204	0.487	0.404	4.4986e-11
Hepatocytes	HUWE1	1.75517e-15	0.10067	0.368	0.289	5.26252e-11
Hepatocytes	BOD1L1	2.71246e-15	0.114776	0.298	0.226	8.13276e-11
Hepatocytes	XRN2	2.99944e-15	0.102546	0.325	0.25	8.99323e-11
Hepatocytes	PLCG2	3.37866e-15	0.172207	0.274	0.364	1.01302e-10
Hepatocytes	SREK1	3.84593e-15	0.100984	0.339	0.262	1.15313e-10
Hepatocytes	TBL1XR1	5.15266e-15	0.10505	0.487	0.403	1.54492e-10
Hepatocytes	SVIL	9.91687e-15	0.136923	0.474	0.404	2.97338e-10
Hepatocytes	LRCH1	2.30156e-14	0.108273	0.462	0.387	6.90077e-10
Hepatocytes	KHDRBS3	5.09136e-14	0.122504	0.268	0.205	1.52654e-09
Hepatocytes	NDUFAF2	8.22501e-14	0.100566	0.257	0.193	2.46611e-09
Hepatocytes	AHI1	8.9074e-14	0.109187	0.342	0.271	2.6707e-09
Hepatocytes	SCARB2	1.31797e-13	0.101991	0.253	0.19	3.95166e-09
Hepatocytes	VPS54	1.77288e-13	0.10091	0.337	0.267	5.31563e-09
Hepatocytes	AGPAT3	1.97451e-13	0.101141	0.345	0.276	5.92017e-09
Hepatocytes	BAZ1B	2.1098e-13	0.120962	0.354	0.287	6.32582e-09
Hepatocytes	MIR100HG	4.1156e-13	0.164186	0.284	0.227	1.23398e-08
Hepatocytes	CBR4	4.39314e-13	0.10272	0.272	0.21	1.31719e-08
Hepatocytes	EGLN1	8.75257e-13	0.11012	0.329	0.264	2.62428e-08
Hepatocytes	CHKA	1.34297e-12	0.101942	0.355	0.29	4.02662e-08
Hepatocytes	RAPGEF6	1.47052e-12	0.106305	0.373	0.307	4.40905e-08
Hepatocytes	ABHD3	1.57747e-12	0.102006	0.294	0.231	4.72972e-08
Hepatocytes	PPM1L	1.92067e-12	0.201347	0.297	0.243	5.75876e-08
Hepatocytes	RIC8B	7.43458e-12	0.101279	0.282	0.222	2.22911e-07
Hepatocytes	UBE2H	8.4983e-12	0.108633	0.506	0.443	2.54805e-07
Hepatocytes	FLNB	8.72007e-12	0.142513	0.533	0.473	2.61454e-07
Hepatocytes	ABCB1	9.59228e-12	0.159284	0.278	0.224	2.87605e-07
Hepatocytes	GPC5	1.09723e-11	0.269167	0.496	0.468	3.28983e-07
Hepatocytes	ARID5B	1.68737e-11	0.105187	0.413	0.348	5.05923e-07
Hepatocytes	GTF2IRD1	6.84926e-11	0.123477	0.308	0.253	2.05361e-06
Hepatocytes	JAZF1	2.10356e-10	0.101095	0.378	0.319	6.30711e-06
Hepatocytes	CPM	3.0235e-10	0.161879	0.4	0.351	9.06536e-06
Hepatocytes	ELMSAN1	1.33938e-09	0.141285	0.311	0.258	4.01587e-05
Hepatocytes	GATAD2A	2.38868e-09	0.100069	0.405	0.349	7.16199e-05
Hepatocytes	RABGAP1L	6.49474e-09	0.116024	0.66	0.625	0.000194732
Hepatocytes	NRG1	9.80941e-09	0.24117	0.662	0.652	0.000294116
Hepatocytes	CHN2	1.02507e-08	0.196064	0.448	0.404	0.000307346
Hepatocytes	CTNNA3	6.56919e-08	0.142725	0.514	0.474	0.00196964
Hepatocytes	NR6A1	8.43952e-08	0.114033	0.351	0.309	0.00253042
Hepatocytes	MCC	1.11347e-06	0.11913	0.358	0.32	0.0333852
Hepatocytes	GPC3	1.42268e-06	0.247988	0.283	0.257	0.0426561
Hepatocytes	BCO2	5.05482e-05	0.145455	0.305	0.277	1
Hepatocytes	FOXO3	0.000220518	0.115913	0.44	0.411	1
Hepatocytes	ULK4	0.00079359	0.147794	0.352	0.41	1
Hepatocytes	KLHL29	0.00156237	0.165261	0.257	0.302	1
Hepatocytes	ACSL4	0.00437802	0.304567	0.354	0.351	1
Endothelial cells	LDB2	0	2.41554	0.92	0.208	0
Endothelial cells	AKAP12	0	1.8982	0.9	0.351	0
Endothelial cells	ST6GALNAC3	0	1.8529	0.785	0.175	0
Endothelial cells	ACSM3	0	1.75618	0.662	0.129	0
Endothelial cells	FLT1	0	1.69787	0.737	0.11	0
Endothelial cells	RELN	0	1.67218	0.768	0.207	0
Endothelial cells	IGF1R	0	1.66651	0.793	0.142	0
Endothelial cells	PTPRB	0	1.64655	0.782	0.093	0
Endothelial cells	PLEKHG1	0	1.64292	0.787	0.191	0
Endothelial cells	FBXL7	0	1.59794	0.763	0.181	0
Endothelial cells	KALRN	0	1.58628	0.886	0.428	0
Endothelial cells	WWTR1	0	1.54466	0.736	0.184	0
Endothelial cells	DNASE1L3	0	1.53902	0.715	0.059	0
Endothelial cells	FGFR1	0	1.44633	0.684	0.106	0
Endothelial cells	SASH1	0	1.41986	0.819	0.243	0
Endothelial cells	TCF4	0	1.40485	0.762	0.195	0
Endothelial cells	STAB1	0	1.39841	0.654	0.061	0
Endothelial cells	STAB2	0	1.33231	0.587	0.07	0
Endothelial cells	CTBP2	0	1.27839	0.711	0.126	0
Endothelial cells	SHANK3	0	1.27645	0.735	0.082	0
Endothelial cells	SH3BP5	0	1.19902	0.611	0.1	0
Endothelial cells	SH3RF3	0	1.18226	0.636	0.098	0
Endothelial cells	GNA14	0	1.16229	0.633	0.103	0
Endothelial cells	TMCC3	0	1.15008	0.561	0.075	0
Endothelial cells	FYN	0	1.09806	0.632	0.122	0
Endothelial cells	LIMCH1	0	1.07553	0.642	0.138	0
Endothelial cells	BMP6	0	1.06982	0.54	0.066	0
Endothelial cells	PRKCH	0	1.06685	0.695	0.184	0
Endothelial cells	TOX2	0	1.0623	0.603	0.098	0
Endothelial cells	GALNT18	0	1.03042	0.572	0.118	0
Endothelial cells	ITGA9	0	1.02085	0.636	0.143	0
Endothelial cells	KDR	0	1.01464	0.475	0.038	0
Endothelial cells	ABCG1	0	0.979901	0.529	0.061	0
Endothelial cells	EGFL7	0	0.966862	0.594	0.031	0
Endothelial cells	PREX2	0	0.940102	0.569	0.081	0
Endothelial cells	PDE2A	0	0.901945	0.52	0.034	0
Endothelial cells	MRC1	0	0.898743	0.574	0.11	0
Endothelial cells	ERG	0	0.896539	0.563	0.071	0
Endothelial cells	OIT3	0	0.861579	0.483	0.042	0
Endothelial cells	MEF2C	0	0.83906	0.525	0.095	0
Endothelial cells	HSPG2	0	0.833961	0.528	0.07	0
Endothelial cells	PPP1R16B	0	0.821442	0.511	0.056	0
Endothelial cells	RASIP1	0	0.756271	0.441	0.031	0
Endothelial cells	NOSTRIN	0	0.746512	0.48	0.052	0
Endothelial cells	FCN3	0	0.746343	0.399	0.02	0
Endothelial cells	NRP2	0	0.698758	0.414	0.046	0
Endothelial cells	ADGRF5	0	0.695983	0.429	0.039	0
Endothelial cells	ZNF462	0	0.673742	0.449	0.062	0
Endothelial cells	FCN2	0	0.668038	0.397	0.013	0
Endothelial cells	ITPKB	0	0.664793	0.403	0.046	0
Endothelial cells	CLEC4M	0	0.6534	0.351	0.024	0
Endothelial cells	ITPRIP	0	0.651495	0.397	0.026	0
Endothelial cells	NOTCH4	0	0.651428	0.424	0.021	0
Endothelial cells	PALD1	0	0.614313	0.39	0.041	0
Endothelial cells	TEK	0	0.579735	0.351	0.034	0
Endothelial cells	LYVE1	0	0.574006	0.356	0.031	0
Endothelial cells	PCAT19	0	0.509713	0.357	0.028	0
Endothelial cells	FLT4	0	0.449758	0.282	0.017	0
Endothelial cells	RAMP3	0	0.44481	0.263	0.013	0
Endothelial cells	VASH1	0	0.414588	0.282	0.018	0
Endothelial cells	FLI1	2.03342e-304	0.737021	0.497	0.083	6.09681e-300
Endothelial cells	TMEM44	8.96032e-302	0.513515	0.369	0.04	2.68657e-297
Endothelial cells	MYRIP	3.11574e-296	1.48876	0.774	0.271	9.34192e-292
Endothelial cells	AKT3	3.32326e-292	0.882972	0.629	0.151	9.96414e-288
Endothelial cells	HERC1	6.23919e-292	1.34881	0.856	0.407	1.8707e-287
Endothelial cells	FGD5	1.32825e-291	0.676212	0.46	0.073	3.98248e-287
Endothelial cells	SFMBT2	1.87764e-283	0.821769	0.555	0.117	5.62972e-279
Endothelial cells	MS4A6A	2.53325e-283	0.68761	0.441	0.067	7.59543e-279
Endothelial cells	ARHGAP26	3.36948e-283	1.57845	0.877	0.453	1.01027e-278
Endothelial cells	TACC1	1.24431e-278	1.77736	0.781	0.324	3.73081e-274
Endothelial cells	MYO10	2.01211e-277	0.921097	0.631	0.16	6.0329e-273
Endothelial cells	ST6GAL1	2.43537e-275	1.41772	0.833	0.377	7.30196e-271
Endothelial cells	SEC14L1	5.57175e-269	1.04007	0.688	0.223	1.67058e-264
Endothelial cells	GRK5	1.39984e-268	1.17167	0.668	0.192	4.19713e-264
Endothelial cells	RASGRP3	1.98134e-268	0.674973	0.433	0.07	5.94065e-264
Endothelial cells	GRB10	1.09401e-265	1.36917	0.773	0.314	3.28016e-261
Endothelial cells	KANK3	3.40498e-261	0.407457	0.292	0.027	1.02092e-256
Endothelial cells	EFNB2	1.18335e-260	0.471358	0.288	0.026	3.54804e-256
Endothelial cells	ANKS1A	9.40462e-260	1.4246	0.754	0.299	2.81979e-255
Endothelial cells	DOCK6	6.94956e-256	0.603628	0.479	0.091	2.08369e-251
Endothelial cells	MCF2L	4.19712e-250	0.897591	0.54	0.129	1.25842e-245
Endothelial cells	NPL	1.89919e-247	0.6413	0.375	0.055	5.69434e-243
Endothelial cells	CDH5	1.10486e-246	0.370557	0.26	0.022	3.3127e-242
Endothelial cells	SEMA6A	2.17878e-244	0.584963	0.409	0.067	6.53264e-240
Endothelial cells	PXDN	1.1506e-241	0.630001	0.393	0.062	3.44986e-237
Endothelial cells	SLC9A9	2.02912e-240	0.860747	0.574	0.148	6.0839e-236
Endothelial cells	STOX2	5.75846e-238	0.895948	0.549	0.136	1.72656e-233
Endothelial cells	SMAD6	9.32718e-238	0.754053	0.353	0.05	2.79657e-233
Endothelial cells	PPFIBP1	1.57299e-237	1.19589	0.767	0.34	4.71629e-233
Endothelial cells	PXN	2.70041e-235	0.564623	0.421	0.076	8.09664e-231
Endothelial cells	PTPRE	4.549e-233	0.704902	0.415	0.074	1.36393e-228
Endothelial cells	ARHGAP31	5.85729e-221	0.510844	0.383	0.064	1.75619e-216
Endothelial cells	ZBTB46	1.62558e-217	0.706583	0.506	0.122	4.87398e-213
Endothelial cells	CABLES1	8.83232e-217	0.771192	0.444	0.093	2.64819e-212
Endothelial cells	LRRK1	1.051e-216	0.566131	0.368	0.061	3.15123e-212
Endothelial cells	LIFR	1.42342e-212	0.829278	0.527	0.136	4.26784e-208
Endothelial cells	EDA	3.8584e-212	0.902618	0.46	0.105	1.15686e-207
Endothelial cells	COL4A2	1.21068e-211	0.749087	0.525	0.133	3.62999e-207
Endothelial cells	ARHGEF7	2.57819e-209	1.10081	0.73	0.33	7.73019e-205
Endothelial cells	ADGRL4	2.52995e-204	0.519137	0.366	0.064	7.58554e-200
Endothelial cells	FCHSD2	1.13033e-203	1.16971	0.817	0.452	3.38907e-199
Endothelial cells	APBB2	1.34065e-203	0.929058	0.692	0.268	4.01968e-199
Endothelial cells	COL4A1	5.95758e-202	0.741017	0.488	0.12	1.78626e-197
Endothelial cells	AFAP1L1	3.42346e-201	0.490071	0.362	0.063	1.02646e-196
Endothelial cells	NID1	1.18917e-200	1.04328	0.68	0.273	3.56547e-196
Endothelial cells	CTSL	1.21309e-198	0.56358	0.366	0.066	3.63721e-194
Endothelial cells	ARGLU1	9.29076e-194	0.86887	0.783	0.368	2.78565e-189
Endothelial cells	PLXND1	1.37045e-193	0.451886	0.317	0.049	4.10902e-189
Endothelial cells	NR2F1-AS1	9.89291e-193	0.526846	0.376	0.072	2.96619e-188
Endothelial cells	ATRNL1	3.95011e-191	0.855634	0.591	0.195	1.18436e-186
Endothelial cells	C22orf34	3.1376e-190	0.402816	0.31	0.047	9.40748e-186
Endothelial cells	WARS	1.39564e-189	0.600486	0.415	0.091	4.18456e-185
Endothelial cells	INSR	2.5981e-188	1.29465	0.92	0.78	7.7899e-184
Endothelial cells	SH3TC1	3.59144e-188	0.673899	0.544	0.163	1.07682e-183
Endothelial cells	RASSF2	6.01784e-188	0.447769	0.272	0.036	1.80433e-183
Endothelial cells	USP13	1.74238e-186	0.722519	0.506	0.142	5.22418e-182
Endothelial cells	FMNL2	3.40289e-186	0.813434	0.634	0.219	1.02029e-181
Endothelial cells	FILIP1	6.28771e-186	0.567656	0.43	0.098	1.88524e-181
Endothelial cells	NHSL2	1.39621e-185	0.388739	0.27	0.036	4.18626e-181
Endothelial cells	NOD1	2.10057e-184	0.378712	0.283	0.04	6.29815e-180
Endothelial cells	UACA	1.08134e-181	0.635594	0.486	0.131	3.24219e-177
Endothelial cells	EMID1	2.01993e-181	0.3691	0.25	0.031	6.05637e-177
Endothelial cells	LHFPL2	7.0995e-180	0.587115	0.479	0.127	2.12864e-175
Endothelial cells	NCOA7	6.39556e-179	0.78863	0.592	0.209	1.91758e-174
Endothelial cells	CUL4B	3.75833e-176	0.51474	0.346	0.067	1.12686e-171
Endothelial cells	CHST11	4.19314e-176	0.794236	0.531	0.162	1.25723e-171
Endothelial cells	CDK17	5.50332e-176	0.735951	0.615	0.228	1.65006e-171
Endothelial cells	TBC1D4	1.13114e-175	0.681663	0.503	0.148	3.3915e-171
Endothelial cells	VAV3	2.11592e-175	0.554548	0.385	0.083	6.34417e-171
Endothelial cells	SLC26A5	3.28533e-175	0.525988	0.316	0.055	9.85039e-171
Endothelial cells	ABCC1	8.29577e-175	0.565725	0.467	0.122	2.48732e-170
Endothelial cells	SLCO3A1	5.85066e-173	0.631839	0.498	0.14	1.7542e-168
Endothelial cells	TPM4	1.13856e-168	0.53104	0.456	0.118	3.41374e-164
Endothelial cells	PIEZO2	1.7587e-168	0.653806	0.491	0.143	5.2731e-164
Endothelial cells	TSPAN18	1.36647e-165	0.375573	0.265	0.039	4.0971e-161
Endothelial cells	NLRP1	1.54757e-165	0.407243	0.324	0.06	4.64007e-161
Endothelial cells	IGFBP7	5.7266e-163	0.672546	0.45	0.121	1.71701e-158
Endothelial cells	ASAP2	7.28288e-163	0.470121	0.379	0.085	2.18363e-158
Endothelial cells	RBMS2	5.99174e-161	0.478096	0.393	0.092	1.7965e-156
Endothelial cells	CHST15	9.11072e-161	0.497938	0.346	0.071	2.73167e-156
Endothelial cells	YES1	2.04874e-160	0.840788	0.575	0.215	6.14275e-156
Endothelial cells	IFI16	9.13472e-160	0.40181	0.302	0.054	2.73886e-155
Endothelial cells	PECAM1	1.88163e-159	0.498073	0.326	0.064	5.6417e-155
Endothelial cells	NRG3	2.6647e-159	1.10856	0.623	0.25	7.98956e-155
Endothelial cells	RGL1	1.79715e-158	0.606029	0.502	0.153	5.3884e-154
Endothelial cells	RARB	5.08477e-157	0.675035	0.406	0.105	1.52457e-152
Endothelial cells	BMPER	1.88234e-153	0.51162	0.322	0.065	5.64383e-149
Endothelial cells	COTL1	3.77158e-153	0.421535	0.252	0.039	1.13083e-148
Endothelial cells	CTTNBP2NL	1.82852e-150	0.445928	0.333	0.07	5.48246e-146
Endothelial cells	RASAL2	1.92339e-149	0.719243	0.67	0.296	5.7669e-145
Endothelial cells	MYO15B	6.63736e-148	0.473835	0.442	0.125	1.99008e-143
Endothelial cells	ADGRL2	1.4737e-147	0.874525	0.73	0.378	4.4186e-143
Endothelial cells	ENG	9.79144e-146	0.522915	0.308	0.062	2.93577e-141
Endothelial cells	CRIM1	9.20761e-144	0.708964	0.448	0.132	2.76072e-139
Endothelial cells	SMCHD1	3.9338e-143	0.943208	0.684	0.352	1.17947e-138
Endothelial cells	ZNF160	6.64686e-141	0.498269	0.421	0.121	1.99293e-136
Endothelial cells	XAF1	7.70433e-141	0.635148	0.535	0.191	2.30999e-136
Endothelial cells	ETS1	3.70938e-140	0.516305	0.353	0.085	1.11218e-135
Endothelial cells	NUAK1	2.91525e-138	0.4592	0.313	0.068	8.74078e-134
Endothelial cells	PARVB	2.24862e-137	0.43331	0.344	0.081	6.74204e-133
Endothelial cells	DISC1	3.82837e-137	0.509926	0.424	0.122	1.14786e-132
Endothelial cells	DOCK1	7.01578e-137	0.681835	0.708	0.352	2.10354e-132
Endothelial cells	SNX29	7.12013e-137	0.737471	0.663	0.318	2.13483e-132
Endothelial cells	PIP4K2A	6.90969e-136	0.824173	0.665	0.32	2.07173e-131
Endothelial cells	PLCB1	3.15514e-135	1.06028	0.814	0.511	9.46006e-131
Endothelial cells	EML1	3.62036e-133	0.444864	0.333	0.079	1.08549e-128
Endothelial cells	TGFBR3	1.50754e-128	0.635762	0.521	0.192	4.52007e-124
Endothelial cells	TBC1D9	1.80378e-128	0.416532	0.314	0.072	5.40828e-124
Endothelial cells	TBC1D22A	1.77164e-126	0.726457	0.746	0.433	5.3119e-122
Endothelial cells	MAP3K3	1.36333e-125	0.430524	0.405	0.119	4.08768e-121
Endothelial cells	RBMS3	5.94716e-125	0.532298	0.685	0.306	1.78314e-120
Endothelial cells	FOSL2	4.80948e-124	0.521717	0.408	0.125	1.44203e-119
Endothelial cells	AGPAT4	1.28837e-123	0.395963	0.317	0.075	3.86291e-119
Endothelial cells	DENND4C	6.65654e-122	0.648496	0.613	0.285	1.99583e-117
Endothelial cells	DOCK4	6.86993e-122	0.838852	0.814	0.546	2.05981e-117
Endothelial cells	SNX8	1.76418e-121	0.519247	0.423	0.135	5.28955e-117
Endothelial cells	LINC-PINT	6.23538e-121	0.938391	0.875	0.687	1.86955e-116
Endothelial cells	INPP5D	7.04623e-121	0.470175	0.346	0.091	2.11267e-116
Endothelial cells	APP	1.73231e-119	0.677981	0.585	0.259	5.19398e-115
Endothelial cells	TIMP3	5.64139e-119	0.86363	0.369	0.105	1.69146e-114
Endothelial cells	HECW2	7.43103e-119	0.668064	0.469	0.17	2.22805e-114
Endothelial cells	PCED1B	4.58857e-118	0.468176	0.338	0.09	1.37579e-113
Endothelial cells	HIPK2	2.75091e-117	0.895115	0.721	0.451	8.24806e-113
Endothelial cells	PELI2	3.19309e-117	0.596817	0.408	0.128	9.57385e-113
Endothelial cells	ASAP1	3.39263e-116	0.696881	0.793	0.484	1.01721e-111
Endothelial cells	HDAC7	1.56454e-115	0.300116	0.25	0.05	4.69097e-111
Endothelial cells	TANC1	1.73109e-115	0.616662	0.576	0.248	5.19033e-111
Endothelial cells	DAPK1	2.87061e-114	0.625785	0.688	0.351	8.60695e-110
Endothelial cells	KIAA0355	1.16162e-112	0.559021	0.485	0.186	3.48288e-108
Endothelial cells	FRMD4B	1.58701e-112	0.695533	0.679	0.364	4.75833e-108
Endothelial cells	RIPOR2	7.61085e-112	0.436077	0.342	0.094	2.28196e-107
Endothelial cells	PRKCE	1.87542e-109	0.875886	0.801	0.556	5.62306e-105
Endothelial cells	MEIS2	6.1114e-109	0.737933	0.55	0.239	1.83238e-104
Endothelial cells	ARHGAP29	1.80648e-108	0.570628	0.523	0.219	5.41638e-104
Endothelial cells	OSBPL10	3.71156e-108	0.477883	0.416	0.137	1.11284e-103
Endothelial cells	PLXDC2	4.50314e-108	0.560064	0.551	0.227	1.35018e-103
Endothelial cells	MTCL1	8.47026e-108	0.363795	0.299	0.074	2.53964e-103
Endothelial cells	DOCK9	9.2435e-108	0.665125	0.486	0.193	2.77148e-103
Endothelial cells	CYTH1	1.17195e-104	0.592713	0.539	0.236	3.51385e-100
Endothelial cells	ADAMTS9	2.76582e-104	0.626645	0.344	0.102	8.29275e-100
Endothelial cells	RIN2	3.12924e-100	0.582703	0.528	0.232	9.3824e-96
Endothelial cells	LDLRAD3	4.28117e-100	0.387891	0.308	0.084	1.28362e-95
Endothelial cells	PIK3R3	4.74765e-100	0.540899	0.262	0.064	1.42349e-95
Endothelial cells	RAPGEF5	6.22713e-100	0.86182	0.716	0.458	1.86708e-95
Endothelial cells	CNOT6L	7.45709e-100	0.538082	0.463	0.186	2.23586e-95
Endothelial cells	CNST	1.93032e-98	0.576958	0.482	0.204	5.78769e-94
Endothelial cells	AP2A2	3.81911e-98	0.489978	0.621	0.298	1.14508e-93
Endothelial cells	CA13	7.33231e-98	0.324611	0.271	0.068	2.19845e-93
Endothelial cells	SRGAP2	1.77166e-97	0.333433	0.299	0.081	5.31196e-93
Endothelial cells	MICAL2	5.48188e-96	0.452523	0.379	0.13	1.64363e-91
Endothelial cells	SORBS1	5.57528e-96	0.853495	0.855	0.69	1.67164e-91
Endothelial cells	GPM6A	6.6548e-96	0.652191	0.592	0.297	1.99531e-91
Endothelial cells	UPP1	8.41305e-96	0.446672	0.366	0.122	2.52249e-91
Endothelial cells	TMEM156	2.18441e-95	0.407796	0.254	0.062	6.54951e-91
Endothelial cells	RAB11FIP3	2.60931e-95	0.514208	0.504	0.22	7.82351e-91
Endothelial cells	ARL15	7.59795e-94	0.990422	0.686	0.419	2.27809e-89
Endothelial cells	NISCH	1.33506e-93	0.377866	0.335	0.104	4.0029e-89
Endothelial cells	F8	4.80981e-93	0.375852	0.265	0.069	1.44213e-88
Endothelial cells	RPS6KA2	3.21413e-92	0.422779	0.367	0.124	9.63692e-88
Endothelial cells	IRAK3	1.18012e-91	0.335435	0.275	0.073	3.53835e-87
Endothelial cells	PDE10A	2.97153e-91	0.375529	0.353	0.115	8.90954e-87
Endothelial cells	MARCH3	9.6188e-90	0.427451	0.368	0.125	2.88401e-85
Endothelial cells	ICA1	3.72793e-89	0.343654	0.319	0.097	1.11775e-84
Endothelial cells	CHSY1	4.38664e-89	0.379785	0.295	0.085	1.31525e-84
Endothelial cells	CDC42BPB	4.50061e-89	0.55785	0.655	0.373	1.34942e-84
Endothelial cells	AUTS2	7.20139e-89	0.655974	0.873	0.688	2.15919e-84
Endothelial cells	HLA-E	8.52936e-89	0.333351	0.29	0.083	2.55736e-84
Endothelial cells	NR2F2-AS1	1.97771e-87	0.408395	0.379	0.134	5.92977e-83
Endothelial cells	SRGAP1	4.44823e-87	0.380824	0.388	0.139	1.33371e-82
Endothelial cells	JAK1	2.37133e-86	0.551498	0.69	0.414	7.10996e-82
Endothelial cells	AC004160.1	3.02843e-86	0.469994	0.348	0.118	9.08013e-82
Endothelial cells	ZNF423	1.5678e-85	0.334512	0.275	0.077	4.70074e-81
Endothelial cells	CBLB	1.97302e-85	0.574768	0.593	0.311	5.91569e-81
Endothelial cells	STK38	1.42517e-84	0.369751	0.358	0.124	4.27309e-80
Endothelial cells	MAML2	3.20492e-84	0.4297	0.497	0.213	9.6093e-80
Endothelial cells	BSDC1	8.69368e-84	0.422409	0.381	0.143	2.60663e-79
Endothelial cells	PDE4B	1.20176e-83	0.384803	0.354	0.122	3.60325e-79
Endothelial cells	PGS1	1.06749e-82	0.384012	0.358	0.127	3.20067e-78
Endothelial cells	ZEB2	1.11709e-82	0.454045	0.374	0.135	3.34938e-78
Endothelial cells	KLHL5	1.31213e-80	0.567827	0.551	0.29	3.93416e-76
Endothelial cells	PREX1	1.62516e-80	0.32911	0.285	0.085	4.87273e-76
Endothelial cells	MAST4	2.65272e-80	0.54565	0.542	0.27	7.95364e-76
Endothelial cells	MAN1C1	2.98097e-80	0.45679	0.287	0.089	8.93785e-76
Endothelial cells	FRMD4A	9.92127e-79	0.470364	0.563	0.274	2.97469e-74
Endothelial cells	BMPR2	1.05787e-78	0.569611	0.593	0.313	3.1718e-74
Endothelial cells	PEAK1	2.07328e-78	0.578649	0.65	0.387	6.21631e-74
Endothelial cells	ANKRD36C	2.87013e-77	0.29798	0.354	0.124	8.60552e-73
Endothelial cells	MSN	1.03232e-76	0.341902	0.302	0.098	3.09519e-72
Endothelial cells	CCSER1	1.66456e-76	0.396436	0.415	0.167	4.99085e-72
Endothelial cells	TBCD	3.13334e-76	0.402562	0.442	0.19	9.39471e-72
Endothelial cells	SNRK	3.78635e-76	0.498297	0.497	0.239	1.13526e-71
Endothelial cells	RFTN1	5.9032e-76	0.325215	0.304	0.099	1.76996e-71
Endothelial cells	C1orf21	1.62003e-75	0.342301	0.324	0.11	4.85733e-71
Endothelial cells	TCF7L1	2.42914e-75	0.628641	0.607	0.351	7.28328e-71
Endothelial cells	NAV1	1.10324e-74	0.361226	0.278	0.087	3.30783e-70
Endothelial cells	EXOC6	3.67321e-74	0.595739	0.514	0.262	1.10134e-69
Endothelial cells	EPB41L4A	6.01554e-74	0.412982	0.41	0.17	1.80364e-69
Endothelial cells	NFIB	3.2246e-73	0.534957	0.521	0.257	9.66832e-69
Endothelial cells	CDC37	5.28456e-73	0.324611	0.331	0.118	1.58447e-68
Endothelial cells	KLF7	1.62814e-72	0.383122	0.365	0.142	4.88166e-68
Endothelial cells	RERE	4.34508e-72	0.537579	0.8	0.59	1.30279e-67
Endothelial cells	TANC2	6.54478e-71	0.390426	0.313	0.111	1.96232e-66
Endothelial cells	NRP1	3.25926e-70	0.528159	0.643	0.371	9.77224e-66
Endothelial cells	OXR1	4.71377e-70	0.383472	0.416	0.178	1.41333e-65
Endothelial cells	SSH1	4.94642e-70	0.435825	0.388	0.163	1.48309e-65
Endothelial cells	TSPAN9	6.07523e-70	0.62802	0.701	0.477	1.82154e-65
Endothelial cells	PRKAR1A	3.62978e-68	0.307662	0.292	0.1	1.08832e-63
Endothelial cells	DAAM1	5.2644e-68	0.456856	0.594	0.335	1.57843e-63
Endothelial cells	HMBOX1	5.82442e-68	0.439328	0.468	0.227	1.74634e-63
Endothelial cells	MEG3	2.74886e-66	0.358787	0.523	0.251	8.24191e-62
Endothelial cells	MEG8	7.8583e-66	0.311107	0.44	0.19	2.35615e-61
Endothelial cells	DIP2C	2.65799e-65	0.627998	0.67	0.45	7.96945e-61
Endothelial cells	CARD8	1.66605e-64	0.320052	0.385	0.162	4.99533e-60
Endothelial cells	EVA1C	9.92605e-64	0.445123	0.344	0.139	2.97613e-59
Endothelial cells	AC119674.1	2.64412e-63	0.537524	0.503	0.269	7.92785e-59
Endothelial cells	AC119673.2	2.19556e-62	0.339752	0.315	0.12	6.58294e-58
Endothelial cells	PHACTR2	2.89318e-60	0.36447	0.446	0.214	8.67462e-56
Endothelial cells	GNA12	6.54067e-60	0.324742	0.323	0.127	1.96109e-55
Endothelial cells	SYNE1	1.04054e-58	0.526882	0.717	0.497	3.11985e-54
Endothelial cells	LINC00342	1.63738e-58	0.251503	0.329	0.129	4.90936e-54
Endothelial cells	RB1	1.89936e-58	0.39034	0.467	0.238	5.69485e-54
Endothelial cells	MACF1	2.07932e-58	0.401518	0.948	0.879	6.23441e-54
Endothelial cells	ANKRD36	2.52898e-58	0.284504	0.29	0.108	7.58265e-54
Endothelial cells	GATA4	6.19559e-58	0.489585	0.381	0.173	1.85763e-53
Endothelial cells	VPS13C	5.6939e-57	0.386364	0.497	0.266	1.7072e-52
Endothelial cells	SHROOM2	1.92606e-56	0.316678	0.323	0.132	5.7749e-52
Endothelial cells	PAM	3.28469e-56	0.276763	0.298	0.113	9.8485e-52
Endothelial cells	UGCG	1.32563e-55	0.327006	0.362	0.158	3.97465e-51
Endothelial cells	EHMT1	3.41887e-55	0.430174	0.654	0.444	1.02508e-50
Endothelial cells	PITPNC1	4.91039e-55	0.759621	0.626	0.41	1.47228e-50
Endothelial cells	WDR37	1.14092e-54	0.362762	0.433	0.215	3.42083e-50
Endothelial cells	PIEZO1	1.17228e-54	0.252569	0.272	0.1	3.51484e-50
Endothelial cells	UPF3A	1.47485e-54	0.27803	0.333	0.139	4.42205e-50
Endothelial cells	RBMS1	4.60915e-54	0.365989	0.47	0.246	1.38196e-49
Endothelial cells	LGMN	1.0119e-53	0.286881	0.256	0.092	3.03398e-49
Endothelial cells	TTC7B	1.1693e-53	0.309428	0.376	0.171	3.5059e-49
Endothelial cells	PACS1	5.20794e-53	0.449332	0.563	0.334	1.5615e-48
Endothelial cells	EPB41L2	1.59553e-51	0.328311	0.446	0.224	4.78389e-47
Endothelial cells	CAPZB	7.70497e-51	0.352197	0.504	0.284	2.31018e-46
Endothelial cells	JMJD1C	9.9749e-51	0.456847	0.876	0.757	2.99077e-46
Endothelial cells	ZFPM2	1.01559e-50	0.353848	0.529	0.295	3.04504e-46
Endothelial cells	NXN	1.47603e-50	0.335148	0.295	0.119	4.42558e-46
Endothelial cells	HIVEP3	1.50639e-50	0.358594	0.413	0.206	4.51662e-46
Endothelial cells	FAM171A1	1.75889e-50	0.262634	0.278	0.108	5.27367e-46
Endothelial cells	SPIRE1	3.28681e-50	0.259117	0.284	0.112	9.85485e-46
Endothelial cells	FRYL	3.46778e-50	0.386089	0.521	0.307	1.03974e-45
Endothelial cells	STX12	3.68616e-50	0.315625	0.341	0.152	1.10522e-45
Endothelial cells	PPM1H	1.60884e-49	0.293864	0.273	0.109	4.82377e-45
Endothelial cells	ANKRD44	2.34325e-49	0.397197	0.44	0.234	7.02576e-45
Endothelial cells	EPAS1	2.62439e-49	0.672163	0.753	0.597	7.8687e-45
Endothelial cells	BICD1	2.83177e-49	0.285461	0.305	0.128	8.49049e-45
Endothelial cells	DYSF	1.72865e-48	0.199143	0.342	0.149	5.18302e-44
Endothelial cells	DDX17	2.69495e-48	0.364898	0.563	0.343	8.08026e-44
Endothelial cells	HDAC4	3.06322e-48	0.463588	0.583	0.375	9.18446e-44
Endothelial cells	BAZ2B	5.90639e-48	0.400099	0.66	0.446	1.77091e-43
Endothelial cells	LHFPL6	6.42683e-48	0.274165	0.252	0.095	1.92696e-43
Endothelial cells	SPTLC2	9.6321e-48	0.27828	0.31	0.133	2.88799e-43
Endothelial cells	SYNE2	2.32207e-47	0.35022	0.616	0.38	6.96227e-43
Endothelial cells	ROBO2	5.30301e-47	0.412714	0.42	0.22	1.59e-42
Endothelial cells	LRMDA	2.3006e-46	0.372282	0.946	0.876	6.89789e-42
Endothelial cells	C20orf194	2.41498e-46	0.294007	0.369	0.177	7.24082e-42
Endothelial cells	RAB20	5.77126e-46	0.3363	0.275	0.114	1.7304e-41
Endothelial cells	MCU	6.92647e-46	0.376699	0.417	0.221	2.07676e-41
Endothelial cells	NEDD9	3.29245e-44	0.337117	0.502	0.29	9.87175e-40
Endothelial cells	CNN3	8.78006e-44	0.294412	0.283	0.123	2.63252e-39
Endothelial cells	MPDZ	9.61933e-44	0.326358	0.447	0.249	2.88416e-39
Endothelial cells	ELMO1	1.00339e-43	0.425809	0.678	0.492	3.00847e-39
Endothelial cells	NPAS3	3.65813e-43	0.272172	0.284	0.122	1.09682e-38
Endothelial cells	PDE4D	1.13723e-42	0.489744	0.725	0.55	3.40976e-38
Endothelial cells	PHF20	2.18268e-42	0.373504	0.468	0.276	6.54432e-38
Endothelial cells	PDLIM1	2.98737e-42	0.419087	0.496	0.302	8.95703e-38
Endothelial cells	WDR60	4.98969e-42	0.285961	0.343	0.167	1.49606e-37
Endothelial cells	FUS	7.36084e-42	0.285471	0.368	0.186	2.207e-37
Endothelial cells	RAI1	7.43786e-42	0.300065	0.385	0.199	2.23009e-37
Endothelial cells	SNX13	1.43348e-41	0.301663	0.368	0.191	4.298e-37
Endothelial cells	CALCOCO2	2.0084e-41	0.262303	0.324	0.153	6.02179e-37
Endothelial cells	PELI1	4.13651e-41	0.279494	0.356	0.177	1.24025e-36
Endothelial cells	ZEB1	8.99959e-41	0.397092	0.634	0.451	2.69835e-36
Endothelial cells	CEMIP2	1.06721e-40	0.494688	0.709	0.546	3.1998e-36
Endothelial cells	NCALD	1.15838e-40	0.325581	0.374	0.192	3.47318e-36
Endothelial cells	BEND7	1.37359e-40	0.243235	0.263	0.113	4.11844e-36
Endothelial cells	ABR	2.2389e-40	0.229968	0.319	0.146	6.71289e-36
Endothelial cells	TIAM1	2.85623e-40	0.38774	0.494	0.301	8.56383e-36
Endothelial cells	CMIP	2.96737e-40	0.408644	0.603	0.412	8.89707e-36
Endothelial cells	SUN1	1.07091e-39	0.254874	0.32	0.153	3.2109e-35
Endothelial cells	SNED1	4.75356e-39	0.33819	0.42	0.234	1.42526e-34
Endothelial cells	NHSL1	6.41014e-39	0.375284	0.521	0.332	1.92195e-34
Endothelial cells	RPH3AL	6.87614e-39	0.521578	0.575	0.396	2.06167e-34
Endothelial cells	SNX6	8.09368e-39	0.273834	0.374	0.197	2.42673e-34
Endothelial cells	GTF2I	1.20065e-38	0.343774	0.58	0.392	3.5999e-34
Endothelial cells	FARP2	1.43273e-38	0.338492	0.381	0.209	4.29576e-34
Endothelial cells	RAP1B	1.48239e-38	0.346286	0.462	0.281	4.44465e-34
Endothelial cells	CTTN	5.46968e-38	0.224461	0.275	0.123	1.63998e-33
Endothelial cells	TFPI	7.09959e-38	0.395612	0.707	0.538	2.12867e-33
Endothelial cells	LIMK2	1.34366e-37	0.24213	0.304	0.142	4.02869e-33
Endothelial cells	PKP4	1.71302e-37	0.339701	0.575	0.384	5.13614e-33
Endothelial cells	RNF4	2.81563e-37	0.324353	0.348	0.185	8.44209e-33
Endothelial cells	LITAF	3.87984e-37	0.33055	0.381	0.207	1.16329e-32
Endothelial cells	CLASP1	4.80584e-37	0.371169	0.574	0.398	1.44094e-32
Endothelial cells	DNAJC5	5.99085e-37	0.303655	0.423	0.241	1.79624e-32
Endothelial cells	CAPZA2	6.19663e-37	0.273701	0.35	0.182	1.85794e-32
Endothelial cells	ZMIZ1	2.16509e-36	0.396674	0.48	0.306	6.49159e-32
Endothelial cells	PLXNA2	2.51282e-36	0.364874	0.428	0.252	7.53418e-32
Endothelial cells	RPGR	4.98485e-36	0.330922	0.438	0.258	1.49461e-31
Endothelial cells	PTK2	7.36689e-36	0.33746	0.697	0.517	2.20882e-31
Endothelial cells	REPS1	1.82547e-35	0.241614	0.299	0.144	5.4733e-31
Endothelial cells	PRKCA	2.46328e-35	0.552023	0.763	0.657	7.38565e-31
Endothelial cells	SMAP2	3.8264e-35	0.242836	0.333	0.169	1.14727e-30
Endothelial cells	EPS15	4.5352e-35	0.316019	0.461	0.286	1.35979e-30
Endothelial cells	TSPAN14	9.04024e-35	0.268378	0.35	0.184	2.71053e-30
Endothelial cells	PTPN12	1.26075e-34	0.322098	0.476	0.304	3.78011e-30
Endothelial cells	ADARB1	1.3352e-34	0.212974	0.273	0.126	4.00334e-30
Endothelial cells	ATRX	2.76409e-34	0.352344	0.614	0.44	8.28756e-30
Endothelial cells	RAPGEF2	3.38318e-34	0.345018	0.52	0.342	1.01438e-29
Endothelial cells	FCHO2	4.39683e-34	0.258462	0.373	0.205	1.3183e-29
Endothelial cells	RNF213	2.62372e-33	0.277282	0.493	0.306	7.86669e-29
Endothelial cells	TMEM132D	4.43571e-33	0.375998	0.29	0.146	1.32996e-28
Endothelial cells	CHSY3	4.94542e-33	0.177316	0.439	0.246	1.48279e-28
Endothelial cells	SLC8A1	6.17179e-33	0.257883	0.315	0.16	1.85049e-28
Endothelial cells	PACS2	1.55758e-32	0.199476	0.267	0.125	4.67008e-28
Endothelial cells	PTPRG	2.17084e-32	0.551612	0.75	0.62	6.50884e-28
Endothelial cells	SLC25A37	6.99759e-32	0.238447	0.321	0.168	2.09809e-27
Endothelial cells	GNB1	1.31702e-31	0.315745	0.646	0.479	3.94883e-27
Endothelial cells	DIP2A	2.48725e-31	0.221317	0.311	0.161	7.45753e-27
Endothelial cells	PDE7B	3.484e-31	0.201741	0.361	0.193	1.04461e-26
Endothelial cells	PTPN1	4.16517e-31	0.286137	0.303	0.158	1.24884e-26
Endothelial cells	MYH9	6.79619e-31	0.363479	0.598	0.436	2.0377e-26
Endothelial cells	CTNNB1	1.05812e-30	0.264015	0.361	0.204	3.17255e-26
Endothelial cells	ABL1	1.32076e-30	0.301173	0.449	0.284	3.96003e-26
Endothelial cells	EIF4G3	2.56138e-30	0.313038	0.757	0.612	7.6798e-26
Endothelial cells	CEP170	4.04579e-30	0.231411	0.324	0.174	1.21305e-25
Endothelial cells	SMURF2	4.40547e-30	0.285404	0.408	0.246	1.32089e-25
Endothelial cells	ANO10	4.50384e-30	0.203143	0.251	0.118	1.35039e-25
Endothelial cells	MID1	5.68776e-30	0.248001	0.325	0.175	1.70536e-25
Endothelial cells	CMTM8	5.80261e-30	0.335218	0.379	0.222	1.7398e-25
Endothelial cells	AFF4	6.85838e-30	0.370648	0.606	0.465	2.05635e-25
Endothelial cells	VGLL4	1.10679e-29	0.261048	0.346	0.195	3.31848e-25
Endothelial cells	APPBP2	1.3415e-29	0.246925	0.342	0.19	4.02221e-25
Endothelial cells	SDK1	2.44204e-29	0.321772	0.376	0.219	7.32196e-25
Endothelial cells	CLIC4	2.7904e-29	0.276897	0.298	0.158	8.36646e-25
Endothelial cells	OSMR	7.07632e-29	0.319345	0.431	0.268	2.12169e-24
Endothelial cells	CNKSR3	1.63225e-28	0.459327	0.441	0.29	4.89396e-24
Endothelial cells	DNMBP	2.10354e-28	0.311691	0.431	0.273	6.30703e-24
Endothelial cells	SNTB2	5.71296e-28	0.213579	0.265	0.134	1.71292e-23
Endothelial cells	PDZD2	1.34749e-27	0.251	0.281	0.146	4.04019e-23
Endothelial cells	UBR1	2.24324e-27	0.233499	0.36	0.208	6.7259e-23
Endothelial cells	KIAA1109	3.32441e-27	0.25276	0.419	0.263	9.96758e-23
Endothelial cells	PER1	3.93599e-27	0.216654	0.284	0.149	1.18013e-22
Endothelial cells	NASP	4.45673e-27	0.246219	0.381	0.228	1.33626e-22
Endothelial cells	WDFY3	7.78014e-27	0.248507	0.439	0.279	2.33272e-22
Endothelial cells	KCTD20	8.65394e-27	0.223365	0.298	0.161	2.59471e-22
Endothelial cells	LIMA1	1.53766e-26	0.216391	0.275	0.144	4.61035e-22
Endothelial cells	IL1R1	2.02475e-26	0.348472	0.481	0.33	6.07082e-22
Endothelial cells	B2M	3.01029e-26	0.198564	0.282	0.149	9.02576e-22
Endothelial cells	SMYD3	3.51825e-26	0.300883	0.581	0.422	1.05488e-21
Endothelial cells	TBC1D15	4.17801e-26	0.254921	0.39	0.241	1.25269e-21
Endothelial cells	PDE8A	6.30764e-26	0.250636	0.513	0.353	1.89122e-21
Endothelial cells	ADD3	6.85332e-26	0.26348	0.397	0.249	2.05483e-21
Endothelial cells	CPLANE1	1.18462e-25	0.20419	0.327	0.185	3.55184e-21
Endothelial cells	PFKFB3	1.19297e-25	0.209944	0.324	0.181	3.57688e-21
Endothelial cells	ZNF451	1.47435e-25	0.228217	0.315	0.178	4.42053e-21
Endothelial cells	SF3B1	4.94979e-25	0.230231	0.424	0.269	1.4841e-20
Endothelial cells	MIR4435-2HG	1.0011e-24	0.219299	0.259	0.134	3.0016e-20
Endothelial cells	SHC2	1.25802e-24	0.225735	0.324	0.188	3.77194e-20
Endothelial cells	MTHFD1L	2.97094e-24	0.251593	0.355	0.214	8.90776e-20
Endothelial cells	IQGAP1	5.09642e-24	0.209194	0.324	0.186	1.52806e-19
Endothelial cells	TOP1	5.94828e-24	0.266357	0.471	0.324	1.78347e-19
Endothelial cells	MIR99AHG	7.61608e-24	0.276752	0.663	0.509	2.28353e-19
Endothelial cells	UTRN	8.54624e-24	0.322981	0.751	0.625	2.56242e-19
Endothelial cells	APPL2	8.72641e-24	0.187157	0.252	0.132	2.61644e-19
Endothelial cells	WASHC4	2.29593e-23	0.186928	0.294	0.165	6.88389e-19
Endothelial cells	PHKB	2.696e-23	0.20925	0.338	0.202	8.08342e-19
Endothelial cells	TCF25	4.20355e-23	0.251576	0.485	0.336	1.26035e-18
Endothelial cells	SPAG9	4.7448e-23	0.271561	0.634	0.495	1.42263e-18
Endothelial cells	RNF38	7.93001e-23	0.21124	0.353	0.215	2.37766e-18
Endothelial cells	ETV6	1.05535e-22	0.254724	0.575	0.42	3.16424e-18
Endothelial cells	SIK2	1.12989e-22	0.366831	0.559	0.415	3.38775e-18
Endothelial cells	GSE1	1.15e-22	0.409855	0.692	0.599	3.44804e-18
Endothelial cells	RALGAPA2	1.20617e-22	0.317635	0.751	0.638	3.61645e-18
Endothelial cells	SPG7	1.49587e-22	0.231975	0.389	0.251	4.48505e-18
Endothelial cells	RAPH1	1.73285e-22	0.290413	0.458	0.32	5.19562e-18
Endothelial cells	MYO9A	1.74307e-22	0.22142	0.374	0.235	5.22625e-18
Endothelial cells	ATP11C	1.78428e-22	0.209124	0.273	0.151	5.3498e-18
Endothelial cells	ZHX3	1.94418e-22	0.252099	0.399	0.261	5.82923e-18
Endothelial cells	ARHGAP17	2.13751e-22	0.207159	0.383	0.239	6.40889e-18
Endothelial cells	PHC2	2.74183e-22	0.229186	0.357	0.222	8.22082e-18
Endothelial cells	SENP7	2.92281e-22	0.196652	0.322	0.19	8.76346e-18
Endothelial cells	SDCCAG8	3.101e-22	0.242823	0.436	0.294	9.29773e-18
Endothelial cells	LTBP1	6.90062e-22	0.261471	0.312	0.184	2.06901e-17
Endothelial cells	IGF2BP2	1.55673e-21	0.229851	0.675	0.517	4.66756e-17
Endothelial cells	HIBCH	1.99012e-21	0.292261	0.469	0.335	5.96697e-17
Endothelial cells	SP100	2.00605e-21	0.218738	0.382	0.245	6.01475e-17
Endothelial cells	ADAMTS9-AS2	2.1176e-21	0.205138	0.261	0.143	6.3492e-17
Endothelial cells	AFF1	2.27691e-21	0.315604	0.81	0.708	6.82687e-17
Endothelial cells	SBF2	2.33977e-21	0.275395	0.708	0.589	7.01532e-17
Endothelial cells	ZZEF1	2.35955e-21	0.221566	0.384	0.249	7.07463e-17
Endothelial cells	DERA	3.2624e-21	0.210112	0.296	0.174	9.78164e-17
Endothelial cells	DSCAML1	4.56837e-21	0.174141	0.277	0.155	1.36974e-16
Endothelial cells	ATP11A	9.12919e-21	0.278106	0.409	0.277	2.73721e-16
Endothelial cells	RFX3	9.59214e-21	0.178209	0.3	0.174	2.87601e-16
Endothelial cells	PPP2R5C	1.08628e-20	0.21675	0.351	0.22	3.257e-16
Endothelial cells	NCOA1	1.09309e-20	0.263791	0.588	0.455	3.27741e-16
Endothelial cells	MAGI1	1.36516e-20	0.293546	0.889	0.836	4.09317e-16
Endothelial cells	RBM39	2.10176e-20	0.23255	0.689	0.546	6.30172e-16
Endothelial cells	FOXK1	2.55349e-20	0.243234	0.343	0.218	7.65612e-16
Endothelial cells	PPP1R12A	3.34053e-20	0.201763	0.409	0.272	1.00159e-15
Endothelial cells	SRSF4	4.68359e-20	0.236829	0.575	0.432	1.40428e-15
Endothelial cells	ARRB1	4.79838e-20	0.209783	0.321	0.196	1.4387e-15
Endothelial cells	EPN2	5.71326e-20	0.210858	0.289	0.171	1.71301e-15
Endothelial cells	ITSN2	6.07903e-20	0.24285	0.428	0.292	1.82268e-15
Endothelial cells	HIF1A	6.62172e-20	0.203561	0.341	0.213	1.98539e-15
Endothelial cells	RAD51B	7.46716e-20	0.242662	0.463	0.321	2.23888e-15
Endothelial cells	PITPNA	9.51602e-20	0.18749	0.305	0.184	2.85319e-15
Endothelial cells	FNBP1	1.01535e-19	0.208741	0.463	0.321	3.04432e-15
Endothelial cells	ADAM10	1.37081e-19	0.244151	0.493	0.354	4.1101e-15
Endothelial cells	RBM5	2.0064e-19	0.190833	0.335	0.211	6.01578e-15
Endothelial cells	DNAJB6	2.04944e-19	0.186997	0.356	0.225	6.14484e-15
Endothelial cells	SH3PXD2A	2.2031e-19	0.229446	0.527	0.385	6.60557e-15
Endothelial cells	MSI2	2.58475e-19	0.294403	0.49	0.368	7.74987e-15
Endothelial cells	CREB3L2	4.09743e-19	0.207788	0.288	0.173	1.22853e-14
Endothelial cells	NSD3	5.52168e-19	0.187288	0.329	0.205	1.65556e-14
Endothelial cells	CADPS2	6.09573e-19	0.241243	0.383	0.256	1.82768e-14
Endothelial cells	PTBP2	7.25723e-19	0.182918	0.338	0.213	2.17594e-14
Endothelial cells	KAZN	8.95394e-19	0.175744	0.353	0.218	2.68466e-14
Endothelial cells	FOCAD	9.289e-19	0.20399	0.298	0.183	2.78512e-14
Endothelial cells	DDX5	1.31853e-18	0.219716	0.463	0.33	3.95334e-14
Endothelial cells	WSB1	1.39247e-18	0.220386	0.43	0.3	4.17504e-14
Endothelial cells	NPHP3	1.66223e-18	0.17059	0.265	0.155	4.98385e-14
Endothelial cells	KMT2E	1.69665e-18	0.224888	0.442	0.314	5.08708e-14
Endothelial cells	EXOC4	1.77151e-18	0.242917	0.625	0.509	5.31151e-14
Endothelial cells	DYNC1H1	1.86731e-18	0.186075	0.413	0.278	5.59875e-14
Endothelial cells	RGS12	2.06051e-18	0.187842	0.283	0.17	6.17801e-14
Endothelial cells	CEP350	3.82756e-18	0.201828	0.424	0.294	1.14762e-13
Endothelial cells	MBD5	4.37171e-18	0.220632	0.5	0.366	1.31077e-13
Endothelial cells	RABEP1	6.74099e-18	0.240394	0.479	0.353	2.02115e-13
Endothelial cells	FER	2.16856e-17	0.19276	0.404	0.276	6.502e-13
Endothelial cells	KIAA1328	2.17134e-17	0.183031	0.294	0.181	6.51033e-13
Endothelial cells	PLSCR4	2.65717e-17	0.253333	0.317	0.206	7.967e-13
Endothelial cells	ELMSAN1	2.85331e-17	0.166527	0.408	0.279	8.55508e-13
Endothelial cells	BTBD9	4.52556e-17	0.229935	0.646	0.515	1.3569e-12
Endothelial cells	PCMTD1	5.51297e-17	0.154618	0.262	0.155	1.65295e-12
Endothelial cells	FBXL20	1.17823e-16	0.173597	0.322	0.207	3.53269e-12
Endothelial cells	PAFAH1B1	1.24015e-16	0.194749	0.488	0.361	3.71835e-12
Endothelial cells	TPM3	2.20547e-16	0.152797	0.254	0.151	6.61266e-12
Endothelial cells	LUC7L3	2.55841e-16	0.199685	0.59	0.46	7.67088e-12
Endothelial cells	HIP1	4.60949e-16	0.184036	0.379	0.255	1.38206e-11
Endothelial cells	DGKH	4.89279e-16	0.182541	0.329	0.215	1.46701e-11
Endothelial cells	PPP6R3	6.6218e-16	0.210174	0.583	0.467	1.98542e-11
Endothelial cells	TCIM	7.40783e-16	0.169063	0.306	0.194	2.22109e-11
Endothelial cells	HNRNPA2B1	1.15435e-15	0.206137	0.559	0.439	3.4611e-11
Endothelial cells	UBE2E1	1.6656e-15	0.182413	0.312	0.204	4.99398e-11
Endothelial cells	ATP2B4	1.73903e-15	0.2015	0.388	0.271	5.21413e-11
Endothelial cells	MAP4K4	2.18226e-15	0.203789	0.543	0.423	6.54308e-11
Endothelial cells	BPTF	2.34699e-15	0.230055	0.542	0.433	7.03699e-11
Endothelial cells	CDC42SE2	2.55783e-15	0.18646	0.378	0.26	7.66915e-11
Endothelial cells	RSRP1	2.82094e-15	0.158736	0.289	0.183	8.45802e-11
Endothelial cells	MERTK	3.16432e-15	0.152545	0.281	0.177	9.48759e-11
Endothelial cells	INPP4A	3.25763e-15	0.132295	0.257	0.154	9.76736e-11
Endothelial cells	PICALM	3.48729e-15	0.258975	0.542	0.432	1.04559e-10
Endothelial cells	ADAM17	3.56302e-15	0.14944	0.271	0.168	1.0683e-10
Endothelial cells	CEP112	3.70455e-15	0.183891	0.363	0.248	1.11074e-10
Endothelial cells	PHF14	4.05908e-15	0.177073	0.39	0.275	1.21703e-10
Endothelial cells	MYH10	6.7877e-15	0.155944	0.382	0.262	2.03516e-10
Endothelial cells	NTN4	7.79775e-15	0.179911	0.358	0.241	2.338e-10
Endothelial cells	PTPRM	8.35283e-15	0.345946	0.639	0.548	2.50443e-10
Endothelial cells	DENND1A	9.25493e-15	0.240338	0.527	0.417	2.77491e-10
Endothelial cells	ARPC2	1.24729e-14	0.153709	0.267	0.167	3.73976e-10
Endothelial cells	ZC3H7A	1.38973e-14	0.158775	0.309	0.201	4.16683e-10
Endothelial cells	ARHGAP21	1.45474e-14	0.183805	0.479	0.36	4.36175e-10
Endothelial cells	ATF7	1.57568e-14	0.178781	0.301	0.2	4.72437e-10
Endothelial cells	THSD7A	2.02818e-14	0.191864	0.25	0.154	6.08108e-10
Endothelial cells	SNX25	2.31988e-14	0.166425	0.298	0.195	6.9557e-10
Endothelial cells	GAB1	2.86744e-14	0.164273	0.291	0.189	8.59745e-10
Endothelial cells	ERICH1	2.98943e-14	0.16837	0.271	0.174	8.9632e-10
Endothelial cells	NCKAP1	3.233e-14	0.165251	0.333	0.226	9.6935e-10
Endothelial cells	CFLAR	3.95505e-14	0.198415	0.513	0.397	1.18584e-09
Endothelial cells	TRA2A	4.40598e-14	0.164005	0.437	0.318	1.32104e-09
Endothelial cells	HTT	4.48017e-14	0.181055	0.345	0.24	1.34329e-09
Endothelial cells	ZMYND8	4.69386e-14	0.170787	0.338	0.233	1.40736e-09
Endothelial cells	RIN3	5.75279e-14	0.123704	0.261	0.162	1.72486e-09
Endothelial cells	PLSCR1	1.01612e-13	0.165404	0.282	0.183	3.04665e-09
Endothelial cells	PARP14	1.25174e-13	0.252343	0.539	0.437	3.7531e-09
Endothelial cells	GPATCH2	1.83602e-13	0.139028	0.275	0.176	5.50494e-09
Endothelial cells	MAD1L1	2.22045e-13	0.156816	0.259	0.165	6.65756e-09
Endothelial cells	ARHGEF12	2.47985e-13	0.17092	0.68	0.561	7.43532e-09
Endothelial cells	ZBTB16	2.55328e-13	0.114598	0.805	0.668	7.6555e-09
Endothelial cells	ANKRD11	3.68529e-13	0.232629	0.769	0.7	1.10496e-08
Endothelial cells	GNG12	6.28065e-13	0.154254	0.299	0.201	1.88313e-08
Endothelial cells	RASA2	7.19248e-13	0.145497	0.271	0.176	2.15652e-08
Endothelial cells	VPS37B	7.90363e-13	0.150928	0.295	0.197	2.36975e-08
Endothelial cells	MAP4K5	1.22949e-12	0.141071	0.273	0.179	3.68639e-08
Endothelial cells	GON4L	1.98616e-12	0.163287	0.369	0.267	5.95509e-08
Endothelial cells	SPATS2	2.28001e-12	0.14015	0.25	0.16	6.83615e-08
Endothelial cells	SMG6	2.41923e-12	0.168436	0.41	0.303	7.25358e-08
Endothelial cells	EWSR1	2.71062e-12	0.154887	0.332	0.234	8.12725e-08
Endothelial cells	DDX3X	3.74055e-12	0.140879	0.295	0.199	1.12153e-07
Endothelial cells	TULP4	4.16483e-12	0.164079	0.384	0.282	1.24874e-07
Endothelial cells	SH3KBP1	5.11753e-12	0.124787	0.253	0.164	1.53439e-07
Endothelial cells	SNX9	5.63232e-12	0.20558	0.519	0.421	1.68874e-07
Endothelial cells	MKLN1	5.94944e-12	0.218191	0.564	0.464	1.78382e-07
Endothelial cells	NR5A2	6.06244e-12	0.187122	0.717	0.625	1.8177e-07
Endothelial cells	BAZ1A	7.94434e-12	0.167558	0.414	0.308	2.38195e-07
Endothelial cells	THOC2	7.97263e-12	0.175374	0.451	0.348	2.39043e-07
Endothelial cells	ARID1B	8.53744e-12	0.190224	0.617	0.52	2.55978e-07
Endothelial cells	CAMSAP2	8.86548e-12	0.142449	0.32	0.222	2.65814e-07
Endothelial cells	YTHDC1	1.11735e-11	0.150966	0.321	0.225	3.35014e-07
Endothelial cells	MED13L	1.2092e-11	0.213612	0.694	0.626	3.62555e-07
Endothelial cells	HNRNPDL	1.37312e-11	0.145629	0.293	0.202	4.11701e-07
Endothelial cells	BBS9	1.49962e-11	0.139103	0.368	0.264	4.49632e-07
Endothelial cells	ALB	1.58891e-11	0.114641	0.936	0.85	4.76403e-07
Endothelial cells	ACIN1	1.75035e-11	0.135139	0.323	0.226	5.24809e-07
Endothelial cells	HP1BP3	1.9513e-11	0.182405	0.435	0.334	5.85058e-07
Endothelial cells	IGF2BP3	2.0409e-11	0.142193	0.258	0.171	6.11924e-07
Endothelial cells	NPAS2	2.3417e-11	0.265716	0.352	0.263	7.02111e-07
Endothelial cells	KAT6A	2.55445e-11	0.187847	0.584	0.483	7.65901e-07
Endothelial cells	MT-CO1	3.60999e-11	0.140863	0.341	0.237	1.08238e-06
Endothelial cells	TRPC4AP	4.74343e-11	0.137283	0.342	0.245	1.42222e-06
Endothelial cells	WIPF2	5.15871e-11	0.148005	0.279	0.192	1.54674e-06
Endothelial cells	TBC1D16	7.35262e-11	0.126759	0.294	0.201	2.20454e-06
Endothelial cells	KIF5B	7.79904e-11	0.118471	0.253	0.168	2.33839e-06
Endothelial cells	TPR	1.19216e-10	0.156643	0.342	0.249	3.57447e-06
Endothelial cells	TMEM135	1.34397e-10	0.141914	0.312	0.221	4.02962e-06
Endothelial cells	NCOR2	1.46107e-10	0.165397	0.367	0.271	4.38072e-06
Endothelial cells	KLC1	1.54376e-10	0.14751	0.412	0.317	4.62867e-06
Endothelial cells	PRKD1	1.86802e-10	0.11738	0.283	0.193	5.60089e-06
Endothelial cells	NKTR	1.98294e-10	0.206471	0.454	0.37	5.94545e-06
Endothelial cells	ZMYND11	2.09067e-10	0.135068	0.285	0.199	6.26845e-06
Endothelial cells	WDR27	2.28756e-10	0.122881	0.261	0.178	6.8588e-06
Endothelial cells	FAM120B	2.49855e-10	0.15679	0.384	0.291	7.49139e-06
Endothelial cells	ATP8B1	2.89377e-10	0.184825	0.423	0.327	8.67638e-06
Endothelial cells	SMARCA4	2.94759e-10	0.139136	0.304	0.217	8.83775e-06
Endothelial cells	MYO6	2.98706e-10	0.163791	0.416	0.321	8.9561e-06
Endothelial cells	ARID4B	2.99921e-10	0.174632	0.517	0.43	8.99253e-06
Endothelial cells	MRTFA	3.28547e-10	0.158617	0.546	0.449	9.85083e-06
Endothelial cells	NLK	3.91768e-10	0.137856	0.357	0.264	1.17464e-05
Endothelial cells	ATL2	4.34278e-10	0.127768	0.291	0.205	1.30209e-05
Endothelial cells	DHX36	5.37198e-10	0.122995	0.298	0.21	1.61068e-05
Endothelial cells	SSBP2	5.62593e-10	0.122722	0.302	0.213	1.68682e-05
Endothelial cells	ARL17B	6.26082e-10	0.134456	0.251	0.172	1.87718e-05
Endothelial cells	PIK3C2A	7.20469e-10	0.155986	0.369	0.28	2.16018e-05
Endothelial cells	PCAT1	8.50521e-10	0.22826	0.375	0.292	2.55012e-05
Endothelial cells	ROCK1	9.6439e-10	0.139026	0.425	0.329	2.89153e-05
Endothelial cells	ACAP2	1.05184e-09	0.139787	0.321	0.233	3.15374e-05
Endothelial cells	PLPP1	1.19559e-09	0.347115	0.511	0.42	3.58473e-05
Endothelial cells	WAC	1.21716e-09	0.188358	0.473	0.394	3.6494e-05
Endothelial cells	MBNL1	1.33612e-09	0.209921	0.658	0.568	4.0061e-05
Endothelial cells	COP1	1.38233e-09	0.162654	0.493	0.403	4.14465e-05
Endothelial cells	NCOA3	1.45311e-09	0.164092	0.402	0.313	4.35686e-05
Endothelial cells	TMOD3	1.75876e-09	0.148574	0.348	0.263	5.27328e-05
Endothelial cells	CERT1	2.05204e-09	0.157379	0.379	0.293	6.15262e-05
Endothelial cells	SPTAN1	2.97094e-09	0.14349	0.335	0.251	8.90777e-05
Endothelial cells	SETD5	3.40657e-09	0.160386	0.473	0.389	0.000102139
Endothelial cells	PHLDB2	3.42942e-09	0.162681	0.466	0.378	0.000102824
Endothelial cells	RAPGEF1	3.61674e-09	0.214317	0.48	0.405	0.000108441
Endothelial cells	CCAR1	3.68227e-09	0.137606	0.352	0.264	0.000110406
Endothelial cells	ENPP2	4.20999e-09	0.205057	0.273	0.197	0.000126228
Endothelial cells	NUMB	4.41776e-09	0.165401	0.583	0.498	0.000132458
Endothelial cells	GALNT1	4.81843e-09	0.184666	0.322	0.244	0.000144471
Endothelial cells	AC009120.2	5.66481e-09	0.115613	0.313	0.228	0.000169848
Endothelial cells	LRCH3	5.98656e-09	0.126193	0.353	0.266	0.000179495
Endothelial cells	HNRNPM	7.34099e-09	0.15268	0.418	0.335	0.000220105
Endothelial cells	STAG2	7.44698e-09	0.138975	0.331	0.249	0.000223283
Endothelial cells	TCF7L2	9.93114e-09	0.222659	0.659	0.588	0.000297765
Endothelial cells	RASA1	1.07473e-08	0.105824	0.258	0.181	0.000322237
Endothelial cells	SEPTIN2	1.07758e-08	0.109904	0.283	0.203	0.000323092
Endothelial cells	CSNK1A1	1.20244e-08	0.151453	0.45	0.368	0.000360529
Endothelial cells	MARK4	1.76149e-08	0.134073	0.252	0.18	0.000528147
Endothelial cells	STX8	1.89205e-08	0.136058	0.366	0.281	0.000567294
Endothelial cells	MCPH1	2.76011e-08	0.110618	0.282	0.205	0.000827564
Endothelial cells	YWHAE	2.87256e-08	0.134113	0.358	0.276	0.000861279
Endothelial cells	RSF1	2.88315e-08	0.129531	0.331	0.251	0.000864455
Endothelial cells	ACTR3	3.01822e-08	0.123404	0.268	0.194	0.000904954
Endothelial cells	ARFGEF1	3.13387e-08	0.149816	0.397	0.32	0.000939628
Endothelial cells	TRA2B	3.4647e-08	0.11944	0.335	0.253	0.00103882
Endothelial cells	PHIP	3.64738e-08	0.130083	0.343	0.263	0.00109359
Endothelial cells	RSRC2	3.76644e-08	0.110855	0.277	0.201	0.00112929
Endothelial cells	NBAS	3.81688e-08	0.118201	0.315	0.236	0.00114442
Endothelial cells	SCLT1	4.12065e-08	0.18709	0.326	0.257	0.00123549
Endothelial cells	FAM172A	5.26563e-08	0.129966	0.378	0.299	0.00157879
Endothelial cells	ZNF407	6.49272e-08	0.157616	0.415	0.339	0.00194671
Endothelial cells	IGF2	7.2798e-08	0.122842	0.427	0.334	0.0021827
Endothelial cells	TBC1D1	7.38571e-08	0.124766	0.254	0.184	0.00221446
Endothelial cells	HOOK3	7.46422e-08	0.132917	0.429	0.349	0.002238
Endothelial cells	ENOSF1	8.26968e-08	0.12057	0.337	0.258	0.0024795
Endothelial cells	FTX	1.03695e-07	0.161752	0.741	0.681	0.00310909
Endothelial cells	PTPRA	1.13527e-07	0.118932	0.291	0.216	0.00340388
Endothelial cells	TNRC6B	1.20692e-07	0.145365	0.572	0.499	0.00361872
Endothelial cells	LARP4B	1.4031e-07	0.137739	0.421	0.343	0.00420692
Endothelial cells	SETX	1.8307e-07	0.129657	0.602	0.519	0.00548898
Endothelial cells	MTSS1	1.90068e-07	0.123213	0.489	0.401	0.00569881
Endothelial cells	PRRC2B	1.98321e-07	0.14327	0.473	0.4	0.00594625
Endothelial cells	SOS1	2.48179e-07	0.133768	0.32	0.249	0.00744114
Endothelial cells	OGA	2.49803e-07	0.104721	0.284	0.212	0.00748985
Endothelial cells	AGO2	3.07911e-07	0.114	0.357	0.279	0.0092321
Endothelial cells	VAPA	3.35313e-07	0.117897	0.326	0.253	0.0100537
Endothelial cells	ADD1	3.66837e-07	0.123105	0.305	0.233	0.0109989
Endothelial cells	PITPNM2	4.15591e-07	0.124824	0.275	0.206	0.0124607
Endothelial cells	TTC37	5.73136e-07	0.10274	0.253	0.187	0.0171843
Endothelial cells	PPP1R12B	6.06656e-07	0.120413	0.372	0.297	0.0181894
Endothelial cells	TBC1D5	6.14387e-07	0.137523	0.611	0.542	0.0184212
Endothelial cells	EP400	7.64296e-07	0.107664	0.33	0.257	0.0229159
Endothelial cells	LUC7L	7.71668e-07	0.124299	0.418	0.341	0.0231369
Endothelial cells	ITSN1	7.81655e-07	0.161557	0.556	0.483	0.0234364
Endothelial cells	ZNF131	8.1036e-07	0.101996	0.288	0.217	0.024297
Endothelial cells	TAOK1	9.69575e-07	0.121309	0.423	0.349	0.0290708
Endothelial cells	TLK2	1.23918e-06	0.107618	0.332	0.261	0.0371542
Endothelial cells	PAPOLA	1.35139e-06	0.100486	0.251	0.187	0.0405187
Endothelial cells	RNF216	1.47028e-06	0.106555	0.353	0.279	0.0440835
Endothelial cells	CRK	1.59516e-06	0.133693	0.357	0.289	0.0478275
Endothelial cells	SOS2	1.72671e-06	0.119431	0.323	0.256	0.0517718
Endothelial cells	HERC2	1.90209e-06	0.128382	0.379	0.309	0.0570305
Endothelial cells	MYO9B	2.50032e-06	0.10596	0.344	0.274	0.0749672
Endothelial cells	COMMD10	2.63182e-06	0.135237	0.503	0.432	0.0789097
Endothelial cells	MAML3	3.0061e-06	0.13027	0.463	0.386	0.090132
Endothelial cells	HNRNPD	3.27024e-06	0.102683	0.278	0.215	0.0980515
Endothelial cells	MARCH7	3.32008e-06	0.104046	0.301	0.235	0.0995459
Endothelial cells	CLEC16A	3.34008e-06	0.125676	0.334	0.27	0.100146
Endothelial cells	KDM5A	3.76108e-06	0.107904	0.332	0.264	0.112768
Endothelial cells	DENND5A	4.05071e-06	0.122658	0.456	0.389	0.121452
Endothelial cells	MARK3	4.17746e-06	0.107551	0.472	0.4	0.125253
Endothelial cells	KIAA1217	4.93591e-06	0.178051	0.554	0.497	0.147993
Endothelial cells	UVRAG	5.18147e-06	0.126965	0.351	0.285	0.155356
Endothelial cells	CHD7	5.23578e-06	0.113633	0.426	0.356	0.156984
Endothelial cells	PAN3	7.46632e-06	0.146968	0.444	0.388	0.223863
Endothelial cells	PKN2	7.85904e-06	0.11281	0.367	0.304	0.235638
Endothelial cells	SSH2	7.97264e-06	0.133097	0.478	0.412	0.239044
Endothelial cells	FAM222B	8.76345e-06	0.106144	0.317	0.255	0.262755
Endothelial cells	KDM4B	9.92068e-06	0.126122	0.402	0.338	0.297452
Endothelial cells	LRCH1	1.27003e-05	0.142862	0.487	0.428	0.380793
Endothelial cells	BIRC6	1.28792e-05	0.12525	0.652	0.614	0.386156
Endothelial cells	WASF2	1.3526e-05	0.113444	0.365	0.301	0.40555
Endothelial cells	AP3B1	1.44912e-05	0.110402	0.356	0.292	0.43449
Endothelial cells	STAG1	1.48407e-05	0.125012	0.675	0.622	0.444968
Endothelial cells	CHD9	1.57301e-05	0.131754	0.501	0.437	0.471634
Endothelial cells	SON	1.81378e-05	0.119286	0.521	0.459	0.543827
Endothelial cells	CFDP1	2.43371e-05	0.112588	0.373	0.312	0.7297
Endothelial cells	NSMCE2	2.88355e-05	0.106781	0.502	0.439	0.864576
Endothelial cells	TRIP12	3.07815e-05	0.114951	0.436	0.375	0.922923
Endothelial cells	WDR70	3.34232e-05	0.103758	0.426	0.364	1
Endothelial cells	NF1	4.05702e-05	0.108246	0.549	0.489	1
Endothelial cells	NIPBL	4.29354e-05	0.110233	0.504	0.441	1
Endothelial cells	FAM193A	4.59429e-05	0.116147	0.39	0.333	1
Endothelial cells	CREBBP	5.82458e-05	0.10608	0.43	0.372	1
Endothelial cells	ZNF710	8.34294e-05	0.109007	0.272	0.22	1
Endothelial cells	UBR5	9.10299e-05	0.114646	0.467	0.413	1
Endothelial cells	PAPSS2	9.61134e-05	0.190395	0.33	0.278	1
Endothelial cells	AGFG2	9.90313e-05	0.103126	0.344	0.287	1
Endothelial cells	XIST	0.000135907	0.124244	0.541	0.478	1
Endothelial cells	MYCBP2	0.00014993	0.113514	0.395	0.345	1
Endothelial cells	PRICKLE2	0.000192736	0.110249	0.371	0.313	1
Endothelial cells	SFPQ	0.000233853	0.101312	0.463	0.407	1
Endothelial cells	ESYT2	0.000250519	0.114782	0.301	0.253	1
Endothelial cells	ATP9B	0.000274871	0.10681	0.441	0.393	1
Endothelial cells	PLPP3	0.000452657	0.10761	0.581	0.529	1
Endothelial cells	CDC42BPA	0.000810141	0.107268	0.467	0.418	1
Endothelial cells	PLCG2	0.00113752	0.23835	0.354	0.303	1
Endothelial cells	KANSL1	0.00143597	0.103319	0.604	0.566	1
Endothelial cells	TTC28	0.0023968	0.101542	0.649	0.619	1
Endothelial cells	FARS2	0.0025283	0.101223	0.34	0.301	1
Endothelial cells	STK24	0.00479906	0.178675	0.383	0.357	1
Endothelial cells	HPCAL1	0.00505005	0.124121	0.408	0.38	1
Kupffer cells	CD163	0	1.58229	0.616	0.04	0
Kupffer cells	CD163L1	0	1.07163	0.43	0.034	0
Kupffer cells	MYO1F	0	1.03974	0.61	0.081	0
Kupffer cells	PIK3R5	0	0.929237	0.492	0.042	0
Kupffer cells	SIGLEC1	0	0.637609	0.337	0.018	0
Kupffer cells	AOAH	3.55674e-302	1.41629	0.649	0.103	1.06642e-297
Kupffer cells	PTPRC	1.31318e-287	0.724134	0.463	0.047	3.93731e-283
Kupffer cells	THEMIS2	1.80166e-287	0.47542	0.293	0.014	5.40191e-283
Kupffer cells	CMKLR1	8.41338e-275	0.555081	0.289	0.015	2.52258e-270
Kupffer cells	LAPTM5	1.05514e-265	0.38831	0.258	0.012	3.16362e-261
Kupffer cells	FGD2	3.86283e-258	0.47554	0.281	0.015	1.15819e-253
Kupffer cells	IL10RA	1.777e-255	0.391882	0.258	0.012	5.32799e-251
Kupffer cells	RAB31	3.08745e-252	1.34097	0.556	0.086	9.2571e-248
Kupffer cells	KCNMA1	3.8383e-227	1.74828	0.657	0.147	1.15084e-222
Kupffer cells	TBXAS1	9.92508e-226	1.14054	0.554	0.096	2.97584e-221
Kupffer cells	FYB1	1.85824e-222	0.889143	0.508	0.079	5.57157e-218
Kupffer cells	DOCK2	2.62121e-207	0.706448	0.473	0.071	7.85917e-203
Kupffer cells	RNASET2	6.8827e-203	0.386818	0.273	0.02	2.06364e-198
Kupffer cells	LCP2	5.57353e-200	0.57616	0.357	0.04	1.67111e-195
Kupffer cells	RASA3	1.17274e-192	0.67998	0.417	0.058	3.51623e-188
Kupffer cells	HCLS1	1.48388e-192	0.450657	0.318	0.032	4.44913e-188
Kupffer cells	NDST3	6.01571e-192	1.12333	0.38	0.049	1.80369e-187
Kupffer cells	CELF2	2.26521e-184	1.04118	0.579	0.128	6.79178e-180
Kupffer cells	KCNAB2	9.31138e-184	0.433027	0.302	0.03	2.79183e-179
Kupffer cells	SDC3	4.46619e-182	0.546065	0.304	0.031	1.3391e-177
Kupffer cells	SLA	5.89897e-178	0.461959	0.287	0.028	1.76869e-173
Kupffer cells	TNFAIP2	1.4523e-177	0.497179	0.339	0.04	4.35443e-173
Kupffer cells	ADAP2	2.84648e-174	0.560728	0.337	0.041	8.5346e-170
Kupffer cells	LPCAT1	2.20279e-165	0.39585	0.275	0.027	6.60462e-161
Kupffer cells	ABR	4.13185e-165	1.05342	0.572	0.14	1.23885e-160
Kupffer cells	ITGAX	7.41086e-161	0.4976	0.279	0.029	2.222e-156
Kupffer cells	AC009093.2	1.85003e-158	0.683643	0.419	0.072	5.54695e-154
Kupffer cells	DOCK8	5.87528e-157	0.806439	0.537	0.122	1.76159e-152
Kupffer cells	STK10	3.45536e-154	0.696125	0.504	0.108	1.03602e-149
Kupffer cells	DOCK11	9.45908e-149	0.580646	0.401	0.069	2.83611e-144
Kupffer cells	MS4A6A	1.8401e-148	0.718792	0.442	0.084	5.51717e-144
Kupffer cells	IGSF21	2.39606e-148	0.572668	0.289	0.035	7.18412e-144
Kupffer cells	LGMN	1.82891e-146	0.80507	0.446	0.089	5.48363e-142
Kupffer cells	AC100849.1	8.22048e-143	0.696053	0.362	0.059	2.46475e-138
Kupffer cells	ARHGAP25	6.90143e-142	0.555676	0.316	0.044	2.06926e-137
Kupffer cells	FMNL2	9.88354e-142	1.39522	0.674	0.236	2.96338e-137
Kupffer cells	DMXL2	1.12306e-135	0.881619	0.554	0.154	3.36727e-131
Kupffer cells	ZEB2	9.21503e-133	0.805162	0.537	0.137	2.76294e-128
Kupffer cells	CHST11	1.48136e-128	0.892224	0.589	0.176	4.44156e-124
Kupffer cells	PREX1	7.8442e-126	0.667967	0.413	0.087	2.35193e-121
Kupffer cells	SAMSN1	2.46758e-123	0.543575	0.271	0.037	7.39855e-119
Kupffer cells	ADGRE5	1.66404e-122	0.511939	0.343	0.06	4.98928e-118
Kupffer cells	DOCK10	6.61705e-120	0.603777	0.469	0.114	1.98399e-115
Kupffer cells	AXL	3.05835e-119	0.460723	0.306	0.049	9.16987e-115
Kupffer cells	MERTK	8.03049e-119	1.00884	0.539	0.168	2.40778e-114
Kupffer cells	MRC1	2.77209e-118	0.864598	0.502	0.135	8.31156e-114
Kupffer cells	INPP5D	9.8916e-117	0.572383	0.43	0.098	2.9658e-112
Kupffer cells	SLC8A1	7.37687e-116	0.845947	0.537	0.155	2.21181e-111
Kupffer cells	PRKCB	2.3497e-115	0.599196	0.413	0.092	7.04511e-111
Kupffer cells	GAS7	4.55322e-113	0.620401	0.417	0.096	1.36519e-108
Kupffer cells	FAM49A	8.80302e-111	0.534208	0.329	0.061	2.63941e-106
Kupffer cells	SAT1	2.13032e-110	1.54653	0.736	0.384	6.38733e-106
Kupffer cells	INPP4A	6.58311e-108	0.734585	0.502	0.146	1.97381e-103
Kupffer cells	MYO9B	1.53192e-105	0.807737	0.657	0.261	4.59316e-101
Kupffer cells	RGL1	4.98924e-105	0.88273	0.531	0.167	1.49592e-100
Kupffer cells	MSR1	1.45923e-103	0.536275	0.37	0.081	4.37521e-99
Kupffer cells	RNF213	2.05331e-103	0.881129	0.698	0.304	6.15644e-99
Kupffer cells	VAV1	5.85634e-102	0.391157	0.264	0.042	1.75591e-97
Kupffer cells	CTSS	2.98885e-94	0.355461	0.269	0.047	8.96148e-90
Kupffer cells	EPB41L3	3.21062e-92	0.424716	0.291	0.056	9.6264e-88
Kupffer cells	SH3BGRL	7.64553e-91	0.476363	0.298	0.06	2.29236e-86
Kupffer cells	GPR137B	7.7772e-91	0.444276	0.298	0.06	2.33184e-86
Kupffer cells	RASSF4	8.37284e-91	0.381745	0.256	0.044	2.51043e-86
Kupffer cells	TTYH3	4.41455e-87	0.391535	0.298	0.061	1.32362e-82
Kupffer cells	MVB12B	9.4433e-86	0.579323	0.38	0.101	2.83139e-81
Kupffer cells	MYO5A	7.14209e-84	0.435133	0.324	0.074	2.14141e-79
Kupffer cells	RAB20	1.29497e-81	0.77614	0.395	0.115	3.8827e-77
Kupffer cells	PSAP	8.15792e-81	0.504349	0.386	0.108	2.44599e-76
Kupffer cells	IRAK3	5.72179e-80	0.417793	0.331	0.079	1.71557e-75
Kupffer cells	FNBP1	7.63815e-80	0.784384	0.655	0.318	2.29015e-75
Kupffer cells	MANBA	1.52783e-79	0.503695	0.349	0.091	4.58089e-75
Kupffer cells	PFKFB3	1.86143e-79	0.739018	0.496	0.179	5.58113e-75
Kupffer cells	FLI1	2.73836e-76	0.428383	0.386	0.107	8.21043e-72
Kupffer cells	PIK3CD	3.3381e-75	0.357203	0.258	0.053	1.00086e-70
Kupffer cells	GRK3	3.48071e-75	0.419122	0.331	0.084	1.04362e-70
Kupffer cells	AP2A2	2.41979e-73	0.930478	0.624	0.313	7.25525e-69
Kupffer cells	RNF144B	9.66457e-73	0.525046	0.293	0.07	2.89773e-68
Kupffer cells	CPVL	2.71256e-71	0.399812	0.271	0.061	8.13306e-67
Kupffer cells	MAP3K8	3.6824e-70	0.378806	0.254	0.054	1.10409e-65
Kupffer cells	RIN3	3.87124e-70	0.562901	0.448	0.157	1.16071e-65
Kupffer cells	SMAP2	1.83841e-68	0.59432	0.459	0.17	5.51212e-64
Kupffer cells	TBC1D22A	1.72578e-64	0.771719	0.738	0.447	5.1744e-60
Kupffer cells	PDE4B	1.44397e-61	0.509094	0.393	0.131	4.32945e-57
Kupffer cells	FTH1	7.43907e-61	0.346516	0.3	0.081	2.23046e-56
Kupffer cells	IFI16	9.16147e-60	0.298708	0.269	0.067	2.74688e-55
Kupffer cells	EPB41L2	1.57073e-58	0.749582	0.512	0.231	4.70952e-54
Kupffer cells	PTK2B	2.29921e-58	0.392939	0.37	0.121	6.89371e-54
Kupffer cells	ARAP1	8.67557e-58	0.300322	0.26	0.066	2.6012e-53
Kupffer cells	SAMHD1	1.17853e-57	0.472357	0.415	0.15	3.5336e-53
Kupffer cells	ANKRD36C	8.1034e-57	0.479357	0.386	0.133	2.42964e-52
Kupffer cells	ATP8B4	1.49278e-56	0.431464	0.376	0.129	4.4758e-52
Kupffer cells	UST	1.72042e-56	0.346365	0.331	0.1	5.15834e-52
Kupffer cells	FRMD4B	7.12594e-56	0.880228	0.653	0.38	2.13657e-51
Kupffer cells	UBASH3B	1.78494e-55	0.521849	0.331	0.107	5.35178e-51
Kupffer cells	SLC9A9	4.61552e-55	0.563825	0.444	0.174	1.38387e-50
Kupffer cells	SRGAP2	1.84444e-54	0.388682	0.304	0.09	5.53019e-50
Kupffer cells	UTRN	3.93883e-54	0.693209	0.839	0.626	1.18098e-49
Kupffer cells	FMN1	6.35876e-54	0.39754	0.293	0.086	1.90655e-49
Kupffer cells	LINC00342	3.50897e-53	0.55817	0.376	0.135	1.05209e-48
Kupffer cells	MARCH1	1.06102e-52	0.334284	0.306	0.092	3.18124e-48
Kupffer cells	FAM49B	1.28004e-52	0.464678	0.457	0.191	3.83796e-48
Kupffer cells	PSTPIP2	1.80468e-52	0.414398	0.281	0.081	5.41097e-48
Kupffer cells	PLXDC2	1.93627e-51	0.555731	0.525	0.243	5.80552e-47
Kupffer cells	PECAM1	2.40116e-51	0.280351	0.279	0.079	7.19941e-47
Kupffer cells	ADAMTS2	5.09192e-51	0.284078	0.329	0.103	1.52671e-46
Kupffer cells	ARHGAP15	2.95117e-50	0.489478	0.405	0.158	8.8485e-46
Kupffer cells	CCDC88A	9.28968e-50	0.442098	0.426	0.174	2.78532e-45
Kupffer cells	GLUL	3.05392e-49	0.440076	0.351	0.124	9.15657e-45
Kupffer cells	PTPRE	7.16627e-49	0.356268	0.304	0.095	2.14866e-44
Kupffer cells	PTPRJ	1.02363e-48	0.699306	0.643	0.383	3.06915e-44
Kupffer cells	CAMK1D	2.33237e-48	0.681343	0.643	0.361	6.99314e-44
Kupffer cells	TNFRSF1B	1.37265e-47	0.436833	0.393	0.154	4.11563e-43
Kupffer cells	CNTRL	1.90488e-46	0.315818	0.304	0.099	5.71139e-42
Kupffer cells	COL23A1	1.41969e-45	0.488118	0.269	0.083	4.25666e-41
Kupffer cells	JAK2	2.18397e-45	0.39226	0.38	0.149	6.54819e-41
Kupffer cells	SNX29	2.24184e-45	0.571758	0.61	0.336	6.72172e-41
Kupffer cells	LRRK1	2.98865e-45	0.291924	0.267	0.08	8.96088e-41
Kupffer cells	MCTP1	2.07025e-44	0.346324	0.318	0.109	6.20723e-40
Kupffer cells	ATM	9.76498e-44	0.460503	0.446	0.203	2.92783e-39
Kupffer cells	DAPK1	1.06638e-43	0.709814	0.624	0.369	3.19731e-39
Kupffer cells	FCHO2	3.12125e-43	0.613236	0.442	0.209	9.35844e-39
Kupffer cells	CCDC26	3.48869e-43	0.518263	0.331	0.123	1.04601e-38
Kupffer cells	LYN	8.01773e-43	0.51621	0.374	0.155	2.40396e-38
Kupffer cells	ME1	1.93157e-42	0.407447	0.277	0.092	5.79142e-38
Kupffer cells	MYO9A	1.93893e-42	0.644261	0.477	0.236	5.81349e-38
Kupffer cells	DSCAM	5.53667e-42	0.532698	0.378	0.156	1.66006e-37
Kupffer cells	SEL1L3	7.88504e-42	0.264833	0.252	0.077	2.36417e-37
Kupffer cells	BASP1	1.03024e-41	0.335909	0.285	0.096	3.08897e-37
Kupffer cells	IQGAP1	1.51392e-41	0.394643	0.426	0.187	4.53918e-37
Kupffer cells	ATG7	1.03083e-39	0.599982	0.508	0.278	3.09075e-35
Kupffer cells	ARHGEF18	3.52014e-38	0.411636	0.362	0.152	1.05544e-33
Kupffer cells	FRMD4A	4.09114e-38	0.601905	0.527	0.289	1.22665e-33
Kupffer cells	JARID2	4.18874e-38	0.473002	0.562	0.313	1.25591e-33
Kupffer cells	TBC1D14	7.36558e-38	0.42498	0.413	0.192	2.20842e-33
Kupffer cells	VPS13C	1.72405e-37	0.399919	0.523	0.276	5.16922e-33
Kupffer cells	ZFYVE16	3.02658e-37	0.525049	0.465	0.239	9.0746e-33
Kupffer cells	FAM53B	9.66429e-37	0.291414	0.25	0.083	2.89765e-32
Kupffer cells	PLEKHA2	1.81474e-36	0.302545	0.298	0.111	5.44115e-32
Kupffer cells	WSB1	3.43985e-36	0.515742	0.537	0.3	1.03137e-31
Kupffer cells	SNX6	8.01767e-36	0.404146	0.421	0.202	2.40394e-31
Kupffer cells	SH3TC1	2.66053e-35	0.404268	0.405	0.188	7.97707e-31
Kupffer cells	MTSS1	3.45827e-35	0.64467	0.632	0.398	1.03689e-30
Kupffer cells	UNC5C	1.03407e-32	0.311064	0.254	0.091	3.10045e-28
Kupffer cells	CHST15	1.49548e-32	0.300543	0.252	0.088	4.48389e-28
Kupffer cells	SUSD6	4.8416e-32	0.342945	0.362	0.164	1.45166e-27
Kupffer cells	CTSB	6.03082e-32	0.527708	0.636	0.425	1.80822e-27
Kupffer cells	ABCC1	6.21798e-32	0.3034	0.339	0.144	1.86434e-27
Kupffer cells	H2AFY	8.08223e-32	0.341344	0.347	0.155	2.42329e-27
Kupffer cells	SSH2	8.62469e-32	0.512444	0.62	0.407	2.58594e-27
Kupffer cells	SH3BP5	1.28356e-30	0.287147	0.329	0.137	3.84849e-26
Kupffer cells	CYTH1	2.30341e-30	0.370184	0.469	0.253	6.9063e-26
Kupffer cells	DLEU1	3.01123e-30	0.406467	0.494	0.261	9.02858e-26
Kupffer cells	DIP2A	4.63253e-30	0.315618	0.357	0.165	1.38897e-25
Kupffer cells	HDAC9	7.37578e-30	0.356596	0.316	0.136	2.21148e-25
Kupffer cells	MKNK1	1.38221e-29	0.28248	0.271	0.108	4.14429e-25
Kupffer cells	ITSN2	3.76957e-29	0.422171	0.502	0.295	1.13023e-24
Kupffer cells	ITSN1	6.23781e-29	0.599413	0.638	0.482	1.87028e-24
Kupffer cells	SLC4A7	6.82821e-29	0.289118	0.298	0.126	2.0473e-24
Kupffer cells	PAG1	8.7429e-29	0.279355	0.298	0.124	2.62138e-24
Kupffer cells	ACER3	1.03138e-28	0.249459	0.256	0.098	3.09237e-24
Kupffer cells	SNX8	1.77429e-28	0.287823	0.339	0.153	5.31984e-24
Kupffer cells	MEF2C	1.5116e-27	0.264774	0.3	0.127	4.53223e-23
Kupffer cells	DISC1	1.82456e-27	0.32503	0.316	0.141	5.47057e-23
Kupffer cells	SLCO2B1	2.9183e-27	0.500027	0.488	0.295	8.74993e-23
Kupffer cells	WDFY3	4.62091e-27	0.369943	0.494	0.283	1.38549e-22
Kupffer cells	HERC3	5.11436e-27	0.25609	0.258	0.103	1.53344e-22
Kupffer cells	ITGA9	9.19883e-27	0.309412	0.372	0.179	2.75808e-22
Kupffer cells	MYCBP2	1.26709e-26	0.383646	0.539	0.34	3.79912e-22
Kupffer cells	TGFBI	1.50146e-26	0.343387	0.279	0.121	4.50182e-22
Kupffer cells	PLCL2	1.71408e-26	0.230861	0.264	0.107	5.13932e-22
Kupffer cells	SPIDR	2.86791e-26	0.502614	0.686	0.523	8.59887e-22
Kupffer cells	SH2B3	3.03141e-26	0.273166	0.279	0.119	9.08907e-22
Kupffer cells	MAML2	8.3502e-26	0.262186	0.442	0.229	2.50364e-21
Kupffer cells	VAV3	9.28212e-26	0.237367	0.256	0.103	2.78306e-21
Kupffer cells	TSPAN14	2.96377e-25	0.328026	0.372	0.19	8.88626e-21
Kupffer cells	APBB1IP	3.04622e-25	0.35877	0.473	0.266	9.13348e-21
Kupffer cells	PRKCH	1.99299e-24	0.293707	0.419	0.221	5.97559e-20
Kupffer cells	FNIP2	2.21311e-24	0.398159	0.459	0.272	6.63557e-20
Kupffer cells	APPL2	5.46196e-24	0.273614	0.293	0.135	1.63766e-19
Kupffer cells	XAF1	7.33294e-24	0.358206	0.401	0.213	2.19864e-19
Kupffer cells	CCND3	7.34434e-24	0.571473	0.488	0.311	2.20205e-19
Kupffer cells	TCF4	1.72221e-23	0.244181	0.442	0.237	5.1637e-19
Kupffer cells	BCL2	2.81997e-23	0.282458	0.254	0.108	8.45511e-19
Kupffer cells	SCLT1	3.08779e-23	0.376578	0.436	0.254	9.25813e-19
Kupffer cells	LDLRAD4	8.01781e-23	0.391991	0.868	0.706	2.40398e-18
Kupffer cells	TET3	9.3538e-23	0.296898	0.351	0.182	2.80455e-18
Kupffer cells	ARRB1	1.1019e-22	0.314714	0.372	0.199	3.30383e-18
Kupffer cells	TBC1D16	1.26679e-22	0.448541	0.362	0.202	3.79822e-18
Kupffer cells	SIPA1L1	1.4132e-22	0.431462	0.723	0.56	4.2372e-18
Kupffer cells	RASSF3	1.59605e-22	0.248192	0.345	0.172	4.78544e-18
Kupffer cells	ZNF710	1.61719e-22	0.335488	0.393	0.216	4.84882e-18
Kupffer cells	RBM47	1.93202e-22	0.471196	0.733	0.602	5.79278e-18
Kupffer cells	RNF130	2.33908e-21	0.376223	0.421	0.252	7.01325e-17
Kupffer cells	GSAP	2.66383e-21	0.309409	0.483	0.3	7.98697e-17
Kupffer cells	STON2	3.77523e-21	0.236261	0.285	0.134	1.13193e-16
Kupffer cells	CNTLN	1.12315e-20	0.362362	0.537	0.36	3.36755e-16
Kupffer cells	C20orf194	1.21744e-20	0.274959	0.353	0.187	3.65026e-16
Kupffer cells	PIK3AP1	1.47398e-20	0.253857	0.314	0.156	4.41942e-16
Kupffer cells	EDA	1.6501e-20	0.266611	0.277	0.131	4.9475e-16
Kupffer cells	PRDM2	4.07743e-20	0.233452	0.318	0.162	1.22253e-15
Kupffer cells	GAB2	1.11491e-19	0.308252	0.448	0.269	3.34284e-15
Kupffer cells	HIP1	2.6128e-19	0.350552	0.43	0.258	7.83396e-15
Kupffer cells	SASH1	1.52345e-18	0.229159	0.479	0.287	4.56777e-14
Kupffer cells	PDGFC	1.93012e-18	0.281876	0.397	0.231	5.78708e-14
Kupffer cells	STK4	2.00182e-18	0.211363	0.26	0.125	6.00207e-14
Kupffer cells	MAD1L1	2.22042e-18	0.2312	0.316	0.166	6.65748e-14
Kupffer cells	SPIRE1	4.00436e-18	0.213846	0.254	0.122	1.20063e-13
Kupffer cells	MGAT5	9.00079e-18	0.337313	0.395	0.237	2.69871e-13
Kupffer cells	QKI	9.697e-18	0.335743	0.605	0.448	2.90745e-13
Kupffer cells	CHFR	1.99242e-17	0.188903	0.285	0.144	5.97387e-13
Kupffer cells	PRKAG2	4.3303e-17	0.355772	0.628	0.472	1.29835e-12
Kupffer cells	PHF20	6.70867e-17	0.253206	0.455	0.286	2.01146e-12
Kupffer cells	ANKS1A	1.15344e-16	0.140832	0.517	0.332	3.45835e-12
Kupffer cells	C2CD5	1.27945e-16	0.189542	0.26	0.13	3.83617e-12
Kupffer cells	ACAP2	1.68193e-16	0.259077	0.388	0.234	5.04295e-12
Kupffer cells	DNAJC5	1.93765e-16	0.258864	0.407	0.25	5.80966e-12
Kupffer cells	LIMS1	2.77201e-16	0.333629	0.452	0.297	8.31132e-12
Kupffer cells	PLCL1	3.10287e-16	0.168944	0.267	0.135	9.30335e-12
Kupffer cells	ALB	3.42059e-16	0.307212	0.946	0.853	1.0256e-11
Kupffer cells	ARHGAP26	1.56739e-15	0.179687	0.663	0.484	4.69952e-11
Kupffer cells	DOCK4	1.85388e-15	0.34749	0.694	0.564	5.55849e-11
Kupffer cells	DYSF	2.04827e-15	0.151899	0.298	0.16	6.14134e-11
Kupffer cells	RAPGEF1	2.91162e-15	0.354646	0.548	0.405	8.7299e-11
Kupffer cells	RBPJ	2.98589e-15	0.246263	0.366	0.218	8.9526e-11
Kupffer cells	LHFPL2	4.12657e-15	0.204798	0.285	0.153	1.23727e-10
Kupffer cells	TCF25	7.60302e-15	0.300849	0.486	0.343	2.27961e-10
Kupffer cells	RNF149	8.43601e-15	0.324437	0.426	0.284	2.52937e-10
Kupffer cells	ROCK1	1.04827e-14	0.26465	0.477	0.33	3.14301e-10
Kupffer cells	CDC42SE2	1.14621e-14	0.276042	0.409	0.263	3.43667e-10
Kupffer cells	AKAP9	1.53272e-14	0.357599	0.605	0.485	4.59556e-10
Kupffer cells	ATP2B1	1.78016e-14	0.296881	0.436	0.29	5.33746e-10
Kupffer cells	CAPZB	2.17243e-14	0.254914	0.448	0.296	6.5136e-10
Kupffer cells	FKBP5	2.60236e-14	0.286647	0.829	0.732	7.80265e-10
Kupffer cells	TRAPPC9	2.92485e-14	0.318825	0.574	0.435	8.76958e-10
Kupffer cells	SMCHD1	3.13983e-14	0.251575	0.531	0.375	9.41416e-10
Kupffer cells	IGF2	4.79365e-14	0.355573	0.479	0.336	1.43728e-09
Kupffer cells	TTC7B	6.30607e-14	0.21398	0.316	0.184	1.89075e-09
Kupffer cells	ADAM17	6.31015e-14	0.21262	0.3	0.171	1.89197e-09
Kupffer cells	GRB2	2.88968e-13	0.213453	0.316	0.187	8.66414e-09
Kupffer cells	WASF2	4.21015e-13	0.233498	0.44	0.3	1.26233e-08
Kupffer cells	SP100	4.31391e-13	0.22884	0.39	0.251	1.29344e-08
Kupffer cells	RASA2	6.83796e-13	0.229813	0.302	0.179	2.05022e-08
Kupffer cells	DLEU2	8.52608e-13	0.245828	0.574	0.42	2.55638e-08
Kupffer cells	PHKB	1.35735e-12	0.192883	0.339	0.208	4.06975e-08
Kupffer cells	VOPP1	1.99707e-12	0.301672	0.492	0.361	5.98781e-08
Kupffer cells	CMIP	2.54318e-12	0.296642	0.556	0.423	7.6252e-08
Kupffer cells	ELMO1	3.38102e-12	0.321443	0.62	0.503	1.01373e-07
Kupffer cells	FGD4	4.36471e-12	0.244345	0.533	0.388	1.30867e-07
Kupffer cells	RHOT1	6.25095e-12	0.176058	0.254	0.143	1.87422e-07
Kupffer cells	TAOK3	1.01831e-11	0.249033	0.465	0.338	3.05319e-07
Kupffer cells	ZZEF1	1.24847e-11	0.182448	0.388	0.254	3.74328e-07
Kupffer cells	MALAT1	1.38182e-11	0.198565	1	1	4.1431e-07
Kupffer cells	RPS6KA2	1.39325e-11	0.188837	0.25	0.141	4.17739e-07
Kupffer cells	ABCA1	1.42723e-11	0.270145	0.824	0.714	4.27927e-07
Kupffer cells	PPP2R5C	1.58164e-11	0.246438	0.351	0.226	4.74224e-07
Kupffer cells	VPS8	1.85057e-11	0.166903	0.285	0.169	5.54857e-07
Kupffer cells	AKAP13	1.93999e-11	0.229732	0.853	0.772	5.81666e-07
Kupffer cells	RUNX1	2.09701e-11	0.247849	0.45	0.314	6.28747e-07
Kupffer cells	STAT6	2.59929e-11	0.17164	0.275	0.162	7.79345e-07
Kupffer cells	HERC1	2.90105e-11	0.198931	0.574	0.442	8.69823e-07
Kupffer cells	NCKAP5	3.38646e-11	0.293504	0.459	0.333	1.01536e-06
Kupffer cells	DYNC1H1	4.16811e-11	0.210359	0.417	0.284	1.24972e-06
Kupffer cells	CPQ	4.20872e-11	0.24699	0.432	0.305	1.2619e-06
Kupffer cells	CHN2	4.2742e-11	0.211696	0.562	0.425	1.28153e-06
Kupffer cells	PVT1	5.47364e-11	0.157872	0.258	0.147	1.64116e-06
Kupffer cells	PHACTR2	5.62763e-11	0.215483	0.353	0.23	1.68733e-06
Kupffer cells	TNRC18	6.31044e-11	0.250053	0.401	0.278	1.89206e-06
Kupffer cells	GNA13	6.98816e-11	0.162861	0.25	0.144	2.09526e-06
Kupffer cells	SRGAP1	7.57075e-11	0.177263	0.267	0.157	2.26994e-06
Kupffer cells	ANKRD44	7.66128e-11	0.20698	0.374	0.246	2.29708e-06
Kupffer cells	ARPC2	9.9296e-11	0.162965	0.283	0.17	2.97719e-06
Kupffer cells	ZMYND8	1.18469e-10	0.192791	0.36	0.237	3.55206e-06
Kupffer cells	EVL	1.23627e-10	0.162803	0.269	0.158	3.70671e-06
Kupffer cells	PDCD4	1.35547e-10	0.154577	0.267	0.158	4.06412e-06
Kupffer cells	PIAS1	1.38033e-10	0.235675	0.421	0.299	4.13863e-06
Kupffer cells	PIP4K2A	1.62497e-10	0.225151	0.475	0.345	4.87213e-06
Kupffer cells	FCHSD2	1.64862e-10	0.192258	0.607	0.479	4.94305e-06
Kupffer cells	LYST	2.46082e-10	0.241115	0.335	0.222	7.37829e-06
Kupffer cells	BAZ1A	2.47571e-10	0.208002	0.444	0.311	7.42293e-06
Kupffer cells	GPCPD1	2.65985e-10	0.163986	0.273	0.165	7.97503e-06
Kupffer cells	PTEN	2.75588e-10	0.197638	0.434	0.305	8.26295e-06
Kupffer cells	RAD51B	2.8346e-10	0.223199	0.457	0.328	8.49898e-06
Kupffer cells	PARP14	3.8394e-10	0.245647	0.572	0.44	1.15117e-05
Kupffer cells	DPYD	4.75239e-10	0.22167	0.895	0.817	1.42491e-05
Kupffer cells	CREBRF	5.56372e-10	0.16873	0.337	0.22	1.66817e-05
Kupffer cells	KAT2B	6.83082e-10	0.171383	0.271	0.165	2.04808e-05
Kupffer cells	WASHC4	7.17971e-10	0.157947	0.279	0.171	2.15269e-05
Kupffer cells	USP15	7.48106e-10	0.209671	0.457	0.337	2.24305e-05
Kupffer cells	NCOR2	8.63621e-10	0.224477	0.393	0.274	2.5894e-05
[truncated: 3,543 more rows]
