# Supplementary material for: Preneoplastic liver colonization by 11p15.5 altered mosaic cells in young children with hepatoblastoma
Source: Nat Commun. 2023 Nov 6;14:7122. doi: 10.1038/s41467-023-42418-9 (PMC10628292; doi:10.1038/s41467-023-42418-9)
Supplement: Supplementary file 10 — Supplementary Data 8 [file 41467_2023_42418_MOESM10_ESM.xlsx]

## Sheet: Feuil1
Supplementary Data 8: Differentially expressed genes between mosaic and non-mosaic hepatocytes in patients #3115, #3559, #4001 and #2996 in snRNAseq
Differential expression analysis was performed using FindMarker Seurat function and a Wilcoxon rank-sum two-sided statistical test. Pvalues were adjusted for multiple testing using Bonferroni correction.
Genes were considered as differentially expressed with an adjusted pvalue ≤0.01
Only genes with a minimum log foldchange of 0.1 between the 2 conditions and an expression in at least 25 percents of the cells in either population were kept.
Gene	p_val	avg_log2FC	pct.1	pct.2	p_val_adj
ERRFI1	0	1.88636	0.986	0.544	0
AL391117.1	0	1.62341	0.994	0.655	0
ZBTB16	0	1.89117	0.982	0.444	0
LINC00598	0	2.29481	0.934	0.353	0
RORA	0	1.75462	1	0.838	0
XIST	0	1.47206	0.93	0.007	0
PID1	7.62908e-308	1.72932	0.988	0.557	2.28743e-303
FKBP5	1.10845e-288	1.80811	0.978	0.553	3.32347e-284
ZBTB20	1.02142e-277	1.67518	0.994	0.774	3.06253e-273
ABCB11	1.77016e-277	1.76309	0.973	0.593	5.30746e-273
PLEKHA7	4.01708e-249	1.33597	0.952	0.529	1.20444e-244
DPYD	1.30363e-245	1.12497	0.995	0.782	3.90869e-241
CYP2C9	6.53568e-244	1.57533	0.988	0.757	1.95959e-239
LDLRAD4	2.03284e-235	1.48242	0.945	0.495	6.09507e-231
SNHG14	6.4046e-219	1.22624	0.987	0.655	1.92029e-214
LRRFIP2	2.82942e-214	1.07397	0.831	0.272	8.48346e-210
GPC3	3.27673e-206	1.25057	0.566	0.057	9.82461e-202
LRMDA	4.31861e-206	1.12531	0.987	0.837	1.29485e-201
TLCD4	1.21544e-205	1.53293	0.783	0.245	3.64426e-201
SORBS2	1.14809e-204	1.19327	0.951	0.55	3.4423e-200
MEG3	2.94097e-201	1.06938	0.541	0.048	8.81792e-197
APBA1	7.1739e-200	1.21431	0.776	0.234	2.15095e-195
SGMS1	3.83998e-193	0.969525	0.833	0.298	1.15134e-188
IGFBP2	9.31876e-193	1.65048	0.814	0.319	2.79404e-188
C6	1.89002e-187	1.10235	0.847	0.337	5.66685e-183
PPARGC1A	2.87277e-182	1.10837	0.908	0.466	8.61344e-178
CYP3A7	1.59164e-181	1.84119	0.935	0.699	4.7722e-177
OSBPL9	3.58473e-180	0.997159	0.918	0.501	1.07481e-175
CCNY	1.39203e-179	1.00966	0.893	0.458	4.17374e-175
GPC6	4.74136e-178	1.23455	0.957	0.742	1.4216e-173
ESR1	2.32998e-177	-1.16487	0.017	0.629	6.98597e-173
SOBP	2.0376e-176	0.909505	0.587	0.098	6.10935e-172
CRP	2.04467e-176	-1.74644	0.067	0.684	6.13053e-172
ARHGEF26	3.80286e-175	0.917959	0.816	0.301	1.14021e-170
IL6ST	7.34328e-175	1.04948	0.908	0.503	2.20173e-170
FOXN3	6.85751e-174	1.08812	0.892	0.473	2.05609e-169
KLF12	4.04606e-173	0.931103	0.789	0.266	1.21313e-168
LINC00907	3.76788e-166	1.40389	0.889	0.582	1.12972e-161
CLMN	8.6201e-166	1.09647	0.767	0.29	2.58456e-161
MIR99AHG	1.28288e-164	0.987179	0.775	0.287	3.84646e-160
FOXO1	1.27003e-162	1.15464	0.906	0.599	3.80792e-158
ACSM2A	1.75875e-161	1.2733	0.835	0.4	5.27325e-157
DHTKD1	2.10899e-159	0.841332	0.648	0.158	6.32338e-155
HSP90AA1	3.17075e-158	-3.45236	0.18	0.763	9.50687e-154
OSBPL11	1.16665e-156	0.749397	0.546	0.091	3.49796e-152
IL6R	2.23531e-156	0.858359	0.888	0.467	6.70213e-152
RABGAP1L	2.29515e-156	0.932167	0.863	0.451	6.88155e-152
A1CF	2.67403e-155	0.855004	0.89	0.418	8.01753e-151
RPH3AL	6.87211e-155	0.824179	0.72	0.225	2.06047e-150
RNF13	3.86293e-154	0.760395	0.681	0.19	1.15822e-149
SPP2	7.95656e-150	0.841955	0.586	0.126	2.38561e-145
RBFOX2	1.41377e-149	0.81481	0.893	0.475	4.2389e-145
GAS2	2.33303e-149	0.860296	0.831	0.353	6.99512e-145
SIK3	1.56659e-148	0.866179	0.907	0.548	4.69711e-144
PPM1L	1.26335e-144	0.954623	0.543	0.109	3.78791e-140
CPS1	3.29149e-144	1.24343	0.858	0.445	9.86886e-140
TNIK	7.37088e-142	1.06716	0.792	0.387	2.21001e-137
TTC39C	7.94704e-137	0.844964	0.873	0.484	2.38276e-132
MACF1	1.40073e-131	-0.870703	0.795	0.953	4.1998e-127
TEAD1	2.36787e-131	0.815995	0.896	0.523	7.09958e-127
LEPR	3.82506e-131	1.07808	0.637	0.208	1.14687e-126
CORO1C	1.8755e-129	0.646325	0.634	0.178	5.6233e-125
MAGI1	4.47085e-129	0.712234	0.978	0.826	1.3405e-124
SMOC1	1.16398e-128	0.800889	0.928	0.586	3.48996e-124
NRP1	1.13276e-127	-0.972437	0.158	0.672	3.39634e-123
SHROOM3	1.58536e-127	0.805981	0.735	0.288	4.75337e-123
AASS	2.41097e-127	0.771626	0.636	0.199	7.22883e-123
ATAD2	3.86504e-127	0.703032	0.533	0.121	1.15886e-122
ACSM2B	5.88151e-127	1.09639	0.737	0.315	1.76345e-122
CEP70	7.36314e-127	0.62426	0.512	0.105	2.20769e-122
FNDC3A	3.01493e-126	0.8465	0.834	0.479	9.03965e-122
HLF	4.53507e-126	0.841289	0.748	0.319	1.35975e-121
ELL2	1.95182e-125	0.935606	0.963	0.738	5.85214e-121
HGD	1.12275e-123	0.82537	0.727	0.297	3.36635e-119
MBNL3	1.77153e-123	0.732167	0.418	0.058	5.31159e-119
ACSL4	1.49826e-122	1.19986	0.508	0.114	4.49222e-118
FRRS1	7.03863e-121	0.558861	0.48	0.09	2.11039e-116
NRG1	7.96437e-121	1.20921	0.748	0.393	2.38796e-116
F5	6.34709e-120	0.712741	0.928	0.624	1.90305e-115
RRBP1	1.52153e-118	-0.845832	0.693	0.906	4.56199e-114
BAAT	3.9494e-118	1.378	0.596	0.198	1.18415e-113
PTPRK	9.95119e-118	0.765995	0.888	0.575	2.98366e-113
HSP90AB1	4.80719e-116	-1.82613	0.136	0.597	1.44134e-111
PFKFB1	7.94267e-116	0.767581	0.69	0.27	2.38145e-111
BACH2	1.55087e-115	-0.928546	0.282	0.74	4.64998e-111
PPARG	2.57159e-115	0.844118	0.663	0.255	7.71039e-111
DST	1.47604e-113	-0.910879	0.858	0.965	4.42562e-109
LPIN2	4.49919e-111	0.913257	0.813	0.484	1.34899e-106
HNF4A	9.99704e-110	0.685473	0.78	0.362	2.99741e-105
SAA2	1.84287e-108	-1.18972	0.012	0.447	5.52548e-104
FGA	2.10233e-108	-0.854599	0.492	0.878	6.30342e-104
GNAQ	1.5147e-107	0.659423	0.771	0.378	4.54153e-103
PTP4A1	3.56774e-107	1.08968	0.888	0.688	1.06972e-102
KIFC3	5.53197e-106	-0.970419	0.373	0.755	1.65865e-101
GPC5	3.18619e-105	1.08561	0.63	0.262	9.55314e-101
PCSK6	3.50335e-105	0.809187	0.969	0.845	1.05041e-100
GRAMD2B	2.70206e-104	0.649939	0.669	0.256	8.10158e-100
SYBU	7.55327e-104	0.635714	0.546	0.161	2.2647e-99
RPS4Y1	2.70871e-102	-0.678929	0	0.408	8.12151e-98
FNIP1	5.80932e-102	0.635868	0.741	0.347	1.74181e-97
C4BPA	1.7757e-100	-0.806689	0.199	0.627	5.32408e-96
UTY	4.39612e-100	-0.605687	0.002	0.404	1.31809e-95
LINC01344	5.43707e-100	0.727663	0.492	0.129	1.6302e-95
PCGF5	5.77902e-100	0.579745	0.564	0.177	1.73272e-95
MIR122HG	1.38492e-99	0.678221	0.735	0.32	4.15239e-95
USP9Y	2.38577e-99	-0.632432	0.002	0.402	7.15327e-95
TM7SF3	2.03042e-98	0.559327	0.366	0.057	6.0878e-94
PLCG2	3.15316e-98	-1.69696	0.067	0.482	9.45412e-94
ABHD3	5.20222e-98	0.588632	0.517	0.147	1.55978e-93
GPT2	1.71619e-97	0.684708	0.62	0.237	5.14567e-93
ITIH3	3.4395e-97	-0.795877	0.557	0.849	1.03127e-92
GPM6A	8.08907e-97	-0.686654	0.036	0.443	2.42535e-92
PPP2R2A	8.23759e-97	0.694961	0.647	0.274	2.46988e-92
SLC22A25	1.37861e-96	0.742569	0.66	0.266	4.13347e-92
TAT	3.02571e-96	1.06441	0.529	0.174	9.07199e-92
SH3D19	3.07444e-96	0.672496	0.904	0.646	9.21809e-92
CPB2	3.22782e-96	0.659958	0.639	0.259	9.67797e-92
THRB	2.85956e-95	0.682651	0.878	0.577	8.57381e-91
ALDH1L1	2.91139e-95	0.983649	0.536	0.184	8.72922e-91
ATXN1	5.42749e-95	0.640102	0.854	0.526	1.62733e-90
EPB41L5	8.77154e-95	0.573908	0.635	0.249	2.62997e-90
ABTB2	1.69834e-94	0.7979	0.607	0.241	5.09213e-90
DLEU2	5.96519e-94	0.692388	0.604	0.232	1.78854e-89
VWA8	1.20103e-93	0.615555	0.81	0.445	3.60106e-89
SLC2A9	5.26959e-93	0.626411	0.829	0.466	1.57998e-88
OSMR	2.10148e-92	-0.712739	0.094	0.506	6.30087e-88
RREB1	4.17711e-91	0.662297	0.698	0.333	1.25242e-86
PLPP1	9.8167e-91	0.860325	0.595	0.24	2.94334e-86
LPP	1.57869e-90	0.526355	0.996	0.957	4.73339e-86
TBC1D8	2.03071e-90	0.636436	0.859	0.535	6.08867e-86
FAM102A	1.11959e-89	0.594942	0.483	0.135	3.35687e-85
TPST1	1.42755e-89	0.839315	0.931	0.721	4.28024e-85
GSE1	1.66472e-89	-0.916603	0.463	0.787	4.99132e-85
FLVCR2	1.96202e-89	0.651244	0.458	0.123	5.88272e-85
LURAP1L	3.06793e-89	0.630881	0.594	0.226	9.19858e-85
ITIH4	4.83773e-89	-0.724154	0.753	0.91	1.4505e-84
GYS2	6.08039e-89	0.629046	0.576	0.215	1.82308e-84
FHIT	9.51537e-89	0.733483	0.901	0.719	2.85299e-84
TTTY14	1.5916e-88	-0.59125	0.007	0.376	4.7721e-84
CYP3A43	3.8795e-88	0.839949	0.622	0.272	1.16319e-83
KIF6	4.11828e-88	0.533834	0.387	0.081	1.23478e-83
CKMT2-AS1	1.39354e-87	0.690432	0.686	0.323	4.17825e-83
CASP4	2.22752e-87	-0.622001	0.028	0.403	6.67878e-83
RHOBTB3	1.54505e-86	0.546887	0.458	0.126	4.63251e-82
EML4	2.78597e-86	0.594857	0.845	0.541	8.35319e-82
FGB	3.33792e-86	-0.711384	0.519	0.887	1.00081e-81
FN1	3.62382e-86	0.879011	0.89	0.68	1.08653e-81
AL023755.1	1.09842e-85	0.611763	0.548	0.192	3.29338e-81
SLC22A3	1.47815e-84	0.675999	0.549	0.201	4.43195e-80
MYRIP	1.66253e-84	-0.802206	0.084	0.471	4.98477e-80
ACMSD	3.07331e-84	0.544202	0.539	0.188	9.21471e-80
CAMK2D	3.87647e-84	0.619064	0.62	0.264	1.16228e-79
IGF2BP2	4.81681e-84	0.790537	0.646	0.316	1.44423e-79
DYSF	1.33121e-83	-1.03024	0.016	0.374	3.99136e-79
PARD3	1.41061e-83	0.531701	0.983	0.896	4.22943e-79
ABHD2	2.5688e-83	0.720219	0.824	0.551	7.70203e-79
CDHR3	2.87727e-83	0.528777	0.453	0.127	8.62691e-79
GDA	2.94819e-83	-0.617307	0.078	0.472	8.83957e-79
ZFPM2	3.27564e-83	-0.585347	0.027	0.388	9.82134e-79
LARGE1	3.7535e-83	0.73793	0.817	0.552	1.12541e-78
PLS3	3.86011e-83	-0.741562	0.208	0.599	1.15738e-78
AGMO	6.45297e-83	0.674784	0.79	0.445	1.93479e-78
MT-CO1	1.07036e-82	-0.712187	0.029	0.39	3.20925e-78
IGFBP1	2.01664e-82	0.52521	0.84	0.489	6.04649e-78
SUGCT	2.28243e-82	0.682997	0.714	0.392	6.84341e-78
SRD5A1	4.0607e-82	0.606482	0.416	0.107	1.21752e-77
CRYZ	7.38296e-82	0.343227	0.29	0.037	2.21363e-77
SLCO1B3	2.90352e-81	1.19821	0.588	0.267	8.70562e-77
GRAMD4	4.35169e-81	-0.721779	0.135	0.513	1.30477e-76
CXADR	4.73855e-81	0.493645	0.493	0.156	1.42076e-76
MT1H	6.40956e-81	0.386141	0.287	0.037	1.92178e-76
PRICKLE2	1.34699e-80	0.559803	0.463	0.138	4.03867e-76
UPP2	3.35592e-80	0.596266	0.333	0.062	1.00621e-75
ELF1	1.69311e-79	0.557797	0.636	0.276	5.07644e-75
MEG8	1.71565e-79	0.867163	0.299	0.048	5.14404e-75
ABCC3	3.64389e-79	-0.697684	0.293	0.675	1.09255e-74
HPN	1.29146e-78	0.513993	0.869	0.529	3.87219e-74
BHMT	1.36264e-78	0.781339	0.427	0.119	4.0856e-74
IGF2	1.4318e-78	0.616993	0.366	0.083	4.29296e-74
ALB	2.48534e-78	-0.662904	0.557	0.896	7.45179e-74
NAMPT	1.73299e-77	-0.789424	0.501	0.83	5.19602e-73
TIAM1	1.75751e-77	-0.571182	0.065	0.428	5.26954e-73
KLF9	2.36545e-77	0.512618	0.466	0.143	7.09232e-73
FGG	2.40454e-77	-0.678824	0.625	0.925	7.20954e-73
COBL	2.60108e-77	0.6171	0.873	0.613	7.79883e-73
TP53INP1	3.03606e-77	0.540601	0.495	0.17	9.10302e-73
AL627171.2	3.95994e-77	-0.576202	0.011	0.345	1.18731e-72
MAOB	4.76124e-77	0.533633	0.564	0.217	1.42756e-72
ARG1	5.63955e-77	0.549012	0.445	0.133	1.69091e-72
MYO1D	1.09049e-76	0.504026	0.504	0.174	3.26961e-72
PLXNC1	1.39691e-76	0.406729	0.286	0.041	4.18837e-72
NLGN4Y	1.43572e-76	-0.547548	0.01	0.34	4.30473e-72
UBE2H	1.93962e-76	0.566523	0.652	0.314	5.81556e-72
AL136456.1	2.7684e-76	-0.64725	0.047	0.401	8.30051e-72
THSD4	7.53717e-76	-0.523182	0.018	0.353	2.25987e-71
ECHDC2	9.59763e-76	0.515367	0.767	0.426	2.87766e-71
AC104170.1	1.93007e-75	0.671821	0.631	0.311	5.78692e-71
DUSP16	4.55244e-75	0.672506	0.739	0.436	1.36496e-70
CHSY3	6.27363e-75	-0.650761	0.093	0.453	1.88102e-70
CDC14B	1.26486e-74	0.584961	0.582	0.246	3.79242e-70
MEF2A	1.78598e-74	0.523094	0.722	0.391	5.35491e-70
C3	2.13835e-74	-0.609957	0.958	0.995	6.41141e-70
DENND5B	3.4295e-74	0.572267	0.792	0.488	1.02827e-69
PSD3	4.99912e-74	0.640374	0.852	0.625	1.49889e-69
PDE3B	4.27946e-73	0.737459	0.623	0.312	1.28311e-68
TSHZ2	4.86911e-73	-0.871959	0.749	0.947	1.45991e-68
AZGP1	1.02288e-72	0.550782	0.58	0.247	3.06691e-68
LMCD1-AS1	1.67188e-72	0.575989	0.405	0.115	5.01279e-68
WNK1	2.7015e-72	0.528182	0.712	0.372	8.0999e-68
GREB1L	3.26165e-72	0.565541	0.528	0.207	9.77941e-68
MYO1B	3.44153e-72	0.492629	0.852	0.552	1.03187e-67
TBL1X	5.98893e-72	0.633737	0.713	0.395	1.79566e-67
LINC02499	6.94474e-72	0.489889	0.418	0.122	2.08224e-67
SORCS2	9.48828e-72	-0.668946	0.142	0.497	2.84487e-67
SLC2A2	2.74822e-71	0.535569	0.483	0.165	8.23999e-67
EEPD1	3.76602e-70	0.582019	0.755	0.445	1.12917e-65
ARL15	4.02724e-70	0.606652	0.583	0.266	1.20749e-65
PAK1	4.5255e-70	0.391546	0.313	0.062	1.35688e-65
HSPD1	5.89977e-70	-0.879663	0.336	0.673	1.76893e-65
WWOX	8.81402e-70	0.736494	0.82	0.646	2.64271e-65
ALDH1A2	8.88559e-70	-0.843592	0.51	0.789	2.66417e-65
WNK3	1.02784e-69	0.425551	0.313	0.063	3.08176e-65
CYP2A6	1.16645e-69	0.744331	0.536	0.229	3.49737e-65
EMP2	5.91319e-69	0.383149	0.328	0.07	1.77295e-64
PDLIM1	8.01715e-69	0.482527	0.482	0.172	2.40378e-64
AC113414.1	1.31357e-68	0.620275	0.506	0.203	3.93847e-64
BTBD9	1.21799e-67	0.611428	0.642	0.337	3.6519e-63
DNAJB1	2.68854e-67	-2.04473	0.084	0.411	8.06104e-63
BCKDHB	2.94602e-67	0.470816	0.531	0.21	8.83304e-63
RGN	4.52955e-67	0.404862	0.525	0.191	1.35809e-62
SNAP25	6.25473e-67	0.424542	0.314	0.067	1.87535e-62
POR	2.35721e-66	0.500851	0.941	0.769	7.06762e-62
RBFOX1	4.44217e-66	-0.517651	0.01	0.304	1.33189e-61
SPATS2L	4.57136e-66	0.567842	0.671	0.358	1.37063e-61
ELOVL2	7.50659e-66	0.383457	0.341	0.081	2.2507e-61
IGF1	8.17459e-66	-0.564235	0.005	0.295	2.45099e-61
NFIA	1.55263e-65	0.650052	0.792	0.534	4.65526e-61
ZBED3-AS1	1.61469e-64	0.328363	0.253	0.039	4.84132e-60
TEX2	1.82363e-64	0.443969	0.495	0.19	5.46779e-60
NOTCH2	3.78906e-64	0.45418	0.547	0.233	1.13607e-59
SLC1A1	4.65554e-64	-0.513704	0.134	0.497	1.39587e-59
LINC01348	5.40037e-64	-0.624234	0.295	0.622	1.61919e-59
TCF7L1	9.77498e-64	0.489502	0.519	0.212	2.93083e-59
NNMT	2.41268e-63	-0.556223	0.284	0.645	7.23395e-59
MAP3K2	2.97615e-63	0.419285	0.496	0.191	8.9234e-59
ST3GAL6	3.70911e-63	0.523384	0.584	0.276	1.1121e-58
MAP2K4	3.7476e-63	0.464114	0.599	0.283	1.12364e-58
TNKS	3.84828e-63	0.495108	0.627	0.311	1.15383e-58
ARRB1	1.20822e-62	0.348748	0.317	0.072	3.6226e-58
SMURF1	1.61505e-62	0.472096	0.548	0.238	4.84242e-58
LTBP1	1.67567e-62	-0.449069	0.012	0.295	5.02418e-58
PDIA5	1.74642e-62	0.468202	0.651	0.331	5.2363e-58
ZNF189	2.25879e-62	0.339863	0.277	0.053	6.77252e-58
RUFY3	2.78523e-62	-0.62475	0.219	0.54	8.35097e-58
SLC22A10	3.14155e-62	0.528895	0.566	0.256	9.41931e-58
F12	4.15237e-62	-0.527875	0.137	0.461	1.245e-57
LRRC8D	7.43583e-62	0.458864	0.483	0.188	2.22949e-57
ATF6	4.5655e-61	0.460972	0.658	0.355	1.36887e-56
MT-CO3	1.1104e-60	-0.541031	0.014	0.293	3.32931e-56
CPB2-AS1	1.39544e-60	0.298442	0.265	0.048	4.18396e-56
SCML4	2.50782e-60	-0.443374	0.012	0.289	7.51919e-56
SREBF2	2.85906e-60	0.527883	0.622	0.329	8.57232e-56
LRP5	3.36411e-60	-0.583553	0.211	0.531	1.00866e-55
FBXO17	3.49399e-60	0.427601	0.482	0.187	1.0476e-55
NADK2	4.06406e-60	0.570874	0.528	0.239	1.21853e-55
LIX1-AS1	5.78885e-60	0.475356	0.38	0.119	1.73567e-55
RPRD1B	8.94523e-60	-0.645349	0.193	0.501	2.68205e-55
MLPH	9.61897e-60	0.372074	0.392	0.122	2.88406e-55
KDM6A	9.68066e-60	0.431981	0.663	0.35	2.90255e-55
SLC25A13	1.51776e-59	0.485828	0.755	0.457	4.55071e-55
MACROD2	1.62509e-59	0.681894	0.672	0.417	4.8725e-55
LINC01725	2.15727e-59	0.526357	0.525	0.235	6.46815e-55
LIMK2	2.25986e-59	-0.464336	0.039	0.326	6.77574e-55
AFF1	5.16534e-59	0.606196	0.808	0.622	1.54872e-54
MOB3B	5.21973e-59	0.410531	0.346	0.097	1.56503e-54
PVT1	5.72569e-59	-0.489774	0.006	0.272	1.71673e-54
KCNT2	8.79583e-59	0.548904	0.81	0.581	2.63725e-54
DLEU1	9.46878e-59	0.781262	0.365	0.119	2.83902e-54
RNF152	1.09814e-58	0.829133	0.783	0.58	3.29255e-54
YBX3	1.21768e-58	-0.584366	0.141	0.456	3.65096e-54
SYT7	3.45195e-58	0.329979	0.265	0.052	1.035e-53
SORBS1	9.63823e-58	0.592871	0.865	0.686	2.88983e-53
ARHGAP32	1.50915e-57	0.476507	0.566	0.268	4.52489e-53
AOX1	5.08614e-57	-0.513814	0.245	0.599	1.52498e-52
MAP4	5.47225e-57	0.567363	0.601	0.317	1.64075e-52
PITPNB	1.15738e-56	0.44437	0.66	0.358	3.47018e-52
PIK3C2G	1.42198e-56	0.470545	0.722	0.422	4.26353e-52
AC233296.1	2.04578e-56	0.516003	0.324	0.09	6.13385e-52
FAM169A	3.46373e-56	0.329659	0.252	0.048	1.03853e-51
RALGPS2	6.28414e-56	0.52049	0.725	0.451	1.88417e-51
PROSER2	6.28826e-56	0.394333	0.466	0.183	1.88541e-51
IP6K3	1.56028e-55	0.271272	0.253	0.048	4.67818e-51
TBCA	1.6313e-55	0.435658	0.47	0.194	4.89112e-51
HSPH1	1.69544e-55	-1.38722	0.171	0.478	5.08343e-51
TOM1L1	2.12644e-55	0.38237	0.4	0.136	6.37571e-51
PDE7B	2.74266e-55	-0.444245	0.018	0.28	8.22333e-51
HS1BP3	4.25727e-55	0.43533	0.355	0.112	1.27646e-50
HRG	5.35421e-55	-0.613173	0.027	0.295	1.60535e-50
HTRA1	1.18526e-54	-0.422797	0.031	0.299	3.55378e-50
LINC00313	1.47164e-54	-0.506392	0.041	0.316	4.41243e-50
APP	1.75661e-54	-0.427066	0.073	0.36	5.26685e-50
AC005050.3	2.68673e-54	-0.561338	0.034	0.303	8.05562e-50
PDSS2	3.06506e-54	0.448997	0.602	0.311	9.18997e-50
NOP58	3.08167e-54	-0.539945	0.211	0.506	9.23978e-50
AC007221.1	3.36915e-54	-0.507879	0.06	0.345	1.01017e-49
MIR100HG	3.99391e-54	0.576599	0.441	0.181	1.19749e-49
PARD3B	4.0607e-54	0.580233	0.651	0.392	1.21752e-49
SLC4A4	4.44604e-54	-0.529302	0.094	0.383	1.33306e-49
LRRC28	4.5856e-54	0.404247	0.457	0.177	1.3749e-49
ACOT12	4.88911e-54	0.539982	0.613	0.318	1.4659e-49
FGD4	6.15536e-54	0.483629	0.496	0.218	1.84556e-49
CTNNA1	6.3112e-54	0.497243	0.728	0.47	1.89229e-49
EFHD1	7.41201e-54	0.349984	0.352	0.107	2.22234e-49
NCL	8.06972e-54	-0.470098	0.063	0.339	2.41954e-49
ARHGEF28	1.23203e-53	0.385723	0.375	0.124	3.69398e-49
KCND3	2.33462e-53	-0.433695	0.082	0.374	6.99989e-49
TBC1D5	7.18434e-53	0.463172	0.682	0.405	2.15408e-48
XAF1	1.15151e-52	-0.423486	0.047	0.317	3.45258e-48
SLC20A1	1.79891e-52	-0.675634	0.239	0.544	5.39369e-48
ZFY	1.80208e-52	-0.377884	0.017	0.266	5.40317e-48
STOM	1.92097e-52	0.529531	0.429	0.171	5.75963e-48
MCC	2.17702e-52	-0.582363	0.272	0.571	6.52735e-48
ABCC2	3.24614e-52	0.546867	0.847	0.67	9.73291e-48
SCAPER	7.7587e-52	0.441329	0.733	0.447	2.32629e-47
ADGRD1	8.34957e-52	0.317235	0.271	0.063	2.50345e-47
HACD3	1.72022e-51	0.394914	0.389	0.141	5.15773e-47
SLC26A3	2.31072e-51	-0.359664	0.011	0.251	6.92824e-47
KLF6	1.15313e-50	0.434808	0.63	0.348	3.45744e-46
RAP2C-AS1	1.84182e-50	0.318566	0.255	0.057	5.52233e-46
IQGAP2	2.2701e-50	0.46497	0.8	0.533	6.80644e-46
PI4KA	5.74341e-50	0.447908	0.708	0.449	1.72205e-45
NDUFAF6	6.25324e-50	0.434721	0.487	0.219	1.87491e-45
ZNF385B	6.74821e-50	0.510546	0.558	0.291	2.02332e-45
CNTNAP2	8.12614e-50	-0.378831	0.005	0.234	2.43646e-45
PCCA	8.79221e-50	0.357696	0.998	0.964	2.63617e-45
ETV6	1.24673e-49	-0.598797	0.351	0.622	3.73807e-45
TTC28	1.28183e-49	0.46204	0.776	0.548	3.84332e-45
FRY	1.40358e-49	-0.54088	0.158	0.441	4.20835e-45
MICU1	1.82864e-49	0.437446	0.547	0.268	5.48282e-45
SLC41A2	1.98162e-49	0.421686	0.586	0.308	5.9415e-45
AUTS2	4.65382e-49	0.51422	0.789	0.572	1.39536e-44
HSPA1A	5.03834e-49	-0.777003	0.052	0.303	1.51065e-44
LRCH1	5.68081e-49	0.444427	0.572	0.303	1.70328e-44
NCOR2	5.98354e-49	-0.473438	0.139	0.417	1.79404e-44
BRAF	6.46698e-49	0.415867	0.605	0.331	1.93899e-44
ASGR1	7.93976e-49	-0.572607	0.734	0.826	2.38058e-44
NEDD9	1.12348e-48	0.383933	0.334	0.107	3.36852e-44
CRY1	1.53643e-48	0.43631	0.383	0.144	4.60668e-44
KLHL29	2.62232e-48	-0.571794	0.053	0.31	7.86251e-44
CFB	2.67647e-48	-0.490146	0.196	0.482	8.02487e-44
CRADD	3.13147e-48	0.516908	0.698	0.46	9.38908e-44
ZFAND3	3.99831e-48	0.389946	0.973	0.864	1.19881e-43
AC004160.1	4.12896e-48	-0.387621	0.012	0.24	1.23799e-43
PKHD1	4.89097e-48	0.608527	0.718	0.498	1.46646e-43
TMEM131L	6.76614e-48	0.455868	0.451	0.2	2.02869e-43
FTX	7.01176e-48	0.451515	0.825	0.624	2.10234e-43
UNC13B	1.19446e-47	0.377024	0.363	0.128	3.58134e-43
GSAP	1.63308e-47	0.381522	0.52	0.247	4.89646e-43
PPM1B	1.68097e-47	0.318185	0.359	0.123	5.04005e-43
TIMP1	3.75613e-47	-0.49648	0.024	0.258	1.1262e-42
ADAM19	4.29333e-47	-0.45219	0.184	0.466	1.28727e-42
CYP2B6	4.33396e-47	-0.610745	0.666	0.932	1.29945e-42
AKAP12	1.3051e-46	-1.08733	0.107	0.391	3.91307e-42
SSUH2	1.41952e-46	0.211801	0.153	0.015	4.25614e-42
HSPA8	2.50293e-46	-0.536371	0.055	0.3	7.50452e-42
MT-ND4	2.93729e-46	-0.417163	0.017	0.242	8.80686e-42
AL139383.1	3.26249e-46	-0.583053	0.343	0.614	9.78192e-42
GPAM	3.99978e-46	0.451567	0.484	0.223	1.19926e-41
PABPC4	4.06276e-46	-0.406322	0.142	0.414	1.21814e-41
EIF3A	4.47928e-46	-0.49545	0.3	0.566	1.34302e-41
F2	4.78622e-46	0.372011	0.783	0.514	1.43505e-41
AFM	6.23159e-46	0.505848	0.701	0.47	1.86842e-41
USP9X	7.1909e-46	0.428783	0.733	0.475	2.15605e-41
MTUS2	7.73485e-46	-0.321778	0.006	0.22	2.31914e-41
MGMT	8.20704e-46	0.448328	0.583	0.319	2.46072e-41
HIF1A	1.3676e-45	-0.378688	0.086	0.346	4.10048e-41
SLC35D2	1.3791e-45	0.369735	0.628	0.35	4.13497e-41
RCL1	1.45464e-45	1.05863	0.536	0.311	4.36146e-41
MBNL1	1.57907e-45	0.52783	0.68	0.446	4.73454e-41
ERC1	2.21781e-45	0.382854	0.753	0.486	6.64966e-41
PITPNC1	2.3475e-45	-0.650806	0.23	0.496	7.03852e-41
ABCC6	2.83424e-45	0.347918	0.451	0.191	8.49789e-41
LINC00886	3.12654e-45	0.358186	0.278	0.079	9.37431e-41
SNAP25-AS1	3.69037e-45	0.42772	0.264	0.071	1.10648e-40
ADORA2A-AS1	4.33012e-45	0.395139	0.47	0.211	1.2983e-40
IRS2	6.74194e-45	0.444303	0.542	0.28	2.02144e-40
MT-CO2	1.44172e-44	-0.398527	0.01	0.222	4.32272e-40
LRP1B	1.48228e-44	-0.352697	0.012	0.227	4.44431e-40
MAOA	1.62664e-44	0.33878	0.287	0.084	4.87714e-40
TAT-AS1	1.75611e-44	0.223211	0.175	0.025	5.26534e-40
CCNL2	2.07465e-44	-0.436927	0.231	0.501	6.22043e-40
GAB2	2.11528e-44	0.379851	0.333	0.115	6.34226e-40
GPLD1	2.20865e-44	0.322438	0.317	0.101	6.6222e-40
PEG3	2.48969e-44	0.255443	0.199	0.036	7.46484e-40
AP3S1	3.99385e-44	0.252983	0.255	0.065	1.19747e-39
CPEB4	4.85372e-44	0.532099	0.633	0.389	1.45529e-39
SCML1	5.45828e-44	0.329327	0.566	0.288	1.63656e-39
IMMP2L	6.85278e-44	0.513288	0.672	0.452	2.05467e-39
SAMD5	7.15553e-44	-0.325412	0.006	0.212	2.14544e-39
VKORC1L1	7.85811e-44	0.358654	0.469	0.215	2.3561e-39
EGR1	8.5335e-44	-0.856947	0.234	0.478	2.5586e-39
NOLC1	1.21205e-43	-0.358094	0.031	0.256	3.63409e-39
MT-ATP6	1.23572e-43	-0.400207	0.019	0.235	3.70507e-39
UBE2E2	1.26707e-43	0.450363	0.704	0.46	3.79907e-39
ANXA2	1.62354e-43	0.410858	0.446	0.2	4.86786e-39
PEPD	1.85883e-43	0.325744	0.352	0.127	5.57334e-39
ZNF254	2.34744e-43	0.368927	0.42	0.18	7.03832e-39
NBPF26	2.44738e-43	0.199812	0.177	0.027	7.33796e-39
FYB2	2.93749e-43	0.445439	0.639	0.382	8.80746e-39
NOS1AP	3.045e-43	0.476312	0.605	0.355	9.12982e-39
MT-CYB	3.19704e-43	-0.363812	0.012	0.221	9.58568e-39
C16orf70	6.6239e-43	0.315145	0.366	0.138	1.98604e-38
LSS	8.92999e-43	0.247215	0.214	0.046	2.67748e-38
PPL	1.05294e-42	0.388169	0.314	0.107	3.15704e-38
SLC16A7	1.0657e-42	-0.377982	0.048	0.28	3.1953e-38
ANKRD44	1.20041e-42	-0.389301	0.084	0.329	3.59919e-38
PIK3AP1	1.65159e-42	-0.398341	0.087	0.334	4.95195e-38
LINC01320	1.65872e-42	-0.311327	0.005	0.205	4.97333e-38
HIBADH	2.19471e-42	0.37497	0.545	0.283	6.58041e-38
MTRNR2L12	2.47027e-42	-0.299164	0.006	0.206	7.4066e-38
SCMH1	3.78503e-42	0.449868	0.727	0.5	1.13487e-37
BHMT2	4.11144e-42	0.347539	0.595	0.32	1.23273e-37
AKR1C8P	7.20095e-42	-0.655039	0.158	0.414	2.15906e-37
RANGAP1	7.40491e-42	-0.532384	0.22	0.476	2.22021e-37
REPS2	1.55159e-41	0.272686	0.258	0.071	4.65213e-37
CNKSR2	2.05426e-41	0.283871	0.259	0.073	6.15929e-37
SYNE2	2.36993e-41	-0.485742	0.23	0.498	7.10577e-37
SGK1	2.54353e-41	-0.311952	0.011	0.211	7.62627e-37
LINC00299	2.66015e-41	0.335412	0.278	0.086	7.97594e-37
SON	3.18617e-41	-0.456329	0.342	0.585	9.5531e-37
AKAP7	3.21218e-41	-0.458044	0.107	0.353	9.63109e-37
SETBP1	3.75389e-41	-0.454307	0.418	0.706	1.12553e-36
SNHG5	4.18612e-41	-0.314267	0.033	0.248	1.25512e-36
SUCLG2-AS1	4.88507e-41	0.384659	0.363	0.144	1.46469e-36
SAA1	5.04629e-41	-0.389339	0.007	0.203	1.51303e-36
CHN2	5.53239e-41	0.720146	0.578	0.351	1.65878e-36
KIAA0319L	5.71975e-41	0.371543	0.622	0.368	1.71495e-36
CSMD1	6.5223e-41	-0.316702	0.011	0.209	1.95558e-36
RUNX1	6.57217e-41	-0.385631	0.119	0.373	1.97053e-36
PDE4C	8.10017e-41	-0.575587	0.007	0.202	2.42867e-36
F9	1.0505e-40	0.273578	0.296	0.096	3.1497e-36
MT-ND3	1.2603e-40	-0.344107	0.007	0.201	3.77877e-36
CERS4	1.35225e-40	0.296966	0.351	0.13	4.05446e-36
FAM169B	1.68936e-40	-0.301129	0.007	0.201	5.06519e-36
MT-ND5	1.79703e-40	-0.331716	0.019	0.223	5.38803e-36
NOP56	2.76748e-40	-0.355269	0.076	0.308	8.29773e-36
STRBP	3.18753e-40	0.355081	0.472	0.227	9.55718e-36
SPC25	3.77364e-40	0.237013	0.214	0.049	1.13145e-35
AP003555.2	3.98731e-40	0.294701	0.187	0.036	1.19552e-35
SPTBN1	4.30419e-40	-0.591912	0.807	0.89	1.29053e-35
WEE1	4.73508e-40	0.327834	0.414	0.178	1.41972e-35
CYP2C8	4.9938e-40	-0.943772	0.281	0.543	1.49729e-35
EIF5	5.01521e-40	-0.384468	0.173	0.429	1.50371e-35
COL18A1	5.02687e-40	0.389699	0.68	0.431	1.50721e-35
NFIB	6.58247e-40	-0.336667	0.08	0.32	1.97362e-35
GMDS-DT	6.92781e-40	0.43661	0.706	0.484	2.07716e-35
FRMD4A	8.18088e-40	-0.33505	0.04	0.255	2.45287e-35
HAO2	8.95342e-40	0.243622	0.247	0.067	2.6845e-35
WWC1	1.2154e-39	-0.602831	0.61	0.798	3.64414e-35
NEDD4	1.26317e-39	0.359361	0.519	0.271	3.78736e-35
HSPA1B	1.37551e-39	-0.553032	0.045	0.257	4.1242e-35
RPGR	1.74074e-39	0.3666	0.382	0.161	5.21927e-35
PPP1R1C	1.95365e-39	0.307809	0.296	0.1	5.85762e-35
ST3GAL3	2.55911e-39	0.345147	0.445	0.208	7.67298e-35
AC092802.1	2.56635e-39	0.199858	0.157	0.023	7.69468e-35
CRYL1	4.06721e-39	0.386108	0.517	0.276	1.21947e-34
PPP3CA	4.38984e-39	0.470309	0.677	0.468	1.31621e-34
STEAP4	4.53826e-39	-0.353514	0.005	0.19	1.36071e-34
MYO18A	4.72772e-39	-0.486542	0.542	0.734	1.41751e-34
ELMSAN1	6.55797e-39	-0.561945	0.196	0.442	1.96627e-34
ARGLU1	6.82702e-39	-0.426095	0.229	0.478	2.04695e-34
ADRA1B	9.9365e-39	-0.291883	0.007	0.193	2.97926e-34
ANKRD24	1.27911e-38	-0.348872	0.045	0.256	3.83515e-34
ZNF518A	1.30793e-38	0.304508	0.372	0.152	3.92157e-34
DLG1	1.37651e-38	0.346899	0.655	0.396	4.12718e-34
TSIX	1.43462e-38	0.142485	0.106	0.005	4.30141e-34
PLA2G2A	1.85761e-38	-0.419862	0.024	0.225	5.56968e-34
GIPC1	2.53728e-38	-0.877609	0.043	0.249	7.60754e-34
XPO1	2.68085e-38	0.338138	0.373	0.156	8.03799e-34
MT-ND2	3.10541e-38	-0.288569	0.011	0.198	9.31094e-34
AC093535.1	3.23316e-38	0.204751	0.189	0.039	9.69398e-34
LINC02798	5.8011e-38	-0.3831	0.018	0.21	1.73934e-33
CKMT2	7.12668e-38	0.144996	0.114	0.008	2.13679e-33
CCSER2	7.91401e-38	0.344879	0.452	0.22	2.37286e-33
CYP2C18	8.84497e-38	-0.354348	0.035	0.238	2.65199e-33
TNFSF14	1.09889e-37	-0.75849	0.558	0.72	3.29479e-33
TOR1AIP2	1.10015e-37	0.291619	0.372	0.154	3.29859e-33
ABCA1	1.13663e-37	0.353846	0.92	0.797	3.40797e-33
RBM25	1.19221e-37	-0.485785	0.392	0.608	3.57462e-33
IGF2BP3	1.23759e-37	0.277232	0.241	0.068	3.71065e-33
PLIN5	1.25862e-37	-0.49589	0.633	0.774	3.77372e-33
ARHGEF26-AS1	1.31337e-37	0.226166	0.195	0.043	3.93787e-33
OSBPL6	1.33968e-37	0.332957	0.306	0.111	4.01676e-33
RELN	1.59364e-37	-0.329627	0.031	0.231	4.77821e-33
MSRA	1.78599e-37	0.398773	0.714	0.487	5.35494e-33
TENT4A	1.97933e-37	0.327097	0.4	0.175	5.93461e-33
GABPB1-AS1	2.06247e-37	0.28142	0.333	0.126	6.18391e-33
SUCLG2	2.3827e-37	0.389043	0.752	0.542	7.14404e-33
LINC00963	2.59475e-37	-0.3732	0.11	0.341	7.77983e-33
RYBP	3.71849e-37	0.335633	0.37	0.159	1.11491e-32
ERN1	3.93891e-37	0.426237	0.627	0.401	1.181e-32
SLC39A14	4.21733e-37	-0.445415	0.699	0.893	1.26448e-32
SBF2	4.4133e-37	0.382611	0.72	0.496	1.32324e-32
SIPA1L1	6.86574e-37	0.398781	0.723	0.515	2.05856e-32
DTX4	1.03729e-36	-0.304732	0.03	0.226	3.11012e-32
QKI	1.13246e-36	0.339524	0.655	0.404	3.39546e-32
TGM2	1.31311e-36	-0.4434	0.293	0.558	3.9371e-32
LINC01446	1.80706e-36	0.242023	0.205	0.05	5.41812e-32
NAALADL2	1.83899e-36	0.465234	0.514	0.299	5.51385e-32
DDX21	2.3818e-36	-0.388488	0.186	0.424	7.14135e-32
PKD1L3	2.5559e-36	-0.291457	0.018	0.204	7.66335e-32
TCP11L2	2.7526e-36	0.208437	0.175	0.035	8.25312e-32
CUX2	2.94649e-36	0.776266	0.528	0.338	8.83445e-32
DISC1FP1	2.96671e-36	0.597394	0.358	0.161	8.89509e-32
DAG1	3.23729e-36	0.308805	0.299	0.107	9.70637e-32
STAT3	3.86549e-36	0.390107	0.881	0.772	1.15899e-31
AC087564.1	5.96459e-36	0.371986	0.383	0.173	1.78836e-31
HS2ST1	1.37381e-35	0.345531	0.366	0.16	4.11908e-31
ZNF516	1.52938e-35	0.315848	0.469	0.235	4.58554e-31
USP31	1.64241e-35	0.295256	0.307	0.115	4.92445e-31
PPP2CB	1.74702e-35	0.33139	0.458	0.231	5.23808e-31
CREB3L3	1.82616e-35	-0.495815	0.378	0.619	5.47537e-31
PLPPR1	1.8455e-35	0.266694	0.235	0.069	5.53336e-31
UBL3	2.06501e-35	0.290669	0.324	0.126	6.19151e-31
ARID3A	2.65195e-35	0.222676	0.223	0.061	7.95135e-31
EYS	3.69324e-35	-0.297308	0.018	0.198	1.10734e-30
PATJ	3.99305e-35	0.322382	0.706	0.458	1.19724e-30
ZNF385D	4.28969e-35	-0.273464	0.025	0.212	1.28618e-30
MT-ATP8	5.31373e-35	-0.265044	0.007	0.178	1.59322e-30
JADE3	5.47633e-35	0.247706	0.281	0.097	1.64197e-30
ABCB1	6.16955e-35	-0.399297	0.111	0.335	1.84982e-30
RAB1A	6.43257e-35	0.327522	0.706	0.467	1.92868e-30
PIP4K2A	6.69798e-35	-0.372108	0.178	0.418	2.00825e-30
SLC25A18	7.59735e-35	0.362677	0.464	0.241	2.27791e-30
TBCEL	7.99844e-35	0.234443	0.225	0.064	2.39817e-30
JAZF1	8.3114e-35	0.383924	0.551	0.316	2.49201e-30
MT1E	8.59066e-35	0.244184	0.263	0.086	2.57574e-30
FAXDC2	9.96649e-35	0.266769	0.235	0.071	2.98825e-30
MET	1.37228e-34	0.39076	0.543	0.313	4.1145e-30
GK	1.46824e-34	-0.430816	0.34	0.594	4.40222e-30
STEAP1B	1.72654e-34	-0.253014	0.016	0.191	5.17667e-30
HABP4	1.8102e-34	0.278051	0.282	0.1	5.42752e-30
ADAMTS1	1.81542e-34	-0.365132	0.013	0.187	5.44317e-30
LINC01146	1.94496e-34	0.39043	0.848	0.676	5.83156e-30
N4BP2L1	2.19116e-34	0.40148	0.681	0.465	6.56976e-30
LINC02614	2.75718e-34	0.248747	0.204	0.053	8.26684e-30
NSMCE2	3.92275e-34	0.352451	0.582	0.356	1.17616e-29
AGL	5.65577e-34	0.259218	0.254	0.084	1.69577e-29
SH3PXD2A	6.72148e-34	-0.504881	0.353	0.564	2.0153e-29
BAZ1A	6.97951e-34	-0.354833	0.152	0.382	2.09267e-29
AIG1	8.78843e-34	0.363042	0.752	0.534	2.63503e-29
UBE2B	9.7844e-34	0.263801	0.325	0.13	2.93366e-29
PIAS1	1.21595e-33	0.312833	0.443	0.224	3.6458e-29
DTNA	1.2546e-33	0.581747	0.661	0.481	3.76166e-29
C7orf50	1.47695e-33	-0.713793	0.108	0.316	4.42833e-29
ADTRP	1.48059e-33	-0.301114	0.029	0.212	4.43924e-29
MT-ND1	1.54773e-33	-0.265674	0.007	0.171	4.64056e-29
HIVEP1	1.59703e-33	0.577662	0.7	0.544	4.78839e-29
ZNRF1	1.9377e-33	0.271038	0.277	0.099	5.8098e-29
NR6A1	1.9518e-33	0.418927	0.507	0.292	5.85209e-29
FYB1	2.12489e-33	-0.255208	0.004	0.164	6.37107e-29
PZP	2.23266e-33	-0.272729	0.011	0.178	6.69418e-29
SLC22A9	2.50247e-33	0.355525	0.307	0.123	7.50317e-29
DCAF6	2.67091e-33	0.360619	0.537	0.321	8.00818e-29
RAPGEF2	2.88118e-33	0.365046	0.439	0.226	8.63864e-29
UBE2K	3.48014e-33	0.323737	0.558	0.33	1.04345e-28
SOCS3	6.00206e-33	-0.283199	0.007	0.169	1.7996e-28
MEGF9	6.48549e-33	0.382635	0.506	0.286	1.94454e-28
C1R	6.65664e-33	-0.418663	0.271	0.493	1.99586e-28
AP000919.2	6.79297e-33	0.187244	0.148	0.027	2.03674e-28
AC018467.1	7.16238e-33	-0.3316	0.07	0.274	2.1475e-28
KLHDC4	7.48036e-33	-0.311394	0.075	0.276	2.24284e-28
PRRC2C	8.57561e-33	-0.413716	0.392	0.594	2.57123e-28
LMBR1	8.78461e-33	0.292633	0.422	0.207	2.63389e-28
ATP9A	8.85961e-33	0.34697	0.547	0.322	2.65638e-28
APBB1IP	9.15045e-33	-0.356384	0.211	0.445	2.74358e-28
ADD3	9.77435e-33	0.29135	0.346	0.147	2.93064e-28
PLG	1.04474e-32	0.283979	0.86	0.606	3.13245e-28
ITPR1	1.06464e-32	-0.36524	0.118	0.333	3.19211e-28
BAALC	1.09943e-32	-0.243718	0.005	0.163	3.29642e-28
DENND1B	1.17044e-32	0.295193	0.39	0.182	3.50932e-28
KAZN	1.29338e-32	-0.258902	0.007	0.168	3.87794e-28
TTC8	1.70236e-32	0.183575	0.169	0.037	5.10418e-28
PKP2	1.80711e-32	0.296282	0.37	0.166	5.41825e-28
GYG2	2.10861e-32	0.20019	0.21	0.059	6.32226e-28
RALGDS	2.25809e-32	-0.336469	0.095	0.304	6.77045e-28
MTCH2	2.334e-32	0.226257	0.271	0.095	6.99804e-28
PLEKHA5	2.39694e-32	0.348094	0.633	0.401	7.18675e-28
SOS1	2.4138e-32	0.288822	0.37	0.166	7.23731e-28
FOXN2	2.68598e-32	0.273716	0.271	0.098	8.05337e-28
CYP2A7	2.82621e-32	0.7037	0.27	0.107	8.47381e-28
TMCO3	2.99739e-32	0.253943	0.305	0.119	8.98706e-28
SLC66A2	3.45503e-32	0.295731	0.433	0.216	1.03592e-27
RORA-AS1	3.56687e-32	0.192369	0.184	0.045	1.06946e-27
ZNF782	4.03931e-32	0.229644	0.246	0.081	1.21111e-27
AC007952.4	4.38898e-32	-0.241152	0.005	0.16	1.31595e-27
CYP3A4	5.54475e-32	1.1176	0.576	0.448	1.66248e-27
RASGEF1B	7.42465e-32	-0.381807	0.24	0.467	2.22613e-27
GNL3	8.41236e-32	-0.31035	0.075	0.272	2.52228e-27
GCNT1	8.61516e-32	-0.264561	0.03	0.205	2.58308e-27
CRY2	1.01413e-31	0.238909	0.294	0.113	3.04067e-27
MRTFB	1.05794e-31	0.316442	0.396	0.193	3.17202e-27
SREK1	1.1615e-31	-0.348405	0.204	0.428	3.48252e-27
SUPT3H	1.21193e-31	0.321918	0.337	0.149	3.63374e-27
BCAS3	1.35367e-31	0.400637	0.607	0.418	4.05871e-27
TGFB3	1.40476e-31	-0.242127	0.011	0.17	4.2119e-27
GREM2	1.49784e-31	-0.331558	0.054	0.242	4.49096e-27
HNF4A-AS1	1.50411e-31	0.326353	0.31	0.126	4.50977e-27
EPHA6	1.77722e-31	-0.228033	0.007	0.162	5.32863e-27
H19	1.83381e-31	-0.225446	0.006	0.16	5.4983e-27
CAMK1D	1.99053e-31	-0.326217	0.196	0.442	5.96821e-27
EFCAB13	2.15875e-31	0.192351	0.193	0.051	6.47259e-27
TLK1	2.18446e-31	0.289722	0.48	0.26	6.54966e-27
FGF14	2.42595e-31	0.260051	0.453	0.791	7.27373e-27
SRSF11	2.80575e-31	-0.482171	0.504	0.653	8.41247e-27
LIPC	2.93488e-31	0.494126	0.67	0.484	8.79964e-27
FAM160A1	3.2033e-31	0.280703	0.24	0.08	9.60446e-27
NRXN1	3.35027e-31	-0.220886	0.004	0.154	1.00451e-26
GPHN	3.40561e-31	0.554283	0.941	0.906	1.0211e-26
COQ8A	3.60212e-31	-0.335634	0.124	0.334	1.08002e-26
ATP2B2	3.69008e-31	-0.452985	0.288	0.49	1.1064e-26
CDH13	4.49155e-31	-0.240604	0.011	0.168	1.3467e-26
GCLM	4.70982e-31	0.253784	0.278	0.105	1.41215e-26
DENND1A	4.72424e-31	0.330135	0.545	0.325	1.41647e-26
DNAJC12	6.09253e-31	0.203142	0.19	0.051	1.82672e-26
AL078604.4	6.91927e-31	-0.319593	0.071	0.265	2.0746e-26
PHLPP1	7.28976e-31	0.332759	0.59	0.357	2.18569e-26
JUND	8.38214e-31	-0.488574	0.127	0.324	2.51322e-26
CHST11	9.40673e-31	-0.253098	0.018	0.18	2.82042e-26
RPS6KA3	9.93371e-31	0.356882	0.602	0.401	2.97843e-26
NBPF20	1.03013e-30	-0.268872	0.036	0.21	3.08865e-26
HELZ	1.03838e-30	0.294111	0.629	0.394	3.11336e-26
GRID2	1.53133e-30	-0.236815	0.01	0.163	4.59138e-26
KATNAL2	1.57162e-30	0.293362	0.369	0.171	4.7122e-26
CDS2	1.64107e-30	0.258141	0.278	0.106	4.92042e-26
SPATA6L	2.12793e-30	-0.365425	0.306	0.541	6.38016e-26
PTGR1	2.14035e-30	0.542454	0.539	0.339	6.4174e-26
TCF12	2.1475e-30	0.284615	0.923	0.74	6.43884e-26
PRH1	2.23328e-30	0.238754	0.251	0.088	6.69606e-26
JUN	2.28916e-30	-1.23615	0.194	0.389	6.86358e-26
SFXN5	2.31144e-30	0.302279	0.619	0.385	6.9304e-26
KCNK1	2.40649e-30	-0.412722	0.227	0.45	7.21539e-26
PLXDC2	2.47233e-30	-0.24542	0.023	0.187	7.41278e-26
AL157944.1	2.70199e-30	-0.2323	0.013	0.169	8.10137e-26
STXBP4	3.26228e-30	0.240585	0.214	0.067	9.78129e-26
RND3	3.44009e-30	-0.385529	0.16	0.374	1.03144e-25
NT5DC1	4.36413e-30	0.282844	0.306	0.128	1.3085e-25
MYH10	4.37148e-30	0.288736	0.352	0.161	1.3107e-25
ELP4	4.66497e-30	0.269957	0.346	0.155	1.3987e-25
PTPRD	5.01466e-30	-0.257775	0.027	0.192	1.50354e-25
DMGDH	5.05523e-30	0.344419	0.464	0.257	1.51571e-25
LPCAT3	5.93014e-30	0.31561	0.477	0.263	1.77803e-25
ABLIM3	6.40845e-30	0.316048	0.969	0.903	1.92145e-25
LCOR	6.65039e-30	0.323455	0.587	0.369	1.99399e-25
IER2	6.79015e-30	-0.401561	0.083	0.271	2.03589e-25
HSPA4L	6.90233e-30	-0.376365	0.028	0.191	2.06952e-25
BOD1L1	7.68072e-30	-0.331366	0.169	0.382	2.30291e-25
CDON	7.8011e-30	0.215856	0.193	0.054	2.339e-25
NCOA7	9.99795e-30	-0.325463	0.128	0.334	2.99769e-25
MFSD2A	1.05138e-29	-0.250751	0.005	0.15	3.15236e-25
PIM1	1.16029e-29	-0.243222	0.018	0.175	3.47889e-25
MAP3K5	1.25489e-29	-0.221128	0.008	0.156	3.76254e-25
EXOC4	1.55843e-29	0.315718	0.651	0.442	4.67265e-25
PARP1	2.05446e-29	-0.286051	0.064	0.246	6.15989e-25
MASP1	2.31174e-29	0.317694	0.569	0.346	6.93129e-25
RMRP	2.44903e-29	-0.224798	0.007	0.153	7.34293e-25
AC116362.1	2.94198e-29	0.380895	0.348	0.166	8.82095e-25
LSG1	3.06663e-29	-0.286356	0.083	0.273	9.19467e-25
ARHGAP15	3.22139e-29	-0.22716	0.02	0.177	9.65869e-25
LRRC4C	3.23943e-29	-0.221555	0.007	0.152	9.71278e-25
TM4SF4	4.3357e-29	0.509418	0.533	0.349	1.29997e-24
NAPEPLD	4.50005e-29	0.194437	0.206	0.062	1.34925e-24
ZBTB20-AS5	4.82838e-29	0.147084	0.127	0.022	1.44769e-24
ELF2	5.0981e-29	0.349423	0.636	0.435	1.52856e-24
AC034268.2	5.46649e-29	-0.218757	0.01	0.156	1.63902e-24
RASSF8	5.60476e-29	0.228103	0.211	0.067	1.68047e-24
INHBA	6.97183e-29	-0.2307	0.019	0.175	2.09036e-24
ROBO2	7.44852e-29	-0.261369	0.042	0.214	2.23329e-24
REV3L	7.68378e-29	0.322055	0.587	0.379	2.30383e-24
CHRNA4	8.93214e-29	-0.260955	0.041	0.209	2.67812e-24
OTULIN	9.50502e-29	0.258752	0.37	0.177	2.84989e-24
DSCAM	9.56476e-29	-0.220906	0.007	0.15	2.8678e-24
FAM20A	9.72876e-29	-0.388243	0.31	0.532	2.91698e-24
GSK3B	1.12032e-28	0.295325	0.528	0.314	3.35905e-24
SLC25A37	1.21135e-28	-0.273197	0.076	0.26	3.63198e-24
CACNA1A	1.21686e-28	-0.223293	0.01	0.154	3.64851e-24
PKN2-AS1	1.28727e-28	1.00462	0.32	0.159	3.85961e-24
UBASH3B	1.30355e-28	-0.215547	0.008	0.152	3.90843e-24
ACTN4	1.36407e-28	-0.369242	0.261	0.476	4.08988e-24
PON2	1.51299e-28	0.271715	0.472	0.263	4.53641e-24
PGGHG	1.55529e-28	-0.236174	0.01	0.154	4.66323e-24
ADK	1.61089e-28	0.316606	0.893	0.766	4.82994e-24
PCDH15	1.76132e-28	-0.216316	0.004	0.142	5.28097e-24
DDX3Y	2.04713e-28	-0.195787	0	0.134	6.13791e-24
HMGB1	3.11852e-28	-0.635847	0.212	0.416	9.35026e-24
DPYD-AS1	3.18391e-28	0.183653	0.184	0.052	9.54632e-24
GPBP1L1	3.62422e-28	0.259348	0.442	0.235	1.08665e-23
EXPH5	3.68682e-28	-0.277336	0.045	0.211	1.10542e-23
KIF13B	3.78077e-28	0.297315	0.569	0.354	1.13359e-23
RPL13	3.87868e-28	-0.232398	0.033	0.193	1.16294e-23
SERPINB1	4.04356e-28	-0.250335	0.028	0.185	1.21238e-23
SAFB2	4.4368e-28	-0.305937	0.134	0.332	1.33029e-23
ICA1	5.74319e-28	0.162531	0.136	0.027	1.72198e-23
ENPP2	6.06705e-28	0.316205	0.248	0.095	1.81908e-23
TTC17	7.39931e-28	0.279866	0.546	0.334	2.21854e-23
AL589693.1	8.07679e-28	-0.209999	0.005	0.141	2.42166e-23
DYRK1A	8.47722e-28	0.30373	0.588	0.384	2.54173e-23
FPGS	8.68449e-28	-0.259606	0.058	0.23	2.60387e-23
USP47	8.79873e-28	0.286699	0.623	0.413	2.63812e-23
VTI1A	9.02608e-28	0.284036	0.465	0.262	2.70629e-23
KIAA1522	9.19123e-28	0.185137	0.199	0.061	2.75581e-23
PDCD6	9.21207e-28	-0.307558	0.101	0.289	2.76205e-23
GBE1	1.19556e-27	0.430297	0.701	0.533	3.58465e-23
RAB3IP	1.24747e-27	0.188729	0.22	0.073	3.74028e-23
DAPK2	1.25591e-27	-0.311108	0.096	0.286	3.7656e-23
THBS1	1.35008e-27	-0.291976	0.049	0.223	4.04795e-23
TCF7L2	1.54936e-27	-0.384843	0.56	0.746	4.64545e-23
MTHFD1L	1.58766e-27	-0.303228	0.111	0.302	4.76028e-23
CATSPERB	1.61071e-27	-0.217427	0.006	0.142	4.8294e-23
PTPRJ	1.72928e-27	0.363692	0.514	0.319	5.18489e-23
PRPF38B	1.73602e-27	-0.313771	0.14	0.337	5.20511e-23
TENM2	1.83557e-27	-0.358361	0.227	0.452	5.50359e-23
ATP1B1	2.02056e-27	0.234362	0.254	0.097	6.05825e-23
TMPO	2.34807e-27	0.208985	0.23	0.081	7.04021e-23
DCDC2	2.56016e-27	0.267892	0.247	0.094	7.67612e-23
CAMKMT	2.76371e-27	0.331013	0.414	0.226	8.28643e-23
ARNTL	2.86322e-27	0.233024	0.335	0.152	8.58479e-23
PPP4R2	3.02211e-27	0.254571	0.371	0.181	9.0612e-23
LONRF2	3.10447e-27	-0.226731	0.027	0.179	9.30812e-23
SLC25A16	3.5079e-27	0.272327	0.436	0.236	1.05177e-22
UBB	3.95981e-27	-0.33327	0.016	0.158	1.18727e-22
AL391095.2	4.66812e-27	-0.323407	0.128	0.32	1.39964e-22
RBMS3	5.39524e-27	-0.247047	0.042	0.205	1.61765e-22
IGF2R	5.40469e-27	0.30311	0.595	0.387	1.62049e-22
IYD	5.56856e-27	0.19543	0.119	0.021	1.66962e-22
TBL1XR1	6.04678e-27	0.328907	0.622	0.429	1.81301e-22
HACD2	6.53331e-27	0.209369	0.248	0.093	1.95888e-22
ARNTL2	7.03042e-27	-0.4358	0.199	0.397	2.10793e-22
KPNA1	7.69765e-27	0.258616	0.533	0.318	2.30799e-22
CNTN5	8.11551e-27	-0.205644	0.006	0.139	2.43327e-22
NCOA2	9.45889e-27	0.278962	0.799	0.612	2.83606e-22
SLC25A15	9.66117e-27	0.220257	0.246	0.092	2.89671e-22
FBXL17	1.14588e-26	0.334159	0.567	0.373	3.43568e-22
SLC16A12	1.21841e-26	0.237092	0.12	0.022	3.65317e-22
ST6GAL1	1.377e-26	-0.376688	0.334	0.538	4.12865e-22
CYFIP1	1.45419e-26	-0.314203	0.173	0.371	4.36009e-22
NRXN3	1.55745e-26	-0.214858	0.01	0.145	4.6697e-22
PLCB1	1.84165e-26	0.418151	0.551	0.381	5.52182e-22
ZNF644	2.02977e-26	0.298504	0.588	0.392	6.08587e-22
CDH4	2.43971e-26	-0.194284	0.008	0.142	7.31498e-22
MAPK4	2.47644e-26	-0.235937	0.01	0.144	7.42511e-22
HSD11B1	3.0483e-26	-0.214163	0.006	0.136	9.13971e-22
PTBP3	3.13512e-26	0.233365	0.305	0.135	9.40003e-22
XDH	3.36006e-26	0.413554	0.499	0.302	1.00745e-21
NOP14	3.42266e-26	-0.22252	0.034	0.186	1.02622e-21
SLCO1B1	3.62309e-26	0.367516	0.643	0.441	1.08631e-21
SUSD4	3.70095e-26	0.167906	0.139	0.031	1.10965e-21
AL033523.1	3.96555e-26	-0.356974	0.073	0.243	1.18899e-21
CDK14	3.99868e-26	0.346505	0.712	0.539	1.19892e-21
PEX14	4.15633e-26	0.229514	0.348	0.166	1.24619e-21
WDFY2	4.16821e-26	0.296061	0.453	0.26	1.24975e-21
TMEM266	4.39701e-26	-0.219086	0.025	0.171	1.31836e-21
TDO2	4.65701e-26	0.290308	0.404	0.212	1.39631e-21
CLPTM1L	5.09078e-26	-0.320864	0.125	0.311	1.52637e-21
PPP1R12B	5.42329e-26	0.265137	0.405	0.217	1.62606e-21
FAM13C	5.43178e-26	0.150395	0.127	0.025	1.62861e-21
PRKY	5.51152e-26	-0.183753	0	0.123	1.65252e-21
SFMBT1	5.8542e-26	0.265185	0.433	0.236	1.75527e-21
PARP4	6.37246e-26	0.267446	0.54	0.329	1.91065e-21
KLF13	6.43664e-26	0.159955	0.159	0.042	1.9299e-21
PIK3R1	7.63647e-26	0.315996	0.38	0.199	2.28964e-21
LSAMP	7.75806e-26	-0.204408	0.01	0.142	2.3261e-21
MAPK8	1.06656e-25	0.282324	0.501	0.301	3.19788e-21
MSMO1	1.11157e-25	0.421321	0.32	0.156	3.33282e-21
SNAP29	1.15539e-25	0.210102	0.241	0.092	3.46421e-21
RAB3B	1.20055e-25	0.417811	0.343	0.172	3.5996e-21
AC012613.1	1.4869e-25	0.13491	0.124	0.025	4.45818e-21
RHOU	1.66588e-25	0.224051	0.254	0.101	4.99479e-21
PTBP2	1.71584e-25	0.247362	0.333	0.159	5.14461e-21
ZYG11B	1.88227e-25	0.222818	0.278	0.118	5.6436e-21
PPP6R2	1.8931e-25	0.257023	0.625	0.401	5.67607e-21
NCOA1	1.89673e-25	0.299723	0.601	0.402	5.68697e-21
ITFG1	2.0827e-25	0.269964	0.564	0.358	6.24455e-21
AL160313.1	2.15303e-25	-0.312632	0.063	0.227	6.45543e-21
SCARB2	2.28879e-25	0.262471	0.337	0.164	6.86249e-21
SMAD2	2.33419e-25	0.219047	0.301	0.134	6.99861e-21
FBXO11	2.44567e-25	0.273327	0.488	0.29	7.33284e-21
FOXK2	2.71094e-25	0.273959	0.571	0.369	8.12821e-21
AL589740.1	2.75615e-25	-0.18579	0.004	0.127	8.26376e-21
DLGAP1	2.77313e-25	-0.200313	0.012	0.144	8.31467e-21
EPB41L2	2.9293e-25	-0.268998	0.1	0.28	8.78291e-21
PLIN4	3.02568e-25	-0.276851	0.075	0.243	9.07191e-21
AC099489.1	3.03349e-25	-0.198497	0.01	0.139	9.09531e-21
SOD2	3.13525e-25	-0.260007	0.316	0.54	9.40041e-21
LINC01876	3.50062e-25	0.317972	0.222	0.085	1.04959e-20
LINC01428	3.77986e-25	0.250932	0.316	0.144	1.13331e-20
CYP3A5	4.09689e-25	-0.588787	0.863	0.908	1.22837e-20
CALN1	4.35779e-25	-0.209289	0.013	0.145	1.3066e-20
AC244131.2	4.62742e-25	0.223966	0.301	0.134	1.38744e-20
TRIM15	5.4882e-25	-0.23138	0.027	0.168	1.64553e-20
ANKS1B	5.59603e-25	-0.183472	0.013	0.145	1.67786e-20
DPP6	5.88025e-25	-0.190313	0.008	0.135	1.76308e-20
GRHL1	5.94957e-25	0.262135	0.308	0.144	1.78386e-20
CNTNAP3B	6.35425e-25	-0.189783	0.012	0.142	1.90519e-20
ATP2B1	6.86233e-25	0.278246	0.381	0.202	2.05753e-20
AC012404.1	6.90785e-25	0.120581	0.107	0.018	2.07118e-20
SEC24B	7.28052e-25	0.273914	0.529	0.325	2.18292e-20
PDCD11	8.12269e-25	-0.259476	0.087	0.257	2.43543e-20
RAPGEF6	8.43403e-25	0.294657	0.464	0.276	2.52877e-20
HMGCS2	1.02582e-24	-0.440811	0.12	0.295	3.0757e-20
AC011287.1	1.13856e-24	-0.240504	0.019	0.154	3.41374e-20
PIEZO1	1.16549e-24	-0.201329	0.027	0.167	3.49449e-20
ALPL	1.2238e-24	-0.178266	0.002	0.122	3.66933e-20
DHODH	1.24493e-24	-0.414612	0.213	0.399	3.73268e-20
NOL8	1.27691e-24	-0.229796	0.057	0.215	3.82857e-20
TIPARP	1.46933e-24	0.349333	0.287	0.131	4.40549e-20
SBNO2	1.56576e-24	-0.222996	0.051	0.205	4.6946e-20
MARCH6	1.60687e-24	0.23534	0.402	0.215	4.81787e-20
C11orf96	1.64734e-24	-0.186456	0.006	0.128	4.93922e-20
SLC7A1	1.72045e-24	0.233767	0.333	0.16	5.15842e-20
CMC2	1.83606e-24	0.203908	0.243	0.097	5.50506e-20
ARAP2	1.86847e-24	-0.381905	0.401	0.577	5.60224e-20
LINC01554	2.04291e-24	-0.218281	0.029	0.17	6.12524e-20
FOSL2	2.24645e-24	-0.250566	0.071	0.234	6.73554e-20
LITAF	2.55358e-24	-0.238836	0.075	0.242	7.6564e-20
CPNE8	2.72501e-24	-0.375928	0.47	0.646	8.17041e-20
ATF5	2.87919e-24	0.313421	0.365	0.194	8.63267e-20
SMYD3	2.94944e-24	0.361078	0.466	0.293	8.84332e-20
MTM1	3.15977e-24	0.210102	0.282	0.123	9.47395e-20
ATXN2	3.35844e-24	0.260152	0.6	0.393	1.00696e-19
SIPA1L2	3.46097e-24	-0.4959	0.493	0.7	1.0377e-19
SULT1C2	3.69563e-24	0.18009	0.18	0.057	1.10806e-19
GTF2IRD1	3.74262e-24	0.319231	0.378	0.207	1.12215e-19
GTPBP4	3.85319e-24	-0.238026	0.07	0.232	1.1553e-19
LINC01340	4.15536e-24	0.141771	0.108	0.02	1.2459e-19
ZFAND5	4.23452e-24	0.333146	0.455	0.279	1.26963e-19
SRRM2	5.19016e-24	-0.366007	0.565	0.7	1.55616e-19
SLMAP	5.50215e-24	0.247955	0.523	0.319	1.64971e-19
ANO5	5.55859e-24	-0.178053	0.007	0.128	1.66663e-19
GRHPR	5.99148e-24	0.160857	0.165	0.049	1.79643e-19
SGK2	6.16545e-24	0.249349	0.56	0.351	1.84859e-19
KHDRBS3	6.901e-24	0.312839	0.383	0.21	2.06913e-19
AC002070.1	7.06324e-24	-0.181834	0.011	0.135	2.11777e-19
NABP1	7.26832e-24	-0.189126	0.018	0.149	2.17926e-19
KCNIP4	7.66404e-24	-0.174901	0.002	0.118	2.29791e-19
NRDC	7.73871e-24	0.25123	0.529	0.329	2.3203e-19
EIF4A1	8.02113e-24	-0.262917	0.117	0.292	2.40498e-19
TMEM41B	8.65494e-24	0.22501	0.389	0.204	2.59501e-19
CLCN5	9.55186e-24	0.182238	0.18	0.058	2.86394e-19
CHCHD3	9.62688e-24	0.25291	0.457	0.267	2.88643e-19
AGBL1	1.09056e-23	-0.17432	0.008	0.129	3.26983e-19
KCNQ1OT1	1.30685e-23	0.257658	0.273	0.121	3.91832e-19
TANC1	1.35497e-23	-0.313593	0.133	0.308	4.06262e-19
USP25	1.36357e-23	0.240008	0.472	0.277	4.08839e-19
NHSL1	1.46427e-23	-0.351673	0.243	0.44	4.39032e-19
HPS5	1.49419e-23	-0.261819	0.116	0.291	4.48003e-19
RASD1	1.57042e-23	-0.178053	0.007	0.126	4.7086e-19
ADRA1A	1.90423e-23	0.409769	0.69	0.548	5.70944e-19
MT-ND6	1.91722e-23	-0.177489	0.005	0.121	5.74839e-19
ICAM1	2.12751e-23	-0.247881	0.073	0.237	6.37893e-19
ASIC2	2.25725e-23	-0.181786	0.006	0.123	6.76792e-19
MIR4435-2HG	2.63064e-23	-0.187391	0.007	0.125	7.88745e-19
HSD17B11	2.63815e-23	0.207874	0.249	0.104	7.90998e-19
DOP1A	2.84347e-23	0.224901	0.341	0.171	8.52558e-19
AL117336.2	2.86632e-23	0.132056	0.125	0.029	8.59408e-19
EVI5	2.92695e-23	0.263847	0.43	0.247	8.77587e-19
NR1I2	3.28094e-23	0.169964	0.187	0.063	9.83726e-19
KLHL2	3.28805e-23	0.277669	0.502	0.312	9.85857e-19
LINC01091	3.3483e-23	0.268215	0.164	0.051	1.00392e-18
PLCL2	3.51271e-23	-0.168655	0.007	0.125	1.05322e-18
EML3	3.56347e-23	-0.183435	0.013	0.136	1.06844e-18
LINC00513	3.69397e-23	0.261191	0.329	0.164	1.10756e-18
ACADSB	3.71648e-23	0.186621	0.211	0.078	1.11431e-18
AC092490.2	4.01131e-23	-0.17365	0.008	0.127	1.20271e-18
CHPT1	4.03145e-23	0.199211	0.218	0.084	1.20875e-18
C3orf67	4.5973e-23	0.160189	0.16	0.048	1.37841e-18
PER1	4.94148e-23	0.168368	0.171	0.054	1.4816e-18
RBM47	5.25653e-23	-0.39182	0.584	0.727	1.57607e-18
C9	5.71838e-23	-0.123287	0.371	0.631	1.71454e-18
ENPEP	5.96343e-23	-0.228582	0.048	0.194	1.78802e-18
LINC02027	6.43164e-23	0.277599	0.429	0.244	1.9284e-18
ABCA6	6.88733e-23	0.251992	0.6	0.386	2.06503e-18
MAN1A1	7.1996e-23	0.367665	0.784	0.661	2.15866e-18
DAB1	7.23907e-23	0.328303	0.304	0.151	2.17049e-18
HS3ST3B1	7.30385e-23	-0.292505	0.154	0.337	2.18991e-18
WWTR1	7.42062e-23	-0.201417	0.029	0.163	2.22492e-18
JUNB	8.07754e-23	-0.207166	0.017	0.141	2.42189e-18
EEF2	8.26384e-23	-0.188745	0.03	0.165	2.47775e-18
LINC02055	8.39489e-23	-0.174417	0.006	0.121	2.51704e-18
TNFAIP8	9.0135e-23	-0.27346	0.069	0.225	2.70252e-18
LINC01290	9.58749e-23	0.116541	0.1	0.017	2.87462e-18
FBXW7	9.79094e-23	0.281773	0.549	0.364	2.93562e-18
ROCK2	1.00972e-22	0.272041	0.516	0.332	3.02744e-18
LOXL4	1.04502e-22	-0.404568	0.031	0.165	3.13327e-18
FAM171A1	1.10269e-22	-0.17556	0.011	0.129	3.30618e-18
GRM7	1.19484e-22	-0.168739	0.005	0.117	3.58249e-18
PPP1R9A	1.3086e-22	0.256327	0.284	0.133	3.92357e-18
CPQ	1.32478e-22	0.284245	0.401	0.227	3.97209e-18
LRG1	1.45459e-22	-0.243801	0.046	0.188	4.3613e-18
MIR193BHG	1.46215e-22	0.216957	0.225	0.09	4.38396e-18
AL136114.1	1.53359e-22	-0.178019	0.016	0.138	4.59816e-18
GNAO1	1.56439e-22	-0.185151	0.011	0.129	4.69051e-18
CTNNA2	1.65155e-22	-0.174033	0.007	0.122	4.95185e-18
CDH18	1.65645e-22	-0.165736	0.004	0.114	4.96654e-18
PPP6R3	1.69065e-22	0.2226	0.654	0.45	5.06907e-18
GRTP1	1.95085e-22	0.201312	0.289	0.133	5.84922e-18
TEX11	1.9692e-22	-0.176691	0.016	0.137	5.90426e-18
NR4A2	2.1012e-22	-0.203176	0.004	0.114	6.30001e-18
MEAF6	2.1549e-22	0.200097	0.283	0.129	6.46104e-18
RWDD3	2.33623e-22	0.138367	0.128	0.031	7.00471e-18
AL731769.2	2.63843e-22	-0.269295	0.011	0.127	7.91082e-18
SLC17A4	2.68641e-22	0.175115	0.188	0.066	8.05465e-18
RB1CC1	2.76816e-22	0.317805	0.647	0.484	8.29978e-18
LINC00486	3.02479e-22	-0.201284	0.042	0.181	9.06924e-18
AL359915.1	3.1642e-22	0.223363	0.233	0.096	9.48723e-18
CASC15	3.19162e-22	-0.192804	0.017	0.138	9.56945e-18
LIMCH1	3.24381e-22	-0.181333	0.016	0.136	9.72591e-18
ARID2	3.5997e-22	0.236257	0.363	0.194	1.0793e-17
LRBA	3.72207e-22	0.245248	0.751	0.558	1.11599e-17
IGFBP4	4.06865e-22	0.288103	0.381	0.209	1.2199e-17
FRMD6	4.1005e-22	-0.329897	0.128	0.295	1.22945e-17
CFHR3	4.2941e-22	-0.286502	0.231	0.42	1.2875e-17
C11orf54	4.55456e-22	0.192909	0.223	0.089	1.36559e-17
PTPRM	4.5933e-22	0.311936	0.614	0.443	1.37721e-17
CES1	4.88034e-22	-0.181383	0.022	0.146	1.46327e-17
EEF1A1	4.9572e-22	-0.201284	0.042	0.18	1.48632e-17
MYO5B	5.47236e-22	0.223791	0.371	0.199	1.64078e-17
WNT11	6.1997e-22	0.143044	0.127	0.031	1.85886e-17
SLC1A2	6.87706e-22	0.344932	0.278	0.132	2.06195e-17
BORCS5	7.14209e-22	0.199805	0.224	0.09	2.14141e-17
GALNTL6	7.24501e-22	-0.171437	0.005	0.114	2.17227e-17
MYC	7.60766e-22	-0.188739	0.023	0.148	2.281e-17
NFAT5	7.83171e-22	0.254296	0.655	0.462	2.34818e-17
AL138720.1	8.19057e-22	-0.16272	0.002	0.108	2.45578e-17
ARHGAP35	8.31995e-22	0.247146	0.639	0.438	2.49457e-17
POGZ	8.33342e-22	0.235809	0.447	0.263	2.49861e-17
AADAC	9.07886e-22	0.342216	0.252	0.113	2.72211e-17
ACSM3	9.40264e-22	-0.194065	0.025	0.152	2.81919e-17
HNF4G	9.89759e-22	0.244582	0.417	0.236	2.9676e-17
AL591368.1	1.1316e-21	-0.183546	0.028	0.156	3.39288e-17
AL035681.1	1.13438e-21	-0.240016	0.01	0.122	3.40121e-17
PPP1R15A	1.17677e-21	-0.249171	0.027	0.152	3.52832e-17
EVA1C	1.21504e-21	0.172658	0.157	0.049	3.64305e-17
AFG1L	1.33703e-21	0.202187	0.26	0.116	4.00881e-17
CCDC91	1.55926e-21	0.270367	0.594	0.407	4.67514e-17
TOX2	1.65189e-21	-0.165804	0.012	0.126	4.95286e-17
CTDSPL	1.6765e-21	0.230969	0.323	0.163	5.02665e-17
MDN1	1.68855e-21	-0.299141	0.299	0.474	5.06278e-17
TMEM132D	1.94281e-21	-0.167736	0.014	0.131	5.82513e-17
EPHX1	1.96629e-21	-0.215139	0.033	0.162	5.89551e-17
LDB2	2.17811e-21	-0.203905	0.039	0.172	6.53063e-17
RFTN1	2.20735e-21	-0.16258	0.007	0.116	6.6183e-17
MST1	2.2416e-21	-0.351761	0.348	0.507	6.721e-17
GALNT17	2.34568e-21	-0.156961	0.001	0.104	7.03306e-17
MGAT4C	2.88942e-21	-0.158516	0.007	0.116	8.66335e-17
AGT	2.89673e-21	0.292309	0.328	0.17	8.68526e-17
ABCA5	2.95221e-21	0.221422	0.394	0.219	8.85162e-17
CCND3	3.05007e-21	-0.30746	0.23	0.414	9.14503e-17
MAP3K14	3.07585e-21	0.288964	0.427	0.257	9.22234e-17
PEAK1	3.14185e-21	0.263393	0.395	0.226	9.4202e-17
MKLN1	3.21262e-21	0.23861	0.594	0.402	9.6324e-17
CLIP4	3.48184e-21	-0.172986	0.017	0.134	1.04396e-16
WDR43	3.57549e-21	-0.279455	0.178	0.349	1.07204e-16
MAST4	3.7279e-21	-0.280588	0.137	0.303	1.11774e-16
KNG1	3.7431e-21	-0.343164	0.19	0.358	1.12229e-16
SLC9A3R1	3.78317e-21	-0.168781	0.013	0.127	1.13431e-16
ARHGAP12	4.047e-21	0.253334	0.451	0.276	1.21341e-16
AC097376.3	4.37382e-21	0.231203	0.255	0.116	1.3114e-16
SLC27A2	4.71887e-21	0.354595	0.422	0.255	1.41486e-16
AC060765.2	5.36064e-21	-0.152763	0.006	0.112	1.60728e-16
ABCA8	5.73563e-21	-0.359038	0.271	0.44	1.71971e-16
SULT2A1	5.8688e-21	0.515919	0.557	0.395	1.75964e-16
CNTN4	6.20794e-21	-0.166988	0.013	0.126	1.86133e-16
ACSL3	6.78704e-21	-0.404275	0.408	0.579	2.03496e-16
TLE3	6.7898e-21	-0.18172	0.013	0.126	2.03579e-16
LIN7A	6.94417e-21	0.286054	0.323	0.171	2.08207e-16
SEMA3E	7.27555e-21	-0.153396	0.008	0.116	2.18143e-16
NCOA3	7.37538e-21	0.248554	0.347	0.188	2.21136e-16
RNF125	7.48018e-21	0.22109	0.243	0.107	2.24278e-16
LASP1	7.81463e-21	0.237555	0.351	0.188	2.34306e-16
LMBRD1	7.88286e-21	0.202943	0.319	0.162	2.36352e-16
IFT88	8.52188e-21	0.246676	0.427	0.255	2.55512e-16
CPT1A	8.61934e-21	-0.365434	0.184	0.349	2.58434e-16
CNTLN	8.95034e-21	0.291246	0.504	0.337	2.68358e-16
DLG2	9.50105e-21	-0.283031	0.345	0.558	2.8487e-16
LINC01226	1.0226e-20	0.190161	0.169	0.058	3.06607e-16
TPM4	1.12355e-20	-0.177149	0.019	0.136	3.36873e-16
DCUN1D4	1.1625e-20	0.22958	0.36	0.197	3.48553e-16
CAPN15	1.18617e-20	-0.220292	0.049	0.184	3.55648e-16
FARP1	1.19391e-20	-0.34938	0.584	0.702	3.5797e-16
HMGCS1	1.20933e-20	0.549117	0.272	0.136	3.62595e-16
RNFT2	1.22e-20	-0.161029	0.013	0.125	3.65794e-16
HCK	1.25714e-20	-0.146972	0.005	0.108	3.76928e-16
AD000090.1	1.32989e-20	-0.147332	0.004	0.105	3.9874e-16
PRKG1	1.49536e-20	-0.178366	0.02	0.137	4.48353e-16
PTMA	1.56366e-20	-0.213107	0.071	0.216	4.68832e-16
SPECC1L	1.57936e-20	0.238133	0.458	0.278	4.73539e-16
SLC39A11	1.68684e-20	0.291878	0.499	0.33	5.05765e-16
BAZ1B	1.69465e-20	-0.303309	0.234	0.404	5.08107e-16
CHKA	1.69879e-20	0.267122	0.448	0.28	5.09348e-16
OPCML	1.70935e-20	-0.156222	0.004	0.105	5.12514e-16
SLC19A2	1.73017e-20	0.197594	0.242	0.106	5.18756e-16
SEPTIN7	1.74192e-20	0.203007	0.311	0.156	5.22279e-16
COBLL1	1.91207e-20	0.357566	0.511	0.346	5.73297e-16
ITPR2	2.0567e-20	0.247158	0.913	0.765	6.16661e-16
PHACTR2	2.13437e-20	-0.237319	0.108	0.267	6.39947e-16
HLA-E	2.14923e-20	-0.187835	0.029	0.151	6.44404e-16
TAPT1-AS1	2.32217e-20	0.183928	0.235	0.1	6.96255e-16
ATAD3C	2.32929e-20	-0.182888	0.011	0.118	6.9839e-16
SGCZ	2.38915e-20	-0.176488	0.019	0.134	7.16338e-16
MAP3K20	2.50447e-20	0.3275	0.457	0.301	7.50915e-16
MCTP1	2.53071e-20	-0.158089	0.011	0.118	7.58782e-16
SAFB	2.55363e-20	-0.22081	0.106	0.262	7.65654e-16
RARRES2	2.8508e-20	-0.186675	0.033	0.156	8.54754e-16
RNF103	2.99323e-20	0.192208	0.214	0.088	8.97461e-16
USP32	3.16937e-20	0.233347	0.642	0.452	9.50273e-16
AL158212.5	3.19151e-20	-0.176744	0.03	0.152	9.56911e-16
MUC3A	3.3296e-20	-0.190568	0.022	0.137	9.98314e-16
PCDH9	3.48868e-20	-0.172034	0.014	0.125	1.04601e-15
DDX5	3.71406e-20	-0.272876	0.222	0.392	1.11359e-15
TCF4	3.85301e-20	-0.179849	0.025	0.144	1.15525e-15
NUMB	4.05822e-20	0.246237	0.623	0.441	1.21677e-15
TGFBR1	4.3023e-20	0.136454	0.106	0.024	1.28996e-15
HOMER2	4.30374e-20	0.267868	0.33	0.18	1.29039e-15
TC2N	4.5071e-20	-0.146972	0.005	0.105	1.35136e-15
PTPRT	4.58768e-20	-0.164685	0.014	0.124	1.37552e-15
MSN	4.60406e-20	-0.201643	0.022	0.137	1.38043e-15
DIPK1A	4.85089e-20	0.222372	0.3	0.151	1.45444e-15
GAS5	4.92123e-20	-0.169572	0.019	0.133	1.47553e-15
PDZD2	5.49504e-20	-0.164465	0.016	0.126	1.64758e-15
SASH1	5.56879e-20	-0.219659	0.076	0.22	1.66969e-15
STK19	5.8592e-20	-0.204996	0.058	0.193	1.75676e-15
CCSER1	5.91306e-20	-0.162071	0.011	0.117	1.77291e-15
EVL	6.01774e-20	-0.228093	0.084	0.232	1.8043e-15
LRIG1	6.25593e-20	-0.268129	0.104	0.254	1.87571e-15
LINC02615	6.53427e-20	0.159787	0.171	0.06	1.95917e-15
GNG7	6.64449e-20	-0.197859	0.051	0.184	1.99222e-15
TTC7A	7.46243e-20	-0.216346	0.07	0.211	2.23746e-15
ALPK2	7.72055e-20	0.252479	0.243	0.111	2.31485e-15
RXRA	7.83774e-20	-0.319979	0.322	0.488	2.34999e-15
AC010280.1	7.86327e-20	-0.159194	0.007	0.109	2.35765e-15
ZFR	7.90994e-20	0.216977	0.395	0.227	2.37164e-15
CCDC26	7.94226e-20	-0.160485	0.01	0.114	2.38133e-15
NPSR1-AS1	8.05996e-20	0.23503	0.152	0.05	2.41662e-15
HOGA1	8.82928e-20	0.158982	0.169	0.059	2.64728e-15
PPP1R10	8.8538e-20	-0.240158	0.136	0.295	2.65464e-15
SPPL3	8.85474e-20	0.245147	0.522	0.34	2.65492e-15
AGBL4	8.88433e-20	-0.150033	0.006	0.106	2.66379e-15
VNN3	9.00384e-20	-0.252992	0.186	0.366	2.69962e-15
NINL	9.21406e-20	0.179697	0.223	0.095	2.76265e-15
ZNRF3	9.70319e-20	0.316613	0.49	0.332	2.90931e-15
MT2A	1.05005e-19	0.240291	0.639	0.457	3.14836e-15
ATR	1.07148e-19	-0.355252	0.359	0.521	3.21262e-15
CAMTA1	1.08365e-19	0.242316	0.434	0.265	3.24911e-15
TENT2	1.16066e-19	0.214831	0.416	0.245	3.48001e-15
ETFB	1.21472e-19	0.180895	0.311	0.157	3.64211e-15
NFX1	1.23251e-19	0.239066	0.555	0.381	3.69543e-15
CDH12	1.23302e-19	-0.15381	0.005	0.103	3.69697e-15
SPRY4-AS1	1.28534e-19	-0.157046	0.012	0.117	3.85383e-15
PHACTR1	1.32118e-19	-0.143897	0.004	0.1	3.9613e-15
MAPK10	1.32285e-19	-0.143897	0.004	0.1	3.9663e-15
SUPT6H	1.37693e-19	-0.239682	0.142	0.303	4.12844e-15
PHKA2	1.44812e-19	-0.302376	0.445	0.595	4.34191e-15
SLC5A6	1.45118e-19	-0.161568	0.018	0.128	4.35106e-15
COP1	1.55079e-19	0.221019	0.536	0.352	4.64973e-15
CDA	1.60052e-19	-0.179468	0.027	0.143	4.79884e-15
LUC7L3	1.60266e-19	-0.299876	0.359	0.521	4.80525e-15
FOXP2	1.75281e-19	0.320753	0.496	0.337	5.25546e-15
AC012447.1	1.76727e-19	-0.164168	0.022	0.134	5.2988e-15
RYR2	1.92513e-19	-0.155382	0.011	0.114	5.77212e-15
MYOM1	1.97813e-19	-0.293527	0.427	0.64	5.93104e-15
RPS24	2.03822e-19	-0.211834	0.07	0.208	6.11119e-15
ANKH	2.16069e-19	0.362665	0.68	0.529	6.47841e-15
PARP9	2.16708e-19	0.239374	0.486	0.312	6.49755e-15
UBE2E3	2.22794e-19	0.186009	0.247	0.113	6.68003e-15
MLIP	2.23308e-19	-0.368684	0.22	0.385	6.69545e-15
DYNC1H1	2.24011e-19	-0.260579	0.153	0.311	6.71653e-15
ZCCHC2	2.45476e-19	0.278198	0.455	0.292	7.36011e-15
SH2D4A	2.53686e-19	0.212467	0.277	0.137	7.60627e-15
ABHD12	2.57964e-19	0.17748	0.201	0.081	7.73452e-15
AMOTL1	2.65033e-19	-0.209765	0.076	0.217	7.94649e-15
FGGY	2.96382e-19	-0.390894	0.53	0.651	8.88641e-15
PABPC1	3.02092e-19	-0.278519	0.206	0.367	9.05761e-15
SRRM1	3.08e-19	-0.223369	0.107	0.257	9.23475e-15
GPX3	3.09145e-19	-0.1707	0.016	0.122	9.26909e-15
CPPED1	3.19514e-19	0.216197	0.243	0.113	9.57997e-15
LGR4	3.41697e-19	0.323972	0.565	0.411	1.02451e-14
ORC2	3.52205e-19	0.184636	0.242	0.11	1.05602e-14
SQSTM1	3.58999e-19	0.356483	0.405	0.255	1.07639e-14
FMNL2	3.76719e-19	-0.201133	0.067	0.205	1.12952e-14
L3MBTL4	4.1145e-19	0.237317	0.87	0.765	1.23365e-14
SEPTIN1	4.24869e-19	-0.145868	0.011	0.113	1.27388e-14
SNTB1	4.39749e-19	0.25	0.824	0.667	1.3185e-14
FAF1	4.58882e-19	0.215213	0.888	0.72	1.37587e-14
IL1RN	4.69129e-19	-0.20901	0.027	0.141	1.40659e-14
BTG2	4.72874e-19	0.156957	0.171	0.062	1.41782e-14
STAT4	4.80202e-19	-0.176151	0.035	0.155	1.43979e-14
AC023469.1	4.93433e-19	-0.142808	0.01	0.11	1.47946e-14
EIF5B	4.93733e-19	-0.281396	0.19	0.351	1.48036e-14
CADM2	5.45274e-19	-0.148629	0.008	0.107	1.63489e-14
AK7	5.75547e-19	-0.136655	0.005	0.1	1.72566e-14
PTS	5.82864e-19	-0.217657	0.078	0.218	1.7476e-14
KYAT1	5.86279e-19	0.177674	0.228	0.1	1.75784e-14
AC007262.2	6.12978e-19	-0.247729	0.137	0.295	1.83789e-14
PROS1	6.1892e-19	0.325587	0.7	0.58	1.85571e-14
ITGA1	6.21681e-19	-0.34159	0.467	0.609	1.86399e-14
LRRC1	6.93749e-19	0.14438	0.143	0.046	2.08007e-14
SAT1	7.46013e-19	-0.279956	0.26	0.433	2.23677e-14
RIC8B	7.61144e-19	-0.267854	0.196	0.36	2.28214e-14
ADAMTSL1	7.76199e-19	-0.152218	0.013	0.116	2.32728e-14
HAO1	7.9311e-19	0.207425	0.329	0.175	2.37798e-14
IL1RAPL1	8.68605e-19	-0.144504	0.008	0.107	2.60434e-14
DDIT3	8.74982e-19	0.168306	0.147	0.049	2.62346e-14
CDO1	8.82611e-19	0.279402	0.319	0.174	2.64633e-14
BAG3	8.88682e-19	-0.33858	0.075	0.213	2.66454e-14
SCG5	1.06232e-18	0.115588	0.107	0.026	3.18515e-14
HDAC9	1.14668e-18	-0.152716	0.008	0.106	3.43808e-14
DPF3	1.18373e-18	0.31426	0.422	0.267	3.54918e-14
SP110	1.23075e-18	-0.202896	0.072	0.208	3.69015e-14
MIR583HG	1.27469e-18	0.212098	0.22	0.099	3.8219e-14
RNF157	1.27887e-18	0.131937	0.104	0.025	3.83443e-14
TENT5A	1.35312e-18	0.274507	0.337	0.19	4.05705e-14
PLEKHG2	1.39182e-18	-0.181005	0.008	0.105	4.1731e-14
GPR137C	1.40927e-18	0.141375	0.136	0.042	4.22543e-14
PDCD4	1.53564e-18	0.188035	0.219	0.097	4.60431e-14
CFLAR	1.69412e-18	-0.319918	0.367	0.511	5.07948e-14
IL32	1.70186e-18	-0.211533	0.042	0.163	5.10269e-14
KLF11	1.96739e-18	-0.252446	0.057	0.183	5.89882e-14
TBCK	2.00977e-18	0.214471	0.423	0.257	6.02591e-14
ACADVL	2.07783e-18	-0.29936	0.277	0.434	6.22997e-14
AC092445.1	2.71321e-18	-0.143468	0.012	0.111	8.135e-14
RCC1	2.73454e-18	-0.169894	0.029	0.141	8.19898e-14
CDH23	2.83414e-18	-0.146224	0.01	0.106	8.49759e-14
INSR	2.90456e-18	0.244636	0.881	0.791	8.70875e-14
AP3D1	3.06008e-18	-0.251608	0.157	0.311	9.17504e-14
LINC00558	3.29028e-18	-0.13561	0.008	0.104	9.86525e-14
ACKR3	3.37747e-18	-0.16137	0.017	0.12	1.01267e-13
BTG1	3.40706e-18	-0.159863	0.02	0.126	1.02154e-13
CRYBG3	3.51026e-18	-0.153519	0.019	0.124	1.05248e-13
MGAT5	3.51092e-18	-0.251769	0.186	0.349	1.05268e-13
FOXO3	3.52461e-18	0.447269	0.566	0.425	1.05678e-13
GCKR	3.72616e-18	-0.336794	0.406	0.549	1.11721e-13
SFPQ	4.0523e-18	-0.281238	0.366	0.517	1.215e-13
PPP1R21	4.19202e-18	0.190708	0.287	0.147	1.25689e-13
CCND1	4.36797e-18	-0.194847	0.051	0.174	1.30965e-13
SLC8A1	4.4177e-18	-0.155898	0.018	0.121	1.32456e-13
RAI1	4.46213e-18	-0.22975	0.123	0.272	1.33788e-13
SUPT5H	4.46714e-18	-0.250866	0.12	0.266	1.33938e-13
BCL2L1	5.00529e-18	-0.30025	0.33	0.498	1.50074e-13
ERBIN	5.08313e-18	0.235122	0.586	0.415	1.52407e-13
UBE2D2	5.2806e-18	0.212957	0.425	0.261	1.58328e-13
BRD2	5.32911e-18	-0.202303	0.093	0.233	1.59783e-13
LDHC	5.76782e-18	-0.152399	0.007	0.1	1.72937e-13
CUX1	6.00537e-18	0.196978	0.869	0.697	1.80059e-13
PKP4	6.03206e-18	0.299408	0.51	0.358	1.80859e-13
DAP	6.15132e-18	0.179269	0.259	0.126	1.84435e-13
AL138828.1	6.40913e-18	-0.162698	0.014	0.114	1.92165e-13
CCDC148	6.44691e-18	0.149485	0.133	0.042	1.93298e-13
MRPS6	6.4596e-18	0.158386	0.17	0.064	1.93678e-13
MYO10	6.46175e-18	-0.149555	0.014	0.114	1.93743e-13
TRIM69	6.4956e-18	-0.20895	0.033	0.144	1.94757e-13
AAK1	6.51919e-18	0.248651	0.439	0.285	1.95465e-13
UACA	7.27773e-18	-0.167468	0.031	0.143	2.18208e-13
HEATR1	7.54762e-18	-0.199288	0.078	0.212	2.263e-13
PPP2R5A	8.39434e-18	0.207555	0.335	0.188	2.51688e-13
LINC01473	8.79165e-18	0.261264	0.406	0.254	2.636e-13
BMP2K	9.68658e-18	0.189365	0.325	0.176	2.90433e-13
FADS1	9.7014e-18	0.312088	0.127	0.039	2.90877e-13
DDX46	9.96582e-18	-0.266043	0.243	0.399	2.98805e-13
AKR1C2	1.08607e-17	0.18597	0.195	0.082	3.25635e-13
HERPUD1	1.11718e-17	0.174626	0.198	0.084	3.34965e-13
MAFIP	1.16486e-17	-0.171081	0.048	0.169	3.4926e-13
EPS8	1.19911e-17	0.274078	0.348	0.208	3.5953e-13
PUM3	1.21182e-17	-0.295607	0.233	0.384	3.63341e-13
KPNA3	1.2795e-17	0.189408	0.246	0.118	3.83633e-13
RAPGEF5	1.2952e-17	-0.222457	0.348	0.538	3.8834e-13
ARID1B	1.40779e-17	0.243074	0.636	0.479	4.22097e-13
AC079142.1	1.41384e-17	0.24571	0.294	0.16	4.23913e-13
ANK3	1.4396e-17	-0.158103	0.022	0.125	4.31634e-13
STAU2	1.51828e-17	0.218547	0.427	0.265	4.55226e-13
INTS10	1.52004e-17	0.187466	0.336	0.188	4.55752e-13
SMARCA5	1.5274e-17	-0.20427	0.092	0.228	4.5796e-13
HYDIN	1.60348e-17	-0.145542	0.01	0.103	4.80773e-13
CROT	1.75062e-17	0.162413	0.192	0.08	5.24888e-13
DIAPH2	1.93954e-17	0.259278	0.684	0.55	5.81531e-13
ANKLE2	2.04395e-17	-0.226686	0.148	0.297	6.12838e-13
CACNA2D1	2.08397e-17	-0.131821	0.008	0.1	6.24838e-13
HPN-AS1	2.14624e-17	0.110644	0.114	0.032	6.43506e-13
DAAM1	2.26155e-17	0.215047	0.383	0.229	6.7808e-13
TFG	2.26463e-17	0.184937	0.341	0.191	6.79005e-13
CLTA	2.29293e-17	-0.197316	0.092	0.228	6.87489e-13
DNAH14	2.31974e-17	0.251211	0.518	0.362	6.95529e-13
PRG4	2.3229e-17	-0.176169	0.034	0.144	6.96476e-13
WDR72	2.34323e-17	-0.203034	0.04	0.153	7.0257e-13
ADGRG6	2.42553e-17	0.218514	0.764	0.609	7.27246e-13
SEPTIN9	2.54362e-17	-0.381754	0.804	0.861	7.62653e-13
RECK	2.55139e-17	0.109657	0.107	0.029	7.64984e-13
FABP1	2.55193e-17	-0.190264	0.087	0.224	7.65146e-13
SERGEF	2.73048e-17	0.162051	0.205	0.089	8.18681e-13
RSRC1	2.93901e-17	0.187412	0.284	0.149	8.81202e-13
CFAP69	2.98893e-17	-0.238067	0.136	0.28	8.9617e-13
CNN3	3.06782e-17	0.14566	0.184	0.075	9.19823e-13
YWHAQ	3.12249e-17	0.158687	0.184	0.076	9.36216e-13
AC002377.1	3.18812e-17	0.191436	0.241	0.116	9.55894e-13
XKR6	3.32773e-17	-0.144776	0.016	0.113	9.97752e-13
SNX14	3.34005e-17	0.196678	0.366	0.212	1.00145e-12
RANBP17	3.35386e-17	0.249945	0.457	0.298	1.00559e-12
PLXNB2	3.35879e-17	-0.15497	0.03	0.137	1.00707e-12
USP36	3.38216e-17	-0.234932	0.176	0.327	1.01407e-12
CLNK	3.383e-17	-0.135259	0.012	0.106	1.01433e-12
SPTBN2	3.60558e-17	-0.146424	0.019	0.119	1.08106e-12
PDS5A	3.61618e-17	0.205396	0.543	0.371	1.08424e-12
LRP5L	3.74714e-17	-0.169228	0.047	0.164	1.1235e-12
PRRG4	3.79465e-17	0.115079	0.108	0.03	1.13775e-12
TRMT9B	3.80003e-17	-0.176577	0.054	0.175	1.13936e-12
LAP3	4.22999e-17	-0.185596	0.054	0.174	1.26828e-12
CACNA1D	4.26367e-17	-0.312424	0.292	0.45	1.27838e-12
ZNF700	4.27799e-17	0.168226	0.247	0.12	1.28267e-12
NEK6	4.32066e-17	-0.307586	0.453	0.595	1.29546e-12
MAGI3	4.38828e-17	0.255379	0.605	0.446	1.31574e-12
ACVR1	5.57587e-17	0.216259	0.533	0.359	1.67181e-12
GPAT3	5.59883e-17	0.260812	0.44	0.282	1.6787e-12
SNTG1	5.69832e-17	0.312344	0.23	0.114	1.70853e-12
ITGA9	5.98519e-17	-0.144124	0.014	0.109	1.79454e-12
GPATCH8	6.40818e-17	0.20259	0.439	0.277	1.92136e-12
RAPGEF4	6.51763e-17	-0.21586	0.142	0.291	1.95418e-12
PBLD	6.58033e-17	0.168645	0.263	0.131	1.97298e-12
ATM	6.63389e-17	-0.204402	0.112	0.252	1.98904e-12
MYLK	7.22151e-17	0.189375	0.298	0.159	2.16522e-12
RALGAPA2	7.38022e-17	0.25352	0.825	0.725	2.21281e-12
B2M	7.45502e-17	-0.188301	0.076	0.205	2.23524e-12
KMT2C	7.54478e-17	0.209187	0.693	0.522	2.26215e-12
PPP1CB	8.05265e-17	0.144245	0.158	0.059	2.41443e-12
SERINC5	8.12032e-17	-0.311473	0.589	0.736	2.43472e-12
TMEM245	8.43935e-17	0.210328	0.306	0.169	2.53037e-12
PLEKHG3	8.47791e-17	-0.142061	0.017	0.113	2.54193e-12
VPS54	8.67155e-17	0.198997	0.437	0.275	2.59999e-12
MRC1	8.76527e-17	-0.117788	0.011	0.102	2.62809e-12
SYT12	9.47509e-17	-0.175764	0.046	0.161	2.84092e-12
KYNU	9.66971e-17	0.30311	0.59	0.448	2.89927e-12
RRP12	9.84069e-17	-0.166637	0.047	0.162	2.95054e-12
SRCAP	9.87162e-17	-0.16462	0.049	0.165	2.95981e-12
RBMS1	1.03631e-16	0.226465	0.304	0.168	3.10718e-12
KREMEN1	1.07067e-16	0.155611	0.2	0.087	3.2102e-12
BDP1	1.23267e-16	-0.270945	0.28	0.429	3.69591e-12
NOM1	1.24717e-16	-0.17357	0.067	0.191	3.73939e-12
DNAH1	1.25135e-16	-0.182153	0.054	0.171	3.75191e-12
MKNK2	1.25193e-16	-0.18473	0.034	0.14	3.75366e-12
INVS	1.3067e-16	0.22541	0.346	0.205	3.91788e-12
LINC02197	1.34239e-16	-0.124584	0.045	0.161	4.02488e-12
NTN4	1.36882e-16	-0.201731	0.096	0.232	4.10414e-12
ARSB	1.3831e-16	0.237895	0.295	0.162	4.14696e-12
AL139022.1	1.38335e-16	-0.135593	0.016	0.109	4.14768e-12
CECR2	1.39833e-16	0.262991	0.655	0.504	4.19261e-12
ANKRD36C	1.40326e-16	-0.156207	0.019	0.116	4.2074e-12
AC084816.1	1.49732e-16	-0.131137	0.012	0.103	4.48941e-12
SERPINA1	1.51073e-16	-0.281695	0.758	0.845	4.52963e-12
FNBP1L	1.52283e-16	0.166949	0.2	0.088	4.56589e-12
SESN1	1.60026e-16	0.154275	0.173	0.07	4.79806e-12
GOLGB1	1.78224e-16	-0.304961	0.359	0.497	5.34368e-12
ODC1	1.80524e-16	-0.164469	0.031	0.136	5.41265e-12
ADAM10	1.83121e-16	-0.279703	0.288	0.438	5.49052e-12
GNA14	1.84362e-16	-0.138685	0.012	0.102	5.52771e-12
EIF4A2	1.86529e-16	-0.185283	0.1	0.234	5.59269e-12
MAP2K3	1.88451e-16	-0.269793	0.198	0.345	5.65031e-12
PLCL1	1.9013e-16	-0.12942	0.011	0.1	5.70067e-12
GLIS3	2.17525e-16	-0.267443	0.649	0.81	6.52205e-12
DDX24	2.2435e-16	-0.201258	0.128	0.269	6.72669e-12
ERLIN1	2.29051e-16	0.20512	0.375	0.228	6.86764e-12
AKAP11	2.2962e-16	0.168057	0.273	0.142	6.88468e-12
SERPINA10	2.32343e-16	-0.165841	0.053	0.169	6.96635e-12
MYBBP1A	2.35526e-16	-0.142695	0.022	0.119	7.06178e-12
GOLGA8A	2.36092e-16	-0.151246	0.034	0.139	7.07876e-12
ULK1	2.52879e-16	0.158752	0.211	0.096	7.58206e-12
PACS1	2.62676e-16	-0.258249	0.245	0.404	7.8758e-12
APOC1	2.87175e-16	0.265142	0.364	0.224	8.61037e-12
CLOCK	2.93775e-16	0.174601	0.26	0.133	8.80824e-12
PA2G4	2.98091e-16	-0.142346	0.023	0.121	8.93766e-12
FAM162A	2.98101e-16	0.122068	0.125	0.041	8.93797e-12
CBFA2T2	3.09508e-16	0.204988	0.327	0.187	9.27997e-12
VMP1	3.15951e-16	0.228017	0.865	0.797	9.47317e-12
CD9	3.33259e-16	0.231433	0.206	0.096	9.99209e-12
HNF1A-AS1	3.44104e-16	0.2141	0.316	0.178	1.03173e-11
UGT2B7	3.45762e-16	-0.147034	0.025	0.124	1.0367e-11
IQCN	3.47185e-16	-0.207031	0.033	0.135	1.04096e-11
ILF3	3.5024e-16	-0.218767	0.152	0.294	1.05012e-11
SLC22A23	3.68678e-16	0.216832	0.407	0.254	1.10541e-11
CMTM8	3.88112e-16	0.215674	0.359	0.214	1.16368e-11
KDM3A	3.91833e-16	0.160104	0.211	0.097	1.17483e-11
SERPINA11	3.93508e-16	-0.164908	0.03	0.132	1.17986e-11
BRD4	4.11329e-16	-0.260736	0.464	0.596	1.23329e-11
ZNF460	4.24915e-16	-0.149215	0.036	0.142	1.27402e-11
TF	4.36832e-16	0.523834	0.571	0.461	1.30975e-11
EXOC6	4.61245e-16	0.196957	0.318	0.181	1.38295e-11
MPRIP	4.88389e-16	-0.280274	0.269	0.414	1.46434e-11
MTMR4	5.17382e-16	0.114304	0.119	0.038	1.55127e-11
DNAJA1	5.72917e-16	-0.230289	0.082	0.207	1.71778e-11
DSCAML1	5.78492e-16	0.143065	0.136	0.048	1.73449e-11
EFCAB2	6.1029e-16	0.229705	0.372	0.232	1.82983e-11
DDX42	6.1798e-16	-0.203881	0.13	0.268	1.85289e-11
B3GAT3	6.38963e-16	-0.137286	0.019	0.113	1.9158e-11
DCAF10	6.42105e-16	0.180714	0.263	0.137	1.92522e-11
CYP4V2	6.47668e-16	0.145784	0.228	0.108	1.9419e-11
AGPS	6.75565e-16	0.18012	0.271	0.143	2.02555e-11
ISM1	7.27695e-16	-0.14022	0.024	0.122	2.18185e-11
PPFIBP1	8.28799e-16	-0.224903	0.21	0.362	2.48499e-11
MAP4K3-DT	8.2951e-16	0.210015	0.393	0.249	2.48712e-11
ACYP2	9.08976e-16	0.247293	0.46	0.317	2.72538e-11
DKC1	9.09276e-16	-0.151642	0.03	0.13	2.72628e-11
NR4A1	9.20639e-16	-0.160452	0.03	0.131	2.76035e-11
CWC25	9.90044e-16	-0.165555	0.052	0.163	2.96845e-11
RSL1D1	9.97421e-16	-0.143623	0.03	0.13	2.99057e-11
CYP21A2	1.02546e-15	-0.165851	0.042	0.149	3.07464e-11
SOCS2-AS1	1.05951e-15	0.192757	0.24	0.121	3.17673e-11
PKIG	1.07512e-15	0.130852	0.151	0.057	3.22355e-11
KYAT3	1.09622e-15	0.150368	0.189	0.083	3.2868e-11
SMAD3	1.11305e-15	-0.334025	0.482	0.609	3.33725e-11
GKAP1	1.11924e-15	0.173392	0.265	0.139	3.35581e-11
SLCO2B1	1.13864e-15	0.189917	0.38	0.233	3.41398e-11
TRIO	1.15435e-15	0.220579	0.871	0.753	3.46109e-11
PTPN9	1.18028e-15	0.188729	0.276	0.149	3.53883e-11
SRSF4	1.18322e-15	-0.289823	0.445	0.561	3.54764e-11
TOP1MT	1.32251e-15	-0.13456	0.022	0.115	3.96527e-11
AP001042.1	1.39493e-15	-0.219562	0.088	0.212	4.18241e-11
IFNAR2	1.41298e-15	0.189804	0.499	0.335	4.23654e-11
PDE11A	1.54375e-15	-0.241998	0.173	0.319	4.62862e-11
CDYL2	1.72362e-15	-0.176078	0.071	0.19	5.16794e-11
NR3C2	1.7622e-15	0.208543	0.33	0.195	5.2836e-11
DOCK9	1.76264e-15	-0.191726	0.094	0.22	5.28492e-11
TENM3	1.79363e-15	-0.154305	0.028	0.125	5.37784e-11
TRAP1	1.81168e-15	-0.25526	0.3	0.444	5.43195e-11
FGD5	1.82052e-15	0.124064	0.113	0.035	5.45846e-11
STK3	1.88788e-15	0.18953	0.749	0.579	5.66043e-11
TNFRSF1B	1.90404e-15	-0.172763	0.07	0.188	5.7089e-11
CACNB2	1.90727e-15	-0.164908	0.052	0.162	5.71856e-11
BMERB1	1.96693e-15	0.322798	0.557	0.425	5.89745e-11
ABI1	2.06412e-15	0.153071	0.236	0.117	6.18886e-11
IK	2.11149e-15	-0.147605	0.033	0.132	6.33089e-11
ST6GALNAC3	2.14195e-15	-0.138952	0.024	0.118	6.4222e-11
FMO3	2.19199e-15	0.212532	0.241	0.124	6.57224e-11
ANKRD36	2.20508e-15	-0.129101	0.019	0.11	6.6115e-11
SPSB1	2.30746e-15	-0.35352	0.455	0.637	6.91845e-11
COL25A1	2.39244e-15	-0.137933	0.024	0.118	7.17324e-11
SRGAP1	2.44269e-15	-0.132514	0.014	0.101	7.3239e-11
RABGAP1	2.56771e-15	0.191172	0.353	0.212	7.69876e-11
SYNE1	2.67239e-15	0.376183	0.488	0.362	8.01262e-11
KDM4C	2.98679e-15	0.196142	0.645	0.484	8.95529e-11
JMJD1C	2.99943e-15	0.211828	0.827	0.715	8.99318e-11
MBD3	3.00447e-15	-0.15855	0.059	0.172	9.0083e-11
DNMBP	3.03459e-15	-0.214536	0.152	0.291	9.09861e-11
PLPP3	3.05803e-15	0.406734	0.714	0.644	9.16888e-11
CELF1	3.10613e-15	0.202224	0.567	0.408	9.31312e-11
SCAP	3.17653e-15	0.181393	0.364	0.219	9.52419e-11
GOT1	3.21372e-15	-0.238437	0.363	0.525	9.6357e-11
ARHGEF11	3.22496e-15	0.202206	0.351	0.211	9.66941e-11
TAF1D	3.30818e-15	-0.224353	0.208	0.353	9.91893e-11
DIAPH1	3.3513e-15	0.216392	0.543	0.393	1.00482e-10
NUP210L	3.46661e-15	-0.131151	0.019	0.109	1.03939e-10
MAN1A2	3.48855e-15	0.200078	0.494	0.336	1.04597e-10
AL157911.1	3.75445e-15	0.11089	0.113	0.036	1.1257e-10
NUDT9	3.78086e-15	0.117756	0.128	0.044	1.13362e-10
AC092142.1	3.89117e-15	0.136714	0.147	0.057	1.16669e-10
SNRPN	3.94753e-15	0.159523	0.139	0.052	1.18359e-10
PGS1	4.1503e-15	-0.172568	0.061	0.174	1.24439e-10
SLC37A1	4.17444e-15	-0.129429	0.016	0.102	1.25162e-10
NBPF14	4.2262e-15	-0.188436	0.09	0.213	1.26714e-10
TRIM2	4.37771e-15	-0.187942	0.086	0.207	1.31257e-10
ELOVL5	4.3958e-15	0.29432	0.454	0.306	1.31799e-10
ACTN1	4.43211e-15	-0.24737	0.276	0.425	1.32888e-10
EHBP1L1	4.4482e-15	-0.130137	0.023	0.115	1.3337e-10
TM4SF1	4.45934e-15	-0.147887	0.03	0.127	1.33704e-10
STRN	4.49932e-15	0.171941	0.251	0.13	1.34903e-10
TMX4	4.68557e-15	0.156079	0.151	0.059	1.40487e-10
EXOC6B	4.75091e-15	0.241038	0.441	0.304	1.42447e-10
KNDC1	4.86995e-15	-0.154662	0.027	0.121	1.46016e-10
MBD5	5.07138e-15	0.256891	0.402	0.27	1.52055e-10
TMEM123	5.0737e-15	0.214768	0.353	0.217	1.52125e-10
SP140L	5.21415e-15	-0.155826	0.051	0.158	1.56336e-10
SMC5-AS1	5.49052e-15	0.133735	0.166	0.069	1.64622e-10
AL359232.1	5.61796e-15	0.24063	0.247	0.132	1.68443e-10
TNRC6B	5.74344e-15	0.207691	0.616	0.458	1.72206e-10
STON2	5.94129e-15	0.151437	0.198	0.091	1.78138e-10
BRWD3	6.59757e-15	0.137801	0.181	0.079	1.97815e-10
C12orf40	6.88953e-15	-0.125993	0.016	0.101	2.06569e-10
ITGA6	7.3646e-15	0.110726	0.108	0.034	2.20813e-10
AFDN	7.51622e-15	0.180341	0.716	0.546	2.25359e-10
TTC22	7.52635e-15	-0.127383	0.017	0.103	2.25663e-10
RAD23B	7.92706e-15	0.176822	0.457	0.3	2.37677e-10
IDH2	7.98722e-15	-0.166175	0.069	0.183	2.39481e-10
RFFL	8.1163e-15	0.240597	0.673	0.526	2.43351e-10
UXS1	8.19733e-15	0.129955	0.146	0.057	2.45781e-10
TPR	8.53175e-15	-0.20644	0.175	0.314	2.55807e-10
TLN1	8.67159e-15	-0.17304	0.084	0.203	2.6e-10
CLYBL	9.16706e-15	0.238719	0.437	0.297	2.74856e-10
WDR4	9.6866e-15	-0.174286	0.083	0.202	2.90433e-10
FEM1C	9.77684e-15	0.1203	0.131	0.048	2.93139e-10
MT1M	9.94662e-15	0.151966	0.155	0.063	2.98229e-10
AC119674.1	1.05487e-14	-0.223909	0.26	0.416	3.16282e-10
NCKAP5	1.06146e-14	0.291649	0.402	0.273	3.18258e-10
BICD1	1.0645e-14	-0.140683	0.019	0.106	3.19168e-10
FBXL4	1.11241e-14	0.132004	0.177	0.077	3.33533e-10
DDX23	1.13756e-14	-0.138264	0.028	0.121	3.41075e-10
RPS8	1.14749e-14	-0.119788	0.016	0.1	3.44052e-10
PSD4	1.16803e-14	0.1725	0.296	0.168	3.50212e-10
PRKAA2	1.1832e-14	0.108348	0.106	0.033	3.54759e-10
SEC14L2	1.23814e-14	0.146661	0.183	0.082	3.71233e-10
CHST9	1.39817e-14	0.233951	0.339	0.201	4.19214e-10
ABCD3	1.46878e-14	0.224663	0.655	0.501	4.40384e-10
FBXL18	1.48034e-14	-0.180399	0.058	0.165	4.4385e-10
YWHAZ	1.49641e-14	0.145326	0.208	0.1	4.48669e-10
LINC02624	1.51524e-14	0.143159	0.127	0.045	4.54315e-10
ZMYM2	1.5212e-14	0.20142	0.465	0.316	4.56101e-10
PERP	1.55718e-14	0.109101	0.123	0.043	4.66888e-10
PTGFRN	1.60726e-14	-0.157127	0.052	0.157	4.81906e-10
LIPG	1.63926e-14	-0.214716	0.149	0.286	4.915e-10
SOX2-OT	1.72214e-14	-0.135791	0.048	0.154	5.1635e-10
EMC1	1.75081e-14	-0.15019	0.037	0.135	5.24946e-10
RANBP9	1.75761e-14	0.173033	0.28	0.155	5.26985e-10
CRIM1	1.86835e-14	-0.122218	0.017	0.101	5.60188e-10
ARIH1	1.92637e-14	0.201539	0.537	0.385	5.77584e-10
NFATC3	1.95111e-14	0.18107	0.555	0.392	5.85003e-10
GATA4	2.01701e-14	-0.217935	0.148	0.281	6.04761e-10
SHB	2.02475e-14	-0.324078	0.684	0.777	6.0708e-10
BRWD1	2.05881e-14	0.200434	0.57	0.42	6.17294e-10
SHMT1	2.1013e-14	0.179559	0.5	0.34	6.30034e-10
SLC38A2	2.13232e-14	0.27811	0.788	0.666	6.39333e-10
CCDC122	2.2306e-14	0.118634	0.108	0.035	6.688e-10
PER2	2.32862e-14	-0.190399	0.084	0.2	6.98192e-10
PXDNL	2.34255e-14	-0.130144	0.024	0.113	7.02366e-10
SNHG29	2.353e-14	-0.14621	0.037	0.134	7.055e-10
TEAD4	2.40964e-14	-0.167806	0.042	0.141	7.22482e-10
SORT1	2.45821e-14	0.1438	0.158	0.066	7.37044e-10
C1GALT1	2.4851e-14	0.116449	0.129	0.047	7.45106e-10
ACVR2B	2.49333e-14	-0.158723	0.052	0.156	7.47575e-10
PRKCA	2.55313e-14	-0.282168	0.561	0.692	7.65505e-10
ANKUB1	2.84306e-14	0.125525	0.213	0.103	8.52434e-10
RSRC2	2.87779e-14	-0.185955	0.114	0.239	8.62848e-10
MICAL3	2.87946e-14	0.305341	0.558	0.443	8.63348e-10
TBC1D16	3.01073e-14	0.177942	0.233	0.121	9.02707e-10
TRABD2B	3.25144e-14	0.198954	0.205	0.1	9.74881e-10
BCLAF1	3.30035e-14	-0.222299	0.235	0.374	9.89545e-10
BCO2	3.36984e-14	-0.193232	0.108	0.233	1.01038e-09
CERT1	3.39216e-14	0.189929	0.387	0.248	1.01707e-09
DOCK8	3.42629e-14	-0.139184	0.037	0.134	1.0273e-09
NEAT1	3.50152e-14	0.120506	1	1	1.04986e-09
NFATC2	3.61577e-14	0.205896	0.248	0.134	1.08412e-09
RUVBL2	3.69686e-14	-0.177149	0.02	0.105	1.10843e-09
RANBP10	3.71136e-14	0.200366	0.443	0.299	1.11278e-09
SLC19A3	3.7296e-14	-0.144801	0.045	0.144	1.11825e-09
HSD17B4	3.73971e-14	0.201608	0.441	0.297	1.12128e-09
FGL1	3.90432e-14	0.385868	0.842	0.771	1.17063e-09
WWP1	4.20435e-14	0.190072	0.652	0.492	1.26059e-09
ZNF827	4.29066e-14	0.14641	0.169	0.074	1.28647e-09
PCF11	4.29595e-14	-0.188824	0.112	0.235	1.28805e-09
SEC16A	4.44824e-14	-0.191091	0.12	0.245	1.33372e-09
CDK6	4.54632e-14	-0.146241	0.073	0.188	1.36312e-09
AHI1	4.61813e-14	-0.222863	0.237	0.377	1.38465e-09
EPB41L4B	4.72667e-14	0.182387	0.301	0.174	1.4172e-09
TCIM	4.88132e-14	-0.221526	0.148	0.281	1.46357e-09
AP002784.1	4.96281e-14	-0.150662	0.027	0.115	1.488e-09
DUSP5	4.97924e-14	-0.153484	0.064	0.174	1.49293e-09
VEGFA	5.19777e-14	-0.243241	0.283	0.417	1.55845e-09
ABCB4	5.21929e-14	-0.367095	0.46	0.563	1.5649e-09
OTC	5.3432e-14	0.162283	0.158	0.067	1.60205e-09
HAUS6	5.36354e-14	-0.147472	0.04	0.136	1.60815e-09
SAMD12	5.37419e-14	-0.184353	0.114	0.24	1.61134e-09
MAN2A2	5.40489e-14	-0.142456	0.048	0.149	1.62055e-09
CBLB	5.42487e-14	-0.198875	0.187	0.329	1.62654e-09
KHK	5.57897e-14	-0.131161	0.024	0.111	1.67274e-09
TRAF3IP2-AS1	5.77423e-14	0.14133	0.186	0.086	1.73129e-09
LINC02245	5.78179e-14	-0.132177	0.02	0.105	1.73355e-09
BCR	5.98807e-14	0.452555	0.584	0.478	1.7954e-09
ALAS1	6.11212e-14	0.387767	0.484	0.367	1.8326e-09
SF3B1	6.23722e-14	-0.197471	0.173	0.308	1.87011e-09
AC027288.3	6.25597e-14	-0.128774	0.022	0.107	1.87573e-09
TFB1M	6.88068e-14	0.126297	0.147	0.06	2.06303e-09
CLU	6.9329e-14	-0.451674	0.141	0.262	2.07869e-09
NCALD	6.9466e-14	-0.166659	0.073	0.184	2.0828e-09
SYNPO	7.36294e-14	-0.148375	0.046	0.145	2.20763e-09
AC013287.1	7.94904e-14	-0.145603	0.029	0.118	2.38336e-09
LINC02609	8.11553e-14	0.126801	0.149	0.061	2.43328e-09
SLC7A2	8.19644e-14	0.279561	0.782	0.677	2.45754e-09
MED13L	8.2339e-14	0.206284	0.757	0.622	2.46877e-09
NAT10	8.23819e-14	-0.170873	0.073	0.183	2.47006e-09
TMEM87A	8.94796e-14	0.197692	0.382	0.249	2.68287e-09
TMCC1	9.17852e-14	0.207085	0.37	0.239	2.752e-09
ARHGAP18	9.69334e-14	0.181569	0.148	0.062	2.90636e-09
MLH3	9.97267e-14	-0.195086	0.13	0.254	2.9901e-09
USP35	1.01094e-13	0.110404	0.128	0.048	3.03109e-09
REXO1	1.02998e-13	-0.145377	0.051	0.151	3.08819e-09
SGK3	1.0451e-13	0.19243	0.336	0.205	3.13352e-09
SHROOM2	1.05577e-13	0.158471	0.214	0.108	3.16551e-09
ATP11B	1.12394e-13	0.15666	0.283	0.16	3.3699e-09
INSIG2	1.17728e-13	0.137059	0.194	0.092	3.52984e-09
GON4L	1.23735e-13	-0.212468	0.19	0.322	3.70994e-09
MOB4	1.24629e-13	-0.267409	0.101	0.215	3.73676e-09
OSMR-AS1	1.28963e-13	-0.142015	0.053	0.155	3.86669e-09
ZNF148	1.34525e-13	0.193988	0.513	0.371	4.03347e-09
PRKRA	1.36792e-13	0.106523	0.129	0.049	4.10145e-09
LNPEP	1.39075e-13	0.129422	0.166	0.073	4.16987e-09
ZNF44	1.40402e-13	0.170479	0.33	0.2	4.20966e-09
PDE4D	1.43477e-13	0.295771	0.589	0.479	4.30187e-09
LINC02015	1.5183e-13	0.213065	0.23	0.122	4.55233e-09
COMMD10	1.55511e-13	0.227435	0.554	0.418	4.66267e-09
HERPUD2	1.56498e-13	0.135445	0.205	0.1	4.69228e-09
SIRT5	1.57845e-13	0.131396	0.194	0.092	4.73266e-09
AC016831.5	1.61766e-13	0.137693	0.151	0.063	4.85022e-09
CLUH	1.63102e-13	-0.175571	0.112	0.232	4.89028e-09
PPP2R3A	1.63564e-13	0.15424	0.235	0.123	4.90415e-09
SLC28A1	1.64062e-13	-0.185623	0.111	0.232	4.91907e-09
KAT6B	1.65052e-13	0.185102	0.364	0.23	4.94877e-09
CCNC	1.65206e-13	0.127057	0.193	0.091	4.95338e-09
IQCB1	1.66021e-13	0.136702	0.182	0.085	4.9778e-09
HDHD5	1.66704e-13	0.140302	0.184	0.087	4.99828e-09
ZNF69	1.66912e-13	0.158244	0.269	0.15	5.00453e-09
TSC22D1	1.67459e-13	-0.141495	0.041	0.136	5.02092e-09
PPP3R1	1.67718e-13	0.164028	0.422	0.276	5.0287e-09
PTCHD1-AS	1.6828e-13	0.445384	0.3	0.197	5.04553e-09
ZFP36L2	1.7425e-13	-0.161046	0.034	0.124	5.22453e-09
MAML2	1.75912e-13	-0.128805	0.028	0.115	5.27438e-09
CNOT2	1.78499e-13	0.179894	0.406	0.268	5.35195e-09
CCNL1	1.8767e-13	-0.299526	0.492	0.594	5.62691e-09
G3BP2	1.89812e-13	0.191768	0.358	0.228	5.69113e-09
BMS1	1.95005e-13	-0.18145	0.122	0.244	5.84683e-09
LINC01588	1.97609e-13	-0.1226	0.02	0.102	5.9249e-09
NECTIN2	2.03041e-13	0.177922	0.375	0.237	6.08778e-09
CLDN14	2.04764e-13	0.152798	0.212	0.107	6.13944e-09
NLK	2.11838e-13	0.175387	0.363	0.229	6.35153e-09
C4BPB	2.15623e-13	-0.23081	0.273	0.408	6.46503e-09
G0S2	2.237e-13	-0.12373	0.027	0.113	6.70719e-09
CDK11B	2.26196e-13	-0.16292	0.065	0.169	6.78205e-09
LENG8	2.38268e-13	-0.155909	0.078	0.188	7.14399e-09
B3GALNT2	2.56809e-13	0.130481	0.17	0.077	7.6999e-09
TAFA5	2.60203e-13	-0.168041	0.061	0.165	7.80166e-09
DDAH1	2.61876e-13	0.226152	0.525	0.39	7.85184e-09
SLX4IP	2.63351e-13	0.154369	0.247	0.134	7.89605e-09
FAM20C	2.70044e-13	-0.259132	0.135	0.255	8.09674e-09
PEX3	2.72647e-13	0.116523	0.129	0.05	8.17478e-09
RPL37	2.76919e-13	-0.130513	0.036	0.127	8.30287e-09
COG5	2.78341e-13	0.198668	0.39	0.256	8.34549e-09
RNF149	2.94611e-13	0.162949	0.331	0.201	8.83332e-09
LINC01558	2.99513e-13	0.114767	0.123	0.046	8.9803e-09
SLCO1B7	3.03508e-13	0.316963	0.307	0.19	9.10007e-09
GIGYF1	3.24769e-13	-0.137856	0.043	0.137	9.73755e-09
STX7	3.27087e-13	0.121304	0.133	0.052	9.80705e-09
GPATCH4	3.27397e-13	-0.128785	0.025	0.109	9.81634e-09
LHPP	3.29262e-13	0.132311	0.193	0.092	9.87226e-09
AP001021.3	3.36623e-13	0.100806	0.107	0.036	1.0093e-08
ATAD3B	3.4202e-13	-0.149341	0.049	0.146	1.02548e-08
HNRNPA1	3.6141e-13	-0.141797	0.048	0.144	1.08362e-08
TSR1	3.76668e-13	-0.118871	0.024	0.107	1.12936e-08
LINC01807	3.85156e-13	-0.176344	0.065	0.169	1.15481e-08
ABI2	3.87522e-13	0.147818	0.236	0.126	1.16191e-08
ATIC	3.96645e-13	-0.132527	0.034	0.122	1.18926e-08
MAPK1	4.10468e-13	0.144688	0.318	0.189	1.23071e-08
EIF2AK3	4.39187e-13	0.165105	0.237	0.129	1.31681e-08
DNMT1	4.47744e-13	-0.161831	0.08	0.188	1.34247e-08
ZNF10	4.49719e-13	0.113824	0.148	0.062	1.34839e-08
ERI2	4.4991e-13	-0.141896	0.035	0.124	1.34897e-08
CYP51A1	4.65746e-13	0.12655	0.146	0.061	1.39645e-08
NCLN	4.68068e-13	-0.11858	0.027	0.11	1.40341e-08
SPIN1	4.68232e-13	0.142925	0.212	0.108	1.4039e-08
WHAMM	4.71406e-13	-0.140781	0.052	0.149	1.41342e-08
USP53	4.81287e-13	0.148184	0.223	0.116	1.44304e-08
LNX1	4.82063e-13	0.135155	0.158	0.07	1.44537e-08
CREB3L2	4.82619e-13	0.164769	0.218	0.114	1.44704e-08
DENND2A	4.91089e-13	-0.12845	0.027	0.11	1.47243e-08
OCLN	5.19532e-13	0.168413	0.275	0.159	1.55771e-08
RCOR1	5.49901e-13	0.21027	0.422	0.29	1.64877e-08
CDK13	5.77738e-13	0.18518	0.54	0.39	1.73223e-08
SNX4	5.9651e-13	0.150255	0.272	0.155	1.78852e-08
AHSG	6.02502e-13	0.304945	0.494	0.365	1.80648e-08
CALD1	6.21291e-13	-0.302171	0.541	0.634	1.86282e-08
MAGI2	6.40559e-13	-0.154254	0.252	0.414	1.92059e-08
MAFK	6.41618e-13	-0.148678	0.072	0.177	1.92376e-08
POLR2J3	6.77865e-13	0.139466	0.218	0.113	2.03244e-08
RAB3GAP1	6.92648e-13	0.156795	0.316	0.189	2.07677e-08
NF1	7.08469e-13	0.184337	0.582	0.436	2.1242e-08
AK4	7.1162e-13	0.15699	0.212	0.109	2.13365e-08
RASSF8-AS1	7.16818e-13	0.114312	0.145	0.061	2.14923e-08
PDE9A	7.18676e-13	0.172468	0.371	0.238	2.15481e-08
DPP9	7.34188e-13	-0.201237	0.188	0.316	2.20132e-08
ATXN7L1	7.36143e-13	0.158046	0.252	0.14	2.20718e-08
KCNMA1	7.51093e-13	-0.126597	0.041	0.133	2.252e-08
CDC37	7.64886e-13	-0.142015	0.06	0.16	2.29336e-08
SDC4	7.70243e-13	0.295262	0.592	0.466	2.30942e-08
JAK2	7.84059e-13	-0.170189	0.084	0.192	2.35084e-08
GBP1	7.84768e-13	-0.159581	0.094	0.206	2.35297e-08
SLC15A4	8.33257e-13	0.120534	0.164	0.074	2.49836e-08
C5	8.36712e-13	0.376056	0.746	0.669	2.50871e-08
ATP13A3	8.62402e-13	0.235443	0.582	0.466	2.58574e-08
ATP2B4	9.16724e-13	-0.205329	0.224	0.36	2.74861e-08
SAMHD1	9.28257e-13	0.153531	0.157	0.07	2.78319e-08
FTCD	1.02227e-12	0.251473	0.707	0.589	3.06506e-08
ADARB1	1.04129e-12	0.137648	0.164	0.075	3.12211e-08
HELB	1.0457e-12	-0.153733	0.057	0.154	3.13533e-08
HECTD2	1.05316e-12	0.141092	0.155	0.069	3.15769e-08
USP2-AS1	1.06639e-12	-0.128846	0.037	0.126	3.19735e-08
PAN2	1.14567e-12	-0.13882	0.049	0.143	3.43505e-08
RIOK3	1.16341e-12	0.152809	0.269	0.154	3.48825e-08
FAH	1.17644e-12	-0.133199	0.042	0.133	3.52731e-08
NPEPPS	1.18239e-12	0.160643	0.365	0.233	3.54516e-08
ADH4	1.21692e-12	-0.185714	0.049	0.142	3.64871e-08
TPRG1	1.21703e-12	-0.181632	0.46	0.645	3.64902e-08
BTBD2	1.22669e-12	-0.200923	0.086	0.191	3.67798e-08
APOC2	1.24032e-12	0.259282	0.389	0.269	3.71886e-08
CAST	1.25516e-12	0.195946	0.573	0.44	3.76335e-08
IMMP1L	1.25883e-12	0.12019	0.157	0.07	3.77436e-08
PPARGC1B	1.43295e-12	-0.154345	0.072	0.175	4.29642e-08
SMC4	1.4363e-12	-0.128116	0.028	0.109	4.30647e-08
IER3	1.44292e-12	-0.135506	0.047	0.14	4.32631e-08
HDAC4	1.55581e-12	-0.27264	0.375	0.499	4.66479e-08
PPP1R13B	1.57206e-12	0.213419	0.439	0.308	4.71351e-08
HNMT	1.57745e-12	-0.283221	0.167	0.283	4.72967e-08
NUTM2B-AS1	1.61338e-12	0.152884	0.313	0.19	4.83741e-08
CHD6	1.61513e-12	0.189285	0.446	0.311	4.84266e-08
ERCC5	1.62097e-12	-0.16567	0.09	0.198	4.86014e-08
VTN	1.63151e-12	-0.133861	0.051	0.144	4.89175e-08
IARS	1.69461e-12	-0.24925	0.27	0.394	5.08094e-08
RPL17	1.72115e-12	-0.116166	0.027	0.107	5.16053e-08
WWC2	1.72457e-12	0.177399	0.608	0.461	5.17078e-08
SENP7	1.85305e-12	0.144966	0.233	0.126	5.55599e-08
ALPK1	1.85402e-12	-0.162372	0.073	0.175	5.5589e-08
ALDH1A1	1.89523e-12	-0.161946	0.11	0.224	5.68246e-08
EXT1	1.98838e-12	-0.346166	0.99	0.997	5.96177e-08
PTK2	2.04068e-12	0.166478	0.6	0.452	6.11856e-08
SETD3	2.04503e-12	0.176356	0.342	0.218	6.13162e-08
GPRIN3	2.11062e-12	-0.14207	0.075	0.179	6.32829e-08
DHCR24	2.21989e-12	-0.221845	0.317	0.446	6.6559e-08
TNKS1BP1	2.22671e-12	-0.16372	0.081	0.184	6.67636e-08
SCAF8	2.25691e-12	0.161907	0.394	0.261	6.76689e-08
CTNND2	2.31281e-12	-0.124797	0.033	0.117	6.9345e-08
RAB4A	2.34736e-12	0.114728	0.161	0.073	7.03808e-08
CDK8	2.34809e-12	0.161762	0.336	0.209	7.04028e-08
STEAP2-AS1	2.38406e-12	0.216563	0.23	0.129	7.14813e-08
TMEM176B	2.44773e-12	0.152683	0.355	0.224	7.33901e-08
NOL10	2.47743e-12	-0.206169	0.255	0.385	7.42808e-08
WDR59	2.55748e-12	0.177822	0.354	0.228	7.6681e-08
LINC01093	2.63456e-12	-0.120658	0.03	0.112	7.89921e-08
MAP4K3	2.66989e-12	0.18374	0.448	0.312	8.00513e-08
AC078923.1	2.72517e-12	-0.115809	0.033	0.117	8.17087e-08
IRF1	2.94076e-12	-0.131869	0.041	0.129	8.81728e-08
PLGLB2	2.97307e-12	0.111679	0.151	0.067	8.91415e-08
GCN1	3.01278e-12	-0.175214	0.123	0.236	9.03323e-08
LGALSL-DT	3.01731e-12	0.108251	0.131	0.053	9.0468e-08
SCP2	3.23899e-12	0.260373	0.408	0.29	9.71148e-08
GFOD2	3.33965e-12	0.177776	0.343	0.219	1.00133e-07
UBE2W	3.46042e-12	0.152563	0.298	0.178	1.03754e-07
USP15	3.5581e-12	0.166882	0.459	0.322	1.06683e-07
MALAT1	3.57726e-12	0.118022	1	1	1.07257e-07
KIAA0232	3.63616e-12	0.194216	0.458	0.322	1.09023e-07
GATAD2A	3.75536e-12	-0.277212	0.345	0.463	1.12597e-07
ENC1	3.77498e-12	-0.139787	0.049	0.141	1.13185e-07
TCERG1	3.87299e-12	-0.206999	0.206	0.328	1.16124e-07
ABAT	3.92421e-12	0.210478	0.333	0.215	1.17659e-07
MAP3K13	3.96912e-12	-0.18516	0.212	0.346	1.19006e-07
STIP1	4.03712e-12	-0.172858	0.071	0.17	1.21045e-07
BRI3	4.06158e-12	0.120876	0.167	0.079	1.21778e-07
GADD45G	4.08584e-12	0.170807	0.277	0.164	1.22506e-07
HECW2	4.11275e-12	-0.155178	0.088	0.194	1.23312e-07
GRM8	4.12906e-12	-0.122159	0.054	0.149	1.23802e-07
BAIAP2L1	4.14624e-12	0.218768	0.396	0.275	1.24317e-07
THADA	4.14939e-12	-0.234298	0.248	0.375	1.24411e-07
TMEM220	4.15128e-12	0.122378	0.183	0.09	1.24468e-07
AK2	4.27916e-12	-0.146666	0.099	0.208	1.28302e-07
RNF165	4.28463e-12	-0.216853	0.177	0.297	1.28466e-07
RFX3-AS1	4.48496e-12	0.154426	0.214	0.115	1.34473e-07
CBX3	4.50659e-12	-0.117968	0.033	0.115	1.35121e-07
FURIN	4.55672e-12	-0.107978	0.025	0.104	1.36624e-07
TPT1	4.56611e-12	-0.195648	0.157	0.273	1.36906e-07
TGIF1	4.63721e-12	-0.124797	0.037	0.122	1.39038e-07
LINC01277	4.74019e-12	-0.202826	0.171	0.293	1.42125e-07
EXTL3	4.8063e-12	-0.140061	0.059	0.154	1.44107e-07
SUPT16H	4.83616e-12	-0.137155	0.053	0.145	1.45003e-07
CDK19	4.83807e-12	0.167224	0.308	0.191	1.4506e-07
GANC	5.10035e-12	0.140506	0.192	0.097	1.52924e-07
FBP1	5.11096e-12	-0.406246	0.434	0.522	1.53242e-07
DOCK10	5.13602e-12	-0.13747	0.049	0.14	1.53993e-07
IRF2	5.47862e-12	-0.174975	0.105	0.212	1.64265e-07
GAB1	5.50684e-12	0.165281	0.24	0.136	1.65112e-07
SKI	5.67947e-12	-0.271593	0.205	0.325	1.70287e-07
DCAF5	5.71078e-12	0.138011	0.292	0.173	1.71226e-07
FNBP4	5.85376e-12	-0.229246	0.305	0.427	1.75513e-07
JPX	5.89566e-12	0.163874	0.448	0.311	1.7677e-07
MYH9	5.96538e-12	-0.233204	0.311	0.439	1.7886e-07
NPM1	6.10998e-12	-0.157829	0.092	0.196	1.83196e-07
TRPM7	6.24499e-12	0.145628	0.484	0.339	1.87244e-07
SSH2	6.66154e-12	0.221258	0.464	0.339	1.99733e-07
MTSS1	6.82423e-12	-0.353046	0.395	0.509	2.04611e-07
SH3RF1	6.82889e-12	0.263257	0.46	0.347	2.04751e-07
IRAK2	7.08224e-12	0.220638	0.393	0.272	2.12347e-07
PAFAH1B2	7.20394e-12	0.113824	0.143	0.063	2.15996e-07
ORM1	7.2313e-12	-0.20807	0.172	0.292	2.16816e-07
SPRY2	7.55633e-12	-0.127258	0.051	0.141	2.26561e-07
EIF3J	8.16533e-12	-0.196738	0.147	0.261	2.44821e-07
HBP1	8.59575e-12	0.121185	0.187	0.094	2.57726e-07
MAP2K5	8.77414e-12	0.168005	0.354	0.232	2.63075e-07
N4BP2L2	8.90324e-12	0.16255	0.664	0.521	2.66946e-07
SOX6	9.43576e-12	-0.171993	0.161	0.285	2.82912e-07
TRIM44	9.94055e-12	-0.208461	0.296	0.421	2.98047e-07
NFYC	1.01695e-11	0.141813	0.267	0.156	3.04914e-07
DPY19L1	1.01911e-11	0.113568	0.154	0.071	3.05559e-07
NDE1	1.02282e-11	-0.115885	0.03	0.109	3.06671e-07
TMX3	1.03564e-11	-0.156196	0.135	0.25	3.10517e-07
ZHX2	1.05214e-11	0.207237	0.729	0.605	3.15462e-07
APOA1	1.11205e-11	-0.145746	0.067	0.164	3.33426e-07
TTC7B	1.14281e-11	0.135482	0.205	0.108	3.42649e-07
RIN2	1.16889e-11	0.16074	0.243	0.139	3.5047e-07
ADAMTSL4-AS1	1.17384e-11	0.219551	0.394	0.275	3.51951e-07
AC022101.1	1.17786e-11	-0.221321	0.148	0.265	3.53159e-07
SLC38A4	1.18706e-11	0.194407	0.325	0.204	3.55916e-07
FLOT2	1.21456e-11	-0.133199	0.057	0.148	3.64162e-07
ANGPTL4	1.22675e-11	-0.175784	0.098	0.206	3.67816e-07
PPP4R1	1.23797e-11	0.120825	0.192	0.098	3.7118e-07
TRAPPC8	1.25188e-11	0.150704	0.342	0.218	3.75351e-07
AL391832.4	1.28688e-11	-0.126442	0.031	0.11	3.85846e-07
CARD8	1.30115e-11	0.141423	0.186	0.095	3.90122e-07
MFHAS1	1.30573e-11	0.158045	0.342	0.219	3.91498e-07
RNF144B	1.33006e-11	-0.119296	0.028	0.105	3.98792e-07
GMEB1	1.34305e-11	-0.130201	0.045	0.13	4.02685e-07
DUSP10	1.37243e-11	0.216462	0.311	0.198	4.11497e-07
NCOR1	1.41991e-11	0.153953	0.692	0.544	4.25732e-07
WDR36	1.49701e-11	-0.140411	0.058	0.149	4.48848e-07
PPRC1	1.51267e-11	-0.131884	0.058	0.149	4.53545e-07
PNISR	1.54951e-11	-0.237072	0.473	0.575	4.64588e-07
DCP1A	1.65015e-11	0.139684	0.269	0.159	4.94764e-07
HNRNPA3	1.67876e-11	-0.18199	0.167	0.283	5.03343e-07
RAB10	1.74261e-11	0.173651	0.437	0.307	5.22487e-07
TMED5	1.78504e-11	0.128362	0.212	0.114	5.3521e-07
NEDD4L	1.8514e-11	0.217453	0.595	0.484	5.55106e-07
NDRG1	1.8576e-11	0.166972	0.201	0.107	5.56964e-07
LINC01578	1.88841e-11	0.146388	0.304	0.188	5.66203e-07
CCDC171	1.99262e-11	-0.112783	0.028	0.104	5.97446e-07
STAU1	2.14547e-11	-0.22454	0.393	0.508	6.43277e-07
LINC00470	2.16096e-11	0.122206	0.104	0.039	6.47921e-07
GNE	2.52517e-11	0.137764	0.216	0.118	7.5712e-07
LGALS8	2.52691e-11	-0.169056	0.089	0.189	7.57643e-07
MNAT1	2.57534e-11	0.140267	0.327	0.206	7.72163e-07
ESYT2	2.57947e-11	0.155623	0.258	0.152	7.73402e-07
SMAD1	2.62118e-11	-0.183206	0.157	0.27	7.85907e-07
UBR2	2.62408e-11	0.15395	0.471	0.335	7.86779e-07
DLGAP2	2.68851e-11	-0.103984	0.027	0.101	8.06097e-07
DOCK1	2.69265e-11	-0.176205	0.254	0.386	8.07336e-07
ADIPOR2	2.72448e-11	0.191664	0.377	0.26	8.1688e-07
ITCH	2.82024e-11	0.139352	0.665	0.507	8.45591e-07
SIK2	2.83542e-11	0.324925	0.495	0.384	8.50144e-07
CAPN7	2.8724e-11	0.140307	0.282	0.17	8.61231e-07
PRDX6	2.87691e-11	0.106518	0.147	0.067	8.62583e-07
ARHGEF12	2.95333e-11	-0.273813	0.641	0.703	8.85497e-07
VPS53	2.95592e-11	0.14981	0.347	0.225	8.86274e-07
RAB7A	3.04508e-11	0.158198	0.424	0.295	9.13007e-07
SMC5	3.06819e-11	0.166703	0.408	0.284	9.19936e-07
RAB28	3.08084e-11	0.139514	0.202	0.108	9.23729e-07
PHLDA1	3.20652e-11	-0.163535	0.14	0.254	9.61411e-07
ASPH	3.22311e-11	0.22776	0.422	0.308	9.66385e-07
ZNF217	3.2886e-11	-0.127846	0.04	0.121	9.86022e-07
EPB41	3.36437e-11	0.185604	0.633	0.512	1.00874e-06
PPP2R2D	3.40317e-11	0.161876	0.355	0.237	1.02037e-06
DDX55	3.69177e-11	-0.122964	0.055	0.144	1.1069e-06
SEMA6A-AS1	3.6923e-11	0.111285	0.134	0.059	1.10706e-06
MDM4	3.72989e-11	-0.185078	0.208	0.328	1.11833e-06
GALNT18	3.77163e-11	-0.121531	0.042	0.125	1.13085e-06
CD164	3.86794e-11	0.110647	0.153	0.072	1.15972e-06
ZNRF2	3.86873e-11	0.155347	0.249	0.146	1.15996e-06
SLC35F5	3.91634e-11	0.102693	0.146	0.067	1.17424e-06
CTNNAL1	4.07977e-11	0.14446	0.223	0.124	1.22324e-06
ZNF787	4.18265e-11	-0.13091	0.063	0.153	1.25408e-06
PTPN3	4.2574e-11	0.195807	0.69	0.57	1.2765e-06
TRIM24	4.26771e-11	0.146947	0.28	0.17	1.27959e-06
SLC25A27	4.28336e-11	0.140982	0.249	0.145	1.28428e-06
C1RL	4.43012e-11	0.130479	0.371	0.242	1.32828e-06
MTMR3	4.49534e-11	0.146396	0.317	0.201	1.34784e-06
DYM	4.55159e-11	0.174778	0.395	0.274	1.3647e-06
TGFBR2	4.56634e-11	0.201924	0.436	0.313	1.36913e-06
ASTN2	4.69064e-11	-0.128549	0.046	0.129	1.4064e-06
MAN2C1	4.77012e-11	-0.119841	0.046	0.129	1.43023e-06
GUCD1	4.7786e-11	0.106647	0.135	0.06	1.43277e-06
NPIPB15	4.86823e-11	0.104721	0.153	0.072	1.45964e-06
PRKDC	5.19688e-11	-0.206869	0.249	0.365	1.55818e-06
HSD17B12	5.30001e-11	0.174468	0.36	0.242	1.5891e-06
DLST	5.38012e-11	0.102705	0.133	0.058	1.61312e-06
GAK	5.63792e-11	-0.202143	0.235	0.355	1.69042e-06
ANKS1A	5.69022e-11	-0.166192	0.161	0.277	1.7061e-06
PUM2	5.72699e-11	0.159295	0.548	0.41	1.71712e-06
GNAS	5.94538e-11	0.118692	0.161	0.079	1.7826e-06
SERBP1	6.1105e-11	-0.164258	0.157	0.269	1.83211e-06
NEK7	6.27341e-11	0.14984	0.286	0.176	1.88096e-06
MIR3936HG	6.84017e-11	0.14587	0.302	0.189	2.05089e-06
TRIM25	7.34797e-11	-0.159744	0.122	0.228	2.20314e-06
DMD	7.52264e-11	0.230879	0.369	0.255	2.25551e-06
CBR4	7.55595e-11	0.177976	0.348	0.234	2.2655e-06
VAC14	7.75895e-11	-0.148945	0.075	0.167	2.32637e-06
ST6GALNAC6	7.83846e-11	-0.119426	0.037	0.115	2.35021e-06
MRPL20	7.86072e-11	-0.109779	0.033	0.108	2.35688e-06
FOXP1	7.88726e-11	0.190027	0.892	0.827	2.36484e-06
GREB1	7.89508e-11	0.10725	0.113	0.046	2.36718e-06
KANSL1	7.90008e-11	0.150852	0.692	0.551	2.36868e-06
CMC1	8.04091e-11	0.13666	0.224	0.127	2.41091e-06
TTBK2	8.11002e-11	0.135339	0.252	0.148	2.43163e-06
ITSN1	8.30305e-11	-0.223636	0.417	0.539	2.4895e-06
LYN	8.41606e-11	-0.142315	0.093	0.192	2.52339e-06
TAB3	8.4169e-11	0.119027	0.194	0.103	2.52364e-06
INF2	8.54949e-11	-0.108838	0.035	0.112	2.56339e-06
TMPRSS6	8.58377e-11	-0.134528	0.046	0.127	2.57367e-06
LARP1B	8.68464e-11	0.215413	0.613	0.495	2.60391e-06
FANCC	8.83698e-11	0.157006	0.323	0.21	2.64959e-06
TLE1	8.94408e-11	0.142042	0.536	0.404	2.6817e-06
IFNGR1	9.61039e-11	-0.160639	0.114	0.217	2.88148e-06
NPTN	9.90739e-11	0.125473	0.194	0.104	2.97053e-06
DANT2	1.05917e-10	0.164869	0.659	0.532	3.17571e-06
ZNF438	1.06581e-10	0.145119	0.237	0.138	3.19563e-06
LPA	1.08235e-10	-0.25519	0.248	0.363	3.24522e-06
CCDC18-AS1	1.10975e-10	0.125556	0.163	0.081	3.32735e-06
TTR	1.12287e-10	0.259187	0.122	0.053	3.36669e-06
ATP8B1	1.13275e-10	0.177804	0.328	0.217	3.39632e-06
ARFGEF2	1.13873e-10	0.15702	0.435	0.308	3.41424e-06
BX284613.2	1.14626e-10	0.109937	0.145	0.068	3.43685e-06
MALT1	1.15859e-10	0.151353	0.312	0.2	3.47381e-06
FTCDNL1	1.19367e-10	0.105844	0.128	0.056	3.57899e-06
GATAD2B	1.20654e-10	0.165322	0.625	0.497	3.61758e-06
ANAPC16	1.20983e-10	0.105974	0.147	0.069	3.62744e-06
GCLC	1.2175e-10	0.295644	0.418	0.306	3.65042e-06
ADGRG7	1.23229e-10	0.118129	0.16	0.079	3.69477e-06
NRG3	1.25334e-10	0.320031	0.204	0.117	3.75789e-06
FBXO25	1.25358e-10	0.140305	0.228	0.131	3.75862e-06
RNGTT	1.28051e-10	0.149036	0.38	0.256	3.83934e-06
SPEN	1.31899e-10	-0.205448	0.273	0.386	3.95473e-06
LIN52	1.32404e-10	0.120376	0.164	0.082	3.96986e-06
SSBP2	1.34195e-10	0.187402	0.231	0.136	4.02357e-06
NR5A2	1.34957e-10	-0.183921	0.627	0.761	4.04641e-06
GALNT2	1.39401e-10	-0.280874	0.834	0.885	4.17966e-06
MLXIP	1.42129e-10	-0.117791	0.043	0.123	4.26145e-06
SLTM	1.4494e-10	-0.175433	0.243	0.366	4.34573e-06
FBXW11	1.45953e-10	0.171849	0.458	0.335	4.37611e-06
ADAMTS17	1.559e-10	-0.158761	0.116	0.221	4.67435e-06
CLASP2	1.61464e-10	0.132402	0.271	0.164	4.84118e-06
CEP57	1.62811e-10	0.143443	0.359	0.238	4.88157e-06
CDK12	1.65632e-10	-0.18511	0.194	0.305	4.96614e-06
ZNF654	1.70123e-10	0.121259	0.207	0.114	5.1008e-06
SYN3	1.71002e-10	-0.122821	0.04	0.117	5.12716e-06
ATF7IP2	1.7104e-10	0.181179	0.598	0.462	5.12828e-06
CAP2	1.7285e-10	0.144764	0.188	0.101	5.18256e-06
ULK4	1.7581e-10	0.515013	0.325	0.23	5.27131e-06
RABEPK	1.76143e-10	-0.128945	0.06	0.146	5.28129e-06
ZFYVE28	1.81532e-10	-0.184564	0.096	0.192	5.44289e-06
SP100	1.83423e-10	-0.184251	0.193	0.307	5.49957e-06
AC034139.1	1.8478e-10	0.175182	0.129	0.058	5.54027e-06
ACAT2	1.85887e-10	0.112799	0.18	0.093	5.57344e-06
EFL1	1.87201e-10	0.133519	0.239	0.138	5.61283e-06
TNK2	1.9265e-10	-0.107978	0.029	0.1	5.77624e-06
UPB1	1.92965e-10	0.214884	0.378	0.258	5.78566e-06
ITIH1	2.0211e-10	-0.166582	0.166	0.277	6.05987e-06
TNFRSF10D	2.06781e-10	-0.264317	0.171	0.279	6.19993e-06
ACSS2	2.08155e-10	0.167447	0.194	0.106	6.24111e-06
RNF138	2.11705e-10	0.128833	0.157	0.077	6.34755e-06
PSMD7	2.18349e-10	-0.113744	0.043	0.122	6.54675e-06
PTMS	2.20762e-10	-0.110363	0.041	0.118	6.61911e-06
HGSNAT	2.21408e-10	0.123475	0.193	0.104	6.63848e-06
SHISA5	2.23729e-10	-0.10207	0.034	0.108	6.70808e-06
PLSCR4	2.2471e-10	-0.167857	0.202	0.319	6.73747e-06
APOL1	2.24813e-10	-0.122208	0.064	0.151	6.74058e-06
HSD17B6	2.27108e-10	-0.23559	0.125	0.224	6.80939e-06
DDX39B	2.31923e-10	-0.15336	0.128	0.231	6.95376e-06
NCOA6	2.38666e-10	0.125061	0.293	0.182	7.15591e-06
FAM13A	2.43982e-10	-0.129932	0.063	0.149	7.31532e-06
HDAC6	2.47387e-10	0.109786	0.16	0.08	7.41739e-06
ANTXR2	2.49202e-10	0.163859	0.352	0.239	7.47183e-06
AP002518.2	2.72419e-10	0.119885	0.212	0.118	8.16794e-06
DSEL	2.72927e-10	-0.112514	0.033	0.105	8.18316e-06
RPL3	2.77571e-10	-0.107903	0.04	0.116	8.32242e-06
CCNI	2.79051e-10	0.116795	0.164	0.083	8.36679e-06
RHPN2	2.88877e-10	0.146228	0.437	0.309	8.6614e-06
MIDN	2.96792e-10	-0.147023	0.093	0.188	8.89871e-06
TRAK2	3.06841e-10	0.101624	0.137	0.064	9.20001e-06
SLC25A20	3.13013e-10	-0.112584	0.051	0.132	9.38506e-06
DDR2	3.22724e-10	-0.238364	0.192	0.3	9.67623e-06
CCT6A	3.23034e-10	-0.114549	0.051	0.131	9.68552e-06
KIAA1671	3.24514e-10	0.147238	0.424	0.297	9.72989e-06
PFKFB3	3.28458e-10	-0.14569	0.086	0.18	9.84817e-06
SLC27A5	3.29565e-10	-0.123604	0.053	0.134	9.88135e-06
LINC00342	3.37031e-10	-0.119039	0.035	0.108	1.01052e-05
SEC23A	3.40678e-10	0.131185	0.263	0.16	1.02145e-05
SEL1L	3.43734e-10	0.140087	0.269	0.166	1.03062e-05
TENM1	3.47853e-10	0.209838	0.547	0.436	1.04297e-05
CACYBP	3.49379e-10	-0.107351	0.03	0.1	1.04754e-05
ATP1A1	3.65036e-10	-0.206357	0.258	0.382	1.09449e-05
MTHFD2L	3.70725e-10	-0.196372	0.3	0.427	1.11155e-05
NREP	3.73948e-10	-0.120251	0.049	0.129	1.12121e-05
TFDP2	3.79525e-10	0.174411	0.3	0.196	1.13793e-05
C8A	3.87648e-10	-0.272104	0.46	0.541	1.16229e-05
SPAG9	3.89915e-10	0.172661	0.493	0.369	1.16908e-05
TACC1	4.0032e-10	0.184845	0.263	0.168	1.20028e-05
BAZ2A	4.0507e-10	-0.142237	0.108	0.207	1.21452e-05
ZFX	4.12827e-10	0.133324	0.248	0.149	1.23778e-05
FAM83G	4.17551e-10	-0.105113	0.036	0.109	1.25194e-05
ONECUT2	4.20632e-10	-0.141604	0.07	0.156	1.26118e-05
PRLR	4.38022e-10	0.138619	0.241	0.143	1.31332e-05
PDZD8	4.41854e-10	0.178011	0.408	0.293	1.32481e-05
CDC37L1	4.66693e-10	-0.150434	0.241	0.367	1.39929e-05
MLLT1	4.6872e-10	-0.157861	0.114	0.212	1.40536e-05
NCKAP1	4.69078e-10	0.139098	0.293	0.186	1.40644e-05
RAPGEF1	4.71468e-10	0.159117	0.457	0.332	1.4136e-05
FST	4.88483e-10	-0.161585	0.093	0.186	1.46462e-05
RAP1A	4.90575e-10	0.146513	0.325	0.215	1.47089e-05
EHBP1	5.04132e-10	-0.376227	0.843	0.811	1.51154e-05
KIF21A	5.18014e-10	0.136578	0.32	0.211	1.55316e-05
MT1G	5.23245e-10	0.107398	0.136	0.064	1.56884e-05
HULC	5.23948e-10	-0.218181	0.392	0.501	1.57095e-05
AL049828.1	5.26811e-10	0.171946	0.26	0.162	1.57954e-05
SHANK2	5.48486e-10	-0.247437	0.913	0.902	1.64453e-05
TJP2	5.53419e-10	-0.224942	0.634	0.738	1.65932e-05
FRS2	5.6304e-10	0.141297	0.301	0.195	1.68816e-05
HABP2	6.04219e-10	-0.235237	0.406	0.518	1.81163e-05
SERPINE1	6.3225e-10	-0.11586	0.561	0.783	1.89568e-05
STOX2	6.33056e-10	-0.112392	0.036	0.109	1.89809e-05
PDCD7	6.57255e-10	-0.123713	0.066	0.151	1.97065e-05
TSPAN14	6.97795e-10	0.141292	0.242	0.146	2.0922e-05
TUBGCP5	7.39588e-10	-0.10467	0.034	0.104	2.21751e-05
ATRN	7.59411e-10	0.183873	0.523	0.405	2.27694e-05
LAMC1	7.63637e-10	0.157478	0.258	0.161	2.28961e-05
KIAA1958	7.68418e-10	0.14818	0.249	0.154	2.30395e-05
MIB1	7.99766e-10	0.140532	0.327	0.218	2.39794e-05
VAV2	8.04681e-10	-0.267525	0.43	0.525	2.41267e-05
ZCCHC24	8.31943e-10	-0.163482	0.228	0.342	2.49441e-05
ADH1B	8.56171e-10	-0.293055	0.222	0.328	2.56706e-05
RPS6KC1	8.65631e-10	0.15088	0.363	0.251	2.59542e-05
HIGD1A	8.77458e-10	0.15611	0.312	0.207	2.63088e-05
NID1	8.82615e-10	-0.173072	0.219	0.332	2.64634e-05
EEF1D	9.02835e-10	-0.141061	0.101	0.195	2.70697e-05
EP400	9.05507e-10	-0.182693	0.214	0.323	2.71498e-05
GDF15	9.34306e-10	0.14707	0.182	0.1	2.80133e-05
AC007364.1	9.3491e-10	0.217101	0.657	0.569	2.80314e-05
RPL7L1	9.5374e-10	-0.106974	0.042	0.116	2.8596e-05
RGL1	9.88913e-10	-0.106113	0.046	0.122	2.96506e-05
STXBP6	9.93908e-10	0.120229	0.105	0.044	2.98003e-05
GSTK1	1.01264e-09	-0.101082	0.04	0.113	3.0362e-05
UBR3	1.03189e-09	0.148426	0.519	0.391	3.0939e-05
PGBD5	1.06302e-09	0.1036	0.128	0.059	3.18726e-05
PPIG	1.06787e-09	-0.191488	0.299	0.411	3.20179e-05
LTV1	1.09258e-09	-0.106789	0.036	0.107	3.27587e-05
TTC38	1.11352e-09	0.126693	0.408	0.281	3.33868e-05
MAT1A	1.11811e-09	0.199376	0.688	0.578	3.35242e-05
KIAA0100	1.12502e-09	-0.109176	0.051	0.128	3.37315e-05
ASAP1	1.1264e-09	-0.244741	0.441	0.544	3.37728e-05
SRPK2	1.14144e-09	0.17981	0.572	0.461	3.42238e-05
SNX30	1.14926e-09	0.112032	0.178	0.096	3.44584e-05
HAL	1.24446e-09	0.792823	0.47	0.441	3.73127e-05
ZNFX1	1.25375e-09	-0.11037	0.057	0.136	3.75911e-05
PDPR	1.25944e-09	-0.121769	0.069	0.152	3.77619e-05
ZNF780B	1.2758e-09	0.118613	0.194	0.108	3.82524e-05
MICAL2	1.31109e-09	-0.131919	0.083	0.171	3.93104e-05
SHOC2	1.31578e-09	0.134429	0.272	0.171	3.94509e-05
TRIM27	1.33327e-09	-0.137155	0.129	0.229	3.99753e-05
SSBP3	1.33635e-09	-0.19782	0.243	0.354	4.00676e-05
SHC1	1.39978e-09	-0.10943	0.046	0.121	4.19696e-05
LONP2	1.4003e-09	0.171203	0.929	0.842	4.19853e-05
LETM1	1.40937e-09	-0.108079	0.047	0.122	4.22572e-05
TRIM38	1.45213e-09	-0.105796	0.037	0.108	4.35392e-05
ARHGEF40	1.457e-09	-0.134504	0.061	0.142	4.36852e-05
SLC25A33	1.48414e-09	0.200134	0.255	0.161	4.44989e-05
PROX1-AS1	1.50936e-09	0.246076	0.452	0.349	4.52551e-05
METTL15	1.54143e-09	0.143198	0.252	0.155	4.62167e-05
DDX18	1.58539e-09	-0.114236	0.052	0.128	4.75349e-05
SHFL	1.58758e-09	-0.112559	0.065	0.147	4.76005e-05
NFIC	1.60902e-09	0.138461	0.742	0.592	4.82431e-05
ANKIB1	1.66944e-09	0.147388	0.296	0.193	5.00549e-05
SEC16B	1.66966e-09	0.121529	0.329	0.215	5.00615e-05
PHIP	1.70046e-09	0.144792	0.323	0.216	5.0985e-05
TTC28-AS1	1.72379e-09	0.114469	0.154	0.079	5.16845e-05
TPCN1	1.74074e-09	-0.172986	0.124	0.218	5.21928e-05
C4orf19	1.76766e-09	-0.228385	0.42	0.528	5.29999e-05
ZNF592	1.78813e-09	0.130101	0.277	0.176	5.36135e-05
ITGA5	1.81881e-09	0.10452	0.116	0.052	5.45335e-05
AR	1.84901e-09	-0.157822	0.23	0.353	5.54388e-05
DDX27	1.95422e-09	-0.104121	0.039	0.109	5.85934e-05
SPTLC3	1.97158e-09	-0.132234	0.076	0.161	5.91138e-05
TMEM45B	1.99897e-09	-0.167002	0.084	0.172	5.99352e-05
ABCC9	2.05401e-09	0.125719	0.18	0.098	6.15855e-05
AP000331.1	2.21036e-09	-0.149306	0.095	0.188	6.62734e-05
GNL2	2.25465e-09	-0.121794	0.07	0.152	6.76012e-05
RAD50	2.34553e-09	-0.161314	0.184	0.29	7.0326e-05
RASA2	2.38145e-09	0.114368	0.193	0.108	7.14029e-05
HNRNPA2B1	2.40349e-09	-0.208508	0.413	0.506	7.20638e-05
PITPNM2	2.44227e-09	-0.146011	0.178	0.286	7.32264e-05
GRK5	2.44996e-09	-0.110986	0.048	0.123	7.34573e-05
YWHAE	2.50144e-09	-0.166366	0.188	0.291	7.50008e-05
DNAJC3	2.50483e-09	0.17359	0.334	0.23	7.51024e-05
HP	2.54261e-09	-0.175596	0.328	0.449	7.62352e-05
ZBTB7A	2.56504e-09	-0.158365	0.119	0.212	7.69076e-05
PPM1G	2.57122e-09	-0.139218	0.092	0.179	7.70929e-05
PRRC2B	2.74679e-09	-0.207846	0.352	0.45	8.2357e-05
LAMA5	2.82493e-09	-0.109849	0.051	0.125	8.47e-05
CHDH	2.85876e-09	0.11834	0.235	0.142	8.57143e-05
AOAH	2.9112e-09	-0.105796	0.035	0.103	8.72864e-05
SLC43A3	3.0866e-09	-0.121846	0.072	0.155	9.25455e-05
[truncated: 273 more rows]
