# Supplementary material for: Preneoplastic liver colonization by 11p15.5 altered mosaic cells in young children with hepatoblastoma
Source: Nat Commun. 2023 Nov 6;14:7122. doi: 10.1038/s41467-023-42418-9 (PMC10628292; doi:10.1038/s41467-023-42418-9)
Supplement: Supplementary file 11 — Supplementary Data 9 [file 41467_2023_42418_MOESM11_ESM.xlsx]

## Sheet: Feuil1
Supplementary Data 9: Functional enrichment between mosaic and non-mosaic hepatocytes in 4 patients analyzed in snRNAseq (#3115, #3559, #4001, #2996)
Functional enrichment was performed using ToppGene suite and categories belonging to "Coexpression", "Computational", "Disease", "Pathway", "GO: Biological Process", "GO: Cellular Component", "GO: Molecular Function" and "Human Phenotype".
Category	ID	Name	Source	p-value	q-value Bonferroni	q-value FDR B&H	q-value FDR B&Y	Hit Count in Query List	Hit Count in Genome	Hit in Query List
Coexpression	M39115	AIZARANI_LIVER_C11_HEPATOCYTES_1	C8: Cell Type Signature	3.608e-56	2.055e-52	2.055e-52	1.896e-51	38	298	AADAC,MT2A,LIPC,A1CF,IGF2,ATF5,IGFBP1,IGFBP2,FN1,TMEM176B,PTGR1,SPP2,SULT2A1,AFM,SLC38A4,AZGP1,TLCD4,AGT,RCL1,ERRFI1,AHSG,PON3,SCP2,GC,CPB2,ZFAND5,APOC1,C5,FGL1,F2,F5,TF,TTR,F9,SDC4,PRDX6,SLC27A2,ARG1
Coexpression	M13283	HSIAO_LIVER_SPECIFIC_GENES	C2:CGP: Chemical and Genetic Perturbations	4.882e-37	2.781e-33	1.39e-33	1.283e-32	27	249	CYP2A6,AADAC,CYP3A7,OTC,LIPC,IGFBP1,PTGR1,SPP2,SULT2A1,AFM,AZGP1,AGT,AHSG,PON3,CPB2,APOC1,C5,APOC2,FGL1,ABCC2,F2,F5,TF,TTR,F9,PROS1,ARG1
Coexpression	M40287	DESCARTES_FETAL_SPLEEN_AFP_ALB_POSITIVE_CELLS	C8: Cell Type Signature	1.375e-34	7.83e-31	2.61e-31	2.408e-30	24	188	ACSL4,CYP3A7,MT2A,LIPC,A1CF,IGF2,ATF5,IGFBP1,FN1,GPC3,SPP2,SLC38A4,AZGP1,AGT,AHSG,GC,APOC1,C5,FGL1,F2,F5,TF,TTR,SLC27A2
Coexpression	M40234	DESCARTES_FETAL_LIVER_HEPATOBLASTS	C8: Cell Type Signature	2.47e-33	1.407e-29	3.517e-30	3.244e-29	30	505	ACSL4,AADAC,CYP3A7,MT2A,LIPC,A1CF,ATF5,IGFBP1,FN1,GPC3,SPP2,AFM,SLC38A4,AZGP1,AGT,ERRFI1,AHSG,GC,CPB2,APOC1,C5,APOC2,FGL1,ABCC2,F2,SLCO1B1,TF,TTR,F9,ARG1
Coexpression	M39118	AIZARANI_LIVER_C14_HEPATOCYTES_2	C8: Cell Type Signature	1.399e-32	7.966e-29	1.593e-29	1.47e-28	24	226	MT2A,A1CF,IGF2,ATF5,IGFBP1,TMEM176B,PTGR1,SPP2,SULT2A1,AFM,AZGP1,TLCD4,AHSG,PON3,SCP2,GC,APOC1,FGL1,F2,TF,TTR,F9,PRDX6,ARG1
Coexpression	M39119	AIZARANI_LIVER_C17_HEPATOCYTES_3	C8: Cell Type Signature	1.342e-24	7.643e-21	1.274e-21	1.175e-20	16	102	MT2A,IGF2,IGFBP1,IGFBP2,FN1,TMEM176B,SULT2A1,AFM,AZGP1,AHSG,APOC1,C5,FGL1,F2,F5,TF
Coexpression	M40276	DESCARTES_FETAL_PLACENTA_AFP_ALB_POSITIVE_CELLS	C8: Cell Type Signature	3.037e-24	1.73e-20	2.471e-21	2.28e-20	18	173	CYP3A7,MT2A,LIPC,A1CF,ATF5,SLC38A4,AGT,AHSG,GC,CPB2,C5,ABCC2,HSD17B11,F2,SLCO1B1,TF,TTR,ARG1
Coexpression	MM3635	DESCARTES_ORGANOGENESIS_HEPATOCYTES	M8: Cell Type Signature	4.39e-22	2.501e-18	3.126e-19	2.884e-18	23	535	AADAC,OTC,LIPC,A1CF,IGFBP1,FN1,SPP2,SULT2A1,AFM,GDF15,AGT,ERRFI1,AHSG,SCP2,GC,CPB2,APOC1,C5,ABCC2,F2,TF,SDC4,SLC27A2
Computational	CAR_HPX	Neighborhood of HPX	C4:CGN: Cancer Gene Neighborhoods	7.841e-20	2.438e-17	1.43e-17	9.035e-17	15	73	AADAC,CYP3A7,IGFBP1,SULT2A1,AFM,AGT,PON3,GC,CPB2,APOC1,FGL1,F2,F9,SLC27A2,ARG1
Computational	MODULE_24	Fetal liver genes - metabolism and xenobiotics.	C4:CM: Cancer Modules	9.196e-20	2.86e-17	1.43e-17	9.035e-17	26	453	ACSL4,CYP2A6,AADAC,CYP3A7,IGF2,ATF5,IGFBP1,IGFBP2,FN1,GPC3,SPP2,GDF15,AZGP1,AGT,AHSG,PON2,PON3,SCP2,GC,CPB2,APOC1,C5,APOC2,FGL1,F2,ARG1
Coexpression	M2226	PILON_KLF1_TARGETS_UP	C2:CGP: Chemical and Genetic Perturbations	5.428e-20	3.092e-16	3.436e-17	3.169e-16	21	497	ACSL4,AADAC,MASP1,IGF2,IGFBP1,IGFBP2,FN1,GPC3,SPP2,AFM,SLC38A4,TLCD4,AHSG,PON2,GC,ZFAND5,C5,F2,TF,TTR,SLC27A2
Coexpression	MM1061	PILON_KLF1_TARGETS_UP	M2:CGP: Chemical and Genetic Perturbations	2.458e-19	1.4e-15	1.4e-16	1.292e-15	21	535	ACSL4,AADAC,MASP1,IGF2,IGFBP1,IGFBP2,FN1,GPC3,SPP2,AFM,SLC38A4,TLCD4,AHSG,PON2,GC,ZFAND5,C5,F2,TF,TTR,SLC27A2
Computational	CAR_IGFBP1	Neighborhood of IGFBP1	C4:CGN: Cancer Gene Neighborhoods	3.846e-16	1.196e-13	3.987e-14	2.519e-13	12	57	CYP3A7,IGFBP1,SULT2A1,AFM,AHSG,PON3,GC,CPB2,F2,F9,SLC27A2,ARG1
Coexpression	M6175	CAIRO_LIVER_DEVELOPMENT_DN	C2:CGP: Chemical and Genetic Perturbations	2.509e-14	1.429e-10	1.299e-11	1.198e-10	13	225	LIPC,IGFBP1,FN1,SPP2,AFM,AGT,AHSG,PON3,GC,CPB2,C5,F2,ARG1
Coexpression	M39129	AIZARANI_LIVER_C30_HEPATOCYTES_4	C8: Cell Type Signature	3.257e-14	1.855e-10	1.546e-11	1.426e-10	16	446	A1CF,IGFBP1,KLF6,LONP2,AFM,TLCD4,SLC25A13,RCL1,ERRFI1,ZFAND5,C5,ABCC2,F5,LEPR,SLC27A2,ARG1
Coexpression	MM1274	CAIRO_LIVER_DEVELOPMENT_DN	M2:CGP: Chemical and Genetic Perturbations	5.762e-14	3.282e-10	2.525e-11	2.329e-10	13	240	LIPC,IGFBP1,FN1,SPP2,AFM,AGT,AHSG,PON3,GC,CPB2,C5,F2,ARG1
GO: Cellular Component	GO:0072562	blood microparticle		4.197e-11	9.36e-09	9.36e-09	5.604e-08	10	144	FN1,AFM,AGT,AHSG,GC,F2,HSPA1A,HSPA1B,TF,PROS1
Computational	MODULE_23	Liver genes - metabolism and xenobiotics.	C4:CM: Cancer Modules	3.506e-11	1.091e-08	2.726e-09	1.723e-08	20	562	CYP2A6,AADAC,IGF2,ATF5,IGFBP1,IGFBP2,FN1,SPP2,AZGP1,AGT,AHSG,PON3,SCP2,GC,CPB2,APOC1,APOC2,FGL1,F2,ARG1
Coexpression	M1286	HOSHIDA_LIVER_CANCER_SUBCLASS_S3	C2:CGP: Chemical and Genetic Perturbations	5.015e-12	2.857e-08	2.041e-09	1.882e-08	12	266	CYP3A7,MT2A,PTGR1,SULT2A1,AZGP1,PON3,CPB2,APOC2,F2,F5,PROS1,ARG1
Computational	MODULE_55	Genes in the cancer module 55.	C4:CM: Cancer Modules	1.229e-10	3.821e-08	6.847e-09	4.327e-08	23	831	AADAC,CYP3A7,IGF2,ATF5,IGFBP1,IGFBP2,FN1,GPC3,SPP2,GDF15,AZGP1,AGT,AHSG,PON3,SCP2,GC,CPB2,APOC1,C5,APOC2,FGL1,F2,ARG1
Computational	MODULE_88	Heart, liver, kidney and pancreas metabolic and xenobiotic response genes.	C4:CM: Cancer Modules	1.321e-10	4.108e-08	6.847e-09	4.327e-08	23	834	AADAC,CYP3A7,IGF2,ATF5,IGFBP1,IGFBP2,FN1,GPC3,SPP2,GDF15,AZGP1,AGT,AHSG,PON3,SCP2,GC,CPB2,APOC1,C5,APOC2,FGL1,F2,ARG1
Computational	GNF2_HPX	Neighborhood of HPX	C4:CGN: Cancer Gene Neighborhoods	3.466e-10	1.078e-07	1.54e-08	9.729e-08	11	135	CYP2A6,ATF5,TMEM176B,SPP2,AGT,AHSG,PON3,CPB2,APOC1,APOC2,F2
Pathway	M27285	REACTOME_REGULATION_OF_INSULIN_LIKE_GROWTH_FACTOR_IGF_TRANSPORT_AND_UPTAKE_BY_INSULIN_LIKE_GROWTH_FACTOR_BINDING_PROTEINS_IGFBPS	Reactome Pathways	1.674e-10	1.379e-07	1.379e-07	1.006e-06	10	124	IGF2,IGFBP1,IGFBP2,FN1,GPC3,SPP2,AHSG,F2,F5,TF
Coexpression	M16932	CHIANG_LIVER_CANCER_SUBCLASS_PROLIFERATION_DN	C2:CGP: Chemical and Genetic Perturbations	4.185e-11	2.384e-07	1.589e-08	1.466e-07	10	179	AADAC,OTC,SULT2A1,LONP2,AFM,SLC38A4,AZGP1,RCL1,SCP2,CPB2
Coexpression	M39174	MURARO_PANCREAS_ACINAR_CELL	C8: Cell Type Signature	5.767e-11	3.285e-07	2.053e-08	1.894e-07	16	732	ACSL4,SLC38A2,AADAC,EEF2,IGFBP2,KLF6,PTGR1,GDF15,SOCS3,ZFAND5,C5,FGL1,TMEM123,HSD17B11,SDC4,PRDX6
Coexpression	M13449	CAIRO_HEPATOBLASTOMA_DN	C2:CGP: Chemical and Genetic Perturbations	1.1e-10	6.264e-07	3.685e-08	3.399e-07	11	267	CYP2A6,KLF6,LONP2,SLC38A4,AZGP1,RCL1,SCP2,ZFAND5,F9,LEPR,SLC27A2
Coexpression	M7054	SU_LIVER	C2:CGP: Chemical and Genetic Perturbations	1.754e-10	9.989e-07	5.549e-08	5.119e-07	7	58	CYP3A7,LIPC,SPP2,AFM,SLC25A13,F9,ARG1
Coexpression	M19097	SWEET_LUNG_CANCER_KRAS_UP	C2:CGP: Chemical and Genetic Perturbations	3.534e-10	2.013e-06	1.059e-07	9.772e-07	13	481	ACSL4,SLC38A2,EEF2,MT2A,PTGR1,TLCD4,HSPH1,ERRFI1,PON2,APOC1,C5,HSPA1B,ARG1
GO: Cellular Component	GO:0034774	secretory granule lumen		1.098e-08	2.447e-06	5.71e-07	3.419e-06	11	332	EEF2,IGF2,FN1,SPP2,AHSG,F5,TF,TTR,PRDX6,PROS1,ARG1
GO: Biological Process	GO:0006629	lipid metabolic process		8.849e-10	2.477e-06	2.477e-06	2.109e-05	23	1599	ACSL4,CYP2A6,AADAC,CYP3A7,LIPC,IGF2,PTGR1,SULT2A1,LONP2,AGT,SOCS3,SCP2,GC,APOC1,APOC2,FGL1,HSD17B11,F2,TTR,LEPR,IL6ST,PRDX6,SLC27A2
Pathway	MM14982	REACTOME_REGULATION_OF_INSULIN_LIKE_GROWTH_FACTOR_IGF_TRANSPORT_AND_UPTAKE_BY_INSULIN_LIKE_GROWTH_FACTOR_BINDING_PROTEINS_IGFBPS	Reactome Pathways	3.036e-09	2.501e-06	1.251e-06	9.12e-06	9	121	IGF2,IGFBP1,IGFBP2,FN1,GPC3,SPP2,AHSG,F5,TF
GO: Cellular Component	GO:0060205	cytoplasmic vesicle lumen		1.204e-08	2.685e-06	5.71e-07	3.419e-06	11	335	EEF2,IGF2,FN1,SPP2,AHSG,F5,TF,TTR,PRDX6,PROS1,ARG1
GO: Cellular Component	GO:0005788	endoplasmic reticulum lumen		1.242e-08	2.769e-06	5.71e-07	3.419e-06	11	336	LIPC,IGFBP1,FN1,GPC3,SPP2,AHSG,F2,F5,TF,F9,SLC27A2
GO: Cellular Component	GO:0031983	vesicle lumen		1.28e-08	2.855e-06	5.71e-07	3.419e-06	11	337	EEF2,IGF2,FN1,SPP2,AHSG,F5,TF,TTR,PRDX6,PROS1,ARG1
Coexpression	MM1050	SWEET_LUNG_CANCER_KRAS_UP	M2:CGP: Chemical and Genetic Perturbations	1.256e-09	7.156e-06	3.578e-07	3.301e-06	13	534	ACSL4,SLC38A2,EEF2,MT2A,PTGR1,TLCD4,HSPH1,ERRFI1,PON2,APOC1,C5,HSPA1B,ARG1
Coexpression	M7577	ACEVEDO_LIVER_CANCER_DN	C2:CGP: Chemical and Genetic Perturbations	1.438e-09	8.188e-06	3.899e-07	3.597e-06	13	540	EEF2,MT2A,IGF2,ATF5,SPP2,AZGP1,AGT,RCL1,C5,TTR,F9,SDC4,ARG1
Computational	GNF2_LCAT	Neighborhood of LCAT	C4:CGN: Cancer Gene Neighborhoods	4.444e-08	1.382e-05	1.727e-06	1.092e-05	9	124	CYP2A6,ATF5,TMEM176B,SPP2,AHSG,PON3,APOC1,APOC2,F2
GO: Biological Process	GO:0008202	steroid metabolic process		5.188e-09	1.452e-05	7.26e-06	6.181e-05	12	386	CYP2A6,CYP3A7,LIPC,IGF2,SULT2A1,SCP2,GC,APOC1,FGL1,HSD17B11,LEPR,SLC27A2
Coexpression	M13014	ACEVEDO_LIVER_TUMOR_VS_NORMAL_ADJACENT_TISSUE_DN	C2:CGP: Chemical and Genetic Perturbations	2.659e-09	1.514e-05	6.725e-07	6.204e-06	10	274	CYP3A7,MT2A,IGF2,ATF5,SPP2,AFM,AZGP1,FGL1,F9,ARG1
Coexpression	M8197	GSE26488_WT_VS_HDAC7_DELTAP_TG_OT2_THYMOCYTE_WITH_PEPTIDE_INJECTION_DN	C7:IMMUNESIGDB: ImmuneSigDB	2.715e-09	1.547e-05	6.725e-07	6.204e-06	9	199	ACSL4,IGF2,SLC38A4,AHNAK,SOCS3,SDC4,IL6ST,PRDX6,ARG1
Coexpression	M3497	GSE14769_UNSTIM_VS_40MIN_LPS_BMDM_DN	C7:IMMUNESIGDB: ImmuneSigDB	2.838e-09	1.616e-05	6.734e-07	6.212e-06	9	200	SLC38A2,KLF6,GDF15,SOCS3,ERRFI1,ZFAND5,HSPA1A,HSPA1B,SDC4
Coexpression	M5946	HALLMARK_COAGULATION	H: Hallmark	3.113e-09	1.773e-05	7.092e-07	6.543e-06	8	138	FN1,CPB2,APOC1,APOC2,F2,TF,F9,PROS1
Pathway	M16894	KEGG_COMPLEMENT_AND_COAGULATION_CASCADES	KEGG Pathways	2.217e-08	1.827e-05	6.09e-06	4.441e-05	7	69	MASP1,CPB2,C5,F2,F5,F9,PROS1
Computational	GNF2_HPN	Neighborhood of HPN	C4:CGN: Cancer Gene Neighborhoods	8.723e-08	2.713e-05	3.014e-06	1.905e-05	9	134	CYP2A6,ATF5,TMEM176B,SPP2,AHSG,PON3,APOC1,APOC2,F2
GO: Cellular Component	GO:0062023	collagen-containing extracellular matrix		1.529e-07	3.41e-05	5.683e-06	3.402e-05	12	532	IGF2,FN1,GPC3,SPP2,GDF15,AZGP1,AGT,AHSG,FGL1,F2,TF,F9
Computational	GNF2_TST	Neighborhood of TST	C4:CGN: Cancer Gene Neighborhoods	1.69e-07	5.255e-05	5.255e-06	3.32e-05	8	104	CYP2A6,ATF5,TMEM176B,AHSG,PON3,APOC1,APOC2,F2
Coexpression	M1806	BOCHKIS_FOXA2_TARGETS	C2:CGP: Chemical and Genetic Perturbations	1.731e-08	9.861e-05	3.793e-06	3.499e-05	11	433	CYP2A6,MT2A,LIPC,IGFBP1,AHSG,PON2,APOC1,TTR,IL6ST,PRDX6,PROS1
Coexpression	M45034	CARRILLOREIXACH_HEPATOBLASTOMA_VS_NORMAL_DN	C2:CGP: Chemical and Genetic Perturbations	1.981e-08	0.0001128	4.18e-06	3.856e-05	17	1259	CYP2A6,OTC,MT2A,ATF5,TMEM176B,PTGR1,SULT2A1,LONP2,SLC38A4,AZGP1,RCL1,PON3,SCP2,TTR,F9,SDC4,SLC27A2
GO: Biological Process	GO:0009410	response to xenobiotic stimulus		4.16e-08	0.0001165	3.882e-05	0.0003305	13	567	CYP2A6,AADAC,CYP3A7,OTC,EEF2,IGF2,IGFBP2,SULT2A1,PON3,CPB2,ABCC2,SLCO1B1,ARG1
Coexpression	M39229	LAKE_ADULT_KIDNEY_C10_THIN_ASCENDING_LIMB	C8: Cell Type Signature	2.954e-08	0.0001683	6.009e-06	5.543e-05	10	353	ACSL4,SLC38A2,EEF2,MT2A,GDF15,HSPH1,ERRFI1,PON2,ZFAND5,PRDX6
Pathway	M39649	WP_COMPLEMENT_AND_COAGULATION_CASCADES	WikiPathways	2.129e-07	0.0001754	4.386e-05	0.0003198	6	58	MASP1,CPB2,F2,F5,F9,PROS1
GO: Biological Process	GO:0019752	carboxylic acid metabolic process		6.992e-08	0.0001957	4.292e-05	0.0003654	17	1085	ACSL4,CYP2A6,CYP3A7,OTC,LIPC,PTGR1,SULT2A1,LONP2,SLC25A13,AGT,PON3,SCP2,APOC1,APOC2,ABCC2,SLC27A2,ARG1
Coexpression	MM1233	BOCHKIS_FOXA2_TARGETS	M2:CGP: Chemical and Genetic Perturbations	3.743e-08	0.0002132	7.352e-06	6.782e-05	11	467	CYP2A6,MT2A,LIPC,IGFBP1,AHSG,PON2,APOC1,TTR,IL6ST,PRDX6,PROS1
Coexpression	M39108	AIZARANI_LIVER_C4_EPCAM_POS_BILE_DUCT_CELLS_1	C8: Cell Type Signature	3.979e-08	0.0002267	7.556e-06	6.97e-05	8	191	GDF15,AGT,ERRFI1,GC,CPB2,ATP1B1,HSD17B11,SDC4
Pathway	M39567	WP_PREGNANE_X_RECEPTOR_PATHWAY	WikiPathways	2.808e-07	0.0002313	4.627e-05	0.0003374	5	32	CYP2A6,CYP3A7,SULT2A1,ABCC2,SLCO1B1
Coexpression	M11516	ADDYA_ERYTHROID_DIFFERENTIATION_BY_HEMIN	C2:CGP: Chemical and Genetic Perturbations	4.334e-08	0.0002468	7.963e-06	7.345e-05	6	74	MT2A,ATF5,KLF6,APOC1,HSPA1B,SLC27A2
GO: Biological Process	GO:0043436	oxoacid metabolic process		9.581e-08	0.0002682	4.292e-05	0.0003654	17	1109	ACSL4,CYP2A6,CYP3A7,OTC,LIPC,PTGR1,SULT2A1,LONP2,SLC25A13,AGT,PON3,SCP2,APOC1,APOC2,ABCC2,SLC27A2,ARG1
GO: Biological Process	GO:0006082	organic acid metabolic process		1.035e-07	0.0002898	4.292e-05	0.0003654	17	1115	ACSL4,CYP2A6,CYP3A7,OTC,LIPC,PTGR1,SULT2A1,LONP2,SLC25A13,AGT,PON3,SCP2,APOC1,APOC2,ABCC2,SLC27A2,ARG1
Coexpression	M9206	YAMASHITA_LIVER_CANCER_STEM_CELL_DN	C2:CGP: Chemical and Genetic Perturbations	5.093e-08	0.0002901	9.066e-06	8.363e-05	6	76	ACSL4,CYP3A7,MASP1,SULT2A1,F9,SLC27A2
Coexpression	M8847	GSE37301_MULTIPOTENT_PROGENITOR_VS_CD4_TCELL_DN	C7:IMMUNESIGDB: ImmuneSigDB	5.683e-08	0.0003237	9.81e-06	9.05e-05	8	200	AADAC,CYP3A7,AGT,C5,APOC2,ABCC2,CCNI,TTR
Coexpression	MM1294	OHGUCHI_LIVER_HNF4A_TARGETS_DN	M2:CGP: Chemical and Genetic Perturbations	5.907e-08	0.0003364	9.896e-06	9.128e-05	8	201	CYP2A6,AADAC,MASP1,OTC,LIPC,SPP2,SULT2A1,APOC2
GO: Biological Process	GO:0040008	regulation of growth		1.224e-07	0.0003427	4.292e-05	0.0003654	15	861	ACSL4,MT2A,IGF2,IGFBP1,IGFBP2,FN1,GPC3,GDF15,AZGP1,AGT,SOCS3,AHSG,F2,HSPA1A,HSPA1B
GO: Biological Process	GO:0032787	monocarboxylic acid metabolic process		1.227e-07	0.0003433	4.292e-05	0.0003654	14	738	ACSL4,CYP2A6,CYP3A7,LIPC,PTGR1,SULT2A1,LONP2,AGT,PON3,SCP2,APOC1,APOC2,ABCC2,SLC27A2
GO: Cellular Component	GO:0031012	extracellular matrix		1.623e-06	0.0003619	4.667e-05	0.0002794	12	665	IGF2,FN1,GPC3,SPP2,GDF15,AZGP1,AGT,AHSG,FGL1,F2,TF,F9
GO: Cellular Component	GO:0030312	external encapsulating structure		1.674e-06	0.0003734	4.667e-05	0.0002794	12	667	IGF2,FN1,GPC3,SPP2,GDF15,AZGP1,AGT,AHSG,FGL1,F2,TF,F9
GO: Cellular Component	GO:0031093	platelet alpha granule lumen		2.78e-06	0.0006199	6.887e-05	0.0004123	5	67	IGF2,FN1,AHSG,F5,PROS1
Coexpression	M1884	YOSHIMURA_MAPK8_TARGETS_UP	C2:CGP: Chemical and Genetic Perturbations	1.561e-07	0.0008893	2.541e-05	0.0002344	16	1277	MASP1,OTC,EEF2,IGF2,IGFBP1,IGFBP2,KLF6,SPP2,SULT2A1,GDF15,AZGP1,AGT,SOCS3,ERRFI1,TF,SLC27A2
GO: Cellular Component	GO:0030141	secretory granule		4.026e-06	0.0008978	8.978e-05	0.0005375	14	1002	EEF2,IGF2,FN1,SPP2,AHSG,HSPA1A,HSPA1B,F5,TF,TTR,PRDX6,SLC27A2,PROS1,ARG1
Pathway	M39428	WP_NUCLEAR_RECEPTORS_METAPATHWAY	WikiPathways	1.183e-06	0.0009752	0.0001625	0.001185	10	314	CYP2A6,CYP3A7,IGFBP1,PTGR1,SULT2A1,SCP2,ABCC2,SLCO1B1,HSPA1A,PRDX6
Computational	MODULE_117	Signaling.	C4:CM: Cancer Modules	3.358e-06	0.001044	9.291e-05	0.000587	16	722	AADAC,CYP3A7,OTC,LIPC,IGFBP2,SPP2,AFM,AZGP1,AGT,APOC2,FGL1,HSPA1B,F5,LEPR,SLC27A2,ARG1
Computational	GNF2_GSTM1	Neighborhood of GSTM1	C4:CGN: Cancer Gene Neighborhoods	3.585e-06	0.001115	9.291e-05	0.000587	7	109	CYP2A6,ATF5,TMEM176B,PON3,APOC1,APOC2,F2
Disease	cv:C3160733	Thrombophilia due to thrombin defect	Clinical Variations	7.694e-06	0.001162	0.001162	0.006503	3	8	F2,F5,PROS1
Coexpression	M34031	DESERT_PERIPORTAL_HEPATOCELLULAR_CARCINOMA_SUBCLASS_UP	C2:CGP: Chemical and Genetic Perturbations	2.108e-07	0.001201	3.336e-05	0.0003077	7	159	OTC,SPP2,AFM,AZGP1,SLCO1B1,F9,ARG1
Coexpression	MM3679	TABULA_MURIS_SENIS_BLADDER_BLADDER_CELL_AGEING	M8: Cell Type Signature	2.223e-07	0.001266	3.422e-05	0.0003156	9	332	SLC38A2,EEF2,MT2A,AHNAK,HSPH1,HSPA1A,HSPA1B,TF,SDC4
GO: Biological Process	GO:0009725	response to hormone		4.527e-07	0.001267	0.0001408	0.001199	16	1092	OTC,LIPC,IGF2,IGFBP1,IGFBP2,SULT2A1,GDF15,AGT,SOCS3,ERRFI1,AHSG,ABCC2,HSPA1A,HSPA1B,LEPR,ARG1
Coexpression	M39236	LAKE_ADULT_KIDNEY_C17_COLLECTING_SYSTEM_PCS_STRESSED_DISSOC_SUBSET	C8: Cell Type Signature	2.303e-07	0.001312	3.452e-05	0.0003185	8	240	ACSL4,KLF6,GDF15,AHNAK,HSPH1,ZFAND5,HSPA1A,IL6ST
Pathway	M45551	WP_DISORDERS_OF_BILE_ACID_SYNTHESIS_AND_BILIARY_TRANSPORT	WikiPathways	1.676e-06	0.001381	0.000178	0.001298	4	20	SCP2,ABCC2,SLCO1B1,SLC27A2
Pathway	MM15455	REACTOME_RESPONSE_TO_ELEVATED_PLATELET_CYTOSOLIC_CA2	Reactome Pathways	1.755e-06	0.001446	0.000178	0.001298	7	130	IGF2,FN1,SPP2,AHSG,F5,TF,PROS1
Coexpression	M398	MINGUEZ_LIVER_CANCER_VASCULAR_INVASION_DN	C2:CGP: Chemical and Genetic Perturbations	2.562e-07	0.00146	3.742e-05	0.0003452	4	21	SLC38A2,SLC38A4,RCL1,ZFAND5
GO: Biological Process	GO:0006805	xenobiotic metabolic process		5.719e-07	0.001601	0.0001412	0.001202	7	146	CYP2A6,AADAC,CYP3A7,SULT2A1,PON3,ABCC2,SLCO1B1
Pathway	M724	REACTOME_RESPONSE_TO_ELEVATED_PLATELET_CYTOSOLIC_CA2	Reactome Pathways	1.944e-06	0.001602	0.000178	0.001298	7	132	IGF2,FN1,SPP2,AHSG,F5,TF,PROS1
GO: Biological Process	GO:0051241	negative regulation of multicellular organismal process		5.786e-07	0.001619	0.0001412	0.001202	19	1571	ATF5,IGFBP2,FN1,TMEM176B,GDF15,AGT,ERRFI1,AHSG,CPB2,APOC1,APOC2,FGL1,F2,HSPA1A,HSPA1B,LEPR,SDC4,PROS1,ARG1
GO: Biological Process	GO:0016042	lipid catabolic process		6.052e-07	0.001694	0.0001412	0.001202	10	387	AADAC,LIPC,SULT2A1,LONP2,SCP2,APOC1,APOC2,HSD17B11,PRDX6,SLC27A2
Coexpression	M41709	FAN_OVARY_CL7_ANGEIOGENIC_ENDOTHELIAL_CELL	C8: Cell Type Signature	3.239e-07	0.001845	4.525e-05	0.0004174	8	251	MT2A,FN1,SOCS3,SCP2,HSD17B11,HSPA1B,LEPR,IL6ST
Coexpression	M2194	OHGUCHI_LIVER_HNF4A_TARGETS_DN	C2:CGP: Chemical and Genetic Perturbations	3.321e-07	0.001891	4.525e-05	0.0004174	7	170	AADAC,MASP1,OTC,LIPC,SPP2,SULT2A1,APOC2
Coexpression	M5949	HALLMARK_PEROXISOME	H: Hallmark	3.336e-07	0.0019	4.525e-05	0.0004174	6	104	ACSL4,LONP2,SCP2,HSD17B11,TTR,SLC27A2
GO: Biological Process	GO:0044255	cellular lipid metabolic process		7.479e-07	0.002093	0.000161	0.001371	16	1134	ACSL4,CYP2A6,AADAC,CYP3A7,LIPC,PTGR1,LONP2,AGT,SOCS3,SCP2,APOC1,APOC2,TTR,IL6ST,PRDX6,SLC27A2
Coexpression	M1677	WENG_POR_TARGETS_LIVER_DN	C2:CGP: Chemical and Genetic Perturbations	3.776e-07	0.002151	4.904e-05	0.0004524	4	23	ATF5,HSPH1,HSD17B11,SDC4
Coexpression	M40006	BUSSLINGER_GASTRIC_CHIEF_CELLS	C8: Cell Type Signature	3.788e-07	0.002158	4.904e-05	0.0004524	5	56	EEF2,MT2A,IGFBP2,AZGP1,LEPR
GO: Biological Process	GO:0072337	modified amino acid transport		8.273e-07	0.002316	0.0001654	0.001408	5	52	SLC38A2,SLC38A4,SLC25A13,AGT,ARG1
Computational	MODULE_417	Genes in the cancer module 417.	C4:CM: Cancer Modules	7.861e-06	0.002445	0.0001881	0.001188	4	22	LIPC,APOC2,PRDX6,SLC27A2
Pathway	M15997	BIOCARTA_INTRINSIC_PATHWAY	BioCarta Pathways	3.032e-06	0.002498	0.0002271	0.001656	4	23	F2,F5,F9,PROS1
Pathway	MM1427	BIOCARTA_INTRINSIC_PATHWAY	BioCarta Pathways	3.032e-06	0.002498	0.0002271	0.001656	4	23	F2,F5,F9,PROS1
GO: Biological Process	GO:0040007	growth		9.501e-07	0.002659	0.0001737	0.001479	18	1461	ACSL4,MT2A,IGF2,ATF5,IGFBP1,IGFBP2,FN1,GPC3,KLF6,GDF15,AZGP1,AGT,SOCS3,AHSG,F2,HSPA1A,HSPA1B,LEPR
Coexpression	M39049	MANNO_MIDBRAIN_NEUROTYPES_HENDO	C8: Cell Type Signature	4.839e-07	0.002756	6.125e-05	0.000565	13	888	SLC38A2,MT2A,IGFBP2,FN1,KLF6,GDF15,AHNAK,SOCS3,PON2,PLEKHG2,TMEM123,LEPR,IL6ST
GO: Biological Process	GO:0044248	cellular catabolic process		9.93e-07	0.00278	0.0001737	0.001479	20	1796	CYP2A6,AADAC,OTC,LIPC,A1CF,SULT2A1,LONP2,PON2,PON3,SCP2,APOC1,APOC2,ABCC2,SLCO1B1,HSPA1A,HSPA1B,LEPR,PRDX6,SLC27A2,ARG1
Coexpression	M5948	HALLMARK_BILE_ACID_METABOLISM	H: Hallmark	5.174e-07	0.002947	6.212e-05	0.0005731	6	112	LONP2,SCP2,GC,HSD17B11,TTR,SLC27A2
Coexpression	MM1206	WENG_POR_TARGETS_LIVER_DN	M2:CGP: Chemical and Genetic Perturbations	5.373e-07	0.00306	6.212e-05	0.0005731	4	25	ATF5,HSPH1,HSD17B11,SDC4
Coexpression	M1615	WENG_POR_TARGETS_GLOBAL_DN	C2:CGP: Chemical and Genetic Perturbations	5.373e-07	0.00306	6.212e-05	0.0005731	4	25	ATF5,HSPH1,FGL1,HSD17B11
Coexpression	MM16610	ZHANG_UTERUS_C4_MYOFIBROBLAST	M8: Cell Type Signature	5.386e-07	0.003068	6.212e-05	0.0005731	9	369	MT2A,ATF5,FN1,KLF6,HSPH1,SOCS3,ERRFI1,SDC4,IL6ST
Coexpression	M5451	HOSHIDA_LIVER_CANCER_SURVIVAL_DN	C2:CGP: Chemical and Genetic Perturbations	5.453e-07	0.003106	6.212e-05	0.0005731	6	113	LIPC,PON3,C5,TTR,F9,PROS1
GO: Cellular Component	GO:0031091	platelet alpha granule		1.4e-05	0.003122	0.0002838	0.001699	5	93	IGF2,FN1,AHSG,F5,PROS1
GO: Biological Process	GO:0009611	response to wounding		1.182e-06	0.00331	0.0001947	0.001658	13	760	FN1,AHNAK,SOCS3,CPB2,C5,FGL1,F2,F5,F9,SDC4,IL6ST,PROS1,ARG1
Coexpression	M6145	LEE_LIVER_CANCER_SURVIVAL_UP	C2:CGP: Chemical and Genetic Perturbations	6.319e-07	0.003599	7.057e-05	0.000651	7	187	OTC,A1CF,TMEM176B,SULT2A1,CPB2,ABCC2,PRDX6
Coexpression	M18496	LEE_LIVER_CANCER_MYC_DN	C2:CGP: Chemical and Genetic Perturbations	6.871e-07	0.003914	7.527e-05	0.0006943	5	63	OTC,MT2A,IGF2,IGFBP2,HSPH1
Coexpression	MM1192	WENG_POR_TARGETS_GLOBAL_DN	M2:CGP: Chemical and Genetic Perturbations	7.425e-07	0.004229	7.979e-05	0.0007361	4	27	ATF5,HSPH1,FGL1,HSD17B11
Computational	MODULE_209	Catabolic peptidases.	C4:CM: Cancer Modules	1.417e-05	0.004407	0.0003148	0.001989	6	89	LIPC,CPB2,APOC1,APOC2,F2,PRDX6
Coexpression	M2491	BRIDEAU_IMPRINTED_GENES	C2:CGP: Chemical and Genetic Perturbations	8.042e-07	0.004581	8.483e-05	0.0007825	5	65	IGF2,SLC38A4,PON2,PON3,APOC2
Coexpression	M1686	ZHONG_SECRETOME_OF_LUNG_CANCER_AND_ENDOTHELIUM	C2:CGP: Chemical and Genetic Perturbations	9.365e-07	0.005334	9.576e-05	0.0008834	5	67	EEF2,FN1,AHSG,TF,SDC4
Coexpression	M3502	GSE14769_UNSTIM_VS_80MIN_LPS_BMDM_DN	C7:IMMUNESIGDB: ImmuneSigDB	9.592e-07	0.005464	9.576e-05	0.0008834	7	199	SLC38A2,KLF6,GDF15,AGT,ZFAND5,HSPA1A,HSPA1B
GO: Biological Process	GO:0034382	chylomicron remnant clearance		1.976e-06	0.005531	0.0003073	0.002616	3	8	LIPC,APOC1,APOC2
Coexpression	M40120	DESCARTES_MAIN_FETAL_HEPATOBLASTS	C8: Cell Type Signature	9.876e-07	0.005626	9.576e-05	0.0008834	6	125	LIPC,SPP2,CPB2,APOC2,ABCC2,SLCO1B1
Coexpression	M5934	HALLMARK_XENOBIOTIC_METABOLISM	H: Hallmark	9.919e-07	0.00565	9.576e-05	0.0008834	7	200	MT2A,IGFBP1,TMEM176B,PTGR1,ABCC2,PROS1,ARG1
Coexpression	M3499	GSE14769_UNSTIM_VS_60MIN_LPS_BMDM_DN	C7:IMMUNESIGDB: ImmuneSigDB	9.919e-07	0.00565	9.576e-05	0.0008834	7	200	SLC38A2,KLF6,GDF15,ERRFI1,ZFAND5,HSPA1A,HSPA1B
Pathway	MM14614	REACTOME_TRANSPORT_OF_GAMMA_CARBOXYLATED_PROTEIN_PRECURSORS_FROM_THE_ENDOPLASMIC_RETICULUM_TO_THE_GOLGI_APPARATUS	Reactome Pathways	7.053e-06	0.005812	0.0003875	0.002825	3	9	F2,F9,PROS1
Pathway	MM14613	REACTOME_GAMMA_CARBOXYLATION_OF_PROTEIN_PRECURSORS	Reactome Pathways	7.053e-06	0.005812	0.0003875	0.002825	3	9	F2,F9,PROS1
Pathway	M45020	REACTOME_ATORVASTATIN_ADME	Reactome Pathways	7.053e-06	0.005812	0.0003875	0.002825	3	9	PON3,ABCC2,SLCO1B1
Pathway	M39833	WP_UREA_CYCLE_AND_RELATED_DISEASES	WikiPathways	7.053e-06	0.005812	0.0003875	0.002825	3	9	OTC,SLC25A13,ARG1
Coexpression	MM1000	SCHAEFFER_PROSTATE_DEVELOPMENT_12HR_UP	M2:CGP: Chemical and Genetic Perturbations	1.084e-06	0.006174	0.0001029	0.0009493	6	127	IGFBP2,AHNAK,ERRFI1,HSPA1A,HSPA1B,PROS1
GO: Biological Process	GO:0044242	cellular lipid catabolic process		2.242e-06	0.006275	0.0003229	0.002749	8	257	AADAC,LIPC,LONP2,SCP2,APOC1,APOC2,PRDX6,SLC27A2
GO: Biological Process	GO:0071466	cellular response to xenobiotic stimulus		2.307e-06	0.006458	0.0003229	0.002749	8	258	CYP2A6,AADAC,CYP3A7,EEF2,SULT2A1,PON3,ABCC2,SLCO1B1
Coexpression	MM954	BRIDEAU_IMPRINTED_GENES	M2:CGP: Chemical and Genetic Perturbations	1.166e-06	0.006644	0.0001089	0.001005	5	70	IGF2,SLC38A4,PON2,PON3,APOC2
Computational	MODULE_172	Genes in the cancer module 172.	C4:CM: Cancer Modules	2.188e-05	0.006806	0.0004537	0.002867	6	96	LIPC,CPB2,APOC1,APOC2,F2,PRDX6
GO: Cellular Component	GO:0005796	Golgi lumen		3.157e-05	0.007041	0.0005548	0.003322	5	110	GPC3,F2,F9,SDC4,PROS1
Coexpression	M41708	FAN_OVARY_CL6_PUTATIVE_EARLY_ATRETIC_FOLLICLE_THECAL_CELL_2	C8: Cell Type Signature	1.241e-06	0.007069	0.0001132	0.001044	8	300	FN1,TMEM176B,GPC3,SOCS3,SCP2,CCNI,HSPA1A,HSPA1B
Coexpression	MM1210	ZHONG_SECRETOME_OF_LUNG_CANCER_AND_ENDOTHELIUM	M2:CGP: Chemical and Genetic Perturbations	1.252e-06	0.007133	0.0001132	0.001044	5	71	EEF2,FN1,AHSG,TF,SDC4
GO: Cellular Component	GO:0005775	vacuolar lumen		3.234e-05	0.007213	0.0005548	0.003322	6	184	GPC3,GC,TTR,SDC4,PRDX6,ARG1
Coexpression	M1687	ZHONG_SECRETOME_OF_LUNG_CANCER_AND_FIBROBLAST	C2:CGP: Chemical and Genetic Perturbations	1.3e-06	0.007403	0.0001157	0.001067	6	131	EEF2,FN1,AHSG,TF,SDC4,PRDX6
GO: Biological Process	GO:0071830	triglyceride-rich lipoprotein particle clearance		2.957e-06	0.008276	0.0003941	0.003356	3	9	LIPC,APOC1,APOC2
Pathway	M26977	REACTOME_REMOVAL_OF_AMINOTERMINAL_PROPEPTIDES_FROM_GAMMA_CARBOXYLATED_PROTEINS	Reactome Pathways	1.004e-05	0.008276	0.0005173	0.003772	3	10	F2,F9,PROS1
Coexpression	MM3681	TABULA_MURIS_SENIS_BLADDER_ENDOTHELIAL_CELL_AGEING	M8: Cell Type Signature	1.512e-06	0.008611	0.0001325	0.001222	9	418	SLC38A2,EEF2,MT2A,GDF15,HSPH1,ERRFI1,ZFAND5,TMEM123,SDC4
GO: Molecular Function	GO:0004857	enzyme inhibitor activity		1.922e-05	0.00884	0.002834	0.01902	9	437	GPC3,SPP2,AGT,SOCS3,AHSG,APOC1,C5,APOC2,PROS1
Coexpression	M5278	NIKOLSKY_BREAST_CANCER_7Q21_Q22_AMPLICON	C2:CGP: Chemical and Genetic Perturbations	1.647e-06	0.009379	0.0001421	0.001311	5	75	CYP3A7,AZGP1,SLC25A13,PON2,PON3
GO: Biological Process	GO:0006631	fatty acid metabolic process		3.469e-06	0.00971	0.0004414	0.003758	10	470	ACSL4,CYP2A6,LIPC,PTGR1,LONP2,AGT,SCP2,APOC1,APOC2,SLC27A2
Computational	MODULE_8	Genes in the cancer module 8.	C4:CM: Cancer Modules	3.389e-05	0.01054	0.0006587	0.004162	11	421	IGF2,FN1,GPC3,GDF15,AGT,PON2,SCP2,GC,APOC1,C5,F2
GO: Cellular Component	GO:0099503	secretory vesicle		4.736e-05	0.01056	0.0007544	0.004516	14	1248	EEF2,IGF2,FN1,SPP2,AHSG,HSPA1A,HSPA1B,F5,TF,TTR,PRDX6,SLC27A2,PROS1,ARG1
Coexpression	MM1211	ZHONG_SECRETOME_OF_LUNG_CANCER_AND_FIBROBLAST	M2:CGP: Chemical and Genetic Perturbations	1.915e-06	0.01091	0.0001628	0.001502	6	140	EEF2,FN1,AHSG,TF,SDC4,PRDX6
GO: Biological Process	GO:0046503	glycerolipid catabolic process		3.946e-06	0.01104	0.0004604	0.00392	5	71	AADAC,LIPC,APOC1,APOC2,PRDX6
Pathway	M12484	REACTOME_GAMMA_CARBOXYLATION_TRANSPORT_AND_AMINO_TERMINAL_CLEAVAGE_OF_PROTEINS	Reactome Pathways	1.377e-05	0.01134	0.0006302	0.004595	3	11	F2,F9,PROS1
Pathway	MM14615	REACTOME_GAMMA_CARBOXYLATION_TRANSPORT_AND_AMINO_TERMINAL_CLEAVAGE_OF_PROTEINS	Reactome Pathways	1.377e-05	0.01134	0.0006302	0.004595	3	11	F2,F9,PROS1
Computational	GNF2_CEBPA	Neighborhood of CEBPA	C4:CGN: Cancer Gene Neighborhoods	3.792e-05	0.01179	0.0006937	0.004383	5	64	CYP2A6,TMEM176B,APOC1,APOC2,F2
GO: Molecular Function	GO:0061134	peptidase regulator activity		2.579e-05	0.01187	0.002834	0.01902	7	251	FN1,GPC3,SPP2,AGT,AHSG,C5,PROS1
GO: Biological Process	GO:0034369	plasma lipoprotein particle remodeling		4.342e-06	0.01215	0.0004604	0.00392	4	33	LIPC,AGT,APOC1,APOC2
GO: Biological Process	GO:0034368	protein-lipid complex remodeling		4.342e-06	0.01215	0.0004604	0.00392	4	33	LIPC,AGT,APOC1,APOC2
GO: Biological Process	GO:0006641	triglyceride metabolic process		4.392e-06	0.01229	0.0004604	0.00392	6	128	ACSL4,AADAC,LIPC,APOC1,APOC2,IL6ST
Human Phenotype	HP:0002625	Deep venous thrombosis		7.154e-06	0.01235	0.006443	0.05175	4	21	F2,F5,F9,PROS1
GO: Biological Process	GO:0010817	regulation of hormone levels		4.441e-06	0.01243	0.0004604	0.00392	12	724	ACSL4,CYP3A7,IGF2,SULT2A1,AGT,SCP2,ABCC2,HSD17B11,F2,SLCO1B1,TTR,LEPR
Coexpression	M39238	LAKE_ADULT_KIDNEY_C19_COLLECTING_DUCT_INTERCALATED_CELLS_TYPE_A_MEDULLA	C8: Cell Type Signature	2.303e-06	0.01312	0.0001929	0.00178	8	326	EEF2,MT2A,PTGR1,HSPH1,ZFAND5,TMEM123,ATP1B1,PRDX6
Coexpression	M41677	TRAVAGLINI_LUNG_LIPOFIBROBLAST_CELL	C8: Cell Type Signature	2.444e-06	0.01392	0.0001992	0.001837	6	146	ACSL4,MT2A,SOCS3,ERRFI1,ZFAND5,PROS1
Coexpression	M12299	SEMENZA_HIF1_TARGETS	C2:CGP: Chemical and Genetic Perturbations	2.448e-06	0.01394	0.0001992	0.001837	4	36	IGF2,IGFBP1,IGFBP2,TF
Pathway	MM15454	REACTOME_PLATELET_ACTIVATION_SIGNALING_AND_AGGREGATION	Reactome Pathways	1.801e-05	0.01484	0.0007538	0.005497	8	257	IGF2,FN1,SPP2,AHSG,F2,F5,TF,PROS1
Pathway	M45518	WP_VITAMIN_K_METABOLISM_AND_ACTIVATION_OF_DEPENDENT_PROTEINS	WikiPathways	1.83e-05	0.01508	0.0007538	0.005497	3	12	F2,F9,PROS1
GO: Biological Process	GO:0034367	protein-containing complex remodeling		5.528e-06	0.01547	0.0005526	0.004705	4	35	LIPC,AGT,APOC1,APOC2
GO: Molecular Function	GO:0031249	denatured protein binding		3.542e-05	0.0163	0.002834	0.01902	2	3	HSPA1A,HSPA1B
GO: Molecular Function	GO:0102007	acyl-L-homoserine-lactone lactonohydrolase activity		3.542e-05	0.0163	0.002834	0.01902	2	3	PON2,PON3
GO: Molecular Function	GO:0046573	lactonohydrolase activity		3.542e-05	0.0163	0.002834	0.01902	2	3	PON2,PON3
Computational	GNF2_IGFBP1	Neighborhood of IGFBP1	C4:CGN: Cancer Gene Neighborhoods	5.309e-05	0.01651	0.0009173	0.005796	4	35	IGF2,IGFBP1,GPC3,GDF15
Pathway	M1077	REACTOME_PLATELET_ACTIVATION_SIGNALING_AND_AGGREGATION	Reactome Pathways	2.013e-05	0.01659	0.0007899	0.00576	8	261	IGF2,FN1,SPP2,AHSG,F2,F5,TF,PROS1
Coexpression	MM16606	ZHANG_UTERUS_C0_SECRETORY_STROMAL3_NPPC_HIGH_CELL	M8: Cell Type Signature	2.944e-06	0.01677	0.0002362	0.002179	8	337	FN1,KLF6,AHNAK,HSPH1,ERRFI1,ZFAND5,SDC4,IL6ST
Human Phenotype	HP:0008151	Prolonged prothrombin time		1.001e-05	0.01728	0.006443	0.05175	5	48	OTC,SLC25A13,F2,F5,F9
Coexpression	M8789	GSE36891_POLYIC_TLR3_VS_PAM_TLR2_STIM_PERITONEAL_MACROPHAGE_UP	C7:IMMUNESIGDB: ImmuneSigDB	3.206e-06	0.01826	0.0002534	0.002338	6	153	MT2A,GDF15,HSPH1,HSPA1A,SDC4,PRDX6
Coexpression	M38993	MEBARKI_HCC_PROGENITOR_FZD8CRD_DN	C2:CGP: Chemical and Genetic Perturbations	3.248e-06	0.0185	0.0002534	0.002338	9	459	CYP3A7,LIPC,A1CF,TMEM176B,SULT2A1,AFM,AGT,APOC1,F5
GO: Biological Process	GO:0032870	cellular response to hormone stimulus		6.711e-06	0.01878	0.0006477	0.005515	12	754	IGF2,IGFBP1,IGFBP2,GDF15,AGT,SOCS3,ERRFI1,AHSG,HSPA1A,HSPA1B,LEPR,ARG1
Pathway	M4470	BIOCARTA_EXTRINSIC_PATHWAY	BioCarta Pathways	2.371e-05	0.01954	0.0008252	0.006018	3	13	F2,F5,PROS1
Pathway	MM1395	BIOCARTA_EXTRINSIC_PATHWAY	BioCarta Pathways	2.371e-05	0.01954	0.0008252	0.006018	3	13	F2,F5,PROS1
Pathway	MM14634	REACTOME_GAMMA_CARBOXYLATION_HYPUSINE_FORMATION_AND_ARYLSULFATASE_ACTIVATION	Reactome Pathways	2.404e-05	0.01981	0.0008252	0.006018	4	38	EEF2,F2,F9,PROS1
Coexpression	M14072	WINTER_HYPOXIA_METAGENE	C2:CGP: Chemical and Genetic Perturbations	3.614e-06	0.02059	0.0002782	0.002566	7	243	IGF2,IGFBP1,IGFBP2,FN1,HSPH1,ERRFI1,TF
Human Phenotype	HP:0032199	Abnormal prothrombin time		1.228e-05	0.0212	0.006443	0.05175	5	50	OTC,SLC25A13,F2,F5,F9
GO: Molecular Function	GO:0030414	peptidase inhibitor activity		4.645e-05	0.02137	0.002834	0.01902	6	187	GPC3,SPP2,AGT,AHSG,C5,PROS1
Coexpression	M1857	MALONEY_RESPONSE_TO_17AAG_UP	C2:CGP: Chemical and Genetic Perturbations	3.768e-06	0.02146	0.0002861	0.00264	4	40	EEF2,IGFBP2,CCNI,HSPA1B
Pathway	M2844	REACTOME_FORMATION_OF_FIBRIN_CLOT_CLOTTING_CASCADE	Reactome Pathways	2.669e-05	0.022	0.000846	0.006169	4	39	F2,F5,F9,PROS1
Pathway	MM14559	REACTOME_FORMATION_OF_FIBRIN_CLOT_CLOTTING_CASCADE	Reactome Pathways	2.669e-05	0.022	0.000846	0.006169	4	39	F2,F5,F9,PROS1
GO: Molecular Function	GO:0046943	carboxylic acid transmembrane transporter activity		4.785e-05	0.02201	0.002834	0.01902	6	188	SLC38A2,SLC38A4,SLC25A13,ABCC2,SLCO1B1,SLC27A2
GO: Biological Process	GO:1902475	L-alpha-amino acid transmembrane transport		8.038e-06	0.0225	0.0007499	0.006385	5	82	SLC38A2,SLC38A4,SLC25A13,AGT,ARG1
GO: Molecular Function	GO:0005342	organic acid transmembrane transporter activity		4.929e-05	0.02267	0.002834	0.01902	6	189	SLC38A2,SLC38A4,SLC25A13,ABCC2,SLCO1B1,SLC27A2
Pathway	MM15697	REACTOME_ATORVASTATIN_ADME	Reactome Pathways	3.008e-05	0.02479	0.000918	0.006694	3	14	PON3,ABCC2,SLCO1B1
GO: Biological Process	GO:0045926	negative regulation of growth		8.904e-06	0.02492	0.0008039	0.006845	8	310	MT2A,IGFBP2,GPC3,GDF15,AGT,AHSG,HSPA1A,HSPA1B
Human Phenotype	HP:0012200	Abnormality of prothrombin		1.493e-05	0.02577	0.006443	0.05175	5	52	OTC,SLC25A13,F2,F5,F9
GO: Biological Process	GO:0046942	carboxylic acid transport		9.392e-06	0.02629	0.0008215	0.006995	9	414	ACSL4,SLC38A2,SLC38A4,SLC25A13,AGT,ABCC2,SLCO1B1,SLC27A2,ARG1
GO: Biological Process	GO:0015849	organic acid transport		9.761e-06	0.02732	0.0008279	0.007049	9	416	ACSL4,SLC38A2,SLC38A4,SLC25A13,AGT,ABCC2,SLCO1B1,SLC27A2,ARG1
GO: Biological Process	GO:0031638	zymogen activation		1.015e-05	0.02842	0.0008359	0.007117	5	86	MASP1,CPB2,F2,F5,F9
Coexpression	M39173	MURARO_PANCREAS_DUCTAL_CELL	C8: Cell Type Signature	4.998e-06	0.02847	0.0003746	0.003455	14	1276	ACSL4,SLC38A2,KLF6,GDF15,AHNAK,AGT,ERRFI1,PON2,TMEM123,ATP1B1,HSD17B11,HSPA1A,SDC4,IL6ST
Pathway	M26993	REACTOME_GAMMA_CARBOXYLATION_HYPUSINE_FORMATION_AND_ARYLSULFATASE_ACTIVATION	Reactome Pathways	3.596e-05	0.02963	0.001058	0.007717	4	42	EEF2,F2,F9,PROS1
Coexpression	M41711	FAN_OVARY_CL9_PUTATIVE_APOPTOTIC_ENDOTHELIAL_CELL	C8: Cell Type Signature	5.294e-06	0.03015	0.0003916	0.003612	8	365	SLC38A2,MT2A,LUC7L3,KLF6,SOCS3,ZFAND5,HSPA1A,IL6ST
GO: Biological Process	GO:1901615	organic hydroxy compound metabolic process		1.091e-05	0.03053	0.0008584	0.007309	11	659	CYP3A7,LIPC,PTGR1,SULT2A1,SCP2,GC,APOC1,FGL1,TTR,LEPR,SLC27A2
GO: Biological Process	GO:1902380	positive regulation of endoribonuclease activity		1.104e-05	0.0309	0.0008584	0.007309	2	2	HSPA1A,HSPA1B
GO: Molecular Function	GO:0070053	thrombospondin receptor activity		7.069e-05	0.03252	0.003252	0.02182	2	4	F2,SDC4
GO: Molecular Function	GO:0015655	alanine:sodium symporter activity		7.069e-05	0.03252	0.003252	0.02182	2	4	SLC38A2,SLC38A4
Coexpression	MM16097	MA_RAT_AGING_DN	M2:CGP: Chemical and Genetic Perturbations	5.884e-06	0.03351	0.0004242	0.003913	6	170	FN1,TMEM176B,HSPH1,APOC1,HSPA1A,HSPA1B
Coexpression	M38971	JINESH_BLEBBISHIELD_TRANSFORMED_STEM_CELL_SPHERES_UP	C2:CGP: Chemical and Genetic Perturbations	5.884e-06	0.03351	0.0004242	0.003913	6	170	AADAC,KLF6,PTGR1,AHNAK,HSPA1A,HSPA1B
Computational	MODULE_401	Genes in the cancer module 401.	C4:CM: Cancer Modules	0.0001084	0.0337	0.001774	0.01121	3	16	AADAC,APOC2,PRDX6
GO: Biological Process	GO:0042060	wound healing		1.229e-05	0.0344	0.0009207	0.00784	10	543	FN1,AHNAK,CPB2,FGL1,F2,F5,F9,SDC4,IL6ST,PROS1
Coexpression	M5547	LU_AGING_BRAIN_UP	C2:CGP: Chemical and Genetic Perturbations	6.072e-06	0.03458	0.0004323	0.003988	7	263	MT2A,AHNAK,AGT,PON2,SCP2,TMEM123,PRDX6
GO: Biological Process	GO:0051130	positive regulation of cellular component organization		1.25e-05	0.03499	0.0009207	0.00784	16	1411	MASP1,IGF2,FN1,GPC3,GDF15,AHNAK,AGT,AHSG,CPB2,APOC2,HSPA1A,HSPA1B,TF,SDC4,IL6ST,PROS1
GO: Biological Process	GO:0006639	acylglycerol metabolic process		1.318e-05	0.03688	0.0009457	0.008052	6	155	ACSL4,AADAC,LIPC,APOC1,APOC2,IL6ST
Computational	MODULE_40	Organic acid metabolism.	C4:CM: Cancer Modules	0.000125	0.03887	0.001941	0.01226	5	82	LIPC,SCP2,APOC2,PRDX6,SLC27A2
Pathway	MM15344	REACTOME_METABOLISM_OF_FAT_SOLUBLE_VITAMINS	Reactome Pathways	4.739e-05	0.03905	0.001347	0.009819	4	45	GPC3,APOC2,TTR,SDC4
Coexpression	M39228	LAKE_ADULT_KIDNEY_C9_THIN_ASCENDING_LIMB	C8: Cell Type Signature	6.866e-06	0.03911	0.0004782	0.004411	7	268	ACSL4,EEF2,GDF15,PON2,ZFAND5,CCNI,PRDX6
Coexpression	M6720	GSE6092_IFNG_VS_IFNG_AND_B_BURGDORFERI_INF_ENDOTHELIAL_CELL_DN	C7:IMMUNESIGDB: ImmuneSigDB	6.948e-06	0.03957	0.0004782	0.004411	6	175	TMEM176B,RCL1,SOCS3,ZFAND5,TMEM123,SDC4
GO: Biological Process	GO:0006638	neutral lipid metabolic process		1.417e-05	0.03967	0.0009783	0.00833	6	157	ACSL4,AADAC,LIPC,APOC1,APOC2,IL6ST
Coexpression	M1885	YOSHIMURA_MAPK8_TARGETS_DN	C2:CGP: Chemical and Genetic Perturbations	6.968e-06	0.03969	0.0004782	0.004411	8	379	FN1,SULT2A1,AHNAK,HSPH1,F2,HSPA1B,IL6ST,ARG1
GO: Biological Process	GO:0007167	enzyme-linked receptor protein signaling pathway		1.433e-05	0.04011	0.0009783	0.00833	15	1263	ACSL4,IGF2,IGFBP1,IGFBP2,GPC3,GDF15,AGT,SOCS3,ERRFI1,AHSG,ZFAND5,HSPA1A,HSPA1B,TF,IL6ST
Coexpression	M41703	FAN_OVARY_CL1_GPRC5A_TNFRS12A_HIGH_SELECTABLE_FOLLICLE_STROMAL_CELL	C8: Cell Type Signature	7.103e-06	0.04046	0.0004817	0.004443	8	380	SLC38A2,EEF2,TMEM176B,GPC3,HSPH1,ERRFI1,ATP1B1,CCNI
Computational	MODULE_474	Genes in the cancer module 474.	C4:CM: Cancer Modules	0.000131	0.04075	0.001941	0.01226	3	17	IGFBP1,IGFBP2,SOCS3
Disease	20081209:Burkhardt	LDL cholesterol	GWAS	0.0002762	0.0417	0.008674	0.04856	2	5	APOC1,APOC2
Disease	601367	STROKE, ISCHEMIC	OMIM MedGen	0.0002762	0.0417	0.008674	0.04856	2	5	F2,F5
Disease	cv:C0948008	Ischemic stroke	Clinical Variations	0.0002762	0.0417	0.008674	0.04856	2	5	F2,F5
Coexpression	M39245	LAKE_ADULT_KIDNEY_C26_MESANGIAL_CELLS	C8: Cell Type Signature	7.415e-06	0.04223	0.0004963	0.004578	6	177	SLC38A2,AHNAK,HSPH1,HSPA1A,HSPA1B,IL6ST
Coexpression	M41679	TRAVAGLINI_LUNG_MESOTHELIAL_CELL	C8: Cell Type Signature	7.494e-06	0.04268	0.0004963	0.004578	10	649	ACSL4,AADAC,MT2A,IGFBP1,ERRFI1,SCP2,APOC1,SDC4,IL6ST,PRDX6
GO: Biological Process	GO:0070327	thyroid hormone transport		1.579e-05	0.04419	0.001052	0.008958	3	15	ABCC2,SLCO1B1,TTR
GO: Molecular Function	GO:0030234	enzyme regulator activity		9.736e-05	0.04479	0.004072	0.02732	15	1438	IGF2,FN1,GPC3,SPP2,AGT,SOCS3,ERRFI1,AHSG,APOC1,C5,APOC2,PLEKHG2,CCNI,IL6ST,PROS1
Pathway	M39666	WP_DRUG_INDUCTION_OF_BILE_ACID_PATHWAY	WikiPathways	5.566e-05	0.04586	0.001529	0.01115	3	17	SULT2A1,ABCC2,SLCO1B1
Pathway	M27642	REACTOME_METABOLISM_OF_FAT_SOLUBLE_VITAMINS	Reactome Pathways	6.127e-05	0.05049	0.001629	0.01188	4	48	GPC3,APOC2,TTR,SDC4
GO: Cellular Component	GO:0034364	high-density lipoprotein particle		0.0002269	0.05061	0.003374	0.0202	3	36	LIPC,APOC1,APOC2
Coexpression	MM3724	TABULA_MURIS_SENIS_KIDNEY_KIDNEY_COLLECTING_DUCT_PRINCIPAL_CELL_AGEING	M8: Cell Type Signature	9.24e-06	0.05263	0.000599	0.005525	8	394	KLF6,GDF15,AHNAK,SOCS3,ZFAND5,HSD17B11,HSPA1A,HSPA1B
Coexpression	M39135	AIZARANI_LIVER_C39_EPCAM_POS_BILE_DUCT_CELLS_4	C8: Cell Type Signature	9.254e-06	0.05271	0.000599	0.005525	6	184	KLF6,GDF15,AHNAK,HSPA1A,HSPA1B,SDC4
GO: Biological Process	GO:0040014	regulation of multicellular organism growth		1.92e-05	0.05373	0.001221	0.0104	5	98	IGF2,IGFBP2,GDF15,AZGP1,AGT
GO: Biological Process	GO:0015807	L-amino acid transport		1.92e-05	0.05373	0.001221	0.0104	5	98	SLC38A2,SLC38A4,SLC25A13,AGT,ARG1
GO: Molecular Function	GO:0038177	death receptor agonist activity		0.0001176	0.05407	0.004506	0.03023	2	5	HSPA1A,HSPA1B
Coexpression	M19511	WANG_CISPLATIN_RESPONSE_AND_XPC_UP	C2:CGP: Chemical and Genetic Perturbations	9.544e-06	0.05436	0.0006108	0.005635	6	185	IGFBP1,IGFBP2,GPC3,TF,SLC27A2,PROS1
GO: Biological Process	GO:0062012	regulation of small molecule metabolic process		1.988e-05	0.05564	0.001236	0.01053	9	455	ACSL4,IGF2,LONP2,AGT,SCP2,APOC1,APOC2,FGL1,LEPR
Computational	MODULE_440	Urea cycle metabolism.	C4:CM: Cancer Modules	0.0001851	0.05758	0.002617	0.01654	3	19	OTC,TTR,ARG1
GO: Biological Process	GO:0008203	cholesterol metabolic process		2.152e-05	0.06023	0.001309	0.01115	6	169	LIPC,SULT2A1,SCP2,APOC1,FGL1,LEPR
Coexpression	M1348	SCHAEFFER_PROSTATE_DEVELOPMENT_12HR_UP	C2:CGP: Chemical and Genetic Perturbations	1.087e-05	0.06193	0.0006881	0.006348	5	110	IGFBP2,AHNAK,ERRFI1,HSPA1A,PROS1
Disease	194070	WILMS TUMOR 1	OMIM MedGen	0.0004129	0.06235	0.008674	0.04856	2	6	IGF2,GPC3
Disease	cv:C0154246	Disorder of the urea cycle metabolism	Clinical Variations	0.0004129	0.06235	0.008674	0.04856	2	6	OTC,ARG1
Disease	cv:CN033288	Wilms tumor 1	Clinical Variations	0.0004129	0.06235	0.008674	0.04856	2	6	IGF2,GPC3
GO: Biological Process	GO:0010038	response to metal ion		2.242e-05	0.06274	0.001335	0.01137	9	462	CYP2A6,OTC,MT2A,IGFBP2,FN1,SLC25A13,ABCC2,TF,ARG1
Pathway	MM15868	WP_STATIN_PATHWAY	WikiPathways	7.881e-05	0.06494	0.002029	0.0148	3	19	LIPC,APOC1,APOC2
Computational	MODULE_52	Cell line expressed genes.	C4:CM: Cancer Modules	0.0002105	0.06546	0.002846	0.01798	10	430	IGF2,IGFBP2,FN1,GPC3,GDF15,AGT,PON2,SCP2,GC,APOC1
GO: Cellular Component	GO:0005577	fibrinogen complex		0.0002965	0.06612	0.004133	0.02474	2	8	FN1,FGL1
Coexpression	M3697	GOUYER_TATI_TARGETS_DN	C2:CGP: Chemical and Genetic Perturbations	1.162e-05	0.06621	0.0007276	0.006712	3	17	IGF2,IGFBP2,FN1
Human Phenotype	HP:0500153	Hyperargininemia		3.863e-05	0.06667	0.01195	0.09597	2	2	SLC25A13,ARG1
Coexpression	M4090	BOYAULT_LIVER_CANCER_SUBCLASS_G3_DN	C2:CGP: Chemical and Genetic Perturbations	1.176e-05	0.06701	0.0007284	0.006719	4	53	MASP1,TMEM176B,CPB2,TF
Human Phenotype	HP:0003645	Prolonged partial thromboplastin time		4.154e-05	0.0717	0.01195	0.09597	5	64	OTC,SLC25A13,F2,F5,F9
Coexpression	M3203	GSE12845_PRE_GC_VS_DARKZONE_GC_TONSIL_BCELL_UP	C7:IMMUNESIGDB: ImmuneSigDB	1.326e-05	0.0755	0.0008032	0.00741	6	196	MT2A,IGFBP2,TMEM176B,AHNAK,APOC1,IL6ST
Coexpression	MM3746	TABULA_MURIS_SENIS_LIMB_MUSCLE_MESENCHYMAL_STEM_CELL_AGEING	M8: Cell Type Signature	1.326e-05	0.0755	0.0008032	0.00741	6	196	MT2A,TMEM176B,SOCS3,HSPA1A,HSPA1B,TF
GO: Biological Process	GO:0071827	plasma lipoprotein particle organization		2.739e-05	0.07666	0.001592	0.01355	4	52	LIPC,AGT,APOC1,APOC2
GO: Biological Process	GO:0019216	regulation of lipid metabolic process		2.787e-05	0.078	0.001592	0.01355	9	475	ACSL4,AADAC,IGF2,LONP2,AGT,SCP2,APOC1,APOC2,F2
Coexpression	M8419	GSE29949_DC_BRAIN_VS_MONOCYTE_BONE_MARROW_DN	C7:IMMUNESIGDB: ImmuneSigDB	1.404e-05	0.07998	0.0008141	0.00751	6	198	OTC,HSPH1,FGL1,TMEM123,SLCO1B1,SLC27A2
GO: Molecular Function	GO:0004064	arylesterase activity		0.0001759	0.08093	0.005395	0.0362	2	6	PON2,PON3
GO: Molecular Function	GO:0140545	ATP-dependent protein disaggregase activity		0.0001759	0.08093	0.005395	0.0362	2	6	HSPA1A,HSPA1B
GO: Molecular Function	GO:0055131	C3HC4-type RING finger domain binding		0.0001759	0.08093	0.005395	0.0362	2	6	HSPA1A,HSPA1B
Coexpression	M4141	GSE17721_0.5H_VS_8H_GARDIQUIMOD_BMDC_UP	C7:IMMUNESIGDB: ImmuneSigDB	1.445e-05	0.0823	0.0008141	0.00751	6	199	PON2,APOC2,F5,PRDX6,PROS1,ARG1
Coexpression	M6476	GSE3039_ALPHAALPHA_VS_ALPHABETA_CD8_TCELL_UP	C7:IMMUNESIGDB: ImmuneSigDB	1.486e-05	0.08467	0.0008141	0.00751	6	200	MT2A,PTGR1,SOCS3,HSPA1A,HSPA1B,SDC4
Coexpression	M9649	GSE43955_TH0_VS_TGFB_IL6_TH17_ACT_CD4_TCELL_30H_UP	C7:IMMUNESIGDB: ImmuneSigDB	1.486e-05	0.08467	0.0008141	0.00751	6	200	MT2A,SLC38A4,SOCS3,ERRFI1,C5,IL6ST
Coexpression	M9635	GSE43955_TH0_VS_TGFB_IL6_TH17_ACT_CD4_TCELL_1H_UP	C7:IMMUNESIGDB: ImmuneSigDB	1.486e-05	0.08467	0.0008141	0.00751	6	200	EEF2,MT2A,IGFBP1,SOCS3,ERRFI1,ZFAND5
Coexpression	M5891	HALLMARK_HYPOXIA	H: Hallmark	1.486e-05	0.08467	0.0008141	0.00751	6	200	MT2A,IGFBP1,GPC3,KLF6,ERRFI1,SDC4
Coexpression	M8552	GSE33425_CD161_HIGH_VS_NEG_CD8_TCELL_DN	C7:IMMUNESIGDB: ImmuneSigDB	1.486e-05	0.08467	0.0008141	0.00751	6	200	LIPC,FN1,TMEM176B,TMEM123,HSD17B11,IL6ST
Coexpression	M4369	GSE20715_0H_VS_48H_OZONE_LUNG_DN	C7:IMMUNESIGDB: ImmuneSigDB	1.486e-05	0.08467	0.0008141	0.00751	6	200	TLCD4,HSPH1,SOCS3,ERRFI1,PON3,PRDX6
Coexpression	M4365	GSE20715_0H_VS_6H_OZONE_LUNG_DN	C7:IMMUNESIGDB: ImmuneSigDB	1.486e-05	0.08467	0.0008141	0.00751	6	200	SLC38A2,MT2A,SOCS3,ERRFI1,LEPR,PRDX6
Coexpression	M3032	KAECH_DAY15_EFF_VS_MEMORY_CD8_TCELL_DN	C7:IMMUNESIGDB: ImmuneSigDB	1.486e-05	0.08467	0.0008141	0.00751	6	200	KLF6,AFM,SOCS3,HSD17B11,HSPA1B,PRDX6
GO: Cellular Component	GO:0016235	aggresome		0.0003858	0.08604	0.005061	0.0303	3	43	EEF2,HSPA1A,HSPA1B
GO: Biological Process	GO:0048771	tissue remodeling		3.115e-05	0.0872	0.001744	0.01485	7	268	KLF6,SPP2,AGT,AHSG,TF,LEPR,ARG1
GO: Biological Process	GO:0016125	sterol metabolic process		3.266e-05	0.09141	0.001773	0.0151	6	182	LIPC,SULT2A1,SCP2,APOC1,FGL1,LEPR
GO: Biological Process	GO:1905541	regulation of L-arginine import across plasma membrane		3.294e-05	0.09221	0.001773	0.0151	2	3	AGT,ARG1
Coexpression	M17923	BOQUEST_STEM_CELL_CULTURED_VS_FRESH_UP	C2:CGP: Chemical and Genetic Perturbations	1.679e-05	0.09563	0.0009108	0.008402	8	428	ATF5,FN1,GPC3,KLF6,GDF15,APOC1,HSPA1A,HSPA1B
GO: Biological Process	GO:0010035	response to inorganic substance		3.472e-05	0.09719	0.001806	0.01538	11	747	SLC38A2,CYP2A6,OTC,MT2A,IGFBP2,FN1,SLC25A13,HSPH1,ABCC2,TF,ARG1
Coexpression	M39302	CUI_DEVELOPING_HEART_C5_VALVAR_CELL	C8: Cell Type Signature	1.709e-05	0.09736	0.0009185	0.008473	6	205	MT2A,HSPH1,SOCS3,ERRFI1,HSPA1A,HSPA1B
GO: Cellular Component	GO:1990777	lipoprotein particle		0.0004416	0.09847	0.005182	0.03103	3	45	LIPC,APOC1,APOC2
GO: Cellular Component	GO:0034358	plasma lipoprotein particle		0.0004416	0.09847	0.005182	0.03103	3	45	LIPC,APOC1,APOC2
GO: Biological Process	GO:0051050	positive regulation of transport		3.547e-05	0.09927	0.001806	0.01538	14	1200	ACSL4,MASP1,A1CF,GPC3,AGT,AHSG,SCP2,CPB2,ATP1B1,F2,TF,LEPR,SDC4,PROS1
GO: Biological Process	GO:1902652	secondary alcohol metabolic process		3.579e-05	0.1002	0.001806	0.01538	6	185	LIPC,SULT2A1,SCP2,APOC1,FGL1,LEPR
Pathway	M39480	WP_BLOOD_CLOTTING_CASCADE	WikiPathways	0.000124	0.1022	0.00292	0.0213	3	22	F2,F5,F9
Pathway	M17879	REACTOME_COMMON_PATHWAY_OF_FIBRIN_CLOT_FORMATION	Reactome Pathways	0.000124	0.1022	0.00292	0.0213	3	22	F2,F5,PROS1
Pathway	MM14558	REACTOME_COMMON_PATHWAY_OF_FIBRIN_CLOT_FORMATION	Reactome Pathways	0.000124	0.1022	0.00292	0.0213	3	22	F2,F5,PROS1
GO: Biological Process	GO:0071825	protein-lipid complex organization		3.678e-05	0.103	0.001806	0.01538	4	56	LIPC,AGT,APOC1,APOC2
GO: Biological Process	GO:0089718	amino acid import across plasma membrane		3.678e-05	0.103	0.001806	0.01538	4	56	SLC38A2,SLC38A4,AGT,ARG1
GO: Biological Process	GO:0003333	amino acid transmembrane transport		3.817e-05	0.1068	0.001842	0.01568	5	113	SLC38A2,SLC38A4,SLC25A13,AGT,ARG1
Coexpression	M2195	LEE_LIVER_CANCER_CIPROFIBRATE_UP	C2:CGP: Chemical and Genetic Perturbations	1.932e-05	0.1101	0.001016	0.009371	4	60	MT2A,IGFBP1,IGFBP2,LEPR
Coexpression	M2935	LAMB_CCND1_TARGETS	C2:CGP: Chemical and Genetic Perturbations	1.938e-05	0.1104	0.001016	0.009371	3	20	HSPH1,HSPA1A,HSPA1B
Coexpression	MM16096	MA_RAT_AGING_UP	M2:CGP: Chemical and Genetic Perturbations	1.944e-05	0.1107	0.001016	0.009371	5	124	EEF2,MT2A,ERRFI1,TF,SDC4
Pathway	M27854	REACTOME_FATTY_ACID_METABOLISM	Reactome Pathways	0.0001365	0.1124	0.003004	0.02191	6	177	ACSL4,PTGR1,PON2,PON3,SCP2,SLC27A2
GO: Biological Process	GO:0007596	blood coagulation		4.023e-05	0.1126	0.001909	0.01625	7	279	CPB2,FGL1,F2,F5,F9,IL6ST,PROS1
Disease	20081125:Kathiresan	LDL cholesterol	GWAS	0.0007481	0.113	0.008674	0.04856	3	34	LIPC,APOC1,APOC2
Disease	cv:C0027708	Nephroblastoma	Clinical Variations	0.0007656	0.1156	0.008674	0.04856	2	8	IGF2,GPC3
Disease	cv:C0677779	Hereditary Wilms tumor	Clinical Variations	0.0007656	0.1156	0.008674	0.04856	2	8	IGF2,GPC3
Disease	cv:CN305775	Kidney Wilms tumor	Clinical Variations	0.0007656	0.1156	0.008674	0.04856	2	8	IGF2,GPC3
Pathway	MM15936	WP_BLOOD_CLOTTING_CASCADE	WikiPathways	0.0001422	0.1172	0.003004	0.02191	3	23	F2,F5,F9
Pathway	M14766	REACTOME_INTRINSIC_PATHWAY_OF_FIBRIN_CLOT_FORMATION	Reactome Pathways	0.0001422	0.1172	0.003004	0.02191	3	23	F2,F9,PROS1
Pathway	MM14557	REACTOME_INTRINSIC_PATHWAY_OF_FIBRIN_CLOT_FORMATION	Reactome Pathways	0.0001422	0.1172	0.003004	0.02191	3	23	F2,F9,PROS1
GO: Biological Process	GO:0016054	organic acid catabolic process		4.21e-05	0.1178	0.001932	0.01645	7	281	OTC,SULT2A1,LONP2,PON3,SCP2,SLC27A2,ARG1
GO: Biological Process	GO:0046395	carboxylic acid catabolic process		4.21e-05	0.1178	0.001932	0.01645	7	281	OTC,SULT2A1,LONP2,PON3,SCP2,SLC27A2,ARG1
GO: Cellular Component	GO:0032994	protein-lipid complex		0.0005344	0.1192	0.005959	0.03567	3	48	LIPC,APOC1,APOC2
GO: Biological Process	GO:0071375	cellular response to peptide hormone stimulus		4.287e-05	0.12	0.001936	0.01648	8	386	IGF2,IGFBP1,GDF15,AGT,SOCS3,ERRFI1,AHSG,ARG1
GO: Molecular Function	GO:0052689	carboxylic ester hydrolase activity		0.0002619	0.1205	0.007519	0.05045	5	164	AADAC,LIPC,PON2,PON3,PRDX6
Coexpression	M41713	FAN_OVARY_CL11_MURAL_GRANULOSA_CELL	C8: Cell Type Signature	2.183e-05	0.1244	0.001131	0.01043	8	444	ACSL4,IGFBP2,KLF6,HSPH1,ZFAND5,HSPA1A,HSPA1B,IL6ST
GO: Biological Process	GO:0015711	organic anion transport		4.558e-05	0.1276	0.002025	0.01724	9	506	ACSL4,SLC38A2,SLC38A4,SLC25A13,AGT,ABCC2,SLCO1B1,SLC27A2,ARG1
Coexpression	MM3786	TABULA_MURIS_SENIS_MAMMARY_GLAND_BASAL_CELL_AGEING	M8: Cell Type Signature	2.248e-05	0.1281	0.001154	0.01064	7	322	EEF2,SOCS3,ERRFI1,ZFAND5,HSPA1A,HSPA1B,TF
Computational	MODULE_176	Signaling.	C4:CM: Cancer Modules	0.0004222	0.1313	0.005471	0.03457	7	230	AADAC,CYP3A7,IGF2,GPC3,AZGP1,C5,TF
GO: Biological Process	GO:0007599	hemostasis		4.707e-05	0.1317	0.002027	0.01726	7	286	CPB2,FGL1,F2,F5,F9,IL6ST,PROS1
GO: Biological Process	GO:0050817	coagulation		4.707e-05	0.1317	0.002027	0.01726	7	286	CPB2,FGL1,F2,F5,F9,IL6ST,PROS1
Pathway	M19752	REACTOME_COMPLEMENT_CASCADE	Reactome Pathways	0.000161	0.1326	0.003256	0.02374	5	115	MASP1,CPB2,C5,F2,PROS1
Pathway	M39850	WP_UREA_CYCLE_AND_ASSOCIATED_PATHWAYS	WikiPathways	0.000162	0.1335	0.003256	0.02374	3	24	OTC,SLC25A13,ARG1
Coexpression	M18438	LEE_LIVER_CANCER_E2F1_UP	C2:CGP: Chemical and Genetic Perturbations	2.346e-05	0.1336	0.001192	0.011	4	63	IGFBP1,TMEM176B,GPC3,LEPR
Coexpression	M1350	SCHAEFFER_PROSTATE_DEVELOPMENT_48HR_UP	C2:CGP: Chemical and Genetic Perturbations	2.365e-05	0.1347	0.001192	0.011	8	449	ACSL4,MASP1,MT2A,IGFBP2,PTGR1,AFM,ERRFI1,PROS1
GO: Biological Process	GO:0033120	positive regulation of RNA splicing		4.835e-05	0.1353	0.00205	0.01746	4	60	SLC38A2,HSPA1A,HSPA1B,PRDX6
Pathway	MM14472	REACTOME_HEMOSTASIS	Reactome Pathways	0.0001723	0.1419	0.003379	0.02464	10	559	IGF2,FN1,SPP2,AHSG,F2,F5,TF,F9,SDC4,PROS1
GO: Molecular Function	GO:0008514	organic anion transmembrane transporter activity		0.0003184	0.1464	0.007519	0.05045	6	266	SLC38A2,SLC38A4,SLC25A13,ABCC2,SLCO1B1,SLC27A2
GO: Biological Process	GO:0019637	organophosphate metabolic process		5.324e-05	0.149	0.002224	0.01894	13	1084	ACSL4,LIPC,SULT2A1,SLC25A13,SOCS3,SCP2,APOC1,APOC2,ATP1B1,HSPA1A,HSPA1B,PRDX6,SLC27A2
Computational	MODULE_404	Steroid hormone receptors and binding proteins.	C4:CM: Cancer Modules	0.0004822	0.15	0.005998	0.0379	3	26	SCP2,GC,TTR
GO: Molecular Function	GO:0031995	insulin-like growth factor II binding		0.0003269	0.1504	0.007519	0.05045	2	8	IGFBP1,IGFBP2
GO: Molecular Function	GO:0005295	neutral L-amino acid:sodium symporter activity		0.0003269	0.1504	0.007519	0.05045	2	8	SLC38A2,SLC38A4
GO: Molecular Function	GO:0030292	protein tyrosine kinase inhibitor activity		0.0003269	0.1504	0.007519	0.05045	2	8	SOCS3,AHSG
Pathway	M8395	REACTOME_HEMOSTASIS	Reactome Pathways	0.0001858	0.1531	0.003561	0.02597	11	678	IGF2,FN1,SPP2,AHSG,ATP1B1,F2,F5,TF,F9,SDC4,PROS1
GO: Cellular Component	GO:0042627	chylomicron		0.000693	0.1545	0.007203	0.04312	2	12	APOC1,APOC2
GO: Biological Process	GO:0006869	lipid transport		5.626e-05	0.1575	0.002311	0.01967	9	520	ACSL4,LIPC,AGT,SCP2,APOC1,APOC2,ABCC2,SLCO1B1,SLC27A2
GO: Biological Process	GO:0019220	regulation of phosphate metabolic process		5.738e-05	0.1606	0.002311	0.01967	16	1598	IGF2,FN1,GDF15,AGT,HSPH1,SOCS3,ERRFI1,SCP2,APOC1,APOC2,F2,CCNI,TF,LEPR,SDC4,IL6ST
Coexpression	M15476	URS_ADIPOCYTE_DIFFERENTIATION_UP	C2:CGP: Chemical and Genetic Perturbations	2.822e-05	0.1607	0.00141	0.01301	4	66	MASP1,LIPC,IGFBP2,AGT
GO: Biological Process	GO:0051174	regulation of phosphorus metabolic process		5.781e-05	0.1618	0.002311	0.01967	16	1599	IGF2,FN1,GDF15,AGT,HSPH1,SOCS3,ERRFI1,SCP2,APOC1,APOC2,F2,CCNI,TF,LEPR,SDC4,IL6ST
Coexpression	M14127	HELLER_HDAC_TARGETS_SILENCED_BY_METHYLATION_UP	C2:CGP: Chemical and Genetic Perturbations	2.853e-05	0.1625	0.001413	0.01304	8	461	MT2A,FN1,LONP2,SCP2,ATP1B1,HSD17B11,HSPA1A,SDC4
GO: Cellular Component	GO:0045121	membrane raft		0.0007334	0.1636	0.007203	0.04312	7	454	EEF2,AHNAK,ATP1B1,HSPA1A,HSPA1B,SDC4,IL6ST
GO: Biological Process	GO:0009395	phospholipid catabolic process		5.862e-05	0.1641	0.002311	0.01967	4	63	LIPC,APOC1,APOC2,PRDX6
GO: Cellular Component	GO:0098857	membrane microdomain		0.000743	0.1657	0.007203	0.04312	7	455	EEF2,AHNAK,ATP1B1,HSPA1A,HSPA1B,SDC4,IL6ST
Coexpression	M39226	LAKE_ADULT_KIDNEY_C7_PROXIMAL_TUBULE_EPITHELIAL_CELLS_S3	C8: Cell Type Signature	2.927e-05	0.1667	0.001437	0.01326	5	135	EEF2,MT2A,KLF6,CCNI,SDC4
GO: Molecular Function	GO:0004866	endopeptidase inhibitor activity		0.0003721	0.1712	0.008152	0.05469	5	177	SPP2,AGT,AHSG,C5,PROS1
Pathway	M39818	WP_IL18_SIGNALING_PATHWAY	WikiPathways	0.0002094	0.1725	0.003921	0.02859	7	273	EEF2,FN1,LONP2,SOCS3,TF,SDC4,ARG1
GO: Biological Process	GO:0045834	positive regulation of lipid metabolic process		6.17e-05	0.1727	0.002399	0.02042	6	204	AADAC,IGF2,AGT,SCP2,APOC2,F2
Pathway	MM14563	REACTOME_METABOLISM	Reactome Pathways	0.0002146	0.1768	0.00393	0.02865	19	1796	ACSL4,CYP2A6,AADAC,OTC,GPC3,SULT2A1,SLC25A13,PON2,PON3,SCP2,GC,APOC2,ABCC2,HSD17B11,SLCO1B1,TTR,SDC4,SLC27A2,ARG1
Coexpression	MM3676	TABULA_MURIS_SENIS_BROWN_ADIPOSE_TISSUE_ENDOTHELIAL_CELL_AGEING	M8: Cell Type Signature	3.109e-05	0.1771	0.001513	0.01396	6	228	MT2A,SCP2,HSPA1A,HSPA1B,TF,SDC4
Coexpression	M39209	HAY_BONE_MARROW_STROMAL	C8: Cell Type Signature	3.152e-05	0.1795	0.001521	0.01403	10	767	MT2A,IGF2,IGFBP2,FN1,AGT,SOCS3,ERRFI1,TF,LEPR,IL6ST
GO: Biological Process	GO:0010916	negative regulation of very-low-density lipoprotein particle clearance		6.574e-05	0.184	0.002521	0.02146	2	4	APOC1,APOC2
Coexpression	M2504	PHONG_TNF_RESPONSE_NOT_VIA_P38	C2:CGP: Chemical and Genetic Perturbations	3.241e-05	0.1846	0.001551	0.01431	7	341	ATF5,KLF6,ATP1B1,HSPA1A,HSPA1B,SDC4,IL6ST
Disease	cv:CN305331	Essential hypertension, genetic	Clinical Variations	0.001222	0.1846	0.008674	0.04856	2	10	AGT,ATP1B1
Disease	145500	HYPERTENSION, ESSENTIAL	OMIM MedGen	0.001222	0.1846	0.008674	0.04856	2	10	AGT,ATP1B1
Disease	cv:C0085580	Essential hypertension	Clinical Variations	0.001222	0.1846	0.008674	0.04856	2	10	AGT,ATP1B1
Computational	MODULE_291	B-cell malignancies expression clusters.	C4:CM: Cancer Modules	0.0006004	0.1867	0.007182	0.04538	4	65	MT2A,FN1,GDF15,ATP1B1
GO: Molecular Function	GO:0140662	ATP-dependent protein folding chaperone		0.000415	0.1909	0.008677	0.05822	3	42	HSPH1,HSPA1A,HSPA1B
GO: Biological Process	GO:0001676	long-chain fatty acid metabolic process		6.922e-05	0.1938	0.002612	0.02224	5	128	ACSL4,CYP2A6,PTGR1,SCP2,SLC27A2
GO: Biological Process	GO:0043434	response to peptide hormone		6.999e-05	0.1959	0.002612	0.02224	9	535	OTC,IGF2,IGFBP1,GDF15,AGT,SOCS3,ERRFI1,AHSG,ARG1
GO: Biological Process	GO:0042445	hormone metabolic process		7.203e-05	0.2016	0.002653	0.02259	7	306	CYP3A7,IGF2,SULT2A1,AGT,SCP2,HSD17B11,TTR
GO: Molecular Function	GO:0097718	disordered domain specific binding		0.000445	0.2047	0.0089	0.05972	3	43	FN1,HSPA1A,HSPA1B
Human Phenotype	HP:0100724	Hypercoagulability		0.0001199	0.2069	0.02918	0.2343	3	16	F5,F9,PROS1
Pathway	MM15553	REACTOME_METABOLISM_OF_STEROIDS	Reactome Pathways	0.0002559	0.2109	0.004539	0.0331	5	127	SCP2,GC,HSD17B11,SLCO1B1,SLC27A2
GO: Cellular Component	GO:0002199	zona pellucida receptor complex		0.0009514	0.2122	0.00884	0.05292	2	14	HSPA1A,HSPA1B
Pathway	M27254	REACTOME_ATTENUATION_PHASE	Reactome Pathways	0.0002589	0.2133	0.004539	0.0331	3	28	HSPH1,HSPA1A,HSPA1B
Coexpression	M4120	LOPEZ_MBD_TARGETS	C2:CGP: Chemical and Genetic Perturbations	3.767e-05	0.2146	0.001788	0.01649	11	954	CYP2A6,EEF2,MT2A,IGFBP2,FN1,GPC3,ERRFI1,C5,ABCC2,CCNI,SDC4
Coexpression	M17864	GENTILE_UV_LOW_DOSE_UP	C2:CGP: Chemical and Genetic Perturbations	3.873e-05	0.2206	0.001823	0.01682	3	25	GDF15,HSPA1A,HSPA1B
GO: Biological Process	GO:0014070	response to organic cyclic compound		8.351e-05	0.2337	0.003036	0.02585	13	1133	CYP2A6,OTC,IGF2,IGFBP1,IGFBP2,SULT2A1,LONP2,AGT,ERRFI1,FGL1,HSPA1A,HSPA1B,ARG1
Coexpression	M11156	ACEVEDO_NORMAL_TISSUE_ADJACENT_TO_LIVER_TUMOR_DN	C2:CGP: Chemical and Genetic Perturbations	4.108e-05	0.234	0.001918	0.01769	7	354	OTC,EEF2,ATF5,AGT,ABCC2,ATP1B1,SDC4
GO: Molecular Function	GO:0031957	very long-chain fatty acid-CoA ligase activity		0.0005231	0.2406	0.01003	0.06727	2	10	ACSL4,SLC27A2
Pathway	MM14857	REACTOME_SYNTHESIS_OF_5_EICOSATETRAENOIC_ACIDS	Reactome Pathways	0.0002927	0.2412	0.005025	0.03665	2	6	PON2,PON3
Coexpression	MM1001	SCHAEFFER_PROSTATE_DEVELOPMENT_48HR_UP	M2:CGP: Chemical and Genetic Perturbations	4.329e-05	0.2466	0.002005	0.01849	8	489	ACSL4,MASP1,MT2A,IGFBP2,PTGR1,AFM,ERRFI1,PROS1
GO: Cellular Component	GO:0009925	basal plasma membrane		0.001118	0.2493	0.009971	0.0597	6	355	ATP1B1,SLCO1B1,HSPA1A,HSPA1B,TF,LEPR
GO: Biological Process	GO:0034103	regulation of tissue remodeling		8.909e-05	0.2494	0.003197	0.02722	5	135	KLF6,AGT,AHSG,TF,LEPR
Human Phenotype	HP:0005261	Joint hemorrhage		0.000145	0.2502	0.02918	0.2343	3	17	F2,F5,F9
Disease	20090112:Kathiresan	HDL cholesterol	GWAS	0.001705	0.2574	0.008674	0.04856	3	45	LIPC,APOC1,APOC2
Coexpression	M16336	PODAR_RESPONSE_TO_ADAPHOSTIN_UP	C2:CGP: Chemical and Genetic Perturbations	4.545e-05	0.2589	0.002088	0.01926	5	148	SLC38A2,KLF6,ZFAND5,HSPA1A,HSPA1B
GO: Biological Process	GO:0046486	glycerolipid metabolic process		9.27e-05	0.2595	0.003284	0.02797	8	431	ACSL4,AADAC,LIPC,SOCS3,APOC1,APOC2,IL6ST,PRDX6
GO: Molecular Function	GO:0061135	endopeptidase regulator activity		0.0005654	0.2601	0.0104	0.0698	5	194	SPP2,AGT,AHSG,C5,PROS1
GO: Biological Process	GO:0019217	regulation of fatty acid metabolic process		9.55e-05	0.2673	0.003341	0.02845	5	137	ACSL4,LONP2,AGT,APOC1,APOC2
Coexpression	M41717	FAN_OVARY_CL15_SMALL_ANTRAL_FOLLICLE_GRANULOSA_CELL	C8: Cell Type Signature	4.765e-05	0.2714	0.002171	0.02003	9	644	ACSL4,TMEM176B,LUC7L3,KLF6,HSPH1,ZFAND5,ATP1B1,HSPA1A,HSPA1B
Computational	MODULE_112	Genes in the cancer module 112.	C4:CM: Cancer Modules	0.0008756	0.2723	0.01009	0.06373	7	260	AADAC,CYP3A7,IGF2,GPC3,AZGP1,C5,TF
GO: Molecular Function	GO:0048018	receptor ligand activity		0.0005983	0.2752	0.01059	0.07102	8	548	IGF2,GDF15,AGT,C5,F2,HSPA1A,HSPA1B,TTR
GO: Cellular Component	GO:0016324	apical plasma membrane		0.001241	0.2768	0.01065	0.06373	7	497	IGFBP2,FN1,ABCC2,ATP1B1,HSPA1A,HSPA1B,TF
GO: Biological Process	GO:0008610	lipid biosynthetic process		9.969e-05	0.279	0.003404	0.02898	11	840	ACSL4,CYP3A7,LIPC,IGF2,AGT,SOCS3,SCP2,APOC1,APOC2,HSD17B11,SLC27A2
Coexpression	M9096	IIZUKA_LIVER_CANCER_PROGRESSION_G2_G3_UP	C2:CGP: Chemical and Genetic Perturbations	4.907e-05	0.2795	0.002218	0.02046	3	27	CPB2,APOC1,PRDX6
GO: Biological Process	GO:0006066	alcohol metabolic process		0.0001004	0.281	0.003404	0.02898	8	436	CYP3A7,LIPC,SULT2A1,SCP2,APOC1,FGL1,TTR,LEPR
GO: Biological Process	GO:0001889	liver development		0.0001009	0.2825	0.003404	0.02898	7	323	OTC,KLF6,RCL1,SOCS3,CPB2,FGL1,ARG1
Computational	MODULE_241	Genes in the cancer module 241.	C4:CM: Cancer Modules	0.0009315	0.2897	0.01035	0.06537	4	73	MT2A,FN1,GDF15,ATP1B1
Pathway	M39514	WP_STATIN_INHIBITION_OF_CHOLESTEROL_PRODUCTION	WikiPathways	0.0003518	0.2899	0.005684	0.04145	3	31	LIPC,APOC1,APOC2
Pathway	M39476	WP_CONSTITUTIVE_ANDROSTANE_RECEPTOR_PATHWAY	WikiPathways	0.0003518	0.2899	0.005684	0.04145	3	31	CYP2A6,SULT2A1,ABCC2
Pathway	M27252	REACTOME_HSF1_ACTIVATION	Reactome Pathways	0.0003518	0.2899	0.005684	0.04145	3	31	HSPH1,HSPA1A,HSPA1B
GO: Molecular Function	GO:0047676	arachidonate-CoA ligase activity		0.0006379	0.2934	0.01087	0.07292	2	11	ACSL4,SLC27A2
GO: Biological Process	GO:0060699	regulation of endoribonuclease activity		0.0001093	0.306	0.003518	0.02995	2	5	HSPA1A,HSPA1B
GO: Biological Process	GO:0034371	chylomicron remodeling		0.0001093	0.306	0.003518	0.02995	2	5	LIPC,APOC2
GO: Biological Process	GO:0003331	positive regulation of extracellular matrix constituent secretion		0.0001093	0.306	0.003518	0.02995	2	5	AGT,CPB2
GO: Biological Process	GO:0010915	regulation of very-low-density lipoprotein particle clearance		0.0001093	0.306	0.003518	0.02995	2	5	APOC1,APOC2
GO: Molecular Function	GO:0030546	signaling receptor activator activity		0.0006734	0.3098	0.01106	0.07423	8	558	IGF2,GDF15,AGT,C5,F2,HSPA1A,HSPA1B,TTR
GO: Biological Process	GO:0061008	hepaticobiliary system development		0.0001132	0.3167	0.003599	0.03064	7	329	OTC,KLF6,RCL1,SOCS3,CPB2,FGL1,ARG1
Pathway	M165	PID_SYNDECAN_4_PATHWAY	PID Pathways	0.000387	0.3189	0.006132	0.04472	3	32	FN1,F2,SDC4
GO: Biological Process	GO:0001558	regulation of cell growth		0.0001149	0.3215	0.003612	0.03076	9	571	ACSL4,IGFBP1,FN1,AGT,SOCS3,AHSG,F2,HSPA1A,HSPA1B
Pathway	M27451	REACTOME_METABOLISM_OF_LIPIDS	Reactome Pathways	0.0004041	0.333	0.006215	0.04532	11	742	ACSL4,PTGR1,SULT2A1,AGT,PON2,PON3,SCP2,GC,HSD17B11,SLCO1B1,SLC27A2
Pathway	M39000	REACTOME_DEFECTIVE_FACTOR_VIII_CAUSES_HEMOPHILIA_A	Reactome Pathways	0.0004087	0.3367	0.006215	0.04532	2	7	F2,F9
GO: Molecular Function	GO:0015175	neutral L-amino acid transmembrane transporter activity		0.0007362	0.3387	0.01168	0.07835	3	51	SLC38A2,SLC38A4,SLC25A13
Pathway	M39454	WP_NRF2_PATHWAY	WikiPathways	0.0004148	0.3418	0.006215	0.04532	5	141	CYP2A6,PTGR1,ABCC2,HSPA1A,PRDX6
GO: Biological Process	GO:0042730	fibrinolysis		0.0001226	0.3432	0.003773	0.03213	3	29	CPB2,F2,PROS1
GO: Biological Process	GO:0010876	lipid localization		0.0001227	0.3434	0.003773	0.03213	9	576	ACSL4,LIPC,AGT,SCP2,APOC1,APOC2,ABCC2,SLCO1B1,SLC27A2
Human Phenotype	HP:0001977	Abnormal thrombosis		0.0002025	0.3496	0.02918	0.2343	6	141	F2,F5,TTR,F9,IL6ST,PROS1
Human Phenotype	HP:0003256	Abnormality of the coagulation cascade		0.0002025	0.3496	0.02918	0.2343	6	141	OTC,SLC25A13,F2,F5,F9,PROS1
Human Phenotype	HP:0001907	Thromboembolism		0.0002025	0.3496	0.02918	0.2343	6	141	F2,F5,TTR,F9,IL6ST,PROS1
GO: Molecular Function	GO:0005499	vitamin D binding		0.0007637	0.3513	0.01171	0.07857	2	12	AFM,GC
GO: Cellular Component	GO:0045178	basal part of cell		0.001603	0.3574	0.01324	0.07924	6	381	ATP1B1,SLCO1B1,HSPA1A,HSPA1B,TF,LEPR
Coexpression	M40033	BUSSLINGER_DUODENAL_TUFT_CELLS	C8: Cell Type Signature	6.323e-05	0.3602	0.002814	0.02596	4	81	MT2A,TMEM176B,LUC7L3,AZGP1
Coexpression	M10508	HARRIS_HYPOXIA	C2:CGP: Chemical and Genetic Perturbations	6.323e-05	0.3602	0.002814	0.02596	4	81	IGF2,IGFBP1,IGFBP2,TF
GO: Biological Process	GO:0001667	ameboidal-type cell migration		0.0001323	0.3702	0.004024	0.03426	10	720	MASP1,MT2A,IGF2,FN1,GPC3,KLF6,AGT,ZFAND5,APOC1,SDC4
GO: Biological Process	GO:0019433	triglyceride catabolic process		0.0001359	0.3804	0.00409	0.03483	3	30	AADAC,LIPC,APOC2
Coexpression	M46419	MA_RAT_AGING_DN	C2:CGP: Chemical and Genetic Perturbations	6.781e-05	0.3862	0.002994	0.02762	5	161	FN1,TMEM176B,HSPH1,APOC1,HSPA1B
GO: Molecular Function	GO:0005102	signaling receptor binding		0.0008398	0.3863	0.01246	0.08361	15	1756	IGF2,IGFBP1,IGFBP2,FN1,GDF15,AGT,SCP2,C5,FGL1,F2,HSPA1A,HSPA1B,TF,TTR,IL6ST
GO: Biological Process	GO:1901653	cellular response to peptide		0.0001388	0.3885	0.004133	0.03519	8	457	IGF2,IGFBP1,GDF15,AGT,SOCS3,ERRFI1,AHSG,ARG1
Human Phenotype	HP:0005542	Prolonged whole-blood clotting time		0.0002286	0.3945	0.02918	0.2343	2	4	F5,F9
Human Phenotype	HP:0001013	Eruptive xanthomas		0.0002286	0.3945	0.02918	0.2343	2	4	LIPC,APOC2
Coexpression	M14515	COATES_MACROPHAGE_M1_VS_M2_DN	C2:CGP: Chemical and Genetic Perturbations	6.956e-05	0.3962	0.003036	0.02801	4	83	GDF15,HSPA1A,HSPA1B,ARG1
GO: Biological Process	GO:0032964	collagen biosynthetic process		0.000142	0.3975	0.004185	0.03563	4	79	FN1,ERRFI1,F2,ARG1
Coexpression	M5654	GSE6269_FLU_VS_E_COLI_INF_PBMC_DN	C7:IMMUNESIGDB: ImmuneSigDB	6.982e-05	0.3977	0.003036	0.02801	5	162	EEF2,APOC1,FGL1,CCNI,TF
Human Phenotype	HP:0001426	Multifactorial inheritance		0.0002367	0.4085	0.02918	0.2343	5	92	AGT,ATP1B1,F2,SLCO1B1,F5
GO: Biological Process	GO:0072329	monocarboxylic acid catabolic process		0.0001463	0.4094	0.004265	0.03631	5	150	SULT2A1,LONP2,PON3,SCP2,SLC27A2
GO: Molecular Function	GO:0031994	insulin-like growth factor I binding		0.0009006	0.4143	0.01272	0.08534	2	13	IGFBP1,IGFBP2
GO: Molecular Function	GO:1901681	sulfur compound binding		0.0009124	0.4197	0.01272	0.08534	6	325	LIPC,FN1,SULT2A1,SCP2,F2,TF
Coexpression	M7633	GSE21360_SECONDARY_VS_QUATERNARY_MEMORY_CD8_TCELL_DN	C7:IMMUNESIGDB: ImmuneSigDB	7.4e-05	0.4215	0.003193	0.02946	5	164	LIPC,TMEM176B,GPC3,SOCS3,ARG1
Coexpression	M41659	TRAVAGLINI_LUNG_ALVEOLAR_EPITHELIAL_TYPE_1_CELL	C8: Cell Type Signature	7.674e-05	0.4371	0.003264	0.03011	7	391	MT2A,FN1,KLF6,AHNAK,ERRFI1,PON2,PROS1
Coexpression	M4196	NUYTTEN_EZH2_TARGETS_UP	C2:CGP: Chemical and Genetic Perturbations	7.707e-05	0.439	0.003264	0.03011	11	1033	MT2A,ATF5,FN1,KLF6,GDF15,AGT,ERRFI1,PON2,SCP2,ATP1B1,IL6ST
Coexpression	M12224	MARTINEZ_RB1_TARGETS_UP	C2:CGP: Chemical and Genetic Perturbations	7.737e-05	0.4407	0.003264	0.03011	9	686	MASP1,MT2A,IGF2,SLC25A13,ERRFI1,PON3,APOC2,TF,IL6ST
GO: Biological Process	GO:0035264	multicellular organism growth		0.0001576	0.441	0.004535	0.03861	6	242	IGF2,ATF5,IGFBP2,GDF15,AZGP1,AGT
Coexpression	M15535	KIM_WT1_TARGETS_12HR_UP	C2:CGP: Chemical and Genetic Perturbations	7.836e-05	0.4463	0.003282	0.03028	5	166	GDF15,HSPH1,ATP1B1,HSPA1A,HSPA1B
Pathway	M39342	WP_PHASE_I_BIOTRANSFORMATIONS_NON_P450	WikiPathways	0.0005433	0.4477	0.007994	0.05829	2	8	PON2,PON3
Coexpression	M19432	MCBRYAN_PUBERTAL_BREAST_4_5WK_UP	C2:CGP: Chemical and Genetic Perturbations	7.945e-05	0.4525	0.003303	0.03047	6	270	IGFBP2,FN1,TLCD4,ERRFI1,HSPA1B,SDC4
GO: Biological Process	GO:0046271	phenylpropanoid catabolic process		0.0001636	0.4581	0.004535	0.03861	2	6	CYP2A6,PON3
GO: Biological Process	GO:0070370	cellular heat acclimation		0.0001636	0.4581	0.004535	0.03861	2	6	HSPA1A,HSPA1B
GO: Biological Process	GO:0046226	coumarin catabolic process		0.0001636	0.4581	0.004535	0.03861	2	6	CYP2A6,PON3
GO: Biological Process	GO:0070434	positive regulation of nucleotide-binding oligomerization domain containing 2 signaling pathway		0.0001636	0.4581	0.004535	0.03861	2	6	HSPA1A,HSPA1B
GO: Biological Process	GO:0045927	positive regulation of growth		0.0001658	0.464	0.004549	0.03873	7	350	ACSL4,IGF2,IGFBP1,IGFBP2,FN1,AGT,F2
GO: Molecular Function	GO:0017171	serine hydrolase activity		0.001016	0.4674	0.01375	0.09223	5	221	AADAC,MASP1,LONP2,F2,F9
GO: Biological Process	GO:0032868	response to insulin		0.0001687	0.4722	0.004584	0.03903	7	351	OTC,IGF2,IGFBP1,AGT,SOCS3,ERRFI1,AHSG
Computational	MODULE_540	Iron ion homeostasis.	C4:CM: Cancer Modules	0.001541	0.4791	0.01652	0.1044	2	10	MT2A,TF
Coexpression	M7514	BERENJENO_TRANSFORMED_BY_RHOA_DN	C2:CGP: Chemical and Genetic Perturbations	8.572e-05	0.4882	0.003538	0.03264	7	398	SLC38A2,MT2A,ATF5,FN1,SCP2,HSD17B11,IL6ST
Coexpression	M9445	GSE24671_CTRL_VS_BAKIMULC_INFECTED_MOUSE_SPLENOCYTES_DN	C7:IMMUNESIGDB: ImmuneSigDB	8.768e-05	0.4994	0.003593	0.03314	5	170	EEF2,GPC3,KLF6,ZFAND5,ARG1
GO: Biological Process	GO:0032101	regulation of response to external stimulus		0.0001793	0.5018	0.004801	0.04088	14	1396	MASP1,IGF2,FN1,AGT,SOCS3,AHSG,CPB2,C5,F2,HSPA1A,HSPA1B,IL6ST,PROS1,ARG1
GO: Biological Process	GO:0050994	regulation of lipid catabolic process		0.0001801	0.5042	0.004801	0.04088	4	84	AADAC,LONP2,APOC1,APOC2
GO: Cellular Component	GO:0042579	microbody		0.002264	0.5049	0.01741	0.1042	4	167	ACSL4,LONP2,SCP2,SLC27A2
GO: Cellular Component	GO:0005777	peroxisome		0.002264	0.5049	0.01741	0.1042	4	167	ACSL4,LONP2,SCP2,SLC27A2
Pathway	M27832	REACTOME_METABOLISM_OF_STEROIDS	Reactome Pathways	0.0006205	0.5113	0.008969	0.06541	5	154	SCP2,GC,HSD17B11,SLCO1B1,SLC27A2
Coexpression	M12498	UEDA_PERIFERAL_CLOCK	C2:CGP: Chemical and Genetic Perturbations	9.014e-05	0.5134	0.003664	0.0338	5	171	CYP2A6,ATF5,LONP2,HSPH1,RCL1
Coexpression	MM750	COATES_MACROPHAGE_M1_VS_M2_DN	M2:CGP: Chemical and Genetic Perturbations	9.134e-05	0.5203	0.003664	0.0338	4	89	GDF15,HSPA1A,HSPA1B,ARG1
Coexpression	M10573	SWEET_KRAS_ONCOGENIC_SIGNATURE	C2:CGP: Chemical and Genetic Perturbations	9.134e-05	0.5203	0.003664	0.0338	4	89	EEF2,MT2A,PON2,ATP1B1
Coexpression	M40212	DESCARTES_FETAL_INTESTINE_INTESTINAL_EPITHELIAL_CELLS	C8: Cell Type Signature	9.326e-05	0.5312	0.003671	0.03387	6	278	AADAC,MASP1,SULT2A1,AFM,AGT,ABCC2
Coexpression	M39227	LAKE_ADULT_KIDNEY_C8_DECENDING_THIN_LIMB	C8: Cell Type Signature	9.326e-05	0.5312	0.003671	0.03387	6	278	ACSL4,EEF2,MT2A,GDF15,CCNI,IL6ST
Pathway	M27255	REACTOME_HSF1_DEPENDENT_TRANSACTIVATION	Reactome Pathways	0.0006457	0.5321	0.009174	0.0669	3	38	HSPH1,HSPA1A,HSPA1B
Coexpression	M3837	WEST_ADRENOCORTICAL_TUMOR_DN	C2:CGP: Chemical and Genetic Perturbations	9.345e-05	0.5323	0.003671	0.03387	8	546	CYP2A6,AADAC,MT2A,GPC3,KLF6,AHNAK,APOC1,LEPR
Coexpression	M2480	ACEVEDO_NORMAL_TISSUE_ADJACENT_TO_LIVER_TUMOR_UP	C2:CGP: Chemical and Genetic Perturbations	9.521e-05	0.5423	0.003715	0.03427	5	173	ACSL4,CYP3A7,AFM,PON2,FGL1
Human Phenotype	HP:0002907	Microscopic hematuria		0.0003214	0.5547	0.03698	0.297	3	22	ACSL4,FN1,F2
GO: Molecular Function	GO:0004467	long-chain fatty acid-CoA ligase activity		0.001207	0.5552	0.01542	0.1035	2	15	ACSL4,SLC27A2
GO: Molecular Function	GO:0140776	protein-containing complex destabilizing activity		0.001207	0.5552	0.01542	0.1035	2	15	HSPA1A,HSPA1B
GO: Biological Process	GO:0007565	female pregnancy		0.0002004	0.561	0.005293	0.04507	6	253	ACSL4,SLC38A2,A1CF,IGFBP2,AGT,ARG1
GO: Biological Process	GO:0008286	insulin receptor signaling pathway		0.0002035	0.5696	0.005323	0.04532	5	161	IGF2,IGFBP1,AGT,SOCS3,AHSG
Pathway	M27136	REACTOME_SYNTHESIS_OF_5_EICOSATETRAENOIC_ACIDS	Reactome Pathways	0.0006965	0.5739	0.009565	0.06975	2	9	PON2,PON3
Pathway	MM14470	REACTOME_INTERLEUKIN_6_SIGNALING	Reactome Pathways	0.0006965	0.5739	0.009565	0.06975	2	9	SOCS3,IL6ST
GO: Cellular Component	GO:1905286	serine-type peptidase complex		0.002595	0.5787	0.01808	0.1083	2	23	MASP1,F2
GO: Cellular Component	GO:1905370	serine-type endopeptidase complex		0.002595	0.5787	0.01808	0.1083	2	23	MASP1,F2
GO: Cellular Component	GO:0043034	costamere		0.002595	0.5787	0.01808	0.1083	2	23	AHNAK,SDC4
Coexpression	M1475	FLECHNER_BIOPSY_KIDNEY_TRANSPLANT_REJECTED_VS_OK_DN	C2:CGP: Chemical and Genetic Perturbations	0.000102	0.5813	0.003954	0.03648	8	553	IGFBP2,GPC3,AFM,AZGP1,SLC25A13,SCP2,ABCC2,SLC27A2
Coexpression	M40028	BUSSLINGER_DUODENAL_LATE_IMMATURE_ENTEROCYTES	C8: Cell Type Signature	0.000106	0.6039	0.004053	0.03739	5	177	AADAC,PTGR1,SULT2A1,ATP1B1,HSD17B11
Coexpression	MM1145	UEDA_PERIFERAL_CLOCK	M2:CGP: Chemical and Genetic Perturbations	0.000106	0.6039	0.004053	0.03739	5	177	CYP2A6,ATF5,LONP2,HSPH1,RCL1
GO: Molecular Function	GO:0030545	signaling receptor regulator activity		0.001314	0.6042	0.0159	0.1067	8	619	IGF2,GDF15,AGT,C5,F2,HSPA1A,HSPA1B,TTR
GO: Molecular Function	GO:0140657	ATP-dependent activity		0.001314	0.6042	0.0159	0.1067	8	619	ACSL4,LONP2,HSPH1,ABCC2,ATP1B1,HSPA1A,HSPA1B,SLC27A2
Pathway	MM14985	REACTOME_TRANSPORT_OF_SMALL_MOLECULES	Reactome Pathways	0.0007336	0.6045	0.009909	0.07226	10	671	SLC38A2,LIPC,SLC38A4,AZGP1,APOC1,APOC2,ABCC2,ATP1B1,SLCO1B1,TF
GO: Biological Process	GO:0051085	chaperone cofactor-dependent protein refolding		0.0002165	0.6059	0.00561	0.04777	3	35	HSPH1,HSPA1A,HSPA1B
Coexpression	MM987	MCBRYAN_PUBERTAL_BREAST_4_5WK_UP	M2:CGP: Chemical and Genetic Perturbations	0.0001069	0.6087	0.004058	0.03743	6	285	IGFBP2,FN1,TLCD4,ERRFI1,HSPA1B,SDC4
Coexpression	M39279	DURANTE_ADULT_OLFACTORY_NEUROEPITHELIUM_VASCULAR_SMOOTH_MUSCLE_CELLS	C8: Cell Type Signature	0.0001084	0.6172	0.004079	0.03763	4	93	MT2A,SOCS3,HSPA1A,HSPA1B
Coexpression	M2665	AKT_UP_MTOR_DN.V1_UP	C6: Oncogenic Signature	0.0001089	0.6201	0.004079	0.03763	5	178	KLF6,TLCD4,PON2,APOC2,ARG1
Pathway	MM14881	REACTOME_VISUAL_PHOTOTRANSDUCTION	Reactome Pathways	0.0007596	0.6259	0.0101	0.07362	4	92	GPC3,APOC2,TTR,SDC4
GO: Cellular Component	GO:0034385	triglyceride-rich plasma lipoprotein particle		0.002825	0.6299	0.01853	0.1109	2	24	APOC1,APOC2
GO: Cellular Component	GO:0034361	very-low-density lipoprotein particle		0.002825	0.6299	0.01853	0.1109	2	24	APOC1,APOC2
GO: Molecular Function	GO:0022858	alanine transmembrane transporter activity		0.001376	0.6331	0.01623	0.1089	2	16	SLC38A2,SLC38A4
GO: Biological Process	GO:0010286	heat acclimation		0.0002286	0.6399	0.005713	0.04865	2	7	HSPA1A,HSPA1B
GO: Biological Process	GO:0060696	regulation of phospholipid catabolic process		0.0002286	0.6399	0.005713	0.04865	2	7	APOC1,APOC2
GO: Biological Process	GO:0070426	positive regulation of nucleotide-binding oligomerization domain containing signaling pathway		0.0002286	0.6399	0.005713	0.04865	2	7	HSPA1A,HSPA1B
GO: Biological Process	GO:0034447	very-low-density lipoprotein particle clearance		0.0002286	0.6399	0.005713	0.04865	2	7	APOC1,APOC2
Coexpression	MM3751	TABULA_MURIS_SENIS_LIVER_NK_CELL_AGEING	M8: Cell Type Signature	0.0001132	0.6445	0.004213	0.03886	6	288	SLC38A2,EEF2,TMEM176B,LUC7L3,KLF6,AHNAK
GO: Biological Process	GO:1901652	response to peptide		0.0002313	0.6473	0.005729	0.04878	9	627	OTC,IGF2,IGFBP1,GDF15,AGT,SOCS3,ERRFI1,AHSG,ARG1
GO: Biological Process	GO:0015732	prostaglandin transport		0.0002356	0.6594	0.005784	0.04925	3	36	ACSL4,ABCC2,SLCO1B1
Coexpression	M6891	HOUSTIS_ROS	C2:CGP: Chemical and Genetic Perturbations	0.0001178	0.6707	0.004327	0.03992	3	36	MT2A,SDC4,PRDX6
Coexpression	M11404	CERVERA_SDHB_TARGETS_1_DN	C2:CGP: Chemical and Genetic Perturbations	0.0001178	0.6707	0.004327	0.03992	3	36	SULT2A1,F2,HSPA1A
Pathway	M27932	REACTOME_PROTEIN_LOCALIZATION	Reactome Pathways	0.0008246	0.6795	0.01068	0.07785	5	164	OTC,LONP2,SLC25A13,SCP2,SLC27A2
Coexpression	M1911	OKUMURA_INFLAMMATORY_RESPONSE_LPS	C2:CGP: Chemical and Genetic Perturbations	0.0001208	0.6882	0.004368	0.04029	5	182	ATF5,AGT,TMEM123,SDC4,SLC27A2
Coexpression	M7396	SWEET_LUNG_CANCER_KRAS_DN	C2:CGP: Chemical and Genetic Perturbations	0.0001215	0.6918	0.004368	0.04029	7	421	CYP2A6,IGFBP2,GPC3,AHNAK,LEPR,IL6ST,PRDX6
Coexpression	MM985	BERENJENO_TRANSFORMED_BY_RHOA_DN	M2:CGP: Chemical and Genetic Perturbations	0.0001215	0.6918	0.004368	0.04029	7	421	SLC38A2,MT2A,ATF5,FN1,SCP2,HSD17B11,IL6ST
Computational	MODULE_190	IGFBPs.	C4:CM: Cancer Modules	0.002242	0.6973	0.02324	0.1469	2	12	IGFBP1,IGFBP2
Coexpression	M4023	FLECHNER_BIOPSY_KIDNEY_TRANSPLANT_OK_VS_DONOR_UP	C2:CGP: Chemical and Genetic Perturbations	0.0001227	0.6989	0.004368	0.04029	8	568	ACSL4,GPC3,LUC7L3,SLC25A13,SCP2,TMEM123,HSPA1A,IL6ST
Coexpression	M39168	MURARO_PANCREAS_ALPHA_CELL	C8: Cell Type Signature	0.0001227	0.6989	0.004368	0.04029	8	568	A1CF,TMEM176B,LUC7L3,SLC38A4,TLCD4,AGT,GC,TTR
Pathway	MM14653	REACTOME_COMPLEMENT_CASCADE	Reactome Pathways	0.0008569	0.7061	0.01068	0.07785	4	95	MASP1,CPB2,C5,F2
Coexpression	M8886	GSE37301_HEMATOPOIETIC_STEM_CELL_VS_RAG2_KO_NK_CELL_DN	C7:IMMUNESIGDB: ImmuneSigDB	0.000124	0.7061	0.004386	0.04046	5	183	KLF6,AHNAK,ZFAND5,HSPA1A,PROS1
Pathway	M39534	WP_MAMMARY_GLAND_DEVELOPMENT_PATHWAY_INVOLUTION_STAGE_4_OF_4	WikiPathways	0.0008681	0.7153	0.01068	0.07785	2	10	SOCS3,IL6ST
Pathway	M27677	REACTOME_UREA_CYCLE	Reactome Pathways	0.0008681	0.7153	0.01068	0.07785	2	10	OTC,ARG1
Pathway	MM15396	REACTOME_UREA_CYCLE	Reactome Pathways	0.0008681	0.7153	0.01068	0.07785	2	10	OTC,ARG1
Coexpression	MM3789	TABULA_MURIS_SENIS_MAMMARY_GLAND_MACROPHAGE_AGEING	M8: Cell Type Signature	0.0001276	0.7267	0.004458	0.04113	4	97	MT2A,FN1,AHNAK,PON2
Coexpression	M45794	HE_LIM_SUN_FETAL_LUNG_C7_LATE_SCHWANN_CELL	C8: Cell Type Signature	0.0001276	0.7267	0.004458	0.04113	4	97	TMEM176B,AHNAK,SOCS3,PON2
Coexpression	M41018	NAKAYA_PLASMACYTOID_DENDRITIC_CELL_FLUMIST_AGE_18_50YO_7DY_DN	C7:VAX: HIPC Vaccine Response	0.0001294	0.7372	0.004476	0.04129	10	909	CYP2A6,IGF2,FN1,GDF15,AZGP1,APOC2,FGL1,ATP1B1,TF,IL6ST
Coexpression	M377	GSE7219_WT_VS_NIK_NFKB2_KO_DC_UP	C7:IMMUNESIGDB: ImmuneSigDB	0.0001304	0.743	0.004476	0.04129	5	185	SLC38A2,SOCS3,HSPA1A,IL6ST,PRDX6
Coexpression	M2768	ESC_J1_UP_LATE.V1_UP	C6: Oncogenic Signature	0.0001304	0.743	0.004476	0.04129	5	185	IGF2,GPC3,SPP2,APOC2,TTR
Coexpression	M41675	TRAVAGLINI_LUNG_ADVENTITIAL_FIBROBLAST_CELL	C8: Cell Type Signature	0.0001314	0.7484	0.004481	0.04134	6	296	TMEM176B,HSPH1,SOCS3,ERRFI1,LEPR,PROS1
GO: Biological Process	GO:1905039	carboxylic acid transmembrane transport		0.0002691	0.7531	0.006548	0.05576	5	171	SLC38A2,SLC38A4,SLC25A13,AGT,ARG1
GO: Cellular Component	GO:0035578	azurophil granule lumen		0.003393	0.7566	0.02162	0.1294	3	91	TTR,PRDX6,ARG1
Pathway	M39656	WP_IL6_SIGNALING_PATHWAY	WikiPathways	0.0009297	0.7661	0.01127	0.08215	3	43	AGT,SOCS3,IL6ST
Coexpression	MM1037	MARTINEZ_RB1_TARGETS_UP	M2:CGP: Chemical and Genetic Perturbations	0.0001345	0.7662	0.00456	0.04207	9	738	MASP1,MT2A,IGF2,SLC25A13,ERRFI1,PON3,APOC2,TF,IL6ST
Computational	MODULE_174	Genes in the cancer module 174.	C4:CM: Cancer Modules	0.002471	0.7684	0.02479	0.1566	4	95	MT2A,FN1,GDF15,ATP1B1
GO: Biological Process	GO:1903825	organic acid transmembrane transport		0.0002764	0.7736	0.006571	0.05595	5	172	SLC38A2,SLC38A4,SLC25A13,AGT,ARG1
GO: Biological Process	GO:0046475	glycerophospholipid catabolic process		0.000277	0.7754	0.006571	0.05595	3	38	LIPC,APOC1,PRDX6
GO: Biological Process	GO:0010575	positive regulation of vascular endothelial growth factor production		0.000277	0.7754	0.006571	0.05595	3	38	MT2A,C5,IL6ST
Coexpression	MM16611	ZHANG_UTERUS_C5_MACROPHAGE	M8: Cell Type Signature	0.0001372	0.7813	0.004623	0.04265	5	187	TMEM176B,KLF6,HSPA1A,HSPA1B,TF
Coexpression	M4285	GSE18791_UNSTIM_VS_NEWCATSLE_VIRUS_DC_1H_UP	C7:IMMUNESIGDB: ImmuneSigDB	0.0001406	0.801	0.004712	0.04347	5	188	CYP3A7,TLCD4,AGT,TF,TTR
GO: Molecular Function	GO:0055102	lipase inhibitor activity		0.001747	0.8036	0.02009	0.1348	2	18	APOC1,APOC2
GO: Biological Process	GO:0072330	monocarboxylic acid biosynthetic process		0.00029	0.8118	0.006822	0.05808	6	271	LIPC,AGT,SCP2,APOC1,APOC2,SLC27A2
Disease	612797		OMIM MedGen	0.0054	0.8154	0.008674	0.04856	1	1	LIPC
Disease	609306	SPINOCEREBELLAR ATAXIA 26	OMIM MedGen	0.0054	0.8154	0.008674	0.04856	1	1	EEF2
Disease	207750	APOLIPOPROTEIN C-II DEFICIENCY	OMIM MedGen	0.0054	0.8154	0.008674	0.04856	1	1	APOC2
Disease	cv:C3281092	Thrombophilia due to protein S deficiency, autosomal recessive	Clinical Variations	0.0054	0.8154	0.008674	0.04856	1	1	PROS1
Disease	cv:C2751492	Amyloidogenic transthyretin amyloidosis	Clinical Variations	0.0054	0.8154	0.008674	0.04856	1	1	TTR
Disease	cv:C0521802	Atransferrinemia	Clinical Variations	0.0054	0.8154	0.008674	0.04856	1	1	TF
Disease	cv:C3280672	Pregnancy loss, recurrent, susceptibility to, 2	Clinical Variations	0.0054	0.8154	0.008674	0.04856	1	1	F2
Disease	cv:C3280670	Pregnancy loss, recurrent, susceptibility to, 1	Clinical Variations	0.0054	0.8154	0.008674	0.04856	1	1	F5
Disease	619752	HYPER-IgE RECURRENT INFECTION SYNDROME 4A, AUTOSOMAL DOMINANT	OMIM MedGen	0.0054	0.8154	0.008674	0.04856	1	1	IL6ST
Disease	619750	IMMUNODEFICIENCY 94 WITH AUTOINFLAMMATION AND DYSMORPHIC FACIES	OMIM MedGen	0.0054	0.8154	0.008674	0.04856	1	1	IL6ST
Disease	619751	STUVE-WIEDEMANN SYNDROME 2	OMIM MedGen	0.0054	0.8154	0.008674	0.04856	1	1	IL6ST
Disease	616763	LEUKODYSTROPHY AND ACQUIRED MICROCEPHALY WITH OR WITHOUT DYSTONIA	OMIM MedGen	0.0054	0.8154	0.008674	0.04856	1	1	PLEKHG2
Disease	616489	SILVER-RUSSELL SYNDROME 3	OMIM MedGen	0.0054	0.8154	0.008674	0.04856	1	1	IGF2
Disease	cv:C3810402	Eculizumab, poor response to	Clinical Variations	0.0054	0.8154	0.008674	0.04856	1	1	C5
Disease	cv:C1720779	Familial apolipoprotein C-II deficiency	Clinical Variations	0.0054	0.8154	0.008674	0.04856	1	1	APOC2
Disease	cv:C0268542	Ornithine carbamoyltransferase deficiency	Clinical Variations	0.0054	0.8154	0.008674	0.04856	1	1	OTC
Disease	227400	FACTOR V DEFICIENCY	OMIM MedGen	0.0054	0.8154	0.008674	0.04856	1	1	F5
Disease	188055	THROMBOPHILIA DUE TO ACTIVATED PROTEIN C RESISTANCE	OMIM MedGen	0.0054	0.8154	0.008674	0.04856	1	1	F5
Disease	cv:C1845672	Intellectual disability, X-linked 63	Clinical Variations	0.0054	0.8154	0.008674	0.04856	1	1	ACSL4
Disease	cv:C0268548	Arginase deficiency	Clinical Variations	0.0054	0.8154	0.008674	0.04856	1	1	ARG1
Disease	614390	PREGNANCY LOSS, RECURRENT, SUSCEPTIBILITY TO, 2	OMIM MedGen	0.0054	0.8154	0.008674	0.04856	1	1	F2
Disease	cv:C1866075	Glomerulopathy with fibronectin deposits 2	Clinical Variations	0.0054	0.8154	0.008674	0.04856	1	1	FN1
Disease	cv:C0008533	Hereditary factor IX deficiency disease	Clinical Variations	0.0054	0.8154	0.008674	0.04856	1	1	F9
Disease	300387	INTELLECTUAL DEVELOPMENTAL DISORDER, X-LINKED 63	OMIM MedGen	0.0054	0.8154	0.008674	0.04856	1	1	ACSL4
Disease	601894	GLOMERULOPATHY WITH FIBRONECTIN DEPOSITS 2	OMIM MedGen	0.0054	0.8154	0.008674	0.04856	1	1	FN1
Disease	609536	COMPLEMENT COMPONENT 5 DEFICIENCY	OMIM MedGen	0.0054	0.8154	0.008674	0.04856	1	1	C5
Disease	cv:C3554225	Obesity due to leptin receptor gene deficiency	Clinical Variations	0.0054	0.8154	0.008674	0.04856	1	1	LEPR
Disease	cv:C1836395	Spinocerebellar ataxia type 26	Clinical Variations	0.0054	0.8154	0.008674	0.04856	1	1	EEF2
Disease	cv:C3150990	Sterol carrier protein 2 deficiency	Clinical Variations	0.0054	0.8154	0.008674	0.04856	1	1	SCP2
Disease	cv:C0007286	Carpal tunnel syndrome	Clinical Variations	0.0054	0.8154	0.008674	0.04856	1	1	TTR
Disease	209300	ATRANSFERRINEMIA	OMIM MedGen	0.0054	0.8154	0.008674	0.04856	1	1	TF
Disease	cv:C5393318	Warfarin sensitivity, X-linked	Clinical Variations	0.0054	0.8154	0.008674	0.04856	1	1	F9
Disease	cv:C5193141	Hyper-IgE recurrent infection syndrome 4, autosomal recessive	Clinical Variations	0.0054	0.8154	0.008674	0.04856	1	1	IL6ST
Disease	618523	HYPER-IgE RECURRENT INFECTION SYNDROME 4B, AUTOSOMAL RECESSIVE	OMIM MedGen	0.0054	0.8154	0.008674	0.04856	1	1	IL6ST
Disease	614963	LEPTIN RECEPTOR DEFICIENCY	OMIM MedGen	0.0054	0.8154	0.008674	0.04856	1	1	LEPR
Disease	207800	ARGININEMIA	OMIM MedGen	0.0054	0.8154	0.008674	0.04856	1	1	ARG1
Disease	613679	PROTHROMBIN DEFICIENCY, CONGENITAL	OMIM MedGen	0.0054	0.8154	0.008674	0.04856	1	1	F2
Disease	257920	3MC SYNDROME 1	OMIM MedGen	0.0054	0.8154	0.008674	0.04856	1	1	MASP1
Disease	115430	CARPAL TUNNEL SYNDROME	OMIM MedGen	0.0054	0.8154	0.008674	0.04856	1	1	TTR
Disease	cv:C4225307	Silver-Russell syndrome 3	Clinical Variations	0.0054	0.8154	0.008674	0.04856	1	1	IGF2
Disease	605814	CITRULLINEMIA, TYPE II, NEONATAL-ONSET	OMIM MedGen	0.0054	0.8154	0.008674	0.04856	1	1	SLC25A13
Disease	306900	HEMOPHILIA B	OMIM MedGen	0.0054	0.8154	0.008674	0.04856	1	1	F9
Disease	237500	DUBIN-JOHNSON SYNDROME	OMIM MedGen	0.0054	0.8154	0.008674	0.04856	1	1	ABCC2
Disease	cv:C0015499	Factor V deficiency	Clinical Variations	0.0054	0.8154	0.008674	0.04856	1	1	F5
Disease	300807	THROMBOPHILIA, X-LINKED, DUE TO FACTOR IX DEFECT	OMIM MedGen	0.0054	0.8154	0.008674	0.04856	1	1	F9
Disease	613724	LEUKOENCEPHALOPATHY WITH DYSTONIA AND MOTOR NEUROPATHY	OMIM MedGen	0.0054	0.8154	0.008674	0.04856	1	1	SCP2
Disease	615749	ECULIZUMAB, POOR RESPONSE TO	OMIM MedGen	0.0054	0.8154	0.008674	0.04856	1	1	C5
Disease	301052	WARFARIN SENSITIVITY, X-LINKED	OMIM MedGen	0.0054	0.8154	0.008674	0.04856	1	1	F9
Disease	cv:C1853942	Neonatal intrahepatic cholestasis due to citrin deficiency	Clinical Variations	0.0054	0.8154	0.008674	0.04856	1	1	SLC25A13
Disease	cv:C0796059	3MC syndrome 1	Clinical Variations	0.0054	0.8154	0.008674	0.04856	1	1	MASP1
Disease	cv:C2749016	Thrombophilia, X-linked, due to factor 9 defect	Clinical Variations	0.0054	0.8154	0.008674	0.04856	1	1	F9
Disease	311250	ORNITHINE TRANSCARBAMYLASE DEFICIENCY, HYPERAMMONEMIA DUE TO	OMIM MedGen	0.0054	0.8154	0.008674	0.04856	1	1	OTC
Disease	614025	HEPATIC LIPASE DEFICIENCY	OMIM MedGen	0.0054	0.8154	0.008674	0.04856	1	1	LIPC
Disease	614389	PREGNANCY LOSS, RECURRENT, SUSCEPTIBILITY TO, 1	OMIM MedGen	0.0054	0.8154	0.008674	0.04856	1	1	F5
Disease	cv:C3151466	Hyperlipidemia due to hepatic triglyceride lipase deficiency	Clinical Variations	0.0054	0.8154	0.008674	0.04856	1	1	LIPC
Disease	cv:C1861171	Thrombophilia due to activated protein C resistance	Clinical Variations	0.0054	0.8154	0.008674	0.04856	1	1	F5
Disease	612336	THROMBOPHILIA DUE TO PROTEIN S DEFICIENCY, AUTOSOMAL DOMINANT	OMIM MedGen	0.0054	0.8154	0.008674	0.04856	1	1	PROS1
Disease	cv:CN295299	Citrullinemia, type II, adult-onset	Clinical Variations	0.0054	0.8154	0.008674	0.04856	1	1	SLC25A13
Disease	203650	ALOPECIA-MENTAL RETARDATION SYNDROME 1	OMIM MedGen	0.0054	0.8154	0.008674	0.04856	1	1	AHSG
Disease	cv:C3468338	Carpal tunnel syndrome 1	Clinical Variations	0.0054	0.8154	0.008674	0.04856	1	1	TTR
Disease	cv:C1863844	Citrullinemia type II	Clinical Variations	0.0054	0.8154	0.008674	0.04856	1	1	SLC25A13
Disease	cv:C0022350	Dubin-Johnson syndrome	Clinical Variations	0.0054	0.8154	0.008674	0.04856	1	1	ABCC2
Disease	cv:C0272317	Congenital prothrombin deficiency	Clinical Variations	0.0054	0.8154	0.008674	0.04856	1	1	F2
Disease	cv:CN128903	Simvastatin response	Clinical Variations	0.0054	0.8154	0.008674	0.04856	1	1	SLCO1B1
Disease	145680	HYPERTHYROXINEMIA, DYSTRANSTHYRETINEMIC	OMIM MedGen	0.0054	0.8154	0.008674	0.04856	1	1	TTR
Disease	614514	THROMBOPHILIA DUE TO PROTEIN S DEFICIENCY, AUTOSOMAL RECESSIVE	OMIM MedGen	0.0054	0.8154	0.008674	0.04856	1	1	PROS1
Disease	20081125:The SEARCH Collaborative Group	Myopathy	GWAS	0.0054	0.8154	0.008674	0.04856	1	1	SLCO1B1
Disease	cv:C3278211	Thrombophilia due to protein S deficiency, autosomal dominant	Clinical Variations	0.0054	0.8154	0.008674	0.04856	1	1	PROS1
Disease	cv:C1997910	Citrin deficiency	Clinical Variations	0.0054	0.8154	0.008674	0.04856	1	1	SLC25A13
Disease	cv:C4225213	Leukodystrophy and acquired microcephaly with or without dystonia;	Clinical Variations	0.0054	0.8154	0.008674	0.04856	1	1	PLEKHG2
Disease	603471	CITRULLINEMIA, TYPE II, ADULT-ONSET	OMIM MedGen	0.0054	0.8154	0.008674	0.04856	1	1	SLC25A13
Disease	cv:C2750824	Hyperthyroxinemia, dystransthyretinemic	Clinical Variations	0.0054	0.8154	0.008674	0.04856	1	1	TTR
Disease	cv:C5676920	Hyper-IgE recurrent infection syndrome 4A, autosomal dominant	Clinical Variations	0.0054	0.8154	0.008674	0.04856	1	1	IL6ST
Disease	cv:C1859878	Alopecia-intellectual disability syndrome 1	Clinical Variations	0.0054	0.8154	0.008674	0.04856	1	1	AHSG
Disease	cv:C2675071	High density lipoprotein cholesterol level quantitative trait locus 12	Clinical Variations	0.0054	0.8154	0.008674	0.04856	1	1	LIPC
Disease	cv:C0343047	Complement component 5 deficiency	Clinical Variations	0.0054	0.8154	0.008674	0.04856	1	1	C5
Disease	105210	AMYLOIDOSIS, HEREDITARY, TRANSTHYRETIN-RELATED	OMIM MedGen	0.0054	0.8154	0.008674	0.04856	1	1	TTR
Disease	cv:C5676919	Stuve-Wiedemann syndrome 2	Clinical Variations	0.0054	0.8154	0.008674	0.04856	1	1	IL6ST
Disease	cv:C5676918	Immunodeficiency 94 with autoinflammation and dysmorphic facies	Clinical Variations	0.0054	0.8154	0.008674	0.04856	1	1	IL6ST
GO: Cellular Component	GO:0045177	apical part of cell		0.003711	0.8276	0.02299	0.1376	7	604	IGFBP2,FN1,ABCC2,ATP1B1,HSPA1A,HSPA1B,TF
Pathway	MM15573	REACTOME_FATTY_ACID_METABOLISM	Reactome Pathways	0.001021	0.8414	0.01168	0.08516	5	172	ACSL4,PON2,PON3,SCP2,SLC27A2
GO: Biological Process	GO:0097638	L-arginine import across plasma membrane		0.0003042	0.8513	0.00705	0.06003	2	8	AGT,ARG1
Coexpression	M1641	BURTON_ADIPOGENESIS_PEAK_AT_8HR	C2:CGP: Chemical and Genetic Perturbations	0.0001499	0.8536	0.004992	0.04605	3	39	HSPH1,RCL1,PRDX6
GO: Biological Process	GO:0046394	carboxylic acid biosynthetic process		0.0003057	0.8556	0.00705	0.06003	7	387	OTC,LIPC,AGT,SCP2,APOC1,APOC2,SLC27A2
GO: Biological Process	GO:0006865	amino acid transport		0.0003073	0.8601	0.00705	0.06003	5	176	SLC38A2,SLC38A4,SLC25A13,AGT,ARG1
Coexpression	M40019	BUSSLINGER_GASTRIC_X_CELLS	C8: Cell Type Signature	0.0001514	0.8624	0.004994	0.04606	5	191	A1CF,TMEM176B,GC,CCNI,TTR
GO: Biological Process	GO:0015850	organic hydroxy compound transport		0.0003105	0.8691	0.007066	0.06016	7	388	LIPC,AGT,SCP2,APOC1,APOC2,ABCC2,SLCO1B1
Pathway	M27195	REACTOME_SIGNALING_BY_LEPTIN	Reactome Pathways	0.001058	0.8718	0.01168	0.08516	2	11	SOCS3,LEPR
Pathway	M1014	REACTOME_INTERLEUKIN_6_SIGNALING	Reactome Pathways	0.001058	0.8718	0.01168	0.08516	2	11	SOCS3,IL6ST
Pathway	MM1430	BIOCARTA_LECTIN_PATHWAY	BioCarta Pathways	0.001058	0.8718	0.01168	0.08516	2	11	MASP1,C5
Pathway	M499	REACTOME_BILE_ACID_AND_BILE_SALT_METABOLISM	Reactome Pathways	0.001062	0.8753	0.01168	0.08516	3	45	SCP2,SLCO1B1,SLC27A2
Pathway	M106	PID_HNF3B_PATHWAY	PID Pathways	0.001062	0.8753	0.01168	0.08516	3	45	IGFBP1,F2,TTR
GO: Biological Process	GO:0046626	regulation of insulin receptor signaling pathway		0.0003131	0.8763	0.007067	0.06017	4	97	IGF2,AGT,SOCS3,AHSG
GO: Molecular Function	GO:0015179	L-amino acid transmembrane transporter activity		0.001923	0.8846	0.02084	0.1398	3	71	SLC38A2,SLC38A4,SLC25A13
Pathway	M27158	REACTOME_VISUAL_PHOTOTRANSDUCTION	Reactome Pathways	0.001077	0.8876	0.01168	0.08516	4	101	GPC3,APOC2,TTR,SDC4
Pathway	MM15653	REACTOME_PROTEIN_LOCALIZATION	Reactome Pathways	0.001077	0.8876	0.01168	0.08516	4	101	OTC,LONP2,SCP2,SLC27A2
GO: Molecular Function	GO:0005520	insulin-like growth factor binding		0.001948	0.8961	0.02084	0.1398	2	19	IGFBP1,IGFBP2
GO: Molecular Function	GO:0015172	acidic amino acid transmembrane transporter activity		0.001948	0.8961	0.02084	0.1398	2	19	SLC38A2,SLC25A13
GO: Biological Process	GO:0016053	organic acid biosynthetic process		0.0003203	0.8964	0.007172	0.06106	7	390	OTC,LIPC,AGT,SCP2,APOC1,APOC2,SLC27A2
GO: Cellular Component	GO:0016234	inclusion body		0.00406	0.9054	0.02447	0.1465	3	97	EEF2,HSPA1A,HSPA1B
Disease	20090112:Sabatti	HDL cholesterol	GWAS	0.006028	0.9102	0.009581	0.05363	2	22	LIPC,LEPR
Coexpression	M45029	VANGURP_PANCREATIC_ALPHA_CELL	C8: Cell Type Signature	0.0001617	0.9211	0.004994	0.04606	3	40	TMEM176B,GC,TTR
Coexpression	M2697	P53_DN.V1_DN	C6: Oncogenic Signature	0.0001628	0.9274	0.004994	0.04606	5	194	IGFBP2,SOCS3,APOC1,APOC2,ABCC2
Coexpression	M39122	AIZARANI_LIVER_C21_STELLATE_CELLS_1	C8: Cell Type Signature	0.0001628	0.9274	0.004994	0.04606	5	194	SLC38A2,MASP1,SOCS3,CCNI,PROS1
GO: Biological Process	GO:0080134	regulation of response to stress		0.0003316	0.9281	0.007366	0.06272	16	1858	ACSL4,SLC38A2,MASP1,IGF2,AGT,HSPH1,SOCS3,ERRFI1,AHSG,CPB2,F2,HSPA1A,HSPA1B,IL6ST,PROS1,ARG1
Pathway	MM14751	REACTOME_BILE_ACID_AND_BILE_SALT_METABOLISM	Reactome Pathways	0.001133	0.9334	0.01212	0.08839	3	46	SCP2,SLCO1B1,SLC27A2
GO: Cellular Component	GO:0016323	basolateral plasma membrane		0.004216	0.9401	0.02474	0.1481	5	322	ATP1B1,SLCO1B1,HSPA1A,HSPA1B,LEPR
Coexpression	MM1051	SWEET_LUNG_CANCER_KRAS_DN	M2:CGP: Chemical and Genetic Perturbations	0.0001662	0.9465	0.004994	0.04606	7	443	CYP2A6,IGFBP2,GPC3,AHNAK,LEPR,IL6ST,PRDX6
GO: Biological Process	GO:1900076	regulation of cellular response to insulin stimulus		0.0003384	0.9473	0.00737	0.06275	4	99	IGF2,AGT,SOCS3,AHSG
GO: Biological Process	GO:0032869	cellular response to insulin stimulus		0.0003388	0.9482	0.00737	0.06275	6	279	IGF2,IGFBP1,AGT,SOCS3,ERRFI1,AHSG
Coexpression	M7926	GSE25088_CTRL_VS_IL4_AND_ROSIGLITAZONE_STIM_MACROPHAGE_UP	C7:IMMUNESIGDB: ImmuneSigDB	0.0001668	0.9499	0.004994	0.04606	5	195	SLC38A2,ATF5,ATP1B1,HSD17B11,IL6ST
GO: Molecular Function	GO:0044183	protein folding chaperone		0.002082	0.9579	0.02177	0.1461	3	73	HSPH1,HSPA1A,HSPA1B
Computational	GNF2_CYP2B6	Neighborhood of CYP2B6	C4:CGN: Cancer Gene Neighborhoods	0.003099	0.9637	0.03011	0.1903	3	49	CYP2A6,APOC1,F2
GO: Biological Process	GO:0046461	neutral lipid catabolic process		0.0003476	0.9728	0.00737	0.06275	3	41	AADAC,LIPC,APOC2
GO: Biological Process	GO:0046464	acylglycerol catabolic process		0.0003476	0.9728	0.00737	0.06275	3	41	AADAC,LIPC,APOC2
GO: Biological Process	GO:0051084	'de novo' post-translational protein folding		0.0003476	0.9728	0.00737	0.06275	3	41	HSPH1,HSPA1A,HSPA1B
GO: Biological Process	GO:0042178	xenobiotic catabolic process		0.0003476	0.9728	0.00737	0.06275	3	41	CYP2A6,PON3,ABCC2
Coexpression	M3645	DELYS_THYROID_CANCER_UP	C2:CGP: Chemical and Genetic Perturbations	0.0001708	0.9729	0.004994	0.04606	7	445	FN1,GDF15,PON2,APOC1,APOC2,SDC4,PROS1
GO: Biological Process	GO:0097006	regulation of plasma lipoprotein particle levels		0.0003517	0.9843	0.007401	0.06301	4	100	LIPC,AGT,APOC1,APOC2
Coexpression	M1719	LEIN_CHOROID_PLEXUS_MARKERS	C2:CGP: Chemical and Genetic Perturbations	0.0001732	0.9868	0.004994	0.04606	4	105	GC,F5,TTR,LEPR
Pathway	M1036	REACTOME_INNATE_IMMUNE_SYSTEM	Reactome Pathways	0.001203	0.9911	0.01271	0.09265	13	1123	MASP1,EEF2,AHSG,CPB2,C5,F2,HSPA1A,HSPA1B,TTR,PRDX6,SLC27A2,PROS1,ARG1
GO: Molecular Function	GO:0005035	death receptor activity		0.002382	1	0.02405	0.1614	2	21	HSPA1A,HSPA1B
GO: Molecular Function	GO:0019887	protein kinase regulator activity		0.002409	1	0.02405	0.1614	5	269	IGF2,SOCS3,AHSG,CCNI,IL6ST
GO: Molecular Function	GO:0003725	double-stranded RNA binding		0.002516	1	0.02405	0.1614	3	78	A1CF,HSPA1A,HSPA1B
GO: Molecular Function	GO:0015645	fatty acid ligase activity		0.002614	1	0.02405	0.1614	2	22	ACSL4,SLC27A2
GO: Molecular Function	GO:0051787	misfolded protein binding		0.002614	1	0.02405	0.1614	2	22	HSPA1A,HSPA1B
GO: Molecular Function	GO:0005283	amino acid:sodium symporter activity		0.002614	1	0.02405	0.1614	2	22	SLC38A2,SLC38A4
GO: Molecular Function	GO:0008083	growth factor activity		0.003328	1	0.02499	0.1677	4	177	IGF2,GDF15,AGT,F2
GO: Molecular Function	GO:0004585	ornithine carbamoyltransferase activity		0.003477	1	0.02499	0.1677	1	1	OTC
GO: Molecular Function	GO:0050632	propionyl-CoA C2-trimethyltridecanoyltransferase activity		0.003477	1	0.02499	0.1677	1	1	SCP2
GO: Molecular Function	GO:0018733	3,4-dihydrocoumarin hydrolase activity		0.003477	1	0.02499	0.1677	1	1	PON3
GO: Molecular Function	GO:0038021	leptin receptor activity		0.003477	1	0.02499	0.1677	1	1	LEPR
GO: Molecular Function	GO:0097257	leukotriene B4 12-hydroxy dehydrogenase activity		0.003477	1	0.02499	0.1677	1	1	PTGR1
GO: Molecular Function	GO:0033814	propanoyl-CoA C-acyltransferase activity		0.003477	1	0.02499	0.1677	1	1	SCP2
GO: Molecular Function	GO:0036185	13-lipoxin reductase activity		0.003477	1	0.02499	0.1677	1	1	PTGR1
GO: Molecular Function	GO:0015127	bilirubin transmembrane transporter activity		0.003477	1	0.02499	0.1677	1	1	ABCC2
GO: Molecular Function	GO:1902118	calcidiol binding		0.003477	1	0.02499	0.1677	1	1	GC
GO: Molecular Function	GO:0032440	2-alkenal reductase [NAD(P)+] activity		0.003477	1	0.02499	0.1677	1	1	PTGR1
GO: Molecular Function	GO:0033876	glycochenodeoxycholate sulfotransferase activity		0.003477	1	0.02499	0.1677	1	1	SULT2A1
GO: Molecular Function	GO:0035798	2-alkenal reductase (NADP+) activity		0.003477	1	0.02499	0.1677	1	1	PTGR1
GO: Molecular Function	GO:0060422	peptidyl-dipeptidase inhibitor activity		0.003477	1	0.02499	0.1677	1	1	GPC3
GO: Molecular Function	GO:0002020	protease binding		0.003605	1	0.0254	0.1704	4	181	FN1,LONP2,HSPA1A,HSPA1B
GO: Molecular Function	GO:0004806	triglyceride lipase activity		0.003645	1	0.0254	0.1704	2	26	AADAC,LIPC
GO: Molecular Function	GO:0015171	amino acid transmembrane transporter activity		0.004012	1	0.02755	0.1848	3	92	SLC38A2,SLC38A4,SLC25A13
GO: Molecular Function	GO:0005416	amino acid:monoatomic cation symporter activity		0.00422	1	0.02855	0.1916	2	28	SLC38A2,SLC38A4
GO: Molecular Function	GO:0016405	CoA-ligase activity		0.004523	1	0.02972	0.1994	2	29	ACSL4,SLC27A2
GO: Molecular Function	GO:0005310	dicarboxylic acid transmembrane transporter activity		0.004523	1	0.02972	0.1994	2	29	SLC25A13,ABCC2
GO: Molecular Function	GO:0008395	steroid hydroxylase activity		0.004835	1	0.03098	0.2078	2	30	CYP2A6,CYP3A7
GO: Molecular Function	GO:0019207	kinase regulator activity		0.004849	1	0.03098	0.2078	5	317	IGF2,SOCS3,AHSG,CCNI,IL6ST
GO: Molecular Function	GO:0004252	serine-type endopeptidase activity		0.004955	1	0.03122	0.2095	4	198	MASP1,LONP2,F2,F9
GO: Molecular Function	GO:0016878	acid-thiol ligase activity		0.005157	1	0.03206	0.2151	2	31	ACSL4,SLC27A2
GO: Molecular Function	GO:0140416	transcription regulator inhibitor activity		0.005489	1	0.03281	0.2201	2	32	HSPA1A,HSPA1B
GO: Molecular Function	GO:0005215	transporter activity		0.005821	1	0.03281	0.2201	11	1332	SLC38A2,AFM,SLC38A4,AZGP1,SLC25A13,SCP2,GC,ABCC2,ATP1B1,SLCO1B1,SLC27A2
GO: Molecular Function	GO:0070330	aromatase activity		0.00618	1	0.03281	0.2201	2	34	CYP2A6,CYP3A7
GO: Molecular Function	GO:0008236	serine-type peptidase activity		0.006717	1	0.03281	0.2201	4	216	MASP1,LONP2,F2,F9
GO: Molecular Function	GO:0022804	active transmembrane transporter activity		0.006847	1	0.03281	0.2201	6	488	SLC38A2,SLC38A4,SLC25A13,ABCC2,ATP1B1,SLCO1B1
GO: Molecular Function	GO:0005343	organic acid:sodium symporter activity		0.00691	1	0.03281	0.2201	2	36	SLC38A2,SLC38A4
GO: Molecular Function	GO:0016743	carboxyl- or carbamoyltransferase activity		0.006919	1	0.03281	0.2201	1	2	OTC
GO: Molecular Function	GO:0031703	type 2 angiotensin receptor binding		0.006919	1	0.03281	0.2201	1	2	AGT
GO: Molecular Function	GO:0070251	pristanate-CoA ligase activity		0.006919	1	0.03281	0.2201	1	2	SLC27A2
GO: Molecular Function	GO:0019981	interleukin-6 binding		0.006919	1	0.03281	0.2201	1	2	IL6ST
GO: Molecular Function	GO:0004063	aryldialkylphosphatase activity		0.006919	1	0.03281	0.2201	1	2	PON3
GO: Molecular Function	GO:0004053	arginase activity		0.006919	1	0.03281	0.2201	1	2	ARG1
GO: Molecular Function	GO:0062183	all-trans retinoic acid 18-hydroxylase activity		0.006919	1	0.03281	0.2201	1	2	CYP3A7
GO: Molecular Function	GO:0050197	phytanate-CoA ligase activity		0.006919	1	0.03281	0.2201	1	2	SLC27A2
GO: Molecular Function	GO:0045509	interleukin-27 receptor activity		0.006919	1	0.03281	0.2201	1	2	IL6ST
GO: Molecular Function	GO:0030294	receptor signaling protein tyrosine kinase inhibitor activity		0.006919	1	0.03281	0.2201	1	2	AHSG
GO: Molecular Function	GO:0000515	aspartate:glutamate, proton antiporter activity		0.006919	1	0.03281	0.2201	1	2	SLC25A13
GO: Molecular Function	GO:0000514	3-sulfino-L-alanine: proton, glutamate antiporter activity		0.006919	1	0.03281	0.2201	1	2	SLC25A13
GO: Molecular Function	GO:0003963	RNA-3'-phosphate cyclase activity		0.006919	1	0.03281	0.2201	1	2	RCL1
GO: Molecular Function	GO:0004923	leukemia inhibitory factor receptor activity		0.006919	1	0.03281	0.2201	1	2	IL6ST
GO: Molecular Function	GO:0004915	interleukin-6 receptor activity		0.006919	1	0.03281	0.2201	1	2	IL6ST
GO: Molecular Function	GO:0047747	cholate-CoA ligase activity		0.006919	1	0.03281	0.2201	1	2	SLC27A2
GO: Molecular Function	GO:0035478	chylomicron binding		0.006919	1	0.03281	0.2201	1	2	LIPC
GO: Molecular Function	GO:0072349	modified amino acid transmembrane transporter activity		0.008073	1	0.03751	0.2517	2	39	SLC38A4,SLC25A13
GO: Molecular Function	GO:0051059	NF-kappaB binding		0.008073	1	0.03751	0.2517	2	39	HSPA1A,HSPA1B
GO: Molecular Function	GO:0008289	lipid binding		0.008187	1	0.03766	0.2527	9	1016	OTC,LIPC,AFM,SCP2,GC,APOC1,APOC2,F2,SDC4
GO: Molecular Function	GO:0022857	transmembrane transporter activity		0.008676	1	0.03952	0.2651	10	1213	SLC38A2,AFM,SLC38A4,AZGP1,SLC25A13,GC,ABCC2,ATP1B1,SLCO1B1,SLC27A2
GO: Molecular Function	GO:0016877	ligase activity, forming carbon-sulfur bonds		0.008894	1	0.04011	0.2691	2	41	ACSL4,SLC27A2
GO: Molecular Function	GO:0090482	vitamin transmembrane transporter activity		0.009318	1	0.04073	0.2733	2	42	AFM,GC
GO: Molecular Function	GO:0019825	oxygen binding		0.01019	1	0.04073	0.2733	2	44	CYP2A6,CYP3A7
GO: Molecular Function	GO:0030296	protein tyrosine kinase activator activity		0.01019	1	0.04073	0.2733	2	44	IGF2,IL6ST
GO: Molecular Function	GO:0036132	13-prostaglandin reductase activity		0.01036	1	0.04073	0.2733	1	3	PTGR1
GO: Molecular Function	GO:0050633	acetyl-CoA C-myristoyltransferase activity		0.01036	1	0.04073	0.2733	1	3	SCP2
GO: Molecular Function	GO:1901680	sulfur-containing amino acid secondary active transmembrane transporter activity		0.01036	1	0.04073	0.2733	1	3	SLC25A13
GO: Molecular Function	GO:1902271	D3 vitamins binding		0.01036	1	0.04073	0.2733	1	3	GC
GO: Molecular Function	GO:0019970	interleukin-11 binding		0.01036	1	0.04073	0.2733	1	3	IL6ST
GO: Molecular Function	GO:0047704	bile-salt sulfotransferase activity		0.01036	1	0.04073	0.2733	1	3	SULT2A1
GO: Molecular Function	GO:0034986	iron chaperone activity		0.01036	1	0.04073	0.2733	1	3	TF
GO: Molecular Function	GO:0090433	palmitoyl-CoA ligase activity		0.01036	1	0.04073	0.2733	1	3	ACSL4
GO: Molecular Function	GO:0008389	coumarin 7-hydroxylase activity		0.01036	1	0.04073	0.2733	1	3	CYP2A6
GO: Molecular Function	GO:0004921	interleukin-11 receptor activity		0.01036	1	0.04073	0.2733	1	3	IL6ST
GO: Molecular Function	GO:0004924	oncostatin-M receptor activity		0.01036	1	0.04073	0.2733	1	3	IL6ST
GO: Molecular Function	GO:0047522	15-oxoprostaglandin 13-oxidase activity		0.01036	1	0.04073	0.2733	1	3	PTGR1
GO: Molecular Function	GO:0005179	hormone activity		0.0113	1	0.04405	0.2956	3	134	IGF2,AGT,TTR
GO: Molecular Function	GO:0005496	steroid binding		0.01176	1	0.04546	0.305	3	136	AFM,SCP2,GC
GO: Molecular Function	GO:0016712	oxidoreductase activity, acting on paired donors, with incorporation or reduction of molecular oxygen, reduced flavin or flavoprotein as one donor, and incorporation of one atom of oxygen		0.01205	1	0.04618	0.3098	2	48	CYP2A6,CYP3A7
GO: Biological Process	GO:1903725	regulation of phospholipid metabolic process		0.0003734	1	0.007742	0.06592	3	42	SCP2,APOC1,APOC2
GO: Biological Process	GO:0048710	regulation of astrocyte differentiation		0.0003734	1	0.007742	0.06592	3	42	ATF5,F2,IL6ST
GO: Biological Process	GO:0044703	multi-organism reproductive process		0.0003793	1	0.007807	0.06647	6	285	ACSL4,SLC38A2,A1CF,IGFBP2,AGT,ARG1
GO: Biological Process	GO:0032075	positive regulation of nuclease activity		0.0003902	1	0.007915	0.06739	2	9	HSPA1A,HSPA1B
GO: Biological Process	GO:0090063	positive regulation of microtubule nucleation		0.0003902	1	0.007915	0.06739	2	9	HSPA1A,HSPA1B
GO: Biological Process	GO:0008285	negative regulation of cell population proliferation		0.000417	1	0.008397	0.07149	11	991	ATF5,IGFBP1,IGFBP2,GPC3,AZGP1,AGT,CPB2,HSPA1A,HSPA1B,SDC4,ARG1
GO: Biological Process	GO:0048708	astrocyte differentiation		0.0004234	1	0.008464	0.07207	4	105	ATF5,AGT,F2,IL6ST
GO: Biological Process	GO:0042180	cellular ketone metabolic process		0.0004314	1	0.008564	0.07292	6	292	ACSL4,LONP2,AGT,SCP2,APOC1,APOC2
GO: Biological Process	GO:0030100	regulation of endocytosis		0.0004387	1	0.00859	0.07314	7	411	MASP1,GPC3,AHSG,APOC1,APOC2,TF,PROS1
GO: Biological Process	GO:0032890	regulation of organic acid transport		0.0004389	1	0.00859	0.07314	4	106	ACSL4,SLC38A2,AGT,ARG1
GO: Biological Process	GO:0032368	regulation of lipid transport		0.0004471	1	0.00869	0.07399	5	191	ACSL4,AGT,SCP2,APOC1,APOC2
GO: Biological Process	GO:0006458	'de novo' protein folding		0.0004583	1	0.008846	0.07532	3	45	HSPH1,HSPA1A,HSPA1B
GO: Biological Process	GO:0010565	regulation of cellular ketone metabolic process		0.00048	1	0.009184	0.0782	5	194	ACSL4,LONP2,AGT,APOC1,APOC2
GO: Biological Process	GO:0044283	small molecule biosynthetic process		0.0004859	1	0.009184	0.0782	9	694	OTC,LIPC,SLC25A13,AGT,SCP2,APOC1,APOC2,LEPR,SLC27A2
GO: Biological Process	GO:0070432	regulation of nucleotide-binding oligomerization domain containing 2 signaling pathway		0.0004867	1	0.009184	0.0782	2	10	HSPA1A,HSPA1B
GO: Biological Process	GO:0044706	multi-multicellular organism process		0.0004889	1	0.009184	0.0782	6	299	ACSL4,SLC38A2,A1CF,IGFBP2,AGT,ARG1
GO: Biological Process	GO:0098657	import into cell		0.0004976	1	0.009253	0.07879	6	300	SLC38A2,SLC38A4,AGT,ATP1B1,SLC27A2,ARG1
GO: Biological Process	GO:1903532	positive regulation of secretion by cell		0.0004992	1	0.009253	0.07879	7	420	ACSL4,A1CF,AGT,CPB2,F2,LEPR,SDC4
GO: Biological Process	GO:0033273	response to vitamin		0.0005225	1	0.009622	0.08192	4	111	OTC,SULT2A1,F5,ARG1
GO: Biological Process	GO:0009150	purine ribonucleotide metabolic process		0.0005281	1	0.009662	0.08226	7	424	ACSL4,SULT2A1,SLC25A13,ATP1B1,HSPA1A,HSPA1B,SLC27A2
GO: Biological Process	GO:0001909	leukocyte mediated cytotoxicity		0.0005389	1	0.009795	0.0834	5	199	IGF2,F2,HSPA1A,HSPA1B,ARG1
GO: Biological Process	GO:0007584	response to nutrient		0.0005513	1	0.009955	0.08476	5	200	OTC,IGFBP2,SULT2A1,F5,ARG1
GO: Biological Process	GO:0050730	regulation of peptidyl-tyrosine phosphorylation		0.0005812	1	0.01013	0.08626	6	309	IGF2,AGT,HSPH1,SOCS3,ERRFI1,IL6ST
GO: Biological Process	GO:0009636	response to toxic substance		0.0005812	1	0.01013	0.08626	6	309	MT2A,PON2,PON3,ABCC2,PRDX6,ARG1
GO: Biological Process	GO:0016049	cell growth		0.0005901	1	0.01013	0.08626	9	713	ACSL4,IGFBP1,FN1,AGT,SOCS3,AHSG,F2,HSPA1A,HSPA1B
GO: Biological Process	GO:0009698	phenylpropanoid metabolic process		0.0005936	1	0.01013	0.08626	2	11	CYP2A6,PON3
GO: Biological Process	GO:0009804	coumarin metabolic process		0.0005936	1	0.01013	0.08626	2	11	CYP2A6,PON3
GO: Biological Process	GO:0003330	regulation of extracellular matrix constituent secretion		0.0005936	1	0.01013	0.08626	2	11	AGT,CPB2
GO: Biological Process	GO:0060700	regulation of ribonuclease activity		0.0005936	1	0.01013	0.08626	2	11	HSPA1A,HSPA1B
GO: Biological Process	GO:0046149	pigment catabolic process		0.0005936	1	0.01013	0.08626	2	11	ABCC2,SLCO1B1
GO: Biological Process	GO:0042167	heme catabolic process		0.0005936	1	0.01013	0.08626	2	11	ABCC2,SLCO1B1
GO: Biological Process	GO:0044282	small molecule catabolic process		0.0005981	1	0.01015	0.08639	7	433	OTC,SULT2A1,LONP2,PON3,SCP2,SLC27A2,ARG1
GO: Biological Process	GO:0042110	T cell activation		0.0006142	1	0.01036	0.08818	9	717	IGF2,IGFBP2,HSPH1,SOCS3,FGL1,LEPR,SDC4,IL6ST,ARG1
GO: Biological Process	GO:0072521	purine-containing compound metabolic process		0.0006617	1	0.01109	0.09442	8	577	ACSL4,SULT2A1,SLC25A13,ATP1B1,HSPA1A,HSPA1B,TTR,SLC27A2
GO: Biological Process	GO:0006694	steroid biosynthetic process		0.0006728	1	0.01121	0.09544	5	209	CYP3A7,IGF2,SCP2,HSD17B11,SLC27A2
GO: Biological Process	GO:0001775	cell activation		0.0007044	1	0.0113	0.09624	13	1410	IGF2,IGFBP2,FN1,KLF6,AGT,HSPH1,SOCS3,FGL1,F2,LEPR,SDC4,IL6ST,ARG1
GO: Biological Process	GO:0055085	transmembrane transport		0.0007077	1	0.0113	0.09624	15	1791	SLC38A2,GPC3,LONP2,SLC38A4,AZGP1,AHNAK,SLC25A13,AGT,GC,ABCC2,ATP1B1,F2,SLCO1B1,TF,ARG1
GO: Biological Process	GO:0000050	urea cycle		0.0007108	1	0.0113	0.09624	2	12	OTC,ARG1
GO: Biological Process	GO:0090084	negative regulation of inclusion body assembly		0.0007108	1	0.0113	0.09624	2	12	HSPA1A,HSPA1B
GO: Biological Process	GO:0034372	very-low-density lipoprotein particle remodeling		0.0007108	1	0.0113	0.09624	2	12	LIPC,APOC2
GO: Biological Process	GO:0010968	regulation of microtubule nucleation		0.0007108	1	0.0113	0.09624	2	12	HSPA1A,HSPA1B
GO: Biological Process	GO:0010898	positive regulation of triglyceride catabolic process		0.0007108	1	0.0113	0.09624	2	12	AADAC,APOC2
GO: Biological Process	GO:0006591	ornithine metabolic process		0.0007108	1	0.0113	0.09624	2	12	OTC,ARG1
GO: Biological Process	GO:0032103	positive regulation of response to external stimulus		0.0007189	1	0.01134	0.09659	9	733	MASP1,FN1,AGT,CPB2,F2,HSPA1A,HSPA1B,IL6ST,ARG1
GO: Biological Process	GO:0009259	ribonucleotide metabolic process		0.0007215	1	0.01134	0.09659	7	447	ACSL4,SULT2A1,SLC25A13,ATP1B1,HSPA1A,HSPA1B,SLC27A2
GO: Biological Process	GO:0042325	regulation of phosphorylation		0.0007329	1	0.01146	0.09758	13	1416	IGF2,FN1,GDF15,AGT,HSPH1,SOCS3,ERRFI1,F2,CCNI,TF,LEPR,SDC4,IL6ST
GO: Biological Process	GO:0048732	gland development		0.0007401	1	0.01151	0.09799	9	736	OTC,IGF2,FN1,KLF6,RCL1,SOCS3,CPB2,FGL1,ARG1
GO: Biological Process	GO:1903037	regulation of leukocyte cell-cell adhesion		0.0007602	1	0.01176	0.1001	7	451	IGF2,IGFBP2,HSPH1,FGL1,SDC4,IL6ST,ARG1
GO: Biological Process	GO:0046889	positive regulation of lipid biosynthetic process		0.0007923	1	0.01214	0.1033	4	124	IGF2,AGT,SCP2,APOC2
GO: Biological Process	GO:0001906	cell killing		0.0007936	1	0.01214	0.1033	6	328	IGF2,C5,F2,HSPA1A,HSPA1B,ARG1
GO: Biological Process	GO:0009914	hormone transport		0.0008005	1	0.01218	0.1037	7	455	ACSL4,AGT,ABCC2,F2,SLCO1B1,TTR,LEPR
GO: Biological Process	GO:0016485	protein processing		0.0008062	1	0.0122	0.1039	6	329	MASP1,LONP2,CPB2,F2,F5,F9
GO: Biological Process	GO:0019693	ribose phosphate metabolic process		0.0008109	1	0.0122	0.1039	7	456	ACSL4,SULT2A1,SLC25A13,ATP1B1,HSPA1A,HSPA1B,SLC27A2
GO: Biological Process	GO:0006787	porphyrin-containing compound catabolic process		0.0008382	1	0.01235	0.1051	2	13	ABCC2,SLCO1B1
GO: Biological Process	GO:0034370	triglyceride-rich lipoprotein particle remodeling		0.0008382	1	0.01235	0.1051	2	13	LIPC,APOC2
GO: Biological Process	GO:1903265	positive regulation of tumor necrosis factor-mediated signaling pathway		0.0008382	1	0.01235	0.1051	2	13	HSPA1A,HSPA1B
GO: Biological Process	GO:0001944	vasculature development		0.0008399	1	0.01235	0.1051	12	1254	MT2A,IGF2,IGFBP2,FN1,GPC3,AGT,SOCS3,ERRFI1,ZFAND5,C5,LEPR,SDC4
GO: Biological Process	GO:0051047	positive regulation of secretion		0.0008426	1	0.01235	0.1051	7	459	ACSL4,A1CF,AGT,CPB2,F2,LEPR,SDC4
GO: Biological Process	GO:0042168	heme metabolic process		0.000872	1	0.01271	0.1082	3	56	CYP2A6,ABCC2,SLCO1B1
GO: Biological Process	GO:0043484	regulation of RNA splicing		0.0009003	1	0.01305	0.1111	5	223	SLC38A2,AHNAK,HSPA1A,HSPA1B,PRDX6
GO: Biological Process	GO:0046006	regulation of activated T cell proliferation		0.0009183	1	0.01305	0.1111	3	57	IGF2,IGFBP2,ARG1
GO: Biological Process	GO:0008206	bile acid metabolic process		0.0009183	1	0.01305	0.1111	3	57	SULT2A1,SCP2,SLC27A2
GO: Biological Process	GO:0045807	positive regulation of endocytosis		0.0009185	1	0.01305	0.1111	5	224	MASP1,GPC3,AHSG,TF,PROS1
GO: Biological Process	GO:1905952	regulation of lipid localization		0.0009185	1	0.01305	0.1111	5	224	ACSL4,AGT,SCP2,APOC1,APOC2
GO: Biological Process	GO:0050878	regulation of body fluid levels		0.0009435	1	0.01329	0.1132	7	468	CPB2,FGL1,F2,F5,F9,IL6ST,PROS1
GO: Biological Process	GO:0001910	regulation of leukocyte mediated cytotoxicity		0.000945	1	0.01329	0.1132	4	130	IGF2,HSPA1A,HSPA1B,ARG1
GO: Biological Process	GO:0050863	regulation of T cell activation		0.0009553	1	0.01337	0.1138	7	469	IGF2,IGFBP2,HSPH1,FGL1,SDC4,IL6ST,ARG1
GO: Biological Process	GO:0019627	urea metabolic process		0.0009758	1	0.01337	0.1139	2	14	OTC,ARG1
GO: Biological Process	GO:0033015	tetrapyrrole catabolic process		0.0009758	1	0.01337	0.1139	2	14	ABCC2,SLCO1B1
GO: Biological Process	GO:0071941	nitrogen cycle metabolic process		0.0009758	1	0.01337	0.1139	2	14	OTC,ARG1
GO: Biological Process	GO:0051918	negative regulation of fibrinolysis		0.0009758	1	0.01337	0.1139	2	14	CPB2,F2
GO: Biological Process	GO:0019439	aromatic compound catabolic process		0.0009793	1	0.01337	0.1139	8	613	CYP2A6,A1CF,PON2,PON3,ABCC2,SLCO1B1,HSPA1A,HSPA1B
GO: Biological Process	GO:0032369	negative regulation of lipid transport		0.001015	1	0.01373	0.1169	3	59	ACSL4,APOC1,APOC2
GO: Biological Process	GO:0051955	regulation of amino acid transport		0.001015	1	0.01373	0.1169	3	59	SLC38A2,AGT,ARG1
GO: Biological Process	GO:0002683	negative regulation of immune system process		0.001043	1	0.01403	0.1195	8	619	MASP1,IGF2,FN1,TMEM176B,C5,FGL1,SDC4,ARG1
GO: Biological Process	GO:1903035	negative regulation of response to wounding		0.001058	1	0.0141	0.12	4	134	SOCS3,CPB2,F2,PROS1
GO: Biological Process	GO:0046849	bone remodeling		0.001058	1	0.0141	0.12	4	134	SPP2,AHSG,TF,LEPR
GO: Biological Process	GO:0001932	regulation of protein phosphorylation		0.001111	1	0.01463	0.1245	12	1295	IGF2,FN1,GDF15,AGT,HSPH1,SOCS3,ERRFI1,F2,CCNI,LEPR,SDC4,IL6ST
GO: Biological Process	GO:0015908	fatty acid transport		0.001117	1	0.01463	0.1245	4	136	ACSL4,ABCC2,SLCO1B1,SLC27A2
GO: Biological Process	GO:0042886	amide transport		0.001119	1	0.01463	0.1245	7	482	ACSL4,SLC38A2,SLC25A13,AGT,F2,SLCO1B1,LEPR
GO: Biological Process	GO:0070424	regulation of nucleotide-binding oligomerization domain containing signaling pathway		0.001123	1	0.01463	0.1245	2	15	HSPA1A,HSPA1B
GO: Biological Process	GO:0033700	phospholipid efflux		0.001123	1	0.01463	0.1245	2	15	APOC1,APOC2
GO: Biological Process	GO:0098739	import across plasma membrane		0.001181	1	0.0153	0.1303	5	237	SLC38A2,SLC38A4,AGT,ATP1B1,ARG1
GO: Biological Process	GO:0007169	transmembrane receptor protein tyrosine kinase signaling pathway		0.001196	1	0.01543	0.1314	9	788	IGF2,IGFBP1,IGFBP2,GDF15,AGT,SOCS3,ERRFI1,AHSG,ZFAND5
GO: Biological Process	GO:1903034	regulation of response to wounding		0.001226	1	0.01556	0.1325	5	239	SOCS3,CPB2,F2,IL6ST,PROS1
GO: Biological Process	GO:0003018	vascular process in circulatory system		0.001228	1	0.01556	0.1325	6	357	SLC38A2,AGT,ABCC2,HSPA1A,HSPA1B,LEPR
GO: Biological Process	GO:0034381	plasma lipoprotein particle clearance		0.001229	1	0.01556	0.1325	3	63	LIPC,APOC1,APOC2
GO: Biological Process	GO:0010043	response to zinc ion		0.001229	1	0.01556	0.1325	3	63	OTC,MT2A,ARG1
GO: Biological Process	GO:0050821	protein stabilization		0.001249	1	0.01573	0.1339	5	240	A1CF,AFM,ATP1B1,HSPA1A,HSPA1B
GO: Biological Process	GO:0007159	leukocyte cell-cell adhesion		0.00126	1	0.01573	0.1339	7	492	IGF2,IGFBP2,HSPH1,FGL1,SDC4,IL6ST,ARG1
GO: Biological Process	GO:0034638	phosphatidylcholine catabolic process		0.001281	1	0.01573	0.1339	2	16	LIPC,APOC1
GO: Biological Process	GO:0045906	negative regulation of vasoconstriction		0.001281	1	0.01573	0.1339	2	16	HSPA1A,HSPA1B
GO: Biological Process	GO:0034375	high-density lipoprotein particle remodeling		0.001281	1	0.01573	0.1339	2	16	LIPC,APOC1
GO: Biological Process	GO:1901029	negative regulation of mitochondrial outer membrane permeabilization involved in apoptotic signaling pathway		0.001281	1	0.01573	0.1339	2	16	HSPA1A,HSPA1B
GO: Biological Process	GO:0097201	negative regulation of transcription from RNA polymerase II promoter in response to stress		0.001281	1	0.01573	0.1339	2	16	HSPA1A,HSPA1B
GO: Biological Process	GO:0006778	porphyrin-containing compound metabolic process		0.001345	1	0.0163	0.1388	3	65	CYP2A6,ABCC2,SLCO1B1
GO: Biological Process	GO:0006953	acute-phase response		0.001345	1	0.0163	0.1388	3	65	FN1,AHSG,F2
GO: Biological Process	GO:0015804	neutral amino acid transport		0.001345	1	0.0163	0.1388	3	65	SLC38A2,SLC38A4,SLC25A13
GO: Biological Process	GO:0048878	chemical homeostasis		0.001379	1	0.01658	0.1412	12	1328	OTC,MT2A,LIPC,TLCD4,AGT,CPB2,APOC2,ABCC2,ATP1B1,F2,TF,LEPR
GO: Biological Process	GO:0030301	cholesterol transport		0.00138	1	0.01658	0.1412	4	144	LIPC,SCP2,APOC1,APOC2
GO: Biological Process	GO:0018108	peptidyl-tyrosine phosphorylation		0.001394	1	0.01668	0.142	6	366	IGF2,AGT,HSPH1,SOCS3,ERRFI1,IL6ST
GO: Biological Process	GO:0048009	insulin-like growth factor receptor signaling pathway		0.001406	1	0.01674	0.1425	3	66	IGF2,IGFBP1,IGFBP2
GO: Biological Process	GO:0031647	regulation of protein stability		0.001434	1	0.01693	0.1442	6	368	A1CF,AFM,ATP1B1,HSPA1A,HSPA1B,TF
GO: Biological Process	GO:0018212	peptidyl-tyrosine modification		0.001434	1	0.01693	0.1442	6	368	IGF2,AGT,HSPH1,SOCS3,ERRFI1,IL6ST
GO: Biological Process	GO:0034374	low-density lipoprotein particle remodeling		0.001449	1	0.01697	0.1445	2	17	LIPC,AGT
GO: Biological Process	GO:0010896	regulation of triglyceride catabolic process		0.001449	1	0.01697	0.1445	2	17	AADAC,APOC2
GO: Biological Process	GO:0032965	regulation of collagen biosynthetic process		0.001468	1	0.01712	0.1458	3	67	FN1,ERRFI1,F2
GO: Biological Process	GO:0006006	glucose metabolic process		0.001495	1	0.01736	0.1478	5	250	IGF2,IGFBP1,SLC25A13,FGL1,LEPR
GO: Biological Process	GO:0050798	activated T cell proliferation		0.001532	1	0.01772	0.1509	3	68	IGF2,IGFBP2,ARG1
GO: Biological Process	GO:0042063	gliogenesis		0.001548	1	0.01776	0.1512	7	510	ATF5,FN1,AGT,F2,TF,LEPR,IL6ST
GO: Biological Process	GO:0042129	regulation of T cell proliferation		0.001548	1	0.01776	0.1512	5	252	IGF2,IGFBP2,SDC4,IL6ST,ARG1
GO: Biological Process	GO:0050865	regulation of cell activation		0.001563	1	0.01776	0.1512	9	819	IGF2,IGFBP2,FN1,HSPH1,FGL1,F2,SDC4,IL6ST,ARG1
GO: Biological Process	GO:0032963	collagen metabolic process		0.001565	1	0.01776	0.1512	4	149	FN1,ERRFI1,F2,ARG1
GO: Biological Process	GO:1901361	organic cyclic compound catabolic process		0.001567	1	0.01776	0.1512	8	660	CYP2A6,A1CF,PON3,ABCC2,HSD17B11,SLCO1B1,HSPA1A,HSPA1B
GO: Biological Process	GO:0046689	response to mercury ion		0.001626	1	0.01814	0.1544	2	18	FN1,ABCC2
GO: Biological Process	GO:0070431	nucleotide-binding oligomerization domain containing 2 signaling pathway		0.001626	1	0.01814	0.1544	2	18	HSPA1A,HSPA1B
GO: Biological Process	GO:0070278	extracellular matrix constituent secretion		0.001626	1	0.01814	0.1544	2	18	AGT,CPB2
GO: Biological Process	GO:0040015	negative regulation of multicellular organism growth		0.001626	1	0.01814	0.1544	2	18	IGFBP2,GDF15
GO: Biological Process	GO:0010574	regulation of vascular endothelial growth factor production		0.001735	1	0.01927	0.1641	3	71	MT2A,C5,IL6ST
GO: Biological Process	GO:0046649	lymphocyte activation		0.001781	1	0.0197	0.1677	10	1005	IGF2,IGFBP2,KLF6,HSPH1,SOCS3,FGL1,LEPR,SDC4,IL6ST,ARG1
GO: Biological Process	GO:0019748	secondary metabolic process		0.001806	1	0.01982	0.1688	3	72	CYP2A6,PON3,ABCC2
GO: Biological Process	GO:0030195	negative regulation of blood coagulation		0.001806	1	0.01982	0.1688	3	72	CPB2,F2,PROS1
GO: Biological Process	GO:0032328	alanine transport		0.001814	1	0.01983	0.1689	2	19	SLC38A2,SLC38A4
GO: Biological Process	GO:0014013	regulation of gliogenesis		0.001851	1	0.02016	0.1716	4	156	ATF5,F2,TF,IL6ST
GO: Biological Process	GO:0046686	response to cadmium ion		0.001879	1	0.0203	0.1729	3	73	CYP2A6,MT2A,ARG1
GO: Biological Process	GO:1900047	negative regulation of hemostasis		0.001879	1	0.0203	0.1729	3	73	CPB2,F2,PROS1
GO: Biological Process	GO:0046890	regulation of lipid biosynthetic process		0.00193	1	0.02077	0.1769	5	265	IGF2,AGT,SCP2,APOC1,APOC2
GO: Biological Process	GO:0015918	sterol transport		0.001939	1	0.02079	0.177	4	158	LIPC,SCP2,APOC1,APOC2
GO: Biological Process	GO:0061077	chaperone-mediated protein folding		0.001954	1	0.02087	0.1777	3	74	HSPH1,HSPA1A,HSPA1B
GO: Biological Process	GO:0090083	regulation of inclusion body assembly		0.002011	1	0.02132	0.1815	2	20	HSPA1A,HSPA1B
GO: Biological Process	GO:0035634	response to stilbenoid		0.002011	1	0.02132	0.1815	2	20	CYP2A6,FGL1
GO: Biological Process	GO:0010573	vascular endothelial growth factor production		0.00203	1	0.02144	0.1826	3	75	MT2A,C5,IL6ST
GO: Biological Process	GO:0031399	regulation of protein modification process		0.002054	1	0.02162	0.184	14	1785	IGF2,FN1,GDF15,AGT,HSPH1,SOCS3,ERRFI1,F2,CCNI,HSPA1A,HSPA1B,LEPR,SDC4,IL6ST
GO: Biological Process	GO:0031341	regulation of cell killing		0.002076	1	0.02176	0.1853	4	161	IGF2,HSPA1A,HSPA1B,ARG1
GO: Biological Process	GO:0042304	regulation of fatty acid biosynthetic process		0.002109	1	0.02178	0.1854	3	76	AGT,APOC1,APOC2
GO: Biological Process	GO:0071715	icosanoid transport		0.002109	1	0.02178	0.1854	3	76	ACSL4,ABCC2,SLCO1B1
GO: Biological Process	GO:0033013	tetrapyrrole metabolic process		0.002109	1	0.02178	0.1854	3	76	CYP2A6,ABCC2,SLCO1B1
GO: Biological Process	GO:0050819	negative regulation of coagulation		0.002109	1	0.02178	0.1854	3	76	CPB2,F2,PROS1
GO: Biological Process	GO:0045937	positive regulation of phosphate metabolic process		0.002133	1	0.02186	0.1861	10	1030	IGF2,GDF15,AGT,HSPH1,APOC2,F2,TF,LEPR,SDC4,IL6ST
GO: Biological Process	GO:0010562	positive regulation of phosphorus metabolic process		0.002133	1	0.02186	0.1861	10	1030	IGF2,GDF15,AGT,HSPH1,APOC2,F2,TF,LEPR,SDC4,IL6ST
GO: Biological Process	GO:0006163	purine nucleotide metabolic process		0.00214	1	0.02186	0.1861	7	540	ACSL4,SULT2A1,SLC25A13,ATP1B1,HSPA1A,HSPA1B,SLC27A2
GO: Biological Process	GO:0055086	nucleobase-containing small molecule metabolic process		0.002166	1	0.02204	0.1877	8	695	ACSL4,SULT2A1,SLC25A13,ATP1B1,HSPA1A,HSPA1B,TTR,SLC27A2
GO: Biological Process	GO:0045861	negative regulation of proteolysis		0.002183	1	0.02209	0.1881	6	400	GPC3,AHSG,CPB2,F2,HSPA1A,HSPA1B
GO: Biological Process	GO:1903789	regulation of amino acid transmembrane transport		0.002218	1	0.02209	0.1881	2	21	AGT,ARG1
GO: Biological Process	GO:0043691	reverse cholesterol transport		0.002218	1	0.02209	0.1881	2	21	LIPC,APOC2
GO: Biological Process	GO:0010985	negative regulation of lipoprotein particle clearance		0.002218	1	0.02209	0.1881	2	21	APOC1,APOC2
GO: Biological Process	GO:0010958	regulation of amino acid import across plasma membrane		0.002218	1	0.02209	0.1881	2	21	AGT,ARG1
GO: Biological Process	GO:0051917	regulation of fibrinolysis		0.002218	1	0.02209	0.1881	2	21	CPB2,F2
GO: Biological Process	GO:0001817	regulation of cytokine production		0.002257	1	0.02241	0.1908	10	1038	MT2A,FN1,AGT,ERRFI1,C5,F2,HSPA1A,HSPA1B,IL6ST,ARG1
GO: Biological Process	GO:0010712	regulation of collagen metabolic process		0.002355	1	0.0232	0.1976	3	79	FN1,ERRFI1,F2
GO: Biological Process	GO:1905953	negative regulation of lipid localization		0.002355	1	0.0232	0.1976	3	79	ACSL4,APOC1,APOC2
GO: Biological Process	GO:0045321	leukocyte activation		0.002369	1	0.0232	0.1976	11	1227	IGF2,IGFBP2,FN1,KLF6,HSPH1,SOCS3,FGL1,LEPR,SDC4,IL6ST,ARG1
GO: Biological Process	GO:0002526	acute inflammatory response		0.002371	1	0.0232	0.1976	4	167	FN1,AHSG,F2,IL6ST
GO: Biological Process	GO:0051346	negative regulation of hydrolase activity		0.002409	1	0.02342	0.1994	6	408	GPC3,AHSG,APOC1,HSPA1A,HSPA1B,LEPR
GO: Biological Process	GO:0046034	ATP metabolic process		0.002423	1	0.02342	0.1994	4	168	SLC25A13,ATP1B1,HSPA1A,HSPA1B
GO: Biological Process	GO:0009968	negative regulation of signal transduction		0.002429	1	0.02342	0.1994	13	1616	IGFBP1,IGFBP2,GPC3,GDF15,AGT,HSPH1,SOCS3,ERRFI1,AHSG,HSPA1A,HSPA1B,IL6ST,ARG1
GO: Biological Process	GO:0051597	response to methylmercury		0.002435	1	0.02342	0.1994	2	22	MT2A,ARG1
GO: Biological Process	GO:0048712	negative regulation of astrocyte differentiation		0.002435	1	0.02342	0.1994	2	22	ATF5,F2
GO: Biological Process	GO:0046434	organophosphate catabolic process		0.002583	1	0.02476	0.2108	4	171	LIPC,APOC1,APOC2,PRDX6
GO: Biological Process	GO:0006644	phospholipid metabolic process		0.002622	1	0.02504	0.2132	6	415	LIPC,SOCS3,SCP2,APOC1,APOC2,PRDX6
GO: Biological Process	GO:0032966	negative regulation of collagen biosynthetic process		0.002661	1	0.02516	0.2142	2	23	FN1,ERRFI1
GO: Biological Process	GO:0006525	arginine metabolic process		0.002661	1	0.02516	0.2142	2	23	OTC,ARG1
GO: Biological Process	GO:1902236	negative regulation of endoplasmic reticulum stress-induced intrinsic apoptotic signaling pathway		0.002661	1	0.02516	0.2142	2	23	HSPA1A,HSPA1B
GO: Biological Process	GO:0006635	fatty acid beta-oxidation		0.00271	1	0.02546	0.2168	3	83	LONP2,SCP2,SLC27A2
GO: Biological Process	GO:0001912	positive regulation of leukocyte mediated cytotoxicity		0.00271	1	0.02546	0.2168	3	83	HSPA1A,HSPA1B,ARG1
GO: Biological Process	GO:0060627	regulation of vesicle-mediated transport		0.002834	1	0.02653	0.2259	8	726	MASP1,GPC3,AHSG,APOC1,APOC2,TF,SDC4,PROS1
GO: Biological Process	GO:0061687	detoxification of inorganic compound		0.002896	1	0.0267	0.2273	2	24	MT2A,ABCC2
GO: Biological Process	GO:0051004	regulation of lipoprotein lipase activity		0.002896	1	0.0267	0.2273	2	24	APOC1,APOC2
GO: Biological Process	GO:0070943	neutrophil-mediated killing of symbiont cell		0.002896	1	0.0267	0.2273	2	24	F2,ARG1
GO: Biological Process	GO:0035795	negative regulation of mitochondrial membrane permeability		0.002896	1	0.0267	0.2273	2	24	HSPA1A,HSPA1B
GO: Biological Process	GO:0046850	regulation of bone remodeling		0.0029	1	0.0267	0.2273	3	85	AHSG,TF,LEPR
GO: Biological Process	GO:0019318	hexose metabolic process		0.002979	1	0.02734	0.2328	5	293	IGF2,IGFBP1,SLC25A13,FGL1,LEPR
GO: Biological Process	GO:0042446	hormone biosynthetic process		0.002998	1	0.02742	0.2335	3	86	IGF2,SCP2,HSD17B11
GO: Biological Process	GO:0032102	negative regulation of response to external stimulus		0.003066	1	0.02778	0.2365	7	576	IGF2,SOCS3,CPB2,C5,F2,PROS1,ARG1
GO: Biological Process	GO:0035295	tube development		0.003067	1	0.02778	0.2365	14	1864	OTC,MT2A,IGF2,IGFBP2,FN1,GPC3,KLF6,AGT,ERRFI1,C5,LEPR,SDC4,IL6ST,ARG1
GO: Biological Process	GO:0050866	negative regulation of cell activation		0.003067	1	0.02778	0.2365	5	295	FN1,FGL1,F2,SDC4,ARG1
GO: Biological Process	GO:0150104	transport across blood-brain barrier		0.003097	1	0.02796	0.2381	3	87	SLC38A2,ABCC2,LEPR
GO: Biological Process	GO:0032069	regulation of nuclease activity		0.003141	1	0.02809	0.2392	2	25	HSPA1A,HSPA1B
GO: Biological Process	GO:0072378	blood coagulation, fibrin clot formation		0.003141	1	0.02809	0.2392	2	25	F2,F9
GO: Biological Process	GO:0051131	chaperone-mediated protein complex assembly		0.003141	1	0.02809	0.2392	2	25	HSPA1A,HSPA1B
GO: Biological Process	GO:0010232	vascular transport		0.003199	1	0.02814	0.2396	3	88	SLC38A2,ABCC2,LEPR
GO: Biological Process	GO:1901568	fatty acid derivative metabolic process		0.003199	1	0.02814	0.2396	3	88	ACSL4,PTGR1,SLC27A2
GO: Biological Process	GO:0051604	protein maturation		0.003233	1	0.02814	0.2396	6	433	MASP1,LONP2,CPB2,F2,F5,F9
GO: Biological Process	GO:0031667	response to nutrient levels		0.003247	1	0.02814	0.2396	7	582	SLC38A2,OTC,IGFBP2,SULT2A1,GDF15,F5,ARG1
GO: Biological Process	GO:0071495	cellular response to endogenous stimulus		0.003299	1	0.02814	0.2396	14	1879	ACSL4,IGF2,IGFBP1,IGFBP2,GPC3,GDF15,AGT,SOCS3,ERRFI1,AHSG,HSPA1A,HSPA1B,LEPR,ARG1
GO: Biological Process	GO:1903840	response to arsenite(3-)		0.003353	1	0.02814	0.2396	1	1	SLC38A2
GO: Biological Process	GO:1903841	cellular response to arsenite(3-)		0.003353	1	0.02814	0.2396	1	1	SLC38A2
GO: Biological Process	GO:0071693	protein transport within extracellular region		0.003353	1	0.02814	0.2396	1	1	AFM
GO: Biological Process	GO:0042316	penicillin metabolic process		0.003353	1	0.02814	0.2396	1	1	ABCC2
GO: Biological Process	GO:1905589	positive regulation of L-arginine import across plasma membrane		0.003353	1	0.02814	0.2396	1	1	AGT
GO: Biological Process	GO:1905010	positive regulation of L-lysine import across plasma membrane		0.003353	1	0.02814	0.2396	1	1	AGT
GO: Biological Process	GO:1905008	regulation of L-lysine import across plasma membrane		0.003353	1	0.02814	0.2396	1	1	AGT
GO: Biological Process	GO:0034373	intermediate-density lipoprotein particle remodeling		0.003353	1	0.02814	0.2396	1	1	LIPC
GO: Biological Process	GO:0010900	negative regulation of phosphatidylcholine catabolic process		0.003353	1	0.02814	0.2396	1	1	APOC1
GO: Biological Process	GO:1901086	benzylpenicillin metabolic process		0.003353	1	0.02814	0.2396	1	1	ABCC2
GO: Biological Process	GO:1904060	negative regulation of locomotor rhythm		0.003353	1	0.02814	0.2396	1	1	LEPR
GO: Biological Process	GO:0015723	bilirubin transport		0.003353	1	0.02814	0.2396	1	1	ABCC2
GO: Biological Process	GO:0030653	beta-lactam antibiotic metabolic process		0.003353	1	0.02814	0.2396	1	1	ABCC2
GO: Biological Process	GO:0006593	ornithine catabolic process		0.003353	1	0.02814	0.2396	1	1	OTC
GO: Biological Process	GO:0120254	olefinic compound metabolic process		0.00336	1	0.02814	0.2396	4	184	CYP2A6,CYP3A7,SCP2,TTR
GO: Biological Process	GO:1901673	regulation of mitotic spindle assembly		0.003396	1	0.02814	0.2396	2	26	HSPA1A,HSPA1B
GO: Biological Process	GO:0042026	protein refolding		0.003396	1	0.02814	0.2396	2	26	HSPA1A,HSPA1B
GO: Biological Process	GO:0070942	neutrophil mediated cytotoxicity		0.003396	1	0.02814	0.2396	2	26	F2,ARG1
GO: Biological Process	GO:0014850	response to muscle activity		0.003396	1	0.02814	0.2396	2	26	SLC38A2,AGT
GO: Biological Process	GO:0032374	regulation of cholesterol transport		0.003408	1	0.02814	0.2396	3	90	SCP2,APOC1,APOC2
GO: Biological Process	GO:0032371	regulation of sterol transport		0.003408	1	0.02814	0.2396	3	90	SCP2,APOC1,APOC2
GO: Biological Process	GO:0001959	regulation of cytokine-mediated signaling pathway		0.003426	1	0.02821	0.2402	4	185	HSPA1A,HSPA1B,IL6ST,ARG1
GO: Biological Process	GO:0042098	T cell proliferation		0.003438	1	0.02822	0.2403	5	303	IGF2,IGFBP2,SDC4,IL6ST,ARG1
GO: Biological Process	GO:0005977	glycogen metabolic process		0.003516	1	0.02878	0.245	3	91	IGF2,LEPR,IL6ST
GO: Biological Process	GO:0002694	regulation of leukocyte activation		0.003569	1	0.02912	0.248	8	754	IGF2,IGFBP2,FN1,HSPH1,FGL1,SDC4,IL6ST,ARG1
GO: Biological Process	GO:0046700	heterocycle catabolic process		0.003599	1	0.02928	0.2493	7	593	CYP2A6,A1CF,PON3,ABCC2,SLCO1B1,HSPA1A,HSPA1B
GO: Biological Process	GO:0010611	regulation of cardiac muscle hypertrophy		0.003626	1	0.02942	0.2505	3	92	AGT,ERRFI1,IL6ST
GO: Biological Process	GO:0001816	cytokine production		0.003659	1	0.02944	0.2506	10	1110	MT2A,FN1,AGT,ERRFI1,C5,F2,HSPA1A,HSPA1B,IL6ST,ARG1
GO: Biological Process	GO:0070423	nucleotide-binding oligomerization domain containing signaling pathway		0.00366	1	0.02944	0.2506	2	27	HSPA1A,HSPA1B
GO: Biological Process	GO:0046949	fatty-acyl-CoA biosynthetic process		0.00366	1	0.02944	0.2506	2	27	ACSL4,SLC27A2
GO: Biological Process	GO:0044042	glucan metabolic process		0.003738	1	0.02989	0.2545	3	93	IGF2,LEPR,IL6ST
GO: Biological Process	GO:0061097	regulation of protein tyrosine kinase activity		0.003738	1	0.02989	0.2545	3	93	AGT,HSPH1,ERRFI1
GO: Biological Process	GO:0042327	positive regulation of phosphorylation		0.003782	1	0.03016	0.2568	9	934	IGF2,GDF15,AGT,HSPH1,F2,TF,LEPR,SDC4,IL6ST
GO: Biological Process	GO:1901701	cellular response to oxygen-containing compound		0.003827	1	0.03043	0.2591	13	1703	SLC38A2,IGF2,IGFBP1,SULT2A1,GDF15,AGT,HSPH1,SOCS3,ERRFI1,AHSG,CPB2,LEPR,ARG1
GO: Biological Process	GO:0010713	negative regulation of collagen metabolic process		0.003933	1	0.03092	0.2633	2	28	FN1,ERRFI1
GO: Biological Process	GO:0045780	positive regulation of bone resorption		0.003933	1	0.03092	0.2633	2	28	AHSG,TF
GO: Biological Process	GO:1905709	negative regulation of membrane permeability		0.003933	1	0.03092	0.2633	2	28	HSPA1A,HSPA1B
GO: Biological Process	GO:0035872	nucleotide-binding domain, leucine rich repeat containing receptor signaling pathway		0.003933	1	0.03092	0.2633	2	28	HSPA1A,HSPA1B
GO: Biological Process	GO:0048589	developmental growth		0.003948	1	0.03096	0.2636	10	1122	IGF2,ATF5,IGFBP1,IGFBP2,FN1,KLF6,GDF15,AZGP1,AGT,LEPR
GO: Biological Process	GO:0062013	positive regulation of small molecule metabolic process		0.003984	1	0.03115	0.2652	4	193	IGF2,AGT,SCP2,APOC2
GO: Biological Process	GO:0009117	nucleotide metabolic process		0.004015	1	0.03131	0.2666	7	605	ACSL4,SULT2A1,SLC25A13,ATP1B1,HSPA1A,HSPA1B,SLC27A2
GO: Biological Process	GO:0031343	positive regulation of cell killing		0.004087	1	0.03169	0.2698	3	96	HSPA1A,HSPA1B,ARG1
GO: Biological Process	GO:0030193	regulation of blood coagulation		0.004087	1	0.03169	0.2698	3	96	CPB2,F2,PROS1
GO: Biological Process	GO:0022407	regulation of cell-cell adhesion		0.004125	1	0.03189	0.2716	7	608	IGF2,IGFBP2,HSPH1,FGL1,SDC4,IL6ST,ARG1
GO: Biological Process	GO:0009887	animal organ morphogenesis		0.004166	1	0.03212	0.2735	13	1720	IGF2,FN1,TMEM176B,GPC3,AGT,SOCS3,ERRFI1,CPB2,ZFAND5,FGL1,HSPA1A,HSPA1B,ARG1
GO: Biological Process	GO:0014743	regulation of muscle hypertrophy		0.004207	1	0.03223	0.2745	3	97	AGT,ERRFI1,IL6ST
GO: Biological Process	GO:0009205	purine ribonucleoside triphosphate metabolic process		0.004208	1	0.03223	0.2745	4	196	SLC25A13,ATP1B1,HSPA1A,HSPA1B
GO: Biological Process	GO:0033033	negative regulation of myeloid cell apoptotic process		0.004215	1	0.03223	0.2745	2	29	HSPA1A,HSPA1B
GO: Biological Process	GO:0006633	fatty acid biosynthetic process		0.004284	1	0.03259	0.2775	4	197	LIPC,AGT,APOC1,APOC2
GO: Biological Process	GO:0060759	regulation of response to cytokine stimulus		0.004284	1	0.03259	0.2775	4	197	HSPA1A,HSPA1B,IL6ST,ARG1
GO: Biological Process	GO:0006753	nucleoside phosphate metabolic process		0.004313	1	0.03271	0.2785	7	613	ACSL4,SULT2A1,SLC25A13,ATP1B1,HSPA1A,HSPA1B,SLC27A2
GO: Biological Process	GO:1900046	regulation of hemostasis		0.00433	1	0.03275	0.2789	3	98	CPB2,F2,PROS1
GO: Biological Process	GO:0050714	positive regulation of protein secretion		0.00444	1	0.03343	0.2846	4	199	ACSL4,A1CF,F2,LEPR
GO: Biological Process	GO:0043086	negative regulation of catalytic activity		0.004443	1	0.03343	0.2846	8	782	GPC3,AGT,ERRFI1,AHSG,APOC1,HSPA1A,HSPA1B,LEPR
GO: Biological Process	GO:0042440	pigment metabolic process		0.004454	1	0.03343	0.2846	3	99	CYP2A6,ABCC2,SLCO1B1
GO: Biological Process	GO:0032928	regulation of superoxide anion generation		0.004506	1	0.03346	0.2849	2	30	AGT,PON3
GO: Biological Process	GO:0070841	inclusion body assembly		0.004506	1	0.03346	0.2849	2	30	HSPA1A,HSPA1B
GO: Biological Process	GO:0005996	monosaccharide metabolic process		0.004506	1	0.03346	0.2849	5	323	IGF2,IGFBP1,SLC25A13,FGL1,LEPR
GO: Biological Process	GO:0050670	regulation of lymphocyte proliferation		0.004506	1	0.03346	0.2849	5	323	IGF2,IGFBP2,SDC4,IL6ST,ARG1
GO: Biological Process	GO:0009991	response to extracellular stimulus		0.004627	1	0.03426	0.2917	7	621	SLC38A2,OTC,IGFBP2,SULT2A1,GDF15,F5,ARG1
GO: Biological Process	GO:0009144	purine nucleoside triphosphate metabolic process		0.004681	1	0.03457	0.2944	4	202	SLC25A13,ATP1B1,HSPA1A,HSPA1B
GO: Biological Process	GO:0014068	positive regulation of phosphatidylinositol 3-kinase signaling		0.00471	1	0.0347	0.2954	3	101	FN1,AGT,F2
GO: Biological Process	GO:0032944	regulation of mononuclear cell proliferation		0.004746	1	0.03486	0.2968	5	327	IGF2,IGFBP2,SDC4,IL6ST,ARG1
GO: Biological Process	GO:0009199	ribonucleoside triphosphate metabolic process		0.004763	1	0.0349	0.2972	4	203	SLC25A13,ATP1B1,HSPA1A,HSPA1B
GO: Biological Process	GO:0046628	positive regulation of insulin receptor signaling pathway		0.004807	1	0.03502	0.2982	2	31	IGF2,AGT
GO: Biological Process	GO:0006883	intracellular sodium ion homeostasis		0.004807	1	0.03502	0.2982	2	31	AGT,ATP1B1
GO: Biological Process	GO:1903036	positive regulation of response to wounding		0.004842	1	0.03502	0.2982	3	102	CPB2,F2,IL6ST
GO: Biological Process	GO:0050818	regulation of coagulation		0.004842	1	0.03502	0.2982	3	102	CPB2,F2,PROS1
GO: Biological Process	GO:0019229	regulation of vasoconstriction		0.004842	1	0.03502	0.2982	3	102	AGT,HSPA1A,HSPA1B
GO: Biological Process	GO:0061045	negative regulation of wound healing		0.004975	1	0.03589	0.3056	3	103	CPB2,F2,PROS1
GO: Biological Process	GO:0006112	energy reserve metabolic process		0.005111	1	0.03644	0.3102	3	104	IGF2,LEPR,IL6ST
GO: Biological Process	GO:0045723	positive regulation of fatty acid biosynthetic process		0.005116	1	0.03644	0.3102	2	32	AGT,APOC2
GO: Biological Process	GO:1901028	regulation of mitochondrial outer membrane permeabilization involved in apoptotic signaling pathway		0.005116	1	0.03644	0.3102	2	32	HSPA1A,HSPA1B
GO: Biological Process	GO:0090208	positive regulation of triglyceride metabolic process		0.005116	1	0.03644	0.3102	2	32	AADAC,APOC2
GO: Biological Process	GO:0042104	positive regulation of activated T cell proliferation		0.005116	1	0.03644	0.3102	2	32	IGF2,IGFBP2
GO: Biological Process	GO:0048638	regulation of developmental growth		0.005171	1	0.03666	0.3121	6	477	IGF2,IGFBP2,FN1,GDF15,AZGP1,AGT
GO: Biological Process	GO:0051249	regulation of lymphocyte activation		0.005173	1	0.03666	0.3121	7	634	IGF2,IGFBP2,HSPH1,FGL1,SDC4,IL6ST,ARG1
GO: Biological Process	GO:0000165	MAPK cascade		0.005206	1	0.0368	0.3133	9	981	ACSL4,IGF2,FN1,GDF15,AGT,HSPH1,ERRFI1,TF,LEPR
GO: Biological Process	GO:0045685	regulation of glial cell differentiation		0.005249	1	0.037	0.3151	3	105	ATF5,F2,IL6ST
GO: Biological Process	GO:0023057	negative regulation of signaling		0.00528	1	0.0371	0.3159	13	1769	IGFBP1,IGFBP2,GPC3,GDF15,AGT,HSPH1,SOCS3,ERRFI1,AHSG,HSPA1A,HSPA1B,IL6ST,ARG1
GO: Biological Process	GO:0010648	negative regulation of cell communication		0.005355	1	0.0371	0.3159	13	1772	IGFBP1,IGFBP2,GPC3,GDF15,AGT,HSPH1,SOCS3,ERRFI1,AHSG,HSPA1A,HSPA1B,IL6ST,ARG1
GO: Biological Process	GO:1901565	organonitrogen compound catabolic process		0.005356	1	0.0371	0.3159	12	1566	OTC,LIPC,GPC3,LONP2,CPB2,APOC1,APOC2,ABCC2,SLCO1B1,HSPA1A,HSPA1B,ARG1
GO: Biological Process	GO:0007259	receptor signaling pathway via JAK-STAT		0.005367	1	0.0371	0.3159	4	210	AGT,SOCS3,F2,IL6ST
GO: Biological Process	GO:0050766	positive regulation of phagocytosis		0.005389	1	0.0371	0.3159	3	106	MASP1,AHSG,PROS1
GO: Biological Process	GO:0060191	regulation of lipase activity		0.005389	1	0.0371	0.3159	3	106	AGT,APOC1,APOC2
GO: Biological Process	GO:0060669	embryonic placenta morphogenesis		0.005435	1	0.0371	0.3159	2	33	IGF2,SOCS3
GO: Biological Process	GO:0072376	protein activation cascade		0.005435	1	0.0371	0.3159	2	33	F2,F9
GO: Biological Process	GO:1900048	positive regulation of hemostasis		0.005435	1	0.0371	0.3159	2	33	CPB2,F2
GO: Biological Process	GO:1903055	positive regulation of extracellular matrix organization		0.005435	1	0.0371	0.3159	2	33	AGT,CPB2
GO: Biological Process	GO:0030194	positive regulation of blood coagulation		0.005435	1	0.0371	0.3159	2	33	CPB2,F2
GO: Biological Process	GO:0032372	negative regulation of sterol transport		0.005435	1	0.0371	0.3159	2	33	APOC1,APOC2
GO: Biological Process	GO:0032375	negative regulation of cholesterol transport		0.005435	1	0.0371	0.3159	2	33	APOC1,APOC2
GO: Biological Process	GO:0015914	phospholipid transport		0.005531	1	0.03767	0.3207	3	107	SCP2,APOC1,APOC2
GO: Biological Process	GO:1903530	regulation of secretion by cell		0.005597	1	0.03802	0.3237	8	813	ACSL4,SLC38A2,A1CF,AGT,CPB2,F2,LEPR,SDC4
GO: Biological Process	GO:0006835	dicarboxylic acid transport		0.005676	1	0.03847	0.3275	3	108	SLC38A2,SLC25A13,ABCC2
GO: Biological Process	GO:0043567	regulation of insulin-like growth factor receptor signaling pathway		0.005762	1	0.03895	0.3317	2	34	IGFBP1,IGFBP2
GO: Biological Process	GO:0071345	cellular response to cytokine stimulus		0.00604	1	0.04074	0.3469	9	1004	MT2A,FN1,KLF6,SOCS3,HSPA1A,HSPA1B,LEPR,IL6ST,ARG1
GO: Biological Process	GO:0015718	monocarboxylic acid transport		0.006116	1	0.04115	0.3504	4	218	ACSL4,ABCC2,SLCO1B1,SLC27A2
GO: Biological Process	GO:0140352	export from cell		0.00627	1	0.04203	0.3579	10	1199	ACSL4,SLC38A2,A1CF,AGT,CPB2,ABCC2,ATP1B1,F2,LEPR,SDC4
GO: Biological Process	GO:0001657	ureteric bud development		0.006277	1	0.04203	0.3579	3	112	GPC3,AGT,SDC4
GO: Biological Process	GO:0030307	positive regulation of cell growth		0.006414	1	0.04254	0.3622	4	221	ACSL4,IGFBP1,FN1,F2
GO: Biological Process	GO:0050820	positive regulation of coagulation		0.006443	1	0.04254	0.3622	2	36	CPB2,F2
GO: Biological Process	GO:0071549	cellular response to dexamethasone stimulus		0.006443	1	0.04254	0.3622	2	36	ERRFI1,ARG1
GO: Biological Process	GO:0002682	regulation of immune system process		0.006446	1	0.04254	0.3622	13	1812	MASP1,IGF2,IGFBP2,FN1,TMEM176B,HSPH1,C5,FGL1,HSPA1A,HSPA1B,SDC4,IL6ST,ARG1
GO: Biological Process	GO:0097696	receptor signaling pathway via STAT		0.006516	1	0.04254	0.3622	4	222	AGT,SOCS3,F2,IL6ST
GO: Biological Process	GO:0070663	regulation of leukocyte proliferation		0.006602	1	0.04254	0.3622	5	354	IGF2,IGFBP2,SDC4,IL6ST,ARG1
GO: Biological Process	GO:0050731	positive regulation of peptidyl-tyrosine phosphorylation		0.006618	1	0.04254	0.3622	4	223	IGF2,AGT,HSPH1,IL6ST
GO: Biological Process	GO:0009141	nucleoside triphosphate metabolic process		0.006618	1	0.04254	0.3622	4	223	SLC25A13,ATP1B1,HSPA1A,HSPA1B
GO: Biological Process	GO:0031347	regulation of defense response		0.006638	1	0.04254	0.3622	9	1019	MASP1,IGF2,AGT,SOCS3,AHSG,HSPA1A,HSPA1B,IL6ST,ARG1
GO: Biological Process	GO:0150174	negative regulation of phosphatidylcholine metabolic process		0.006672	1	0.04254	0.3622	1	2	APOC1
GO: Biological Process	GO:0019547	arginine catabolic process to ornithine		0.006672	1	0.04254	0.3622	1	2	ARG1
GO: Biological Process	GO:0070781	response to biotin		0.006672	1	0.04254	0.3622	1	2	OTC
GO: Biological Process	GO:0016999	antibiotic metabolic process		0.006672	1	0.04254	0.3622	1	2	ABCC2
GO: Biological Process	GO:0015694	mercury ion transport		0.006672	1	0.04254	0.3622	1	2	ABCC2
GO: Biological Process	GO:0042450	arginine biosynthetic process via ornithine		0.006672	1	0.04254	0.3622	1	2	OTC
GO: Biological Process	GO:1903281	positive regulation of calcium:sodium antiporter activity		0.006672	1	0.04254	0.3622	1	2	ATP1B1
GO: Biological Process	GO:0010902	positive regulation of very-low-density lipoprotein particle remodeling		0.006672	1	0.04254	0.3622	1	2	APOC2
GO: Biological Process	GO:1901373	lipid hydroperoxide transport		0.006672	1	0.04254	0.3622	1	2	SCP2
GO: Biological Process	GO:0097327	response to antineoplastic agent		0.006672	1	0.04254	0.3622	1	2	PTGR1
GO: Biological Process	GO:0032307	negative regulation of prostaglandin secretion		0.006672	1	0.04254	0.3622	1	2	ACSL4
GO: Biological Process	GO:0010124	phenylacetate catabolic process		0.006672	1	0.04254	0.3622	1	2	PON3
GO: Biological Process	GO:0019725	cellular homeostasis		0.006721	1	0.04266	0.3633	9	1021	MT2A,AGT,CPB2,ABCC2,ATP1B1,F2,TF,LEPR,PRDX6
GO: Biological Process	GO:0030258	lipid modification		0.006722	1	0.04266	0.3633	4	224	CYP3A7,LONP2,SCP2,SLC27A2
GO: Biological Process	GO:1900078	positive regulation of cellular response to insulin stimulus		0.006796	1	0.04294	0.3656	2	37	IGF2,AGT
GO: Biological Process	GO:0055081	monoatomic anion homeostasis		0.006796	1	0.04294	0.3656	2	37	OTC,ABCC2
GO: Biological Process	GO:0002252	immune effector process		0.006871	1	0.04322	0.368	8	842	MASP1,IGF2,SOCS3,C5,F2,HSPA1A,HSPA1B,ARG1
GO: Biological Process	GO:0003013	circulatory system process		0.006871	1	0.04322	0.368	8	842	SLC38A2,AGT,ABCC2,ATP1B1,HSPA1A,HSPA1B,F5,LEPR
GO: Biological Process	GO:0072164	mesonephric tubule development		0.006914	1	0.04323	0.3681	3	116	GPC3,AGT,SDC4
GO: Biological Process	GO:0072163	mesonephric epithelium development		0.006914	1	0.04323	0.3681	3	116	GPC3,AGT,SDC4
GO: Biological Process	GO:0071417	cellular response to organonitrogen compound		0.006919	1	0.04323	0.3681	8	843	IGF2,IGFBP1,GDF15,AGT,SOCS3,ERRFI1,AHSG,ARG1
GO: Biological Process	GO:0048015	phosphatidylinositol-mediated signaling		0.007147	1	0.04451	0.379	4	228	IGFBP1,FN1,AGT,F2
GO: Biological Process	GO:0043542	endothelial cell migration		0.007156	1	0.04451	0.379	5	361	MT2A,IGF2,FN1,KLF6,AGT
GO: Biological Process	GO:0098771	inorganic ion homeostasis		0.00739	1	0.04562	0.3884	7	678	OTC,MT2A,AGT,ABCC2,ATP1B1,F2,TF
GO: Biological Process	GO:0005976	polysaccharide metabolic process		0.007417	1	0.04562	0.3884	3	119	IGF2,LEPR,IL6ST
GO: Biological Process	GO:0048017	inositol lipid-mediated signaling		0.007478	1	0.04562	0.3884	4	231	IGFBP1,FN1,AGT,F2
GO: Biological Process	GO:0006699	bile acid biosynthetic process		0.007529	1	0.04562	0.3884	2	39	SCP2,SLC27A2
GO: Biological Process	GO:0031116	positive regulation of microtubule polymerization		0.007529	1	0.04562	0.3884	2	39	HSPA1A,HSPA1B
GO: Biological Process	GO:0042403	thyroid hormone metabolic process		0.007529	1	0.04562	0.3884	2	39	SULT2A1,TTR
GO: Biological Process	GO:0010984	regulation of lipoprotein particle clearance		0.007529	1	0.04562	0.3884	2	39	APOC1,APOC2
GO: Biological Process	GO:0010893	positive regulation of steroid biosynthetic process		0.007529	1	0.04562	0.3884	2	39	IGF2,SCP2
GO: Biological Process	GO:0090169	regulation of spindle assembly		0.007529	1	0.04562	0.3884	2	39	HSPA1A,HSPA1B
GO: Biological Process	GO:1902235	regulation of endoplasmic reticulum stress-induced intrinsic apoptotic signaling pathway		0.007529	1	0.04562	0.3884	2	39	HSPA1A,HSPA1B
GO: Biological Process	GO:0045648	positive regulation of erythrocyte differentiation		0.007529	1	0.04562	0.3884	2	39	HSPA1A,HSPA1B
GO: Biological Process	GO:0045686	negative regulation of glial cell differentiation		0.007529	1	0.04562	0.3884	2	39	ATF5,F2
GO: Biological Process	GO:0008380	RNA splicing		0.007576	1	0.04568	0.3889	6	517	SLC38A2,LUC7L3,AHNAK,HSPA1A,HSPA1B,PRDX6
GO: Biological Process	GO:0032024	positive regulation of insulin secretion		0.007589	1	0.04568	0.3889	3	120	ACSL4,F2,LEPR
GO: Biological Process	GO:0009062	fatty acid catabolic process		0.007589	1	0.04568	0.3889	3	120	LONP2,SCP2,SLC27A2
GO: Biological Process	GO:0006790	sulfur compound metabolic process		0.007657	1	0.04593	0.3911	5	367	ACSL4,LIPC,SULT2A1,ABCC2,SLC27A2
GO: Biological Process	GO:0001934	positive regulation of protein phosphorylation		0.007663	1	0.04593	0.3911	8	858	IGF2,GDF15,AGT,HSPH1,F2,LEPR,SDC4,IL6ST
GO: Biological Process	GO:0001823	mesonephros development		0.007763	1	0.04643	0.3953	3	121	GPC3,AGT,SDC4
GO: Biological Process	GO:0030308	negative regulation of cell growth		0.007818	1	0.04666	0.3973	4	234	AGT,AHSG,HSPA1A,HSPA1B
GO: Biological Process	GO:0050996	positive regulation of lipid catabolic process		0.007908	1	0.047	0.4002	2	40	AADAC,APOC2
GO: Biological Process	GO:0051938	L-glutamate import		0.007908	1	0.047	0.4002	2	40	SLC38A2,SLC25A13
GO: Biological Process	GO:0031016	pancreas development		0.007934	1	0.04705	0.4006	4	235	IGF2,KLF6,RCL1,LEPR
GO: Biological Process	GO:0043408	regulation of MAPK cascade		0.008031	1	0.04752	0.4046	8	865	ACSL4,IGF2,FN1,GDF15,AGT,HSPH1,ERRFI1,LEPR
GO: Biological Process	GO:0002706	regulation of lymphocyte mediated immunity		0.008051	1	0.04754	0.4048	4	236	IGF2,HSPA1A,HSPA1B,ARG1
GO: Biological Process	GO:0034308	primary alcohol metabolic process		0.00812	1	0.04785	0.4074	3	123	CYP3A7,SULT2A1,TTR
GO: Biological Process	GO:0006812	monoatomic cation transport		0.008232	1	0.0484	0.4121	10	1248	SLC38A2,SLC38A4,AHNAK,SLC25A13,AGT,PON3,ABCC2,ATP1B1,F2,TF
GO: Biological Process	GO:0030728	ovulation		0.008296	1	0.04841	0.4122	2	41	AGT,LEPR
GO: Biological Process	GO:0035337	fatty-acyl-CoA metabolic process		0.008296	1	0.04841	0.4122	2	41	ACSL4,SLC27A2
GO: Biological Process	GO:0002709	regulation of T cell mediated immunity		0.008301	1	0.04841	0.4122	3	124	HSPA1A,HSPA1B,ARG1
GO: Biological Process	GO:2001243	negative regulation of intrinsic apoptotic signaling pathway		0.008301	1	0.04841	0.4122	3	124	HSPH1,HSPA1A,HSPA1B
GO: Biological Process	GO:0019395	fatty acid oxidation		0.008485	1	0.04938	0.4204	3	125	LONP2,SCP2,SLC27A2
GO: Biological Process	GO:0090092	regulation of transmembrane receptor protein serine/threonine kinase signaling pathway		0.008544	1	0.04952	0.4216	5	377	ACSL4,GPC3,GDF15,HSPA1A,HSPA1B
GO: Biological Process	GO:0015833	peptide transport		0.008544	1	0.04952	0.4216	5	377	ACSL4,AGT,F2,SLCO1B1,LEPR
GO: Cellular Component	GO:0043202	lysosomal lumen		0.005202	1	0.02934	0.1757	3	106	GPC3,GC,SDC4
GO: Cellular Component	GO:0009986	cell surface		0.005263	1	0.02934	0.1757	10	1184	LIPC,GPC3,AZGP1,ABCC2,TMEM123,F2,TF,LEPR,SDC4,IL6ST
GO: Cellular Component	GO:0005764	lysosome		0.005619	1	0.02983	0.1786	8	824	GPC3,AHNAK,PON2,GC,TTR,SDC4,PRDX6,ARG1
GO: Cellular Component	GO:0000323	lytic vacuole		0.005619	1	0.02983	0.1786	8	824	GPC3,AHNAK,PON2,GC,TTR,SDC4,PRDX6,ARG1
GO: Cellular Component	GO:0098552	side of membrane		0.006074	1	0.0315	0.1886	8	835	AZGP1,SOCS3,ERRFI1,TMEM123,F2,TF,LEPR,IL6ST
GO: Cellular Component	GO:0008180	COP9 signalosome		0.006286	1	0.03186	0.1907	2	36	HSPA1A,HSPA1B
GO: Cellular Component	GO:0005900	oncostatin-M receptor complex		0.006587	1	0.03264	0.1954	1	2	IL6ST
GO: Cellular Component	GO:1904813	ficolin-1-rich granule lumen		0.008018	1	0.03887	0.2327	3	124	EEF2,HSPA1A,HSPA1B
GO: Cellular Component	GO:0070110	ciliary neurotrophic factor receptor complex		0.009865	1	0.04583	0.2744	1	3	IL6ST
GO: Cellular Component	GO:0005896	interleukin-6 receptor complex		0.009865	1	0.04583	0.2744	1	3	IL6ST
GO: Cellular Component	GO:0005773	vacuole		0.01087	1	0.04948	0.2962	8	924	GPC3,AHNAK,PON2,GC,TTR,SDC4,PRDX6,ARG1
Pathway	M2842	BIOCARTA_FIBRINOLYSIS_PATHWAY	BioCarta Pathways	0.001266	1	0.01277	0.09312	2	12	CPB2,F2
Pathway	M39611	WP_IRINOTECAN_PATHWAY	WikiPathways	0.001266	1	0.01277	0.09312	2	12	ABCC2,SLCO1B1
Pathway	M39842	WP_BIOMARKERS_FOR_UREA_CYCLE_DISORDERS	WikiPathways	0.001266	1	0.01277	0.09312	2	12	OTC,ARG1
Pathway	M27620	REACTOME_NEUTROPHIL_DEGRANULATION	Reactome Pathways	0.001271	1	0.01277	0.09312	8	479	EEF2,AHSG,HSPA1A,HSPA1B,TTR,PRDX6,SLC27A2,ARG1
Pathway	M27287	REACTOME_TRANSPORT_OF_SMALL_MOLECULES	Reactome Pathways	0.001338	1	0.01328	0.09683	10	726	SLC38A2,LIPC,SLC38A4,AZGP1,APOC1,APOC2,ABCC2,ATP1B1,SLCO1B1,TF
Pathway	M45012	REACTOME_DRUG_ADME	Reactome Pathways	0.001429	1	0.01397	0.1019	4	109	SULT2A1,PON3,ABCC2,SLCO1B1
Pathway	MM14661	REACTOME_INNATE_IMMUNE_SYSTEM	Reactome Pathways	0.001468	1	0.01397	0.1019	12	1005	MASP1,EEF2,AHSG,CPB2,C5,F2,HSPA1A,HSPA1B,TTR,PRDX6,SLC27A2,ARG1
Pathway	MM14952	REACTOME_ATTENUATION_PHASE	Reactome Pathways	0.001492	1	0.01397	0.1019	2	13	HSPA1A,HSPA1B
Pathway	M4732	BIOCARTA_LECTIN_PATHWAY	BioCarta Pathways	0.001492	1	0.01397	0.1019	2	13	MASP1,C5
Pathway	M22016	BIOCARTA_GHRELIN_PATHWAY	BioCarta Pathways	0.001492	1	0.01397	0.1019	2	13	IGFBP1,IGFBP2
Pathway	M39328	WP_CODEINE_AND_MORPHINE_METABOLISM	WikiPathways	0.001735	1	0.01503	0.1096	2	14	ABCC2,SLCO1B1
Pathway	MM1458	BIOCARTA_PLATELETAPP_PATHWAY	BioCarta Pathways	0.001735	1	0.01503	0.1096	2	14	F2,F9
Pathway	MM14923	REACTOME_SYNDECAN_INTERACTIONS	Reactome Pathways	0.001735	1	0.01503	0.1096	2	14	FN1,SDC4
Pathway	M27263	REACTOME_DEFECTIVE_EXT2_CAUSES_EXOSTOSES_2	Reactome Pathways	0.001735	1	0.01503	0.1096	2	14	GPC3,SDC4
Pathway	M6487	BIOCARTA_PLATELETAPP_PATHWAY	BioCarta Pathways	0.001735	1	0.01503	0.1096	2	14	F2,F9
Pathway	M16312	REACTOME_CELL_SURFACE_INTERACTIONS_AT_THE_VASCULAR_WALL	Reactome Pathways	0.001741	1	0.01503	0.1096	5	194	FN1,ATP1B1,F2,SDC4,PROS1
Pathway	MM15692	REACTOME_DRUG_ADME	Reactome Pathways	0.001741	1	0.01503	0.1096	4	115	SULT2A1,PON3,ABCC2,SLCO1B1
Pathway	M5889	NABA_MATRISOME	Canonical Pathways	0.001751	1	0.01503	0.1096	12	1026	MASP1,IGF2,IGFBP1,IGFBP2,FN1,GPC3,GDF15,AGT,FGL1,F2,F9,SDC4
Pathway	M42552	WP_FAMILIAL_HYPERLIPIDEMIA_TYPE_5	WikiPathways	0.001997	1	0.01679	0.1224	2	15	LIPC,APOC2
Pathway	M27060	REACTOME_HEME_DEGRADATION	Reactome Pathways	0.001997	1	0.01679	0.1224	2	15	ABCC2,SLCO1B1
Pathway	MM15330	REACTOME_NEUTROPHIL_DEGRANULATION	Reactome Pathways	0.002185	1	0.01819	0.1326	8	522	EEF2,AHSG,HSPA1A,HSPA1B,TTR,PRDX6,SLC27A2,ARG1
Pathway	M38996	REACTOME_DEFECTS_OF_CONTACT_ACTIVATION_SYSTEM_CAS_AND_KALLIKREIN_KININ_SYSTEM_KKS	Reactome Pathways	0.002275	1	0.01856	0.1354	2	16	F2,F9
Pathway	MM15841	WP_MITOCHONDRIAL_LONG_CHAIN_FATTY_ACID_BETAOXIDATION	WikiPathways	0.002275	1	0.01856	0.1354	2	16	ACSL4,SCP2
Pathway	M27140	REACTOME_ARACHIDONIC_ACID_METABOLISM	Reactome Pathways	0.002328	1	0.01862	0.1358	3	59	PTGR1,PON2,PON3
Pathway	M27218	REACTOME_NON_INTEGRIN_MEMBRANE_ECM_INTERACTIONS	Reactome Pathways	0.002328	1	0.01862	0.1358	3	59	FN1,TTR,SDC4
Pathway	M39365	WP_MITOCHONDRIAL_LONG_CHAIN_FATTY_ACID_BETAOXIDATION	WikiPathways	0.002571	1	0.01909	0.1392	2	17	ACSL4,SCP2
Pathway	M39517	WP_LEPTININSULIN_SIGNALING_OVERLAP	WikiPathways	0.002571	1	0.01909	0.1392	2	17	SOCS3,LEPR
Pathway	M39747	WP_METABOLIC_PATHWAY_OF_LDL_HDL_AND_TG_INCLUDING_DISEASES	WikiPathways	0.002571	1	0.01909	0.1392	2	17	LIPC,APOC2
Pathway	MM15561	REACTOME_PLASMA_LIPOPROTEIN_ASSEMBLY	Reactome Pathways	0.002571	1	0.01909	0.1392	2	17	APOC1,APOC2
Pathway	MM15944	WP_COMPLEMENT_ACTIVATION_CLASSICAL_PATHWAY	WikiPathways	0.002571	1	0.01909	0.1392	2	17	MASP1,C5
Pathway	MM1369	BIOCARTA_COMP_PATHWAY	BioCarta Pathways	0.002571	1	0.01909	0.1392	2	17	MASP1,C5
Pathway	M45515	WP_RETINOL_METABOLISM	WikiPathways	0.002571	1	0.01909	0.1392	2	17	CYP2A6,CYP3A7
Pathway	MM14797	REACTOME_METABOLISM_OF_ANGIOTENSINOGEN_TO_ANGIOTENSINS	Reactome Pathways	0.002571	1	0.01909	0.1392	2	17	AGT,CPB2
Pathway	M39505	WP_ADIPOGENESIS	WikiPathways	0.002798	1	0.02031	0.1481	4	131	KLF6,AGT,SOCS3,IL6ST
Pathway	M27915	REACTOME_PEROXISOMAL_PROTEIN_IMPORT	Reactome Pathways	0.002807	1	0.02031	0.1481	3	63	LONP2,SCP2,SLC27A2
Pathway	MM15018	REACTOME_METABOLISM_OF_PROTEINS	Reactome Pathways	0.00285	1	0.02031	0.1481	16	1708	EEF2,IGF2,IGFBP1,IGFBP2,FN1,GPC3,SPP2,AGT,SOCS3,AHSG,CPB2,F2,F5,TF,F9,PROS1
Pathway	M27104	REACTOME_METABOLISM_OF_ANGIOTENSINOGEN_TO_ANGIOTENSINS	Reactome Pathways	0.002884	1	0.02031	0.1481	2	18	AGT,CPB2
Pathway	MM15964	WP_APOPTOSIS_MODULATION_BY_HSP70	WikiPathways	0.002884	1	0.02031	0.1481	2	18	HSPA1A,HSPA1B
Pathway	M42559	WP_FAMILIAL_HYPERLIPIDEMIA_TYPE_1	WikiPathways	0.002884	1	0.02031	0.1481	2	18	LIPC,APOC2
Pathway	MM14686	REACTOME_PLASMA_LIPOPROTEIN_ASSEMBLY_REMODELING_AND_CLEARANCE	Reactome Pathways	0.002936	1	0.0205	0.1495	3	64	LIPC,APOC1,APOC2
Pathway	MM15628	REACTOME_PEROXISOMAL_PROTEIN_IMPORT	Reactome Pathways	0.003069	1	0.02125	0.1549	3	65	LONP2,SCP2,SLC27A2
Pathway	M27839	REACTOME_ASSEMBLY_OF_ACTIVE_LPL_AND_LIPC_LIPASE_COMPLEXES	Reactome Pathways	0.003214	1	0.02171	0.1583	2	19	LIPC,APOC2
Pathway	M27841	REACTOME_PLASMA_LIPOPROTEIN_ASSEMBLY	Reactome Pathways	0.003214	1	0.02171	0.1583	2	19	APOC1,APOC2
Pathway	M41729	REACTOME_ATTACHMENT_AND_ENTRY	Reactome Pathways	0.003214	1	0.02171	0.1583	2	19	GPC3,SDC4
Pathway	MM15970	WP_ADIPOGENESIS_GENES	WikiPathways	0.003287	1	0.02202	0.1606	4	137	KLF6,AGT,SOCS3,IL6ST
Pathway	M39553	WP_PPAR_SIGNALING_PATHWAY	WikiPathways	0.003344	1	0.02204	0.1607	3	67	ACSL4,SCP2,SLC27A2
Pathway	M10462	KEGG_ADIPOCYTOKINE_SIGNALING_PATHWAY	KEGG Pathways	0.003344	1	0.02204	0.1607	3	67	ACSL4,SOCS3,LEPR
Pathway	M15394	BIOCARTA_AMI_PATHWAY	BioCarta Pathways	0.003561	1	0.02257	0.1646	2	20	F2,PROS1
Pathway	M27258	REACTOME_DEFECTIVE_B4GALT7_CAUSES_EDS_PROGEROID_TYPE	Reactome Pathways	0.003561	1	0.02257	0.1646	2	20	GPC3,SDC4
Pathway	MM15867	WP_LEPTININSULIN_SIGNALING_OVERLAP	WikiPathways	0.003561	1	0.02257	0.1646	2	20	SOCS3,LEPR
Pathway	M917	BIOCARTA_COMP_PATHWAY	BioCarta Pathways	0.003561	1	0.02257	0.1646	2	20	MASP1,C5
Pathway	MM14721	REACTOME_HEME_DEGRADATION	Reactome Pathways	0.003561	1	0.02257	0.1646	2	20	ABCC2,SLCO1B1
Pathway	M13088	KEGG_PPAR_SIGNALING_PATHWAY	KEGG Pathways	0.003634	1	0.02286	0.1667	3	69	ACSL4,SCP2,SLC27A2
Pathway	MM14804	REACTOME_HS_GAG_DEGRADATION	Reactome Pathways	0.003925	1	0.02396	0.1747	2	21	GPC3,SDC4
Pathway	M42579	WP_FOXA2_PATHWAY	WikiPathways	0.003925	1	0.02396	0.1747	2	21	ABCC2,SLCO1B1
Pathway	M39468	WP_UREA_CYCLE_AND_METABOLISM_OF_AMINO_GROUPS	WikiPathways	0.003925	1	0.02396	0.1747	2	21	OTC,ARG1
Pathway	M39631	WP_TAMOXIFEN_METABOLISM	WikiPathways	0.003925	1	0.02396	0.1747	2	21	CYP2A6,SULT2A1
Pathway	MM14948	REACTOME_REGULATION_OF_HSF1_MEDIATED_HEAT_SHOCK_RESPONSE	Reactome Pathways	0.004098	1	0.02464	0.1797	3	72	HSPH1,HSPA1A,HSPA1B
Pathway	M46457	WP_CHOLESTEROL_METABOLISM	WikiPathways	0.004098	1	0.02464	0.1797	3	72	LIPC,APOC1,APOC2
Pathway	MM14812	REACTOME_CELL_SURFACE_INTERACTIONS_AT_THE_VASCULAR_WALL	Reactome Pathways	0.004126	1	0.02464	0.1797	4	146	FN1,F2,SDC4,PROS1
Pathway	MM15995	WP_PPAR_SIGNALING_PATHWAY	WikiPathways	0.00426	1	0.02481	0.1809	3	73	ACSL4,SCP2,SLC27A2
Pathway	M39502	WP_COMPLEMENT_ACTIVATION	WikiPathways	0.004305	1	0.02481	0.1809	2	22	MASP1,C5
Pathway	MM15319	REACTOME_INTERLEUKIN_6_FAMILY_SIGNALING	Reactome Pathways	0.004305	1	0.02481	0.1809	2	22	SOCS3,IL6ST
Pathway	M42574	WP_FAMILIAL_HYPERLIPIDEMIA_TYPE_4	WikiPathways	0.004305	1	0.02481	0.1809	2	22	LIPC,APOC2
Pathway	M636	REACTOME_HS_GAG_DEGRADATION	Reactome Pathways	0.004305	1	0.02481	0.1809	2	22	GPC3,SDC4
Pathway	M27032	REACTOME_PLASMA_LIPOPROTEIN_ASSEMBLY_REMODELING_AND_CLEARANCE	Reactome Pathways	0.004596	1	0.0263	0.1918	3	75	LIPC,APOC1,APOC2
Pathway	M5372	REACTOME_XENOBIOTICS	Reactome Pathways	0.004701	1	0.02635	0.1922	2	23	CYP2A6,CYP3A7
Pathway	MM14953	REACTOME_HSF1_DEPENDENT_TRANSACTIVATION	Reactome Pathways	0.004701	1	0.02635	0.1922	2	23	HSPA1A,HSPA1B
Pathway	M11	PID_PRL_SIGNALING_EVENTS_PATHWAY	PID Pathways	0.004701	1	0.02635	0.1922	2	23	ATF5,AGT
Pathway	M39576	WP_PHYSIOLOGICAL_AND_PATHOLOGICAL_HYPERTROPHY_OF_THE_HEART	WikiPathways	0.005114	1	0.02762	0.2014	2	24	AGT,IL6ST
Pathway	M1926	REACTOME_SYNTHESIS_OF_BILE_ACIDS_AND_BILE_SALTS_VIA_7ALPHA_HYDROXYCHOLESTEROL	Reactome Pathways	0.005114	1	0.02762	0.2014	2	24	SCP2,SLC27A2
Pathway	M27604	REACTOME_INTERLEUKIN_6_FAMILY_SIGNALING	Reactome Pathways	0.005114	1	0.02762	0.2014	2	24	SOCS3,IL6ST
Pathway	MM14741	REACTOME_SYNTHESIS_OF_BILE_ACIDS_AND_BILE_SALTS_VIA_7ALPHA_HYDROXYCHOLESTEROL	Reactome Pathways	0.005114	1	0.02762	0.2014	2	24	SCP2,SLC27A2
Pathway	MM14773	REACTOME_A_TETRASACCHARIDE_LINKER_SEQUENCE_IS_REQUIRED_FOR_GAG_SYNTHESIS	Reactome Pathways	0.005114	1	0.02762	0.2014	2	24	GPC3,SDC4
Pathway	M6391	KEGG_PEROXISOME	KEGG Pathways	0.005129	1	0.02762	0.2014	3	78	ACSL4,SCP2,SLC27A2
Pathway	MM15193	REACTOME_METABOLISM_OF_LIPIDS	Reactome Pathways	0.005469	1	0.02926	0.2134	8	607	ACSL4,PON2,PON3,SCP2,GC,HSD17B11,SLCO1B1,SLC27A2
Pathway	M27250	REACTOME_REGULATION_OF_HSF1_MEDIATED_HEAT_SHOCK_RESPONSE	Reactome Pathways	0.005895	1	0.03134	0.2285	3	82	HSPH1,HSPA1A,HSPA1B
Pathway	M708	REACTOME_A_TETRASACCHARIDE_LINKER_SEQUENCE_IS_REQUIRED_FOR_GAG_SYNTHESIS	Reactome Pathways	0.005987	1	0.03163	0.2306	2	26	GPC3,SDC4
Pathway	MM15562	REACTOME_PLASMA_LIPOPROTEIN_REMODELING	Reactome Pathways	0.006448	1	0.03321	0.2421	2	27	LIPC,APOC2
Pathway	M27217	REACTOME_SYNDECAN_INTERACTIONS	Reactome Pathways	0.006448	1	0.03321	0.2421	2	27	FN1,SDC4
Pathway	M1088	REACTOME_METABOLISM_OF_PORPHYRINS	Reactome Pathways	0.006448	1	0.03321	0.2421	2	27	ABCC2,SLCO1B1
Pathway	M40054	WP_7OXOC_AND_7BETAHC_PATHWAYS	WikiPathways	0.006448	1	0.03321	0.2421	2	27	SCP2,SLC27A2
Pathway	MM15010	REACTOME_PEROXISOMAL_LIPID_METABOLISM	Reactome Pathways	0.006924	1	0.03522	0.2568	2	28	SCP2,SLC27A2
Pathway	M42541	WP_ANGIOTENSIN_II_RECEPTOR_TYPE_1_PATHWAY	WikiPathways	0.006924	1	0.03522	0.2568	2	28	AGT,IL6ST
Pathway	MM1356	BIOCARTA_BIOPEPTIDES_PATHWAY	BioCarta Pathways	0.007415	1	0.03659	0.2668	2	29	AGT,F2
Pathway	MM14802	REACTOME_HS_GAG_BIOSYNTHESIS	Reactome Pathways	0.007415	1	0.03659	0.2668	2	29	GPC3,SDC4
Pathway	M2286	REACTOME_PEROXISOMAL_LIPID_METABOLISM	Reactome Pathways	0.007415	1	0.03659	0.2668	2	29	SCP2,SLC27A2
Pathway	M45015	REACTOME_PARACETAMOL_ADME	Reactome Pathways	0.007415	1	0.03659	0.2668	2	29	SULT2A1,ABCC2
Pathway	M13494	BIOCARTA_BIOPEPTIDES_PATHWAY	BioCarta Pathways	0.007415	1	0.03659	0.2668	2	29	AGT,F2
Pathway	MM14951	REACTOME_CELLULAR_RESPONSE_TO_HEAT_STRESS	Reactome Pathways	0.00786	1	0.03852	0.2809	3	91	HSPH1,HSPA1A,HSPA1B
Pathway	MM14924	REACTOME_NON_INTEGRIN_MEMBRANE_ECM_INTERACTIONS	Reactome Pathways	0.007922	1	0.03852	0.2809	2	30	FN1,SDC4
Pathway	MM14772	REACTOME_METABOLISM_OF_VITAMINS_AND_COFACTORS	Reactome Pathways	0.007946	1	0.03852	0.2809	4	176	GPC3,APOC2,TTR,SDC4
Pathway	M685	REACTOME_HS_GAG_BIOSYNTHESIS	Reactome Pathways	0.008445	1	0.04046	0.295	2	31	GPC3,SDC4
Pathway	MM15818	WP_FACTORS_AND_PATHWAYS_AFFECTING_INSULINLIKE_GROWTH_FACTOR_IGF1AKT_SIGNALING	WikiPathways	0.008445	1	0.04046	0.295	2	31	IGFBP1,IGFBP2
Pathway	MM14719	REACTOME_METABOLISM_OF_PORPHYRINS	Reactome Pathways	0.008982	1	0.04253	0.3102	2	32	ABCC2,SLCO1B1
Pathway	MM14957	REACTOME_AMINO_ACID_TRANSPORT_ACROSS_THE_PLASMA_MEMBRANE	Reactome Pathways	0.008982	1	0.04253	0.3102	2	32	SLC38A2,SLC38A4
Pathway	M39581	WP_COMPLEMENT_SYSTEM	WikiPathways	0.0091	1	0.04285	0.3124	3	96	MASP1,C5,PROS1
Pathway	M188	REACTOME_AMINO_ACID_TRANSPORT_ACROSS_THE_PLASMA_MEMBRANE	Reactome Pathways	0.009534	1	0.04464	0.3255	2	33	SLC38A2,SLC38A4
Pathway	MM15687	REACTOME_SENSORY_PERCEPTION	Reactome Pathways	0.009785	1	0.0452	0.3296	4	187	GPC3,APOC2,TTR,SDC4
Pathway	M5967	REACTOME_SYNTHESIS_OF_BILE_ACIDS_AND_BILE_SALTS	Reactome Pathways	0.0101	1	0.0452	0.3296	2	34	SCP2,SLC27A2
Pathway	M39596	WP_FATTY_ACID_BETAOXIDATION	WikiPathways	0.0101	1	0.0452	0.3296	2	34	ACSL4,LIPC
Pathway	MM15566	REACTOME_PLASMA_LIPOPROTEIN_CLEARANCE	Reactome Pathways	0.0101	1	0.0452	0.3296	2	34	LIPC,APOC1
Pathway	MM15937	WP_FATTY_ACID_BETAOXIDATION	WikiPathways	0.0101	1	0.0452	0.3296	2	34	ACSL4,LIPC
Pathway	M27842	REACTOME_PLASMA_LIPOPROTEIN_REMODELING	Reactome Pathways	0.0101	1	0.0452	0.3296	2	34	LIPC,APOC2
Pathway	MM15446	REACTOME_FATTY_ACYL_COA_BIOSYNTHESIS	Reactome Pathways	0.0101	1	0.0452	0.3296	2	34	ACSL4,SLC27A2
Pathway	MM14737	REACTOME_SYNTHESIS_OF_BILE_ACIDS_AND_BILE_SALTS	Reactome Pathways	0.0101	1	0.0452	0.3296	2	34	SCP2,SLC27A2
Pathway	M18311	REACTOME_METABOLISM_OF_VITAMINS_AND_COFACTORS	Reactome Pathways	0.01015	1	0.0452	0.3296	4	189	GPC3,APOC2,TTR,SDC4
Pathway	M27253	REACTOME_CELLULAR_RESPONSE_TO_HEAT_STRESS	Reactome Pathways	0.01045	1	0.04629	0.3375	3	101	HSPH1,HSPA1A,HSPA1B
Pathway	M13036	KEGG_PRION_DISEASES	KEGG Pathways	0.01068	1	0.04707	0.3432	2	35	C5,HSPA1A
Pathway	M738	REACTOME_PHASE_I_FUNCTIONALIZATION_OF_COMPOUNDS	Reactome Pathways	0.01131	1	0.04957	0.3615	3	104	CYP2A6,AADAC,CYP3A7
Coexpression	M46418	MA_RAT_AGING_UP	C2:CGP: Chemical and Genetic Perturbations	0.0001797	1	0.004994	0.04606	4	106	EEF2,ERRFI1,TF,SDC4
Coexpression	M18685	ZHOU_INFLAMMATORY_RESPONSE_LIVE_UP	C2:CGP: Chemical and Genetic Perturbations	0.0001829	1	0.004994	0.04606	7	450	GPC3,KLF6,SPP2,ATP1B1,HSPA1A,HSPA1B,SDC4
Coexpression	M8100	GSE19941_LPS_VS_LPS_AND_IL10_STIM_IL10_KO_NFKBP50_KO_MACROPHAGE_DN	C7:IMMUNESIGDB: ImmuneSigDB	0.0001833	1	0.004994	0.04606	5	199	SLC38A2,FN1,AHNAK,PON3,PROS1
Coexpression	M6648	GSE5589_WT_VS_IL10_KO_LPS_STIM_MACROPHAGE_45MIN_DN	C7:IMMUNESIGDB: ImmuneSigDB	0.0001833	1	0.004994	0.04606	5	199	SLC25A13,PON3,HSPA1A,HSPA1B,IL6ST
Coexpression	M3028	KAECH_DAY8_EFF_VS_MEMORY_CD8_TCELL_DN	C7:IMMUNESIGDB: ImmuneSigDB	0.0001833	1	0.004994	0.04606	5	199	KLF6,AFM,SOCS3,HSD17B11,IL6ST
Coexpression	M39203	HAY_BONE_MARROW_NEUTROPHIL	C8: Cell Type Signature	0.0001854	1	0.004994	0.04606	7	451	ACSL4,LENG8,TMEM176B,KLF6,AHNAK,ZFAND5,F5
Coexpression	M3185	HELLER_SILENCED_BY_METHYLATION_DN	C2:CGP: Chemical and Genetic Perturbations	0.0001863	1	0.004994	0.04606	4	107	GDF15,HSPH1,HSPA1A,HSPA1B
Coexpression	MM947	PLASARI_TGFB1_SIGNALING_VIA_NFIC_1HR_DN	M2:CGP: Chemical and Genetic Perturbations	0.0001863	1	0.004994	0.04606	4	107	IGF2,GPC3,ATP1B1,HSD17B11
Coexpression	MM691	BURTON_ADIPOGENESIS_PEAK_AT_8HR	M2:CGP: Chemical and Genetic Perturbations	0.0001872	1	0.004994	0.04606	3	42	HSPH1,RCL1,PRDX6
Coexpression	M1879	PIONTEK_PKD1_TARGETS_UP	C2:CGP: Chemical and Genetic Perturbations	0.0001872	1	0.004994	0.04606	3	42	MT2A,ERRFI1,SLC27A2
Coexpression	M2293	PASINI_SUZ12_TARGETS_DN	C2:CGP: Chemical and Genetic Perturbations	0.0001873	1	0.004994	0.04606	6	316	ACSL4,FN1,KLF6,AHNAK,ERRFI1,TMEM123
Coexpression	M5035	GSE30083_SP2_VS_SP4_THYMOCYTE_DN	C7:IMMUNESIGDB: ImmuneSigDB	0.0001876	1	0.004994	0.04606	5	200	AHNAK,SOCS3,C5,TF,SDC4
Coexpression	M5837	GSE9650_EFFECTOR_VS_MEMORY_CD8_TCELL_DN	C7:IMMUNESIGDB: ImmuneSigDB	0.0001876	1	0.004994	0.04606	5	200	KLF6,AFM,RCL1,SOCS3,HSD17B11
Coexpression	M9654	GSE43955_TH0_VS_TGFB_IL6_TH17_ACT_CD4_TCELL_52H_DN	C7:IMMUNESIGDB: ImmuneSigDB	0.0001876	1	0.004994	0.04606	5	200	SOCS3,ERRFI1,ZFAND5,APOC1,ATP1B1
Coexpression	M9675	GSE43955_1H_VS_10H_ACT_CD4_TCELL_WITH_TGFB_IL6_DN	C7:IMMUNESIGDB: ImmuneSigDB	0.0001876	1	0.004994	0.04606	5	200	IGFBP2,FN1,AZGP1,ZFAND5,APOC2
Coexpression	M5921	HALLMARK_COMPLEMENT	H: Hallmark	0.0001876	1	0.004994	0.04606	5	200	FN1,APOC1,F2,HSPA1A,F5
Coexpression	M8220	GSE22443_NAIVE_VS_ACT_AND_IL2_TREATED_CD8_TCELL_DN	C7:IMMUNESIGDB: ImmuneSigDB	0.0001876	1	0.004994	0.04606	5	200	FN1,SLC38A4,ERRFI1,GC,ABCC2
Coexpression	M7884	GSE23925_LIGHT_ZONE_VS_NAIVE_BCELL_DN	C7:IMMUNESIGDB: ImmuneSigDB	0.0001876	1	0.004994	0.04606	5	200	OTC,LUC7L3,SOCS3,ERRFI1,ABCC2
Coexpression	M9623	GSE43700_UNTREATED_VS_IL10_TREATED_PBMC_DN	C7:IMMUNESIGDB: ImmuneSigDB	0.0001876	1	0.004994	0.04606	5	200	MT2A,SOCS3,ERRFI1,PON3,ZFAND5
Coexpression	M9628	GSE43956_WT_VS_SGK1_KO_TH17_DIFFERENTIATED_CD4_TCELL_DN	C7:IMMUNESIGDB: ImmuneSigDB	0.0001876	1	0.004994	0.04606	5	200	ACSL4,SLC38A2,KLF6,AHNAK,RCL1
Coexpression	M9614	GSE42021_TREG_PLN_VS_CD24INT_TREG_THYMUS_UP	C7:IMMUNESIGDB: ImmuneSigDB	0.0001876	1	0.004994	0.04606	5	200	ACSL4,MT2A,SOCS3,ERRFI1,HSPA1B
Coexpression	M9616	GSE42021_CD24HI_TREG_VS_CD24HI_TCONV_THYMUS_DN	C7:IMMUNESIGDB: ImmuneSigDB	0.0001876	1	0.004994	0.04606	5	200	ACSL4,MT2A,FN1,SOCS3,ERRFI1
Coexpression	M9610	GSE42021_TREG_PLN_VS_CD24HI_TREG_THYMUS_UP	C7:IMMUNESIGDB: ImmuneSigDB	0.0001876	1	0.004994	0.04606	5	200	ACSL4,IGF2,FN1,SOCS3,ERRFI1
Coexpression	M9050	GSE34006_UNTREATED_VS_A2AR_AGONIST_TREATED_TREG_DN	C7:IMMUNESIGDB: ImmuneSigDB	0.0001876	1	0.004994	0.04606	5	200	LIPC,SOCS3,ERRFI1,ATP1B1,CCNI
Coexpression	M7235	GSE18281_SUBCAPSULAR_VS_PERIMEDULLARY_CORTICAL_REGION_OF_THYMUS_UP	C7:IMMUNESIGDB: ImmuneSigDB	0.0001876	1	0.004994	0.04606	5	200	LIPC,SCP2,PLEKHG2,ATP1B1,HSD17B11
Coexpression	M7269	GSE19923_WT_VS_HEB_AND_E2A_KO_DP_THYMOCYTE_DN	C7:IMMUNESIGDB: ImmuneSigDB	0.0001876	1	0.004994	0.04606	5	200	SLC38A2,KLF6,SOCS3,ERRFI1,ZFAND5
Coexpression	M3779	GSE17721_CTRL_VS_GARDIQUIMOD_2H_BMDC_DN	C7:IMMUNESIGDB: ImmuneSigDB	0.0001876	1	0.004994	0.04606	5	200	MT2A,FN1,LONP2,SOCS3,HSPA1B
Coexpression	M8534	GSE33424_CD161_HIGH_VS_INT_CD8_TCELL_UP	C7:IMMUNESIGDB: ImmuneSigDB	0.0001876	1	0.004994	0.04606	5	200	SLC38A2,LIPC,PON3,TMEM123,HSD17B11
Coexpression	M3691	GSE17721_CTRL_VS_LPS_6H_BMDC_UP	C7:IMMUNESIGDB: ImmuneSigDB	0.0001876	1	0.004994	0.04606	5	200	PON3,SCP2,APOC2,PLEKHG2,CCNI
Coexpression	M3939	GSE17721_POLYIC_VS_CPG_2H_BMDC_DN	C7:IMMUNESIGDB: ImmuneSigDB	0.0001876	1	0.004994	0.04606	5	200	MT2A,GDF15,HSPH1,RCL1,HSD17B11
Coexpression	M8850	GSE37301_MULTIPOTENT_PROGENITOR_VS_RAG2_KO_NK_CELL_UP	C7:IMMUNESIGDB: ImmuneSigDB	0.0001876	1	0.004994	0.04606	5	200	CYP2A6,LONP2,SLC38A4,C5,CCNI
Coexpression	M8844	GSE37301_RAG2_KO_VS_RAG2_AND_ETS1_KO_NK_CELL_UP	C7:IMMUNESIGDB: ImmuneSigDB	0.0001876	1	0.004994	0.04606	5	200	CYP3A7,GPC3,GC,C5,PROS1
Coexpression	M5719	GSE7460_CTRL_VS_FOXP3_OVEREXPR_TCONV_1_DN	C7:IMMUNESIGDB: ImmuneSigDB	0.0001876	1	0.004994	0.04606	5	200	AADAC,AGT,F5,SDC4,IL6ST
Coexpression	M6941	GSE6674_CPG_VS_CPG_AND_ANTI_IGM_STIM_BCELL_DN	C7:IMMUNESIGDB: ImmuneSigDB	0.0001876	1	0.004994	0.04606	5	200	SLC38A2,MT2A,ATF5,ERRFI1,ZFAND5
Coexpression	M10431	GRUETZMANN_PANCREATIC_CANCER_DN	C2:CGP: Chemical and Genetic Perturbations	0.0001876	1	0.004994	0.04606	5	200	EEF2,GPC3,C5,FGL1,IL6ST
Coexpression	MM1214	LEIN_CHOROID_PLEXUS_MARKERS	M2:CGP: Chemical and Genetic Perturbations	0.0002	1	0.005272	0.04864	4	109	GC,F5,TTR,LEPR
Coexpression	M2451	PLASARI_TGFB1_SIGNALING_VIA_NFIC_1HR_DN	C2:CGP: Chemical and Genetic Perturbations	0.0002	1	0.005272	0.04864	4	109	IGF2,GPC3,ATP1B1,HSD17B11
Coexpression	MM799	VANASSE_BCL2_TARGETS_UP	M2:CGP: Chemical and Genetic Perturbations	0.0002009	1	0.005272	0.04864	3	43	PON3,HSPA1A,HSPA1B
Coexpression	M8831	BRUECKNER_TARGETS_OF_MIRLET7A3_UP	C2:CGP: Chemical and Genetic Perturbations	0.0002072	1	0.005342	0.04927	4	110	SLC38A2,ERRFI1,PON2,FGL1
Coexpression	M2396	SERVITJA_ISLET_HNF1A_TARGETS_DN	C2:CGP: Chemical and Genetic Perturbations	0.0002072	1	0.005342	0.04927	4	110	SLC38A4,GC,CPB2,TTR
Coexpression	M39237	LAKE_ADULT_KIDNEY_C18_COLLECTING_DUCT_PRINCIPAL_CELLS_MEDULLA	C8: Cell Type Signature	0.0002072	1	0.005342	0.04927	6	322	ACSL4,EEF2,GDF15,ATP1B1,CCNI,PRDX6
Coexpression	MM1066	PASINI_SUZ12_TARGETS_DN	M2:CGP: Chemical and Genetic Perturbations	0.0002072	1	0.005342	0.04927	6	322	ACSL4,FN1,KLF6,AHNAK,ERRFI1,TMEM123
Coexpression	M12085	TONKS_TARGETS_OF_RUNX1_RUNX1T1_FUSION_SUSTAINDED_IN_ERYTHROCYTE_UP	C2:CGP: Chemical and Genetic Perturbations	0.0002151	1	0.005452	0.05029	3	44	TMEM176B,KLF6,GDF15
Coexpression	M3782	NAKAYAMA_FRA2_TARGETS	C2:CGP: Chemical and Genetic Perturbations	0.0002151	1	0.005452	0.05029	3	44	MT2A,ZFAND5,HSPA1B
Coexpression	MM1142	HOUSTIS_ROS	M2:CGP: Chemical and Genetic Perturbations	0.0002151	1	0.005452	0.05029	3	44	MT2A,SDC4,PRDX6
Coexpression	M41693	TRAVAGLINI_LUNG_PROLIFERATING_MACROPHAGE_CELL	C8: Cell Type Signature	0.0002154	1	0.005452	0.05029	10	968	MT2A,IGFBP2,FN1,PTGR1,SCP2,APOC1,ATP1B1,HSD17B11,HSPA1A,SDC4
Coexpression	MM3714	TABULA_MURIS_SENIS_HEART_AND_AORTA_FIBROBLAST_OF_CARDIAC_TISSUE_AGEING	M8: Cell Type Signature	0.0002252	1	0.005675	0.05235	6	327	EEF2,MT2A,TMEM176B,SOCS3,AHSG,TF
Coexpression	M39050	MANNO_MIDBRAIN_NEUROTYPES_HPERIC	C8: Cell Type Signature	0.000232	1	0.005821	0.0537	9	794	SLC38A2,MT2A,FN1,KLF6,PTGR1,GDF15,SOCS3,PLEKHG2,LEPR
Coexpression	M39290	DURANTE_ADULT_OLFACTORY_NEUROEPITHELIUM_OLFACTORY_ENSHEATHING_GLIA	C8: Cell Type Signature	0.0002456	1	0.00611	0.05636	4	115	MT2A,TMEM176B,PON2,APOC1
Coexpression	M19068	CERVERA_SDHB_TARGETS_2	C2:CGP: Chemical and Genetic Perturbations	0.0002456	1	0.00611	0.05636	4	115	F5,TF,TTR,LEPR
Coexpression	MM1090	MARKEY_RB1_CHRONIC_LOF_UP	M2:CGP: Chemical and Genetic Perturbations	0.0002539	1	0.006288	0.05801	4	116	GPC3,HSPA1A,HSPA1B,PROS1
Coexpression	M13186	MCBRYAN_PUBERTAL_BREAST_3_4WK_UP	C2:CGP: Chemical and Genetic Perturbations	0.0002566	1	0.0063	0.05812	5	214	IGFBP2,FN1,TLCD4,APOC2,HSPA1B
Coexpression	M12176	CAIRO_HEPATOBLASTOMA_CLASSES_DN	C2:CGP: Chemical and Genetic Perturbations	0.0002566	1	0.0063	0.05812	5	214	AADAC,AFM,GC,SLCO1B1,IL6ST
Coexpression	M4339	HANN_RESISTANCE_TO_BCL2_INHIBITOR_DN	C2:CGP: Chemical and Genetic Perturbations	0.0002789	1	0.006759	0.06235	3	48	ATF5,HSPA1A,SDC4
Coexpression	M12391	DAUER_STAT3_TARGETS_UP	C2:CGP: Chemical and Genetic Perturbations	0.0002789	1	0.006759	0.06235	3	48	IGFBP1,AGT,SOCS3
Coexpression	M4655	HOFFMANN_IMMATURE_TO_MATURE_B_LYMPHOCYTE_DN	C2:CGP: Chemical and Genetic Perturbations	0.0002789	1	0.006759	0.06235	3	48	LIPC,PTGR1,ATP1B1
Coexpression	M12828	CHIARADONNA_NEOPLASTIC_TRANSFORMATION_CDC25_UP	C2:CGP: Chemical and Genetic Perturbations	0.000289	1	0.006975	0.06435	4	120	SLC38A2,IGF2,TMEM176B,ERRFI1
Coexpression	M39116	AIZARANI_LIVER_C12_NK_NKT_CELLS_4	C8: Cell Type Signature	0.0002965	1	0.007126	0.06573	3	49	HSPH1,HSPA1A,HSPA1B
Coexpression	MM935	SERVITJA_ISLET_HNF1A_TARGETS_DN	M2:CGP: Chemical and Genetic Perturbations	0.0002983	1	0.007139	0.06586	4	121	SLC38A4,GC,CPB2,TTR
Coexpression	MM1243	KRISHNAN_FURIN_TARGETS_UP	M2:CGP: Chemical and Genetic Perturbations	0.0003043	1	0.007251	0.06689	2	10	HSPA1A,HSPA1B
Coexpression	M41668	TRAVAGLINI_LUNG_BRONCHIAL_VESSEL_1_CELL	C8: Cell Type Signature	0.0003166	1	0.007474	0.06894	5	224	EEF2,IGFBP2,SOCS3,ZFAND5,PRDX6
Coexpression	MM16098	SAUL_SEN_MAYO	M2:CGP: Chemical and Genetic Perturbations	0.0003175	1	0.007474	0.06894	4	123	IGFBP1,IGFBP2,GDF15,IL6ST
Coexpression	M1784	KAN_RESPONSE_TO_ARSENIC_TRIOXIDE	C2:CGP: Chemical and Genetic Perturbations	0.0003175	1	0.007474	0.06894	4	123	MT2A,GDF15,HSPA1A,HSPA1B
Coexpression	M2521	RAO_BOUND_BY_SALL4	C2:CGP: Chemical and Genetic Perturbations	0.0003298	1	0.007731	0.07132	5	226	SLC38A2,FN1,HSD17B11,IL6ST,PRDX6
Coexpression	MM794	PIONTEK_PKD1_TARGETS_UP	M2:CGP: Chemical and Genetic Perturbations	0.0003339	1	0.007794	0.0719	3	51	MT2A,ERRFI1,SLC27A2
Coexpression	M45803	SAUL_SEN_MAYO	C2:CGP: Chemical and Genetic Perturbations	0.0003376	1	0.007817	0.07211	4	125	IGFBP1,IGFBP2,GDF15,IL6ST
Coexpression	M12272	MISSIAGLIA_REGULATED_BY_METHYLATION_UP	C2:CGP: Chemical and Genetic Perturbations	0.0003376	1	0.007817	0.07211	4	125	IGF2,PON2,ATP1B1,SDC4
Coexpression	M39242	LAKE_ADULT_KIDNEY_C23_ENDOTHELIAL_CELLS_AVR	C8: Cell Type Signature	0.000348	1	0.008025	0.07403	4	126	MT2A,FN1,AHNAK,IL6ST
Coexpression	MM16607	ZHANG_UTERUS_C2_SECRETORY_STROMAL3_RAMP3_HIGH_CELL	M8: Cell Type Signature	0.0003504	1	0.008047	0.07423	5	229	FN1,KLF6,ERRFI1,HSPA1A,HSPA1B
Coexpression	M19134	KENNY_CTNNB1_TARGETS_DN	C2:CGP: Chemical and Genetic Perturbations	0.0003536	1	0.00809	0.07462	3	52	IGF2,FN1,IL6ST
Coexpression	MM986	MCBRYAN_PUBERTAL_BREAST_3_4WK_UP	M2:CGP: Chemical and Genetic Perturbations	0.0003574	1	0.008144	0.07512	5	230	IGFBP2,FN1,TLCD4,APOC2,HSPA1B
Coexpression	M1919	COLINA_TARGETS_OF_4EBP1_AND_4EBP2	C2:CGP: Chemical and Genetic Perturbations	0.0003707	1	0.008391	0.07741	6	359	MT2A,IGFBP2,PON2,PON3,ATP1B1,SDC4
Coexpression	M6312	WU_APOPTOSIS_BY_CDKN1A_NOT_VIA_TP53	C2:CGP: Chemical and Genetic Perturbations	0.0003712	1	0.008391	0.07741	2	11	HSPA1B,F9
Coexpression	M39319	CUI_DEVELOPING_HEART_ENDOCARDIAL_CELL	C8: Cell Type Signature	0.0003741	1	0.008423	0.0777	3	53	MASP1,ATP1B1,LEPR
Coexpression	M12921	BLALOCK_ALZHEIMERS_DISEASE_UP	C2:CGP: Chemical and Genetic Perturbations	0.0003758	1	0.008427	0.07774	13	1671	MASP1,MT2A,ATF5,LUC7L3,AFM,AZGP1,APOC1,C5,FGL1,CCNI,TF,IL6ST,PRDX6
Coexpression	M12338	GERY_CEBP_TARGETS	C2:CGP: Chemical and Genetic Perturbations	0.0003918	1	0.008752	0.08074	4	130	IGF2,HSPH1,HSPA1A,HSPA1B
Coexpression	M4508	ENK_UV_RESPONSE_EPIDERMIS_DN	C2:CGP: Chemical and Genetic Perturbations	0.0003993	1	0.008884	0.08195	7	512	ATF5,AZGP1,HSPH1,PON2,HSPA1A,PROS1,ARG1
Coexpression	MM465	CHIARADONNA_NEOPLASTIC_TRANSFORMATION_CDC25_UP	M2:CGP: Chemical and Genetic Perturbations	0.0004034	1	0.00894	0.08247	4	131	SLC38A2,IGF2,TMEM176B,ERRFI1
Coexpression	M39175	MURARO_PANCREAS_MESENCHYMAL_STROMAL_CELL	C8: Cell Type Signature	0.0004175	1	0.009218	0.08503	8	681	ACSL4,SLC38A2,EEF2,MT2A,ATF5,FN1,AHNAK,PRDX6
Coexpression	M6767	POOLA_INVASIVE_BREAST_CANCER_DN	C2:CGP: Chemical and Genetic Perturbations	0.0004272	1	0.009358	0.08633	4	133	IGFBP2,AZGP1,TF,SDC4
Coexpression	M1447	BROWN_MYELOID_CELL_DEVELOPMENT_DN	C2:CGP: Chemical and Genetic Perturbations	0.0004272	1	0.009358	0.08633	4	133	HSPH1,RCL1,TF,F9
Coexpression	MM3678	TABULA_MURIS_SENIS_BROWN_ADIPOSE_TISSUE_MYELOID_CELL_AGEING	M8: Cell Type Signature	0.0004341	1	0.009474	0.08739	5	240	LENG8,SOCS3,ERRFI1,TF,SDC4
Coexpression	M4420	LEE_LIVER_CANCER_MYC_E2F1_UP	C2:CGP: Chemical and Genetic Perturbations	0.0004402	1	0.009571	0.08829	3	56	IGFBP1,TMEM176B,GPC3
Coexpression	M1120	JOHANSSON_GLIOMAGENESIS_BY_PDGFB_UP	C2:CGP: Chemical and Genetic Perturbations	0.0004638	1	0.01001	0.09231	3	57	FN1,TMEM176B,KLF6
Coexpression	MM807	HOFFMANN_IMMATURE_TO_MATURE_B_LYMPHOCYTE_DN	M2:CGP: Chemical and Genetic Perturbations	0.0004638	1	0.01001	0.09231	3	57	LIPC,PTGR1,ATP1B1
Coexpression	MM16612	ZHANG_UTERUS_C6_ENDOTHELIAL_PLVAP_HIGH_CELL	M8: Cell Type Signature	0.0004778	1	0.01027	0.09473	4	137	TMEM176B,SOCS3,HSPA1A,HSPA1B
Coexpression	MM3713	TABULA_MURIS_SENIS_HEART_AND_AORTA_ENDOTHELIAL_CELL_OF_CORONARY_ARTERY_AGEING	M8: Cell Type Signature	0.0004857	1	0.01038	0.09579	5	246	SLC38A2,KLF6,SOCS3,HSPA1A,HSPA1B
Coexpression	M34022	BLANCO_MELO_BETA_INTERFERON_TREATED_BRONCHIAL_EPITHELIAL_CELLS_UP	C2:CGP: Chemical and Genetic Perturbations	0.0004868	1	0.01038	0.09579	6	378	KLF6,GDF15,SOCS3,LEPR,SDC4,IL6ST
Coexpression	M19245	COULOUARN_TEMPORAL_TGFB1_SIGNATURE_DN	C2:CGP: Chemical and Genetic Perturbations	0.0004911	1	0.0104	0.09592	4	138	CYP3A7,SLC25A13,ERRFI1,SCP2
Coexpression	MM1151	BROWN_MYELOID_CELL_DEVELOPMENT_DN	M2:CGP: Chemical and Genetic Perturbations	0.0004911	1	0.0104	0.09592	4	138	HSPH1,RCL1,TF,F9
Coexpression	MM1081	RAO_BOUND_BY_SALL4	M2:CGP: Chemical and Genetic Perturbations	0.0004947	1	0.01043	0.09618	5	247	SLC38A2,FN1,HSD17B11,IL6ST,PRDX6
Coexpression	M4960	SMID_BREAST_CANCER_BASAL_DN	C2:CGP: Chemical and Genetic Perturbations	0.000496	1	0.01043	0.09618	8	699	CYP2A6,GPC3,LONP2,GDF15,AZGP1,AHNAK,IL6ST,SLC27A2
Coexpression	M39231	LAKE_ADULT_KIDNEY_C12_THICK_ASCENDING_LIMB	C8: Cell Type Signature	0.0005074	1	0.01063	0.09802	6	381	EEF2,GPC3,SCP2,ATP1B1,SDC4,PRDX6
Coexpression	M11896	LINDGREN_BLADDER_CANCER_CLUSTER_2A_DN	C2:CGP: Chemical and Genetic Perturbations	0.0005325	1	0.01105	0.1019	4	141	ACSL4,MT2A,SOCS3,ZFAND5
Coexpression	M9107	GSE40274_CTRL_VS_FOXP3_AND_GATA1_TRANSDUCED_ACTIVATED_CD4_TCELL_UP	C7:IMMUNESIGDB: ImmuneSigDB	0.0005325	1	0.01105	0.1019	4	141	HSPH1,PON3,ATP1B1,HSPA1A
Coexpression	M39264	HU_FETAL_RETINA_FIBROBLAST	C8: Cell Type Signature	0.000536	1	0.01105	0.1019	6	385	MT2A,IGF2,FN1,AHNAK,SOCS3,IL6ST
Coexpression	M39155	GAO_LARGE_INTESTINE_24W_C5_LGR5POS_STEM_CELL	C8: Cell Type Signature	0.0005394	1	0.01105	0.1019	3	60	GDF15,SLC38A4,SLC27A2
Coexpression	MM1101	JOHANSSON_GLIOMAGENESIS_BY_PDGFB_UP	M2:CGP: Chemical and Genetic Perturbations	0.0005394	1	0.01105	0.1019	3	60	FN1,TMEM176B,KLF6
Coexpression	M16524	LEE_LIVER_CANCER_DENA_UP	C2:CGP: Chemical and Genetic Perturbations	0.0005394	1	0.01105	0.1019	3	60	IGFBP1,GPC3,LEPR
Coexpression	M3432	LEE_LIVER_CANCER_MYC_TGFA_UP	C2:CGP: Chemical and Genetic Perturbations	0.0005662	1	0.01156	0.1066	3	61	MT2A,IGF2,IGFBP1
Coexpression	M1125	MCBRYAN_PUBERTAL_TGFB1_TARGETS_DN	C2:CGP: Chemical and Genetic Perturbations	0.0005939	1	0.01208	0.1114	3	62	MT2A,APOC2,HSPA1B
Coexpression	M16189	BERENJENO_TRANSFORMED_BY_RHOA_UP	C2:CGP: Chemical and Genetic Perturbations	0.0006044	1	0.01225	0.113	7	549	IGF2,TMEM176B,HSPH1,RCL1,ERRFI1,PON2,PRDX6
Coexpression	M11472	RIZKI_TUMOR_INVASIVENESS_3D_DN	C2:CGP: Chemical and Genetic Perturbations	0.000646	1	0.01305	0.1204	5	262	PON3,ZFAND5,HSPA1A,PRDX6,PROS1
Coexpression	M5636	LEE_LIVER_CANCER_MYC_E2F1_DN	C2:CGP: Chemical and Genetic Perturbations	0.0006518	1	0.01312	0.121	3	64	OTC,IGFBP2,SLC27A2
Coexpression	MM1335	LIU_OVARIAN_CANCER_TUMORS_AND_XENOGRAFTS_XDGS_DN	M2:CGP: Chemical and Genetic Perturbations	0.0006712	1	0.01343	0.1239	12	1548	MT2A,FN1,TMEM176B,KLF6,SOCS3,PON3,APOC1,APOC2,HSD17B11,F5,IL6ST,PROS1
Coexpression	M8512	TSAI_RESPONSE_TO_IONIZING_RADIATION	C2:CGP: Chemical and Genetic Perturbations	0.0006718	1	0.01343	0.1239	4	150	ATF5,FN1,GDF15,CCNI
Coexpression	M19612	LEE_LIVER_CANCER_ACOX1_UP	C2:CGP: Chemical and Genetic Perturbations	0.000682	1	0.01354	0.1249	3	65	MT2A,IGFBP1,IGFBP2
Coexpression	M14811	LEE_LIVER_CANCER_ACOX1_DN	C2:CGP: Chemical and Genetic Perturbations	0.000682	1	0.01354	0.1249	3	65	MASP1,OTC,LIPC
Coexpression	M12890	ROZANOV_MMP14_TARGETS_UP	C2:CGP: Chemical and Genetic Perturbations	0.0007034	1	0.01387	0.128	5	267	IGFBP2,FN1,PTGR1,ERRFI1,PRDX6
Coexpression	M1141	SAENZ_DETOX_PATHWAY_AND_CARCINOGENESIS_DN	C2:CGP: Chemical and Genetic Perturbations	0.0007039	1	0.01387	0.128	2	15	CYP3A7,ABCC2
Coexpression	MM777	YAUCH_HEDGEHOG_SIGNALING_PARACRINE_UP	M2:CGP: Chemical and Genetic Perturbations	0.0007234	1	0.01421	0.1311	4	153	MASP1,HSPA1A,HSPA1B,LEPR
Coexpression	MM1100	BERENJENO_TRANSFORMED_BY_RHOA_UP	M2:CGP: Chemical and Genetic Perturbations	0.0007614	1	0.0149	0.1375	7	571	IGF2,TMEM176B,HSPH1,RCL1,ERRFI1,PON2,PRDX6
Coexpression	M39304	CUI_DEVELOPING_HEART_C7_MAST_CELL	C8: Cell Type Signature	0.0007779	1	0.01513	0.1395	4	156	ACSL4,TMEM176B,HSPH1,HSPA1A
Coexpression	M12482	CADWELL_ATG16L1_TARGETS_DN	C2:CGP: Chemical and Genetic Perturbations	0.0007781	1	0.01513	0.1395	3	68	HSPA1A,HSPA1B,TTR
Coexpression	M39056	MANNO_MIDBRAIN_NEUROTYPES_HRGL3	C8: Cell Type Signature	0.0007851	1	0.01521	0.1403	7	574	IGFBP2,AHNAK,AGT,PON2,F5,TF,TTR
Coexpression	MM559	FUJIWARA_PARK2_HEPATOCYTE_PROLIFERATION_UP	M2:CGP: Chemical and Genetic Perturbations	0.0008031	1	0.01551	0.143	2	16	HSPA1A,HSPA1B
Coexpression	M5935	HALLMARK_FATTY_ACID_METABOLISM	H: Hallmark	0.0008157	1	0.01565	0.1444	4	158	ACSL4,HSPH1,HSD17B11,PRDX6
Coexpression	M41689	TRAVAGLINI_LUNG_BASOPHIL_MAST_1_CELL	C8: Cell Type Signature	0.0008162	1	0.01565	0.1444	5	276	ACSL4,TMEM176B,PRDX6,SLC27A2,PROS1
Coexpression	M12138	TONKS_TARGETS_OF_RUNX1_RUNX1T1_FUSION_ERYTHROCYTE_UP	C2:CGP: Chemical and Genetic Perturbations	0.0008351	1	0.01596	0.1472	4	159	TMEM176B,KLF6,GDF15,SOCS3
Coexpression	MM994	MCBRYAN_PUBERTAL_TGFB1_TARGETS_DN	M2:CGP: Chemical and Genetic Perturbations	0.0008467	1	0.01613	0.1488	3	70	MT2A,APOC2,HSPA1B
Coexpression	MM1155	GERY_CEBP_TARGETS	M2:CGP: Chemical and Genetic Perturbations	0.0008548	1	0.01623	0.1497	4	160	IGF2,HSPH1,HSPA1A,HSPA1B
Coexpression	MM768	CADWELL_ATG16L1_TARGETS_DN	M2:CGP: Chemical and Genetic Perturbations	0.0008824	1	0.01664	0.1535	3	71	HSPA1A,HSPA1B,TTR
Coexpression	M2948	SESTO_RESPONSE_TO_UV_C8	C2:CGP: Chemical and Genetic Perturbations	0.0008824	1	0.01664	0.1535	3	71	MT2A,PON2,PRDX6
Coexpression	M7623	HELLER_HDAC_TARGETS_SILENCED_BY_METHYLATION_DN	C2:CGP: Chemical and Genetic Perturbations	0.0008986	1	0.01686	0.1555	5	282	ATF5,GDF15,HSPH1,HSPA1A,HSPA1B
Coexpression	M4324	LOPEZ_MBD_TARGETS_IMPRINTED_AND_X_LINKED	C2:CGP: Chemical and Genetic Perturbations	0.0009086	1	0.01686	0.1555	2	17	IGF2,GPC3
Coexpression	M3621	MORI_EMU_MYC_LYMPHOMA_BY_ONSET_TIME_DN	C2:CGP: Chemical and Genetic Perturbations	0.0009086	1	0.01686	0.1555	2	17	KLF6,IL6ST
Coexpression	M16830	NELSON_RESPONSE_TO_ANDROGEN_DN	C2:CGP: Chemical and Genetic Perturbations	0.0009086	1	0.01686	0.1555	2	17	FN1,SDC4
Coexpression	M1633	SARTIPY_BLUNTED_BY_INSULIN_RESISTANCE_UP	C2:CGP: Chemical and Genetic Perturbations	0.0009086	1	0.01686	0.1555	2	17	MT2A,SOCS3
Coexpression	M6915	GSE6674_UNSTIM_VS_ANTI_IGM_STIM_BCELL_UP	C7:IMMUNESIGDB: ImmuneSigDB	0.000916	1	0.01694	0.1562	4	163	PON2,ZFAND5,APOC2,IL6ST
Coexpression	M1613	MILI_PSEUDOPODIA_CHEMOTAXIS_DN	C2:CGP: Chemical and Genetic Perturbations	0.0009187	1	0.01694	0.1562	6	427	SLC38A2,FN1,KLF6,SLC38A4,SOCS3,IL6ST
Coexpression	M40167	DESCARTES_FETAL_CEREBRUM_VASCULAR_ENDOTHELIAL_CELLS	C8: Cell Type Signature	0.0009491	1	0.01744	0.1609	7	593	MT2A,IGF2,IGFBP1,FN1,TMEM176B,AHNAK,SOCS3
Coexpression	M6332	GSE3565_DUSP1_VS_WT_SPLENOCYTES_POST_LPS_INJECTION_UP	C7:IMMUNESIGDB: ImmuneSigDB	0.0009584	1	0.01755	0.1619	4	165	RCL1,SOCS3,IL6ST,PRDX6
Coexpression	M9433	MOOTHA_HUMAN_MITODB_6_2002	C2:CGP: Chemical and Genetic Perturbations	0.0009755	1	0.01781	0.1643	6	432	ACSL4,OTC,GDF15,SLC25A13,SCP2,HSPA1A
Coexpression	M1424	LEE_LIVER_CANCER_DENA_DN	C2:CGP: Chemical and Genetic Perturbations	0.0009952	1	0.01805	0.1665	3	74	OTC,LIPC,SLC25A13
Coexpression	MM3686	TABULA_MURIS_SENIS_BRAIN_NON_MYELOID_BRAIN_PERICYTE_AGEING	M8: Cell Type Signature	0.0009952	1	0.01805	0.1665	8	778	SLC38A2,MT2A,ATF5,FN1,TMEM176B,PTGR1,AHNAK,SDC4
Coexpression	M8857	KIM_WT1_TARGETS_8HR_UP	C2:CGP: Chemical and Genetic Perturbations	0.001002	1	0.01807	0.1667	4	167	HSPH1,HSPA1A,HSPA1B,IL6ST
Coexpression	M41750	RUBENSTEIN_SKELETAL_MUSCLE_FBN1_FAP_CELLS	C8: Cell Type Signature	0.001002	1	0.01807	0.1667	5	289	FN1,TMEM176B,AHNAK,HSPA1A,IL6ST
Coexpression	MM600	MORI_EMU_MYC_LYMPHOMA_BY_ONSET_TIME_DN	M2:CGP: Chemical and Genetic Perturbations	0.00102	1	0.01828	0.1686	2	18	KLF6,IL6ST
Coexpression	M17300	KARAKAS_TGFB1_SIGNALING	C2:CGP: Chemical and Genetic Perturbations	0.00102	1	0.01828	0.1686	2	18	MT2A,FN1
Coexpression	M424	ANDERSEN_LIVER_CANCER_KRT19_DN	C2:CGP: Chemical and Genetic Perturbations	0.001035	1	0.01848	0.1704	3	75	PTGR1,AFM,PRDX6
Coexpression	M12892	SMID_BREAST_CANCER_LUMINAL_B_UP	C2:CGP: Chemical and Genetic Perturbations	0.001047	1	0.01859	0.1715	4	169	CYP2A6,GDF15,IL6ST,SLC27A2
Coexpression	M2669	AKT_UP.V1_UP	C6: Oncogenic Signature	0.001047	1	0.01859	0.1715	4	169	KLF6,TLCD4,PON2,ARG1
Coexpression	M39054	MANNO_MIDBRAIN_NEUROTYPES_HRGL2B	C8: Cell Type Signature	0.00106	1	0.01874	0.1729	6	439	MASP1,IGFBP2,AHNAK,PON2,ATP1B1,TF
Coexpression	MM1053	MILI_PSEUDOPODIA_CHEMOTAXIS_DN	M2:CGP: Chemical and Genetic Perturbations	0.001072	1	0.0189	0.1744	6	440	SLC38A2,FN1,KLF6,SLC38A4,SOCS3,IL6ST
Coexpression	M8594	GSE27859_MACROPHAGE_VS_CD11C_INT_F480_INT_DC_UP	C7:IMMUNESIGDB: ImmuneSigDB	0.001094	1	0.01923	0.1774	4	171	ACSL4,TMEM176B,RCL1,PLEKHG2
Coexpression	M9143	FRIDMAN_SENESCENCE_UP	C2:CGP: Chemical and Genetic Perturbations	0.001117	1	0.01953	0.1802	3	77	IGFBP1,IGFBP2,FN1
Coexpression	M8932	GSE32901_NAIVE_VS_TH17_NEG_CD4_TCELL_UP	C7:IMMUNESIGDB: ImmuneSigDB	0.001118	1	0.01953	0.1802	4	172	TMEM176B,SDC4,SLC27A2,PROS1
Coexpression	M2038	CASORELLI_ACUTE_PROMYELOCYTIC_LEUKEMIA_UP	C2:CGP: Chemical and Genetic Perturbations	0.001142	1	0.01989	0.1835	4	173	KLF6,LONP2,ZFAND5,ATP1B1
Coexpression	M7625	GSE21360_PRIMARY_VS_QUATERNARY_MEMORY_CD8_TCELL_UP	C7:IMMUNESIGDB: ImmuneSigDB	0.001167	1	0.0202	0.1863	4	174	PTGR1,GDF15,AHNAK,IL6ST
Coexpression	M380	GSE7219_UNSTIM_VS_LPS_AND_ANTI_CD40_STIM_DC_UP	C7:IMMUNESIGDB: ImmuneSigDB	0.001167	1	0.0202	0.1863	4	174	SOCS3,ERRFI1,PLEKHG2,IL6ST
Coexpression	M6750	SENGUPTA_NASOPHARYNGEAL_CARCINOMA_WITH_LMP1_DN	C2:CGP: Chemical and Genetic Perturbations	0.001192	1	0.02057	0.1897	4	175	AADAC,GC,TF,PROS1
Coexpression	M1435	GALINDO_IMMUNE_RESPONSE_TO_ENTEROTOXIN	C2:CGP: Chemical and Genetic Perturbations	0.001203	1	0.0207	0.1909	3	79	MT2A,SOCS3,ERRFI1
Coexpression	M15896	MARTINEZ_RB1_AND_TP53_TARGETS_UP	C2:CGP: Chemical and Genetic Perturbations	0.001239	1	0.02126	0.1961	7	621	IGF2,SLC25A13,PON3,APOC2,HSD17B11,TF,IL6ST
Coexpression	M2273	ZHU_SKIL_TARGETS_UP	C2:CGP: Chemical and Genetic Perturbations	0.001263	1	0.02144	0.1978	2	20	IGFBP1,FN1
Coexpression	M7919	BERENJENO_TRANSFORMED_BY_RHOA_FOREVER_UP	C2:CGP: Chemical and Genetic Perturbations	0.001263	1	0.02144	0.1978	2	20	TMEM176B,HSD17B11
Coexpression	M18424	FOURNIER_ACINAR_DEVELOPMENT_EARLY_UP	C2:CGP: Chemical and Genetic Perturbations	0.001263	1	0.02144	0.1978	2	20	IGFBP2,LEPR
Coexpression	M5681	MARTORIATI_MDM4_TARGETS_NEUROEPITHELIUM_UP	C2:CGP: Chemical and Genetic Perturbations	0.001269	1	0.02144	0.1978	4	178	MT2A,GPC3,HSPA1B,PROS1
Coexpression	M8233	GSE27241_WT_VS_RORGT_KO_TH17_POLARIZED_CD4_TCELL_TREATED_WITH_DIGOXIN_DN	C7:IMMUNESIGDB: ImmuneSigDB	0.001269	1	0.02144	0.1978	4	178	GPC3,SOCS3,ERRFI1,SLC27A2
Coexpression	M39253	MENON_FETAL_KIDNEY_3_STROMAL_CELLS	C8: Cell Type Signature	0.001293	1	0.02173	0.2005	3	81	IGF2,FN1,GPC3
Coexpression	M157	GRYDER_PAX3FOXO1_ENHANCERS_IN_TADS	C2:CGP: Chemical and Genetic Perturbations	0.001293	1	0.02173	0.2005	9	1009	SLC38A2,IGF2,GPC3,HSPH1,SOCS3,ERRFI1,PON2,TMEM123,ATP1B1
Coexpression	M39058	MANNO_MIDBRAIN_NEUROTYPES_HPROGM	C8: Cell Type Signature	0.00131	1	0.02195	0.2025	5	307	IGFBP2,PTGR1,PON2,TTR,SDC4
Coexpression	M2299	VANDESLUIS_COMMD1_TARGETS_GROUP_3_UP	C2:CGP: Chemical and Genetic Perturbations	0.001339	1	0.02223	0.2051	3	82	SPP2,APOC1,TF
Coexpression	M39225	LAKE_ADULT_KIDNEY_C6_PROXIMAL_TUBULE_EPITHELIAL_CELLS_FIBRINOGEN_POS_S3	C8: Cell Type Signature	0.001349	1	0.02223	0.2051	4	181	PTGR1,AGT,ZFAND5,SLC27A2
Coexpression	M41748	RUBENSTEIN_SKELETAL_MUSCLE_SATELLITE_CELLS	C8: Cell Type Signature	0.001368	1	0.02223	0.2051	5	310	EEF2,PON2,APOC1,TMEM123,PRDX6
Coexpression	MM16608	ZHANG_UTERUS_C1_PROLIFERATIVE_STROMAL1_MGP_HIGH_CELL	M8: Cell Type Signature	0.001368	1	0.02223	0.2051	5	310	FN1,KLF6,ERRFI1,HSPA1A,HSPA1B
Coexpression	M7627	GSE21360_NAIVE_VS_PRIMARY_MEMORY_CD8_TCELL_DN	C7:IMMUNESIGDB: ImmuneSigDB	0.001377	1	0.02223	0.2051	4	182	AHNAK,APOC1,HSD17B11,IL6ST
Coexpression	M8899	GSE37301_PRO_BCELL_VS_RAG2_KO_NK_CELL_UP	C7:IMMUNESIGDB: ImmuneSigDB	0.001377	1	0.02223	0.2051	4	182	MT2A,LONP2,SCP2,PROS1
Coexpression	M15537	GARGALOVIC_RESPONSE_TO_OXIDIZED_PHOSPHOLIPIDS_TURQUOISE_UP	C2:CGP: Chemical and Genetic Perturbations	0.001387	1	0.02223	0.2051	3	83	KLF6,PTGR1,GDF15
Coexpression	M9874	OUYANG_PROSTATE_CANCER_MARKERS	C2:CGP: Chemical and Genetic Perturbations	0.001394	1	0.02223	0.2051	2	21	IGFBP2,FN1
Coexpression	M1742	MARSON_BOUND_BY_FOXP3_STIMULATED	C2:CGP: Chemical and Genetic Perturbations	0.001423	1	0.02223	0.2051	9	1023	ACSL4,LIPC,KLF6,HSPH1,RCL1,SCP2,ZFAND5,CCNI,PRDX6
Coexpression	M2772	ESC_V6.5_UP_LATE.V1_UP	C6: Oncogenic Signature	0.001433	1	0.02223	0.2051	4	184	GPC3,SPP2,APOC2,TTR
Coexpression	MM1115	MARTORIATI_MDM4_TARGETS_NEUROEPITHELIUM_UP	M2:CGP: Chemical and Genetic Perturbations	0.001433	1	0.02223	0.2051	4	184	MT2A,GPC3,HSPA1B,PROS1
Coexpression	MM1300	VANDESLUIS_COMMD1_TARGETS_GROUP_3_UP	M2:CGP: Chemical and Genetic Perturbations	0.001436	1	0.02223	0.2051	3	84	SPP2,APOC1,TF
Coexpression	M2870	NFE2L2.V2	C6: Oncogenic Signature	0.001485	1	0.02223	0.2051	6	469	PTGR1,AGT,FGL1,ABCC2,F5,TF
Coexpression	M1993	KYNG_WERNER_SYNDROM_AND_NORMAL_AGING_DN	C2:CGP: Chemical and Genetic Perturbations	0.001491	1	0.02223	0.2051	4	186	AADAC,CYP3A7,IGF2,SDC4
Coexpression	M41707	FAN_OVARY_CL5_HEALTHY_SELECTABLE_FOLLICLE_THECAL_CELL	C8: Cell Type Signature	0.00153	1	0.02223	0.2051	5	318	SLC38A2,EEF2,HSPH1,ZFAND5,APOC1
Coexpression	M14666	TIAN_TNF_SIGNALING_NOT_VIA_NFKB	C2:CGP: Chemical and Genetic Perturbations	0.00153	1	0.02223	0.2051	2	22	KLF6,HSPA1A
Coexpression	MM3854	TABULA_MURIS_SENIS_TRACHEA_BASAL_EPITHELIAL_CELL_OF_TRACHEOBRONCHIAL_TREE_AGEING	M8: Cell Type Signature	0.00153	1	0.02223	0.2051	2	22	HSPA1A,HSPA1B
Coexpression	M41651	TRAVAGLINI_LUNG_BASAL_CELL	C8: Cell Type Signature	0.001551	1	0.02223	0.2051	4	188	SLC38A2,MT2A,IGFBP2,GPC3
Coexpression	M2648	CYCLIN_D1_KE_.V1_UP	C6: Oncogenic Signature	0.001551	1	0.02223	0.2051	4	188	MASP1,HSPH1,APOC1,HSPA1B
Coexpression	M5897	HALLMARK_IL6_JAK_STAT3_SIGNALING	H: Hallmark	0.001588	1	0.02223	0.2051	3	87	SOCS3,LEPR,IL6ST
Coexpression	MM1311	SERVITJA_LIVER_HNF1A_TARGETS_DN	M2:CGP: Chemical and Genetic Perturbations	0.001612	1	0.02223	0.2051	4	190	AFM,CPB2,C5,SLCO1B1
Coexpression	M45001	LIU_OVARIAN_CANCER_TUMORS_AND_XENOGRAFTS_XDGS_DN	C2:CGP: Chemical and Genetic Perturbations	0.001621	1	0.02223	0.2051	12	1714	MT2A,FN1,TMEM176B,KLF6,SOCS3,PON3,APOC1,APOC2,HSD17B11,F5,IL6ST,PROS1
Coexpression	M1678	BURTON_ADIPOGENESIS_6	C2:CGP: Chemical and Genetic Perturbations	0.001643	1	0.02223	0.2051	4	191	LONP2,PON2,SCP2,APOC1
Coexpression	M8802	GSE37605_C57BL6_VS_NOD_FOXP3_FUSION_GFP_TREG_DN	C7:IMMUNESIGDB: ImmuneSigDB	0.001643	1	0.02223	0.2051	4	191	LONP2,ZFAND5,SDC4,PRDX6
Coexpression	M41138	GARCIA_PINERES_PBMC_HPV_16_L1_VLP_AGE_18_25YO_2MO_UP	C7:VAX: HIPC Vaccine Response	0.00166	1	0.02223	0.2051	5	324	MT2A,ATF5,HSPH1,C5,IL6ST
Coexpression	M9270	VALK_AML_WITH_11Q23_REARRANGED	C2:CGP: Chemical and Genetic Perturbations	0.001673	1	0.02223	0.2051	2	23	ACSL4,APOC2
Coexpression	M2176	ROY_WOUND_BLOOD_VESSEL_DN	C2:CGP: Chemical and Genetic Perturbations	0.001673	1	0.02223	0.2051	2	23	ATP1B1,F5
Coexpression	M1634	WENG_POR_DOSAGE	C2:CGP: Chemical and Genetic Perturbations	0.001673	1	0.02223	0.2051	2	23	CYP2A6,FGL1
Coexpression	MM1198	SARTIPY_BLUNTED_BY_INSULIN_RESISTANCE_UP	M2:CGP: Chemical and Genetic Perturbations	0.001673	1	0.02223	0.2051	2	23	MT2A,SOCS3
Coexpression	M9509	GSE41867_NAIVE_VS_DAY30_LCMV_CLONE13_EXHAUSTED_CD8_TCELL_UP	C7:IMMUNESIGDB: ImmuneSigDB	0.001675	1	0.02223	0.2051	4	192	MASP1,ERRFI1,ABCC2,SDC4
Coexpression	M18979	HAMAI_APOPTOSIS_VIA_TRAIL_UP	C2:CGP: Chemical and Genetic Perturbations	0.001695	1	0.02223	0.2051	7	656	SLC38A2,LUC7L3,HSPH1,SOCS3,SCP2,ATP1B1,PROS1
Coexpression	M3231	SEIDEN_ONCOGENESIS_BY_MET	C2:CGP: Chemical and Genetic Perturbations	0.001695	1	0.02223	0.2051	3	89	SLC38A2,SCP2,TMEM123
Coexpression	M18517	MATSUDA_NATURAL_KILLER_DIFFERENTIATION	C2:CGP: Chemical and Genetic Perturbations	0.001723	1	0.02223	0.2051	6	483	KLF6,AHNAK,SLC25A13,SOCS3,HSPA1B,TF
Coexpression	M45798	HE_LIM_SUN_FETAL_LUNG_C7_PROLIFERATING_SCHWANN_CELL	C8: Cell Type Signature	0.001735	1	0.02223	0.2051	9	1053	ATF5,FN1,TMEM176B,GPC3,AZGP1,TLCD4,PON2,SDC4,PROS1
Coexpression	M1533	CUI_TCF21_TARGETS_2_DN	C2:CGP: Chemical and Genetic Perturbations	0.001745	1	0.02223	0.2051	8	850	ACSL4,SLC38A4,AHNAK,PON2,HSPA1A,HSPA1B,IL6ST,PROS1
Coexpression	M2637	UEDA_CENTRAL_CLOCK	C2:CGP: Chemical and Genetic Perturbations	0.00175	1	0.02223	0.2051	3	90	HSPH1,HSPA1A,HSPA1B
Coexpression	M5875	GSE9988_ANTI_TREM1_AND_LPS_VS_CTRL_TREATED_MONOCYTES_UP	C7:IMMUNESIGDB: ImmuneSigDB	0.001772	1	0.02223	0.2051	4	195	SLC38A2,KLF6,SOCS3,ERRFI1
Coexpression	M39303	CUI_DEVELOPING_HEART_C6_EPICARDIAL_CELL	C8: Cell Type Signature	0.001772	1	0.02223	0.2051	4	195	TMEM176B,KLF6,IL6ST,PROS1
Coexpression	M5652	FARMER_BREAST_CANCER_BASAL_VS_LULMINAL	C2:CGP: Chemical and Genetic Perturbations	0.001775	1	0.02223	0.2051	5	329	LONP2,GDF15,AHNAK,TMEM123,IL6ST
Coexpression	M8161	GSE22611_NOD2_TRANSD_VS_CTRL_TRANSD_HEK293_MDP_STIM_2H_UP	C7:IMMUNESIGDB: ImmuneSigDB	0.001806	1	0.02223	0.2051	4	196	CPB2,APOC1,APOC2,ATP1B1
Coexpression	M3351	GSE14000_4H_VS_16H_LPS_DC_TRANSLATED_RNA_UP	C7:IMMUNESIGDB: ImmuneSigDB	0.001806	1	0.02223	0.2051	4	196	ATF5,ERRFI1,PON2,ATP1B1
Coexpression	M8970	GSE37533_PPARG1_FOXP3_VS_PPARG2_FOXP3_TRANSDUCED_CD4_TCELL_PIOGLITAZONE_TREATED_UP	C7:IMMUNESIGDB: ImmuneSigDB	0.001806	1	0.02223	0.2051	4	196	AGT,AHSG,FGL1,SDC4
Coexpression	MM3730	TABULA_MURIS_SENIS_KIDNEY_KIDNEY_PROXIMAL_CONVOLUTED_TUBULE_EPITHELIAL_CELL_AGEING	M8: Cell Type Signature	0.001806	1	0.02223	0.2051	4	196	KLF6,GDF15,GC,TF
Coexpression	M2245	BRUINS_UVC_RESPONSE_VIA_TP53_GROUP_C	C2:CGP: Chemical and Genetic Perturbations	0.001806	1	0.02223	0.2051	3	91	HSPH1,SOCS3,SDC4
Coexpression	M4336	OSADA_ASCL1_TARGETS_DN	C2:CGP: Chemical and Genetic Perturbations	0.001822	1	0.02223	0.2051	2	24	AHNAK,SOCS3
Coexpression	M7346	KORKOLA_EMBRYONIC_CARCINOMA_VS_SEMINOMA_UP	C2:CGP: Chemical and Genetic Perturbations	0.001822	1	0.02223	0.2051	2	24	GPC3,ERRFI1
Coexpression	M12824	SHEDDEN_LUNG_CANCER_GOOD_SURVIVAL_A4	C2:CGP: Chemical and Genetic Perturbations	0.001839	1	0.02223	0.2051	4	197	PON2,PON3,ZFAND5,HSD17B11
Coexpression	MM1207	BURTON_ADIPOGENESIS_6	M2:CGP: Chemical and Genetic Perturbations	0.001839	1	0.02223	0.2051	4	197	LONP2,PON2,SCP2,APOC1
Coexpression	M8386	GSE22025_UNTREATED_VS_TGFB1_AND_PROGESTERONE_TREATED_CD4_TCELL_DN	C7:IMMUNESIGDB: ImmuneSigDB	0.001839	1	0.02223	0.2051	4	197	LIPC,ATF5,GDF15,SLCO1B1
Coexpression	M8361	GSE19512_NAUTRAL_VS_INDUCED_TREG_UP	C7:IMMUNESIGDB: ImmuneSigDB	0.001839	1	0.02223	0.2051	4	197	IGF2,IGFBP1,AHNAK,AHSG
Coexpression	M8119	GSE19941_LPS_VS_LPS_AND_IL10_STIM_IL10_KO_NFKBP50_KO_MACROPHAGE_UP	C7:IMMUNESIGDB: ImmuneSigDB	0.001874	1	0.02223	0.2051	4	198	TMEM176B,SDC4,IL6ST,PROS1
Coexpression	M4647	GSE25087_TREG_VS_TCONV_FETUS_UP	C7:IMMUNESIGDB: ImmuneSigDB	0.001874	1	0.02223	0.2051	4	198	PTGR1,C5,ATP1B1,HSPA1A
Coexpression	M9396	GSE11961_PLASMA_CELL_DAY7_VS_MEMORY_BCELL_DAY40_DN	C7:IMMUNESIGDB: ImmuneSigDB	0.001874	1	0.02223	0.2051	4	198	CYP3A7,OTC,IGF2,ABCC2
Coexpression	M5207	GSE360_L_MAJOR_VS_T_GONDII_DC_UP	C7:IMMUNESIGDB: ImmuneSigDB	0.001874	1	0.02223	0.2051	4	198	AADAC,SPP2,SULT2A1,APOC2
Coexpression	M9924	GSE41176_UNSTIM_VS_ANTI_IGM_STIM_BCELL_24H_UP	C7:IMMUNESIGDB: ImmuneSigDB	0.001874	1	0.02223	0.2051	4	198	LIPC,TMEM176B,AHSG,TMEM123
Coexpression	M9298	GSE36078_UNTREATED_VS_AD5_T425A_HEXON_INF_IL1R_KO_MOUSE_LUNG_DC_DN	C7:IMMUNESIGDB: ImmuneSigDB	0.001874	1	0.02223	0.2051	4	198	CYP3A7,HSPH1,ABCC2,TF
Coexpression	M6381	GSE4142_NAIVE_BCELL_VS_PLASMA_CELL_UP	C7:IMMUNESIGDB: ImmuneSigDB	0.001908	1	0.02223	0.2051	4	199	PON3,ATP1B1,F2,CCNI
Coexpression	M8115	GSE19941_IL10_KO_VS_IL10_KO_AND_NFKBP50_KO_LPS_AND_IL10_STIM_MACROPHAGE_UP	C7:IMMUNESIGDB: ImmuneSigDB	0.001908	1	0.02223	0.2051	4	199	TMEM176B,TLCD4,IL6ST,PRDX6
Coexpression	M5820	GSE9650_NAIVE_VS_EFF_CD8_TCELL_DN	C7:IMMUNESIGDB: ImmuneSigDB	0.001908	1	0.02223	0.2051	4	199	MT2A,PTGR1,AHNAK,ERRFI1
Coexpression	M43608	GAUTAM_EYE_CHOROID_SCLERA_FIBROBLASTS	C8: Cell Type Signature	0.001908	1	0.02223	0.2051	4	199	GPC3,GDF15,SDC4,IL6ST
Coexpression	M9651	GSE43955_1H_VS_60H_ACT_CD4_TCELL_DN	C7:IMMUNESIGDB: ImmuneSigDB	0.001908	1	0.02223	0.2051	4	199	ERRFI1,ZFAND5,C5,IL6ST
Coexpression	M8357	GSE28783_ANTI_MIR33_VS_CTRL_ATHEROSCLEROSIS_MACROPHAGE_UP	C7:IMMUNESIGDB: ImmuneSigDB	0.001908	1	0.02223	0.2051	4	199	ATF5,SOCS3,APOC1,PRDX6
Coexpression	M8371	GSE22025_UNTREATED_VS_TGFB1_TREATED_CD4_TCELL_UP	C7:IMMUNESIGDB: ImmuneSigDB	0.001908	1	0.02223	0.2051	4	199	ATF5,AGT,ABCC2,F5
Coexpression	M8367	GSE22501_PERIPHERAL_BLOOD_VS_CORD_BLOOD_TREG_DN	C7:IMMUNESIGDB: ImmuneSigDB	0.001908	1	0.02223	0.2051	4	199	EEF2,ATF5,PON3,ABCC2
Coexpression	M8418	GSE29949_DC_BRAIN_VS_MONOCYTE_BONE_MARROW_UP	C7:IMMUNESIGDB: ImmuneSigDB	0.001908	1	0.02223	0.2051	4	199	SULT2A1,AHNAK,ATP1B1,F9
Coexpression	M2918	GSE13522_WT_VS_IFNAR_KO_SKING_T_CRUZI_Y_STRAIN_INF_DN	C7:IMMUNESIGDB: ImmuneSigDB	0.001908	1	0.02223	0.2051	4	199	OTC,A1CF,SLC38A4,ABCC2
Coexpression	M5206	GSE360_L_DONOVANI_VS_M_TUBERCULOSIS_DC_DN	C7:IMMUNESIGDB: ImmuneSigDB	0.001908	1	0.02223	0.2051	4	199	ATF5,F2,SLCO1B1,HSPA1A
Coexpression	M3731	GSE17721_CTRL_VS_PAM3CSK4_1H_BMDC_DN	C7:IMMUNESIGDB: ImmuneSigDB	0.001908	1	0.02223	0.2051	4	199	AFM,HSPH1,ERRFI1,TTR
Coexpression	M7252	GSE18281_CORTICAL_VS_MEDULLARY_THYMOCYTE_UP	C7:IMMUNESIGDB: ImmuneSigDB	0.001908	1	0.02223	0.2051	4	199	CYP3A7,MT2A,KLF6,ARG1
Coexpression	M4977	GSE29618_PRE_VS_DAY7_FLU_VACCINE_MONOCYTE_DN	C7:IMMUNESIGDB: ImmuneSigDB	0.001908	1	0.02223	0.2051	4	199	KLF6,SPP2,ZFAND5,HSPA1A
Coexpression	M4122	GSE17721_0.5H_VS_12H_CPG_BMDC_DN	C7:IMMUNESIGDB: ImmuneSigDB	0.001908	1	0.02223	0.2051	4	199	SLC38A2,PTGR1,HSPH1,HSD17B11
Coexpression	M3186	GSE12845_IGD_POS_BLOOD_VS_NAIVE_TONSIL_BCELL_DN	C7:IMMUNESIGDB: ImmuneSigDB	0.001908	1	0.02223	0.2051	4	199	SLC38A2,LONP2,SLC25A13,IL6ST
Coexpression	M8734	GSE36888_UNTREATED_VS_IL2_TREATED_TCELL_17H_UP	C7:IMMUNESIGDB: ImmuneSigDB	0.001908	1	0.02223	0.2051	4	199	PON2,APOC1,C5,ATP1B1
Coexpression	M5607	GSE39820_CTRL_VS_TGFBETA1_IL6_IL23A_CD4_TCELL_UP	C7:IMMUNESIGDB: ImmuneSigDB	0.001908	1	0.02223	0.2051	4	199	LUC7L3,HSPH1,HSPA1A,HSPA1B
Coexpression	M3899	GSE17721_CPG_VS_GARDIQUIMOD_16H_BMDC_DN	C7:IMMUNESIGDB: ImmuneSigDB	0.001908	1	0.02223	0.2051	4	199	PTGR1,APOC2,CCNI,TF
Coexpression	MM894	BRUINS_UVC_RESPONSE_VIA_TP53_GROUP_C	M2:CGP: Chemical and Genetic Perturbations	0.001922	1	0.02223	0.2051	3	93	HSPH1,SOCS3,SDC4
Coexpression	M8455	HOOI_ST7_TARGETS_UP	C2:CGP: Chemical and Genetic Perturbations	0.001922	1	0.02223	0.2051	3	93	RCL1,IL6ST,SLC27A2
Coexpression	MM1149	GALINDO_IMMUNE_RESPONSE_TO_ENTEROTOXIN	M2:CGP: Chemical and Genetic Perturbations	0.001922	1	0.02223	0.2051	3	93	MT2A,SOCS3,ERRFI1
Coexpression	MM1141	UEDA_CENTRAL_CLOCK	M2:CGP: Chemical and Genetic Perturbations	0.001922	1	0.02223	0.2051	3	93	HSPH1,HSPA1A,HSPA1B
Coexpression	M8198	GSE26488_WT_VS_HDAC7_DELTAP_TG_OT2_THYMOCYTE_WITH_PEPTIDE_INJECTION_UP	C7:IMMUNESIGDB: ImmuneSigDB	0.001944	1	0.02223	0.2051	4	200	LIPC,PTGR1,ABCC2,ATP1B1
Coexpression	M5037	GSE30083_SP3_VS_SP4_THYMOCYTE_DN	C7:IMMUNESIGDB: ImmuneSigDB	0.001944	1	0.02223	0.2051	4	200	AHNAK,C5,TF,SDC4
Coexpression	M6397	GSE4142_GC_BCELL_VS_MEMORY_BCELL_UP	C7:IMMUNESIGDB: ImmuneSigDB	0.001944	1	0.02223	0.2051	4	200	IGFBP2,TMEM176B,GDF15,HSPA1A
Coexpression	M9447	GSE24671_CTRL_VS_BAKIMULC_INFECTED_MOUSE_SPLENOCYTES_UP	C7:IMMUNESIGDB: ImmuneSigDB	0.001944	1	0.02223	0.2051	4	200	LENG8,ATP1B1,CCNI,IL6ST
Coexpression	M7762	GSE22935_WT_VS_MYD88_KO_MACROPHAGE_DN	C7:IMMUNESIGDB: ImmuneSigDB	0.001944	1	0.02223	0.2051	4	200	GPC3,SLC38A4,TF,LEPR
Coexpression	M7751	GSE22935_WT_VS_MYD88_KO_MACROPHAGE_12H_MBOVIS_BCG_STIM_DN	C7:IMMUNESIGDB: ImmuneSigDB	0.001944	1	0.02223	0.2051	4	200	ACSL4,FN1,GDF15,TMEM123
Coexpression	M7781	GSE22935_UNSTIM_VS_24H_MBOVIS_BCG_STIM_MYD88_KO_MACROPHAGE_UP	C7:IMMUNESIGDB: ImmuneSigDB	0.001944	1	0.02223	0.2051	4	200	ATF5,PTGR1,PON2,IL6ST
Coexpression	M7783	GSE20754_WT_VS_TCF1_KO_MEMORY_CD8_TCELL_UP	C7:IMMUNESIGDB: ImmuneSigDB	0.001944	1	0.02223	0.2051	4	200	ATF5,KLF6,HSPA1A,HSPA1B
Coexpression	M8087	GSE23502_BM_VS_COLON_TUMOR_MYELOID_DERIVED_SUPPRESSOR_CELL_UP	C7:IMMUNESIGDB: ImmuneSigDB	0.001944	1	0.02223	0.2051	4	200	SLC38A2,TMEM176B,AHNAK,IL6ST
Coexpression	M8089	GSE23502_WT_VS_HDC_KO_MYELOID_DERIVED_SUPPRESSOR_CELL_BM_DN	C7:IMMUNESIGDB: ImmuneSigDB	0.001944	1	0.02223	0.2051	4	200	SLC38A2,TMEM176B,PON3,IL6ST
Coexpression	M5815	GSE9037_WT_VS_IRAK4_KO_LPS_1H_STIM_BMDM_UP	C7:IMMUNESIGDB: ImmuneSigDB	0.001944	1	0.02223	0.2051	4	200	ATF5,TMEM176B,ZFAND5,SDC4
Coexpression	M9301	GSE36078_UNTREATED_VS_AD5_INF_IL1R_KO_MOUSE_LUNG_DC_UP	C7:IMMUNESIGDB: ImmuneSigDB	0.001944	1	0.02223	0.2051	4	200	HSPH1,RCL1,ATP1B1,HSD17B11
Coexpression	M4579	GSE24142_ADULT_VS_FETAL_DN2_THYMOCYTE_UP	C7:IMMUNESIGDB: ImmuneSigDB	0.001944	1	0.02223	0.2051	4	200	TMEM176B,KLF6,ATP1B1,IL6ST
Coexpression	M3232	GSE13306_RA_VS_UNTREATED_TREG_UP	C7:IMMUNESIGDB: ImmuneSigDB	0.001944	1	0.02223	0.2051	4	200	LIPC,TMEM176B,HSPH1,HSD17B11
Coexpression	M8398	GSE29949_MICROGLIA_BRAIN_VS_CD8_POS_DC_SPLEEN_DN	C7:IMMUNESIGDB: ImmuneSigDB	0.001944	1	0.02223	0.2051	4	200	LIPC,APOC1,C5,SLCO1B1
Coexpression	M9640	GSE43955_TH0_VS_TGFB_IL6_TH17_ACT_CD4_TCELL_4H_UP	C7:IMMUNESIGDB: ImmuneSigDB	0.001944	1	0.02223	0.2051	4	200	MT2A,SOCS3,ERRFI1,ZFAND5
Coexpression	M9643	GSE43955_TH0_VS_TGFB_IL6_TH17_ACT_CD4_TCELL_10H_UP	C7:IMMUNESIGDB: ImmuneSigDB	0.001944	1	0.02223	0.2051	4	200	TMEM176B,RCL1,ZFAND5,IL6ST
Coexpression	M9662	GSE43955_1H_VS_20H_ACT_CD4_TCELL_DN	C7:IMMUNESIGDB: ImmuneSigDB	0.001944	1	0.02223	0.2051	4	200	LUC7L3,AHNAK,APOC2,HSD17B11
Coexpression	M9652	GSE43955_TH0_VS_TGFB_IL6_IL23_TH17_ACT_CD4_TCELL_52H_UP	C7:IMMUNESIGDB: ImmuneSigDB	0.001944	1	0.02223	0.2051	4	200	HSPH1,CCNI,HSPA1A,HSPA1B
Coexpression	M9657	GSE43955_TH0_VS_TGFB_IL6_TH17_ACT_CD4_TCELL_60H_DN	C7:IMMUNESIGDB: ImmuneSigDB	0.001944	1	0.02223	0.2051	4	200	FN1,TMEM176B,SLC38A4,TTR
Coexpression	M9659	GSE43955_1H_VS_10H_ACT_CD4_TCELL_DN	C7:IMMUNESIGDB: ImmuneSigDB	0.001944	1	0.02223	0.2051	4	200	IGFBP1,AHSG,APOC2,TTR
Coexpression	M8359	GSE19512_NAUTRAL_VS_INDUCED_TREG_DN	C7:IMMUNESIGDB: ImmuneSigDB	0.001944	1	0.02223	0.2051	4	200	OTC,PON3,ABCC2,LEPR
Coexpression	M9688	GSE43955_TH0_VS_TGFB_IL6_IL23_TH17_ACT_CD4_TCELL_60H_DN	C7:IMMUNESIGDB: ImmuneSigDB	0.001944	1	0.02223	0.2051	4	200	MT2A,ZFAND5,ATP1B1,IL6ST
Coexpression	M9671	GSE43955_TGFB_IL6_VS_TGFB_IL6_IL23_TH17_ACT_CD4_TCELL_60H_UP	C7:IMMUNESIGDB: ImmuneSigDB	0.001944	1	0.02223	0.2051	4	200	SLC38A4,AHNAK,SOCS3,HSD17B11
Coexpression	M9677	GSE43955_1H_VS_20H_ACT_CD4_TCELL_WITH_TGFB_IL6_DN	C7:IMMUNESIGDB: ImmuneSigDB	0.001944	1	0.02223	0.2051	4	200	IGFBP1,TMEM176B,APOC1,APOC2
Coexpression	M9690	GSE43955_10H_VS_30H_ACT_CD4_TCELL_DN	C7:IMMUNESIGDB: ImmuneSigDB	0.001944	1	0.02223	0.2051	4	200	AHNAK,RCL1,SOCS3,CCNI
Coexpression	M9692	GSE43955_10H_VS_60H_ACT_CD4_TCELL_DN	C7:IMMUNESIGDB: ImmuneSigDB	0.001944	1	0.02223	0.2051	4	200	TMEM176B,AHNAK,ERRFI1,ZFAND5
Coexpression	M5890	HALLMARK_TNFA_SIGNALING_VIA_NFKB	H: Hallmark	0.001944	1	0.02223	0.2051	4	200	KLF6,SOCS3,SDC4,IL6ST
Coexpression	M6662	GSE5589_IL6_KO_VS_IL10_KO_LPS_AND_IL6_STIM_MACROPHAGE_45MIN_DN	C7:IMMUNESIGDB: ImmuneSigDB	0.001944	1	0.02223	0.2051	4	200	PON3,HSPA1A,TF,IL6ST
Coexpression	M4020	GSE17721_POLYIC_VS_GARDIQUIMOD_2H_BMDC_DN	C7:IMMUNESIGDB: ImmuneSigDB	0.001944	1	0.02223	0.2051	4	200	LONP2,HSPH1,RCL1,SOCS3
Coexpression	M9737	GSE43863_NAIVE_VS_MEMORY_TFH_CD4_TCELL_D150_LCMV_UP	C7:IMMUNESIGDB: ImmuneSigDB	0.001944	1	0.02223	0.2051	4	200	EEF2,ZFAND5,PLEKHG2,TMEM123
Coexpression	M6620	GSE5589_LPS_VS_LPS_AND_IL6_STIM_IL6_KO_MACROPHAGE_45MIN_UP	C7:IMMUNESIGDB: ImmuneSigDB	0.001944	1	0.02223	0.2051	4	200	FN1,AHNAK,SLC25A13,IL6ST
Coexpression	M9597	GSE42021_CD24INT_VS_CD24LOW_TCONV_THYMUS_DN	C7:IMMUNESIGDB: ImmuneSigDB	0.001944	1	0.02223	0.2051	4	200	PON3,ZFAND5,C5,TF
Coexpression	M6480	GSE4748_CTRL_VS_LPS_STIM_DC_3H_UP	C7:IMMUNESIGDB: ImmuneSigDB	0.001944	1	0.02223	0.2051	4	200	SLC38A2,MT2A,AHNAK,ERRFI1
Coexpression	M5157	GSE360_CTRL_VS_L_DONOVANI_MAC_UP	C7:IMMUNESIGDB: ImmuneSigDB	0.001944	1	0.02223	0.2051	4	200	EEF2,GPC3,AHNAK,CCNI
Coexpression	M5176	GSE360_DC_VS_MAC_L_DONOVANI_DN	C7:IMMUNESIGDB: ImmuneSigDB	0.001944	1	0.02223	0.2051	4	200	EEF2,ATF5,HSPA1A,PRDX6
Coexpression	M8203	GSE27092_WT_VS_HDAC7_PHOSPHO_DEFICIENT_CD8_TCELL_UP	C7:IMMUNESIGDB: ImmuneSigDB	0.001944	1	0.02223	0.2051	4	200	EEF2,LIPC,IGF2,ARG1
Coexpression	M9625	GSE43957_UNTREATED_VS_NACL_TREATED_ANTI_CD3_CD28_STIM_CD4_TCELL_DN	C7:IMMUNESIGDB: ImmuneSigDB	0.001944	1	0.02223	0.2051	4	200	MT2A,ERRFI1,PON3,ZFAND5
Coexpression	M6585	GSE5099_UNSTIM_VS_MCSF_TREATED_MONOCYTE_DAY7_DN	C7:IMMUNESIGDB: ImmuneSigDB	0.001944	1	0.02223	0.2051	4	200	TMEM176B,KLF6,RCL1,AHSG
Coexpression	M9063	GSE39864_WT_VS_GATA3_KO_TREG_DN	C7:IMMUNESIGDB: ImmuneSigDB	0.001944	1	0.02223	0.2051	4	200	SLC38A2,EEF2,PON2,APOC2
Coexpression	M3769	GSE17721_CTRL_VS_CPG_12H_BMDC_UP	C7:IMMUNESIGDB: ImmuneSigDB	0.001944	1	0.02223	0.2051	4	200	PLEKHG2,CCNI,TF,IL6ST
Coexpression	M7231	GSE19198_CTRL_VS_IL21_TREATED_TCELL_24H_DN	C7:IMMUNESIGDB: ImmuneSigDB	0.001944	1	0.02223	0.2051	4	200	TMEM176B,PTGR1,PLEKHG2,ATP1B1
Coexpression	M8598	GSE27859_CD11C_INT_F480_HI_MACROPHAGE_VS_CD11C_ING_F480_INT_DC_DN	C7:IMMUNESIGDB: ImmuneSigDB	0.001944	1	0.02223	0.2051	4	200	SLC38A4,C5,TMEM123,CCNI
Coexpression	M7275	GSE19923_E2A_KO_VS_E2A_AND_HEB_KO_DP_THYMOCYTE_UP	C7:IMMUNESIGDB: ImmuneSigDB	0.001944	1	0.02223	0.2051	4	200	TMEM176B,ERRFI1,PON2,CCNI
Coexpression	M6887	GSE9601_NFKB_INHIBITOR_VS_PI3K_INHIBITOR_TREATED_HCMV_INF_MONOCYTE_DN	C7:IMMUNESIGDB: ImmuneSigDB	0.001944	1	0.02223	0.2051	4	200	ACSL4,KLF6,ZFAND5,SDC4
Coexpression	M8635	GSE32986_CURDLAN_LOWDOSE_VS_CURDLAN_HIGHDOSE_STIM_DC_DN	C7:IMMUNESIGDB: ImmuneSigDB	0.001944	1	0.02223	0.2051	4	200	RCL1,HSPA1A,SDC4,IL6ST
Coexpression	M9073	GSE39152_CD103_NEG_VS_POS_MEMORY_CD8_TCELL_UP	C7:IMMUNESIGDB: ImmuneSigDB	0.001944	1	0.02223	0.2051	4	200	PON2,HSPA1A,HSPA1B,F9
Coexpression	M3777	GSE17721_CTRL_VS_GARDIQUIMOD_1H_BMDC_DN	C7:IMMUNESIGDB: ImmuneSigDB	0.001944	1	0.02223	0.2051	4	200	HSPH1,ERRFI1,PON3,SLC27A2
Coexpression	M3793	GSE17721_CTRL_VS_GARDIQUIMOD_24H_BMDC_UP	C7:IMMUNESIGDB: ImmuneSigDB	0.001944	1	0.02223	0.2051	4	200	CCNI,TF,IL6ST,PRDX6
Coexpression	M3607	GSE15930_NAIVE_VS_72H_IN_VITRO_STIM_CD8_TCELL_DN	C7:IMMUNESIGDB: ImmuneSigDB	0.001944	1	0.02223	0.2051	4	200	MT2A,LUC7L3,PTGR1,AHNAK
Coexpression	M3620	GSE15930_STIM_VS_STIM_AND_IL12_24H_CD8_T_CELL_UP	C7:IMMUNESIGDB: ImmuneSigDB	0.001944	1	0.02223	0.2051	4	200	LUC7L3,SCP2,HSD17B11,PROS1
Coexpression	M3628	GSE15930_STIM_VS_STIM_AND_TRICHOSTATINA_24H_CD8_T_CELL_DN	C7:IMMUNESIGDB: ImmuneSigDB	0.001944	1	0.02223	0.2051	4	200	LUC7L3,SLC38A4,SCP2,HSD17B11
Coexpression	M3623	GSE15930_STIM_VS_STIM_AND_IFNAB_24H_CD8_T_CELL_UP	C7:IMMUNESIGDB: ImmuneSigDB	0.001944	1	0.02223	0.2051	4	200	LUC7L3,SCP2,HSD17B11,ARG1
Coexpression	M3610	GSE15930_NAIVE_VS_72H_IN_VITRO_STIM_IL12_CD8_TCELL_DN	C7:IMMUNESIGDB: ImmuneSigDB	0.001944	1	0.02223	0.2051	4	200	MT2A,ATF5,PTGR1,AHNAK
Coexpression	M3636	GSE15930_STIM_VS_STIM_AND_TRICHOSTATINA_48H_CD8_T_CELL_UP	C7:IMMUNESIGDB: ImmuneSigDB	0.001944	1	0.02223	0.2051	4	200	MT2A,AHNAK,IL6ST,SLC27A2
Coexpression	M4091	GSE17721_0.5H_VS_4H_POLYIC_BMDC_DN	C7:IMMUNESIGDB: ImmuneSigDB	0.001944	1	0.02223	0.2051	4	200	IGFBP2,PON3,CCNI,IL6ST
Coexpression	M7147	GSE12392_WT_VS_IFNAR_KO_CD8A_NEG_SPLEEN_DC_UP	C7:IMMUNESIGDB: ImmuneSigDB	0.001944	1	0.02223	0.2051	4	200	PLEKHG2,SDC4,IL6ST,PRDX6
Coexpression	M7138	GSE12392_CD8A_POS_VS_NEG_SPLEEN_IFNB_KO_DC_UP	C7:IMMUNESIGDB: ImmuneSigDB	0.001944	1	0.02223	0.2051	4	200	PTGR1,PON3,PRDX6,ARG1
Coexpression	M8490	GSE29164_DAY3_VS_DAY7_CD8_TCELL_AND_IL12_TREATED_MELANOMA_DN	C7:IMMUNESIGDB: ImmuneSigDB	0.001944	1	0.02223	0.2051	4	200	AHSG,TTR,LEPR,SLC27A2
Coexpression	M4129	GSE17721_0.5H_VS_24H_CPG_BMDC_DN	C7:IMMUNESIGDB: ImmuneSigDB	0.001944	1	0.02223	0.2051	4	200	PTGR1,HSPH1,PON3,HSPA1B
Coexpression	M4140	GSE17721_0.5H_VS_4H_GARDIQUIMOD_BMDC_DN	C7:IMMUNESIGDB: ImmuneSigDB	0.001944	1	0.02223	0.2051	4	200	MT2A,KLF6,RCL1,ATP1B1
Coexpression	M8539	GSE33425_CD161_INT_VS_NEG_CD8_TCELL_UP	C7:IMMUNESIGDB: ImmuneSigDB	0.001944	1	0.02223	0.2051	4	200	ACSL4,AHNAK,PON2,PRDX6
Coexpression	M8527	GSE32164_RESTING_DIFFERENTIATED_VS_ALTERNATIVELY_ACT_M2_MACROPHAGE_UP	C7:IMMUNESIGDB: ImmuneSigDB	0.001944	1	0.02223	0.2051	4	200	ATF5,IGFBP1,IGFBP2,SOCS3
Coexpression	M3679	GSE17721_CTRL_VS_LPS_0.5H_BMDC_UP	C7:IMMUNESIGDB: ImmuneSigDB	0.001944	1	0.02223	0.2051	4	200	ATF5,LUC7L3,AFM,F5
Coexpression	M3957	GSE17721_PAM3CSK4_VS_GADIQUIMOD_0.5H_BMDC_UP	C7:IMMUNESIGDB: ImmuneSigDB	0.001944	1	0.02223	0.2051	4	200	PTGR1,ERRFI1,ATP1B1,IL6ST
Coexpression	M3904	GSE17721_CPG_VS_GARDIQUIMOD_24H_BMDC_DN	C7:IMMUNESIGDB: ImmuneSigDB	0.001944	1	0.02223	0.2051	4	200	PTGR1,PON3,APOC2,PLEKHG2
Coexpression	M7523	GSE21546_SAP1A_KO_VS_SAP1A_KO_AND_ELK1_KO_DP_THYMOCYTES_UP	C7:IMMUNESIGDB: ImmuneSigDB	0.001944	1	0.02223	0.2051	4	200	RCL1,ABCC2,HSD17B11,PRDX6
Coexpression	M6200	GSE2405_HEAT_KILLED_LYSATE_VS_LIVE_A_PHAGOCYTOPHILUM_STIM_NEUTROPHIL_24H_UP	C7:IMMUNESIGDB: ImmuneSigDB	0.001944	1	0.02223	0.2051	4	200	AADAC,FN1,AHNAK,HSPA1B
Coexpression	M5766	GSE8515_IL1_VS_IL6_4H_STIM_MAC_UP	C7:IMMUNESIGDB: ImmuneSigDB	0.001944	1	0.02223	0.2051	4	200	ATF5,AGT,F2,SDC4
Coexpression	M9186	GSE40274_FOXP3_VS_FOXP3_AND_GATA1_TRANSDUCED_ACTIVATED_CD4_TCELL_UP	C7:IMMUNESIGDB: ImmuneSigDB	0.001944	1	0.02223	0.2051	4	200	LENG8,SPP2,F2,ARG1
Coexpression	M3882	GSE17721_CPG_VS_GARDIQUIMOD_2H_BMDC_DN	C7:IMMUNESIGDB: ImmuneSigDB	0.001944	1	0.02223	0.2051	4	200	FN1,TMEM176B,CCNI,F5
Coexpression	M7335	GSE19888_CTRL_VS_TCELL_MEMBRANES_ACT_MAST_CELL_PRETREAT_A3R_INH_UP	C7:IMMUNESIGDB: ImmuneSigDB	0.001944	1	0.02223	0.2051	4	200	CYP3A7,FN1,SLC38A4,TLCD4
Coexpression	M6027	GSE2770_IL12_VS_TGFB_AND_IL12_TREATED_ACT_CD4_TCELL_48H_UP	C7:IMMUNESIGDB: ImmuneSigDB	0.001944	1	0.02223	0.2051	4	200	PTGR1,APOC2,HSD17B11,SDC4
Coexpression	M6057	GSE2770_UNTREATED_VS_IL4_TREATED_ACT_CD4_TCELL_2H_UP	C7:IMMUNESIGDB: ImmuneSigDB	0.001944	1	0.02223	0.2051	4	200	CYP3A7,ATF5,PON2,ATP1B1
Coexpression	M4355	GSE20715_WT_VS_TLR4_KO_48H_OZONE_LUNG_UP	C7:IMMUNESIGDB: ImmuneSigDB	0.001944	1	0.02223	0.2051	4	200	CYP2A6,HSPH1,RCL1,HSPA1B
Coexpression	M4375	GSE20715_0H_VS_24H_OZONE_TLR4_KO_LUNG_DN	C7:IMMUNESIGDB: ImmuneSigDB	0.001944	1	0.02223	0.2051	4	200	MT2A,SOCS3,LEPR,PRDX6
Coexpression	M4367	GSE20715_0H_VS_24H_OZONE_LUNG_DN	C7:IMMUNESIGDB: ImmuneSigDB	0.001944	1	0.02223	0.2051	4	200	SLC38A2,MT2A,GDF15,PRDX6
Coexpression	M5600	GSE39820_CTRL_VS_IL1B_IL6_CD4_TCELL_DN	C7:IMMUNESIGDB: ImmuneSigDB	0.001944	1	0.02223	0.2051	4	200	MT2A,SOCS3,HSPA1A,HSPA1B
Coexpression	M6956	GSE7831_UNSTIM_VS_INFLUENZA_STIM_PDC_4H_DN	C7:IMMUNESIGDB: ImmuneSigDB	0.001944	1	0.02223	0.2051	4	200	PTGR1,AHNAK,ATP1B1,F5
Coexpression	M8451	SENESE_HDAC3_TARGETS_UP	C2:CGP: Chemical and Genetic Perturbations	0.001949	1	0.02224	0.2052	6	495	AADAC,FN1,KLF6,ERRFI1,LEPR,IL6ST
Coexpression	MM1031	MARSON_BOUND_BY_FOXP3_STIMULATED	M2:CGP: Chemical and Genetic Perturbations	0.001973	1	0.02244	0.207	9	1073	ACSL4,LIPC,KLF6,HSPH1,RCL1,SCP2,ZFAND5,CCNI,PRDX6
Coexpression	M41692	TRAVAGLINI_LUNG_MACROPHAGE_CELL	C8: Cell Type Signature	0.001979	1	0.02244	0.207	4	201	IGFBP2,FN1,APOC1,SDC4
Coexpression	M1571	YAMAZAKI_TCEB3_TARGETS_DN	C2:CGP: Chemical and Genetic Perturbations	0.001979	1	0.02244	0.207	4	201	MT2A,IGF2,IGFBP2,SLC25A13
Coexpression	M7013	KAYO_CALORIE_RESTRICTION_MUSCLE_UP	C2:CGP: Chemical and Genetic Perturbations	0.001982	1	0.02244	0.207	3	94	FN1,FGL1,CCNI
Coexpression	M1941	MEISSNER_BRAIN_HCP_WITH_H3K4ME3_AND_H3K27ME3	C2:CGP: Chemical and Genetic Perturbations	0.001985	1	0.02244	0.207	9	1074	IGFBP2,FN1,GPC3,AHNAK,SLC25A13,ATP1B1,SDC4,SLC27A2,PROS1
Coexpression	MM1318	GUO_TARGETS_OF_IRS1_AND_IRS2	M2:CGP: Chemical and Genetic Perturbations	0.002105	1	0.02369	0.2186	3	96	IGFBP1,HSPH1,CCNI
Coexpression	M2434	GUO_TARGETS_OF_IRS1_AND_IRS2	C2:CGP: Chemical and Genetic Perturbations	0.002105	1	0.02369	0.2186	3	96	IGFBP1,HSPH1,CCNI
Coexpression	M1380	DEN_INTERACT_WITH_LCA5	C2:CGP: Chemical and Genetic Perturbations	0.002138	1	0.02388	0.2203	2	26	HSPA1A,HSPA1B
Coexpression	M18843	JI_METASTASIS_REPRESSED_BY_STK11	C2:CGP: Chemical and Genetic Perturbations	0.002138	1	0.02388	0.2203	2	26	GDF15,PON3
Coexpression	M16141	CHIANG_LIVER_CANCER_SUBCLASS_INTERFERON_UP	C2:CGP: Chemical and Genetic Perturbations	0.002138	1	0.02388	0.2203	2	26	ACSL4,SLC38A4
Coexpression	M8924	WANG_BARRETTS_ESOPHAGUS_AND_ESOPHAGUS_CANCER_UP	C2:CGP: Chemical and Genetic Perturbations	0.002138	1	0.02388	0.2203	2	26	GDF15,AZGP1
Coexpression	M39254	MENON_FETAL_KIDNEY_4_PODOCYTES	C8: Cell Type Signature	0.002164	1	0.02402	0.2216	4	206	LUC7L3,AHNAK,PON2,PRDX6
Coexpression	MM692	SAFFORD_T_LYMPHOCYTE_ANERGY	M2:CGP: Chemical and Genetic Perturbations	0.002168	1	0.02402	0.2216	3	97	AGT,HSPA1A,HSPA1B
Coexpression	MM16605	ZHANG_UTERUS_C2_REGENERATIVE_UP	M8: Cell Type Signature	0.002168	1	0.02402	0.2216	3	97	MT2A,TMEM176B,PRDX6
Coexpression	M39148	GAO_SMALL_INTESTINE_24W_C4_ENTEROCYTE_PROGENITOR_SUBTYPE_2	C8: Cell Type Signature	0.002168	1	0.02402	0.2216	3	97	AGT,PON2,ABCC2
Coexpression	MM1018	CUI_TCF21_TARGETS_2_DN	M2:CGP: Chemical and Genetic Perturbations	0.002212	1	0.02446	0.2257	8	883	ACSL4,SLC38A4,AHNAK,PON2,HSPA1A,HSPA1B,IL6ST,PROS1
Coexpression	MM1041	MARTINEZ_RB1_AND_TP53_TARGETS_UP	M2:CGP: Chemical and Genetic Perturbations	0.002217	1	0.02447	0.2258	7	688	IGF2,SLC25A13,PON3,APOC2,HSD17B11,TF,IL6ST
Coexpression	M11319	GAUSSMANN_MLL_AF4_FUSION_TARGETS_E_UP	C2:CGP: Chemical and Genetic Perturbations	0.002232	1	0.02454	0.2264	3	98	SLC38A4,ATP1B1,HSPA1B
Coexpression	M4779	IGARASHI_ATF4_TARGETS_DN	C2:CGP: Chemical and Genetic Perturbations	0.002232	1	0.02454	0.2264	3	98	HSPA1A,HSPA1B,LEPR
Coexpression	M2069	BILD_MYC_ONCOGENIC_SIGNATURE	C2:CGP: Chemical and Genetic Perturbations	0.00232	1	0.02546	0.2348	4	210	AHNAK,RCL1,PLEKHG2,HSPA1A
Coexpression	M2352	WINZEN_DEGRADED_VIA_KHSRP	C2:CGP: Chemical and Genetic Perturbations	0.002364	1	0.0258	0.238	3	100	GDF15,ERRFI1,SDC4
Coexpression	M40011	BUSSLINGER_GASTRIC_METALLOTHIONEIN_CELLS	C8: Cell Type Signature	0.002364	1	0.0258	0.238	3	100	AADAC,MT2A,IGFBP2
Coexpression	M11028	ROVERSI_GLIOMA_COPY_NUMBER_UP	C2:CGP: Chemical and Genetic Perturbations	0.002364	1	0.0258	0.238	3	100	APOC1,APOC2,F2
Coexpression	M3395	MARTORIATI_MDM4_TARGETS_FETAL_LIVER_DN	C2:CGP: Chemical and Genetic Perturbations	0.002445	1	0.02657	0.2451	6	518	SLC38A2,IGFBP1,SLC25A13,ZFAND5,TTR,IL6ST
Coexpression	MM1008	MATSUDA_NATURAL_KILLER_DIFFERENTIATION	M2:CGP: Chemical and Genetic Perturbations	0.002445	1	0.02657	0.2451	6	518	KLF6,AHNAK,SLC25A13,SOCS3,HSPA1B,TF
Coexpression	M10970	CHUANG_OXIDATIVE_STRESS_RESPONSE_UP	C2:CGP: Chemical and Genetic Perturbations	0.002479	1	0.02664	0.2457	2	28	GDF15,HSPA1B
Coexpression	M39089	ZHONG_PFC_C2_SOX5_BCL11B_POS_EXCITATORY_NEURON	C8: Cell Type Signature	0.002479	1	0.02664	0.2457	2	28	MASP1,HSPA1A
Coexpression	M15501	MOREIRA_RESPONSE_TO_TSA_UP	C2:CGP: Chemical and Genetic Perturbations	0.002479	1	0.02664	0.2457	2	28	HSPA1A,HSPA1B
Coexpression	M40017	BUSSLINGER_GASTRIC_D_CELLS	C8: Cell Type Signature	0.002479	1	0.02664	0.2457	2	28	TMEM176B,TTR
Coexpression	M16673	VALK_AML_CLUSTER_16	C2:CGP: Chemical and Genetic Perturbations	0.002479	1	0.02664	0.2457	2	28	ACSL4,APOC2
Coexpression	MM487	BERENJENO_TRANSFORMED_BY_RHOA_FOREVER_UP	M2:CGP: Chemical and Genetic Perturbations	0.002479	1	0.02664	0.2457	2	28	TMEM176B,HSD17B11
Coexpression	M10761	PEREZ_TP63_TARGETS	C2:CGP: Chemical and Genetic Perturbations	0.002499	1	0.02678	0.247	5	356	IGF2,HSPH1,SOCS3,HSPA1A,HSPA1B
Coexpression	M12300	CHEN_LVAD_SUPPORT_OF_FAILING_HEART_UP	C2:CGP: Chemical and Genetic Perturbations	0.002501	1	0.02678	0.247	3	102	SLC38A2,MT2A,ZFAND5
Coexpression	MM457	LAZARO_GENETIC_MOUSE_MODEL_HIGH_GRADE_SMALL_CELL_NEUROENDOCRINE_LUNG_CARCINOMA_DN	M2:CGP: Chemical and Genetic Perturbations	0.002545	1	0.0272	0.2509	12	1809	MT2A,IGFBP2,GPC3,KLF6,SLC38A4,AHNAK,PON2,HSD17B11,HSPA1B,SDC4,IL6ST,PRDX6
Coexpression	MM483	GAUSSMANN_MLL_AF4_FUSION_TARGETS_E_UP	M2:CGP: Chemical and Genetic Perturbations	0.002571	1	0.02743	0.253	3	103	SLC38A4,ATP1B1,HSPA1B
Coexpression	M5688	CADWELL_ATG16L1_TARGETS_UP	C2:CGP: Chemical and Genetic Perturbations	0.002643	1	0.02813	0.2595	3	104	SOCS3,APOC2,TF
Coexpression	M19341	KRIGE_AMINO_ACID_DEPRIVATION	C2:CGP: Chemical and Genetic Perturbations	0.002658	1	0.02824	0.2605	2	29	SLC38A2,ATF5
Coexpression	M39111	AIZARANI_LIVER_C7_EPCAM_POS_BILE_DUCT_CELLS_2	C8: Cell Type Signature	0.002699	1	0.02863	0.2641	4	219	GDF15,AGT,ATP1B1,SDC4
Coexpression	M39057	MANNO_MIDBRAIN_NEUROTYPES_HRGL1	C8: Cell Type Signature	0.00275	1	0.02906	0.2681	5	364	IGFBP2,AHNAK,PON2,TMEM123,TF
Coexpression	M2029	KOYAMA_SEMA3B_TARGETS_DN	C2:CGP: Chemical and Genetic Perturbations	0.00275	1	0.02906	0.2681	5	364	IGF2,FN1,LUC7L3,KLF6,HSPA1B
Coexpression	MM3733	TABULA_MURIS_SENIS_KIDNEY_PODOCYTE_AGEING	M8: Cell Type Signature	0.002834	1	0.02982	0.2751	4	222	TMEM176B,SCP2,GC,SLC27A2
Coexpression	M3034	BERENJENO_TRANSFORMED_BY_RHOA_REVERSIBLY_DN	C2:CGP: Chemical and Genetic Perturbations	0.002843	1	0.02982	0.2751	2	30	IGF2,ERRFI1
Coexpression	M39100	ZHONG_PFC_C1_ASTROCYTE	C8: Cell Type Signature	0.002843	1	0.02982	0.2751	2	30	MASP1,AGT
Coexpression	MM1199	WENG_POR_DOSAGE	M2:CGP: Chemical and Genetic Perturbations	0.002843	1	0.02982	0.2751	2	30	CYP2A6,FGL1
Coexpression	M16431	DEURIG_T_CELL_PROLYMPHOCYTIC_LEUKEMIA_UP	C2:CGP: Chemical and Genetic Perturbations	0.002849	1	0.02983	0.2752	5	367	CYP2A6,A1CF,FN1,KLF6,ATP1B1
Coexpression	M15148	LE_EGR2_TARGETS_DN	C2:CGP: Chemical and Genetic Perturbations	0.002864	1	0.02993	0.2761	3	107	MT2A,TLCD4,ERRFI1
Coexpression	M1999	WONG_ADULT_TISSUE_STEM_MODULE	C2:CGP: Chemical and Genetic Perturbations	0.002879	1	0.03003	0.277	7	721	FN1,TMEM176B,KLF6,SOCS3,ERRFI1,HSPA1A,HSPA1B
Coexpression	MM3767	TABULA_MURIS_SENIS_LUNG_FIBROBLAST_OF_LUNG_AGEING	M8: Cell Type Signature	0.002927	1	0.03048	0.2811	4	224	TMEM176B,SCP2,TF,PRDX6
Coexpression	M2132	WANG_RESPONSE_TO_GSK3_INHIBITOR_SB216763_DN	C2:CGP: Chemical and Genetic Perturbations	0.002984	1	0.03102	0.2861	5	371	SLC38A2,HSPH1,HSPA1A,HSPA1B,SLC27A2
Coexpression	M459	SESTO_RESPONSE_TO_UV_C0	C2:CGP: Chemical and Genetic Perturbations	0.003018	1	0.03119	0.2877	3	109	GDF15,HSPH1,HSPA1A
Coexpression	M1291	THEODOROU_MAMMARY_TUMORIGENESIS	C2:CGP: Chemical and Genetic Perturbations	0.003034	1	0.03119	0.2877	2	31	IGF2,PROS1
Coexpression	M12827	BOQUEST_STEM_CELL_CULTURED_VS_FRESH_DN	C2:CGP: Chemical and Genetic Perturbations	0.003034	1	0.03119	0.2877	2	31	TMEM176B,SOCS3
Coexpression	M3732	SIMBULAN_UV_RESPONSE_IMMORTALIZED_DN	C2:CGP: Chemical and Genetic Perturbations	0.003034	1	0.03119	0.2877	2	31	FN1,AHNAK
Coexpression	M40037	BUSSLINGER_DUODENAL_EC_CELLS	C8: Cell Type Signature	0.003034	1	0.03119	0.2877	2	31	GC,TTR
Coexpression	M1674	JOSEPH_RESPONSE_TO_SODIUM_BUTYRATE_UP	C2:CGP: Chemical and Genetic Perturbations	0.003034	1	0.03119	0.2877	2	31	MT2A,IGF2
Coexpression	MM997	MARTORIATI_MDM4_TARGETS_FETAL_LIVER_DN	M2:CGP: Chemical and Genetic Perturbations	0.003058	1	0.03138	0.2895	6	542	SLC38A2,IGFBP1,SLC25A13,ZFAND5,TTR,IL6ST
Coexpression	M19439	DOANE_BREAST_CANCER_ESR1_UP	C2:CGP: Chemical and Genetic Perturbations	0.003177	1	0.03255	0.3002	3	111	GDF15,AZGP1,SLC27A2
Coexpression	MM1278	YAO_TEMPORAL_RESPONSE_TO_PROGESTERONE_CLUSTER_5	M2:CGP: Chemical and Genetic Perturbations	0.00323	1	0.0328	0.3026	2	32	HSPA1A,HSPA1B
Coexpression	M6051	DORSAM_HOXA9_TARGETS_DN	C2:CGP: Chemical and Genetic Perturbations	0.00323	1	0.0328	0.3026	2	32	IGF2,SDC4
Coexpression	M9719	CAVARD_LIVER_CANCER_MALIGNANT_VS_BENIGN	C2:CGP: Chemical and Genetic Perturbations	0.00323	1	0.0328	0.3026	2	32	A1CF,PTGR1
Coexpression	MM472	BERENJENO_TRANSFORMED_BY_RHOA_REVERSIBLY_DN	M2:CGP: Chemical and Genetic Perturbations	0.00323	1	0.0328	0.3026	2	32	IGF2,ERRFI1
Coexpression	M14772	NOJIMA_SFRP2_TARGETS_UP	C2:CGP: Chemical and Genetic Perturbations	0.00323	1	0.0328	0.3026	2	32	HSPA1A,HSPA1B
Coexpression	M39255	MENON_FETAL_KIDNEY_5_PROXIMAL_TUBULE_CELLS	C8: Cell Type Signature	0.003258	1	0.03302	0.3046	3	112	GPC3,PTGR1,SLC27A2
Coexpression	M41719	FAN_OVARY_CL17_PUTATIVE_APOPTOTIC_SMOOTH_MUSCLE_CELL	C8: Cell Type Signature	0.003267	1	0.03306	0.305	4	231	EEF2,MT2A,CCNI,HSPA1A
Coexpression	M41718	FAN_OVARY_CL16_LYMPHATIC_ENDOTHELIAL_CELL	C8: Cell Type Signature	0.003318	1	0.03345	0.3086	4	232	FN1,KLF6,TMEM123,IL6ST
Coexpression	MM1019	YAMAZAKI_TCEB3_TARGETS_DN	M2:CGP: Chemical and Genetic Perturbations	0.003318	1	0.03345	0.3086	4	232	MT2A,IGF2,IGFBP2,SLC25A13
Coexpression	M43610	GAUTAM_EYE_IRIS_CILIARY_BODY_MEG3_HIGH_FIBROBLASTS	C8: Cell Type Signature	0.003341	1	0.0335	0.309	3	113	PLEKHG2,HSPA1A,HSPA1B
Coexpression	M40027	BUSSLINGER_DUODENAL_EARLY_IMMATURE_ENTEROCYTES	C8: Cell Type Signature	0.003341	1	0.0335	0.309	3	113	AADAC,PTGR1,ATP1B1
Coexpression	M2895	MARKEY_RB1_CHRONIC_LOF_UP	C2:CGP: Chemical and Genetic Perturbations	0.003341	1	0.0335	0.309	3	113	GPC3,HSPA1A,PROS1
Coexpression	M38972	JINESH_BLEBBISHIELD_TO_IMMUNE_CELL_FUSION_PBSHMS_UP	C2:CGP: Chemical and Genetic Perturbations	0.00338	1	0.03384	0.3122	5	382	KLF6,SULT2A1,AHNAK,ERRFI1,PRDX6
Coexpression	M41648	TRAVAGLINI_LUNG_CLUB_CELL	C8: Cell Type Signature	0.003425	1	0.03413	0.3148	3	114	GDF15,HSD17B11,IL6ST
Coexpression	M45759	HE_LIM_SUN_FETAL_LUNG_C3_PRIMITIVE_ERYTHROCYTE	C8: Cell Type Signature	0.003425	1	0.03413	0.3148	3	114	GDF15,TLCD4,TF
Coexpression	MM664	CUI_TCF21_TARGETS_DN	M2:CGP: Chemical and Genetic Perturbations	0.003433	1	0.03413	0.3148	2	33	HSPA1A,HSPA1B
Coexpression	M45764	HE_LIM_SUN_FETAL_LUNG_C4_CD4_T_CELL	C8: Cell Type Signature	0.003433	1	0.03413	0.3148	2	33	SOCS3,IL6ST
Coexpression	M4780	WANG_SMARCE1_TARGETS_DN	C2:CGP: Chemical and Genetic Perturbations	0.003495	1	0.03468	0.3199	5	385	GDF15,TLCD4,HSPH1,HSPA1A,HSPA1B
Coexpression	M43621	GAUTAM_EYE_CORNEA_TGFBI_HIGH_EPITHELIAL_CELLS	C8: Cell Type Signature	0.00351	1	0.03471	0.3202	3	115	HSPH1,SCP2,SDC4
Coexpression	M19849	HAHTOLA_MYCOSIS_FUNGOIDES_CD4_DN	C2:CGP: Chemical and Genetic Perturbations	0.00351	1	0.03471	0.3202	3	115	LUC7L3,TMEM123,IL6ST
Coexpression	M535	DIAZ_CHRONIC_MYELOGENOUS_LEUKEMIA_UP	C2:CGP: Chemical and Genetic Perturbations	0.003536	1	0.03491	0.322	10	1399	ACSL4,SLC38A2,LUC7L3,HSPH1,RCL1,SCP2,CCNI,LEPR,PRDX6,SLC27A2
Coexpression	MM1240	CADWELL_ATG16L1_TARGETS_UP	M2:CGP: Chemical and Genetic Perturbations	0.003596	1	0.03538	0.3264	3	116	SOCS3,APOC2,TF
Coexpression	M4562	LENAOUR_DENDRITIC_CELL_MATURATION_UP	C2:CGP: Chemical and Genetic Perturbations	0.003596	1	0.03538	0.3264	3	116	GDF15,APOC1,ATP1B1
Coexpression	MM3728	TABULA_MURIS_SENIS_KIDNEY_KIDNEY_LOOP_OF_HENLE_THICK_ASCENDING_LIMB_EPITHELIAL_CELL_AGEING	M8: Cell Type Signature	0.003634	1	0.03564	0.3287	4	238	ACSL4,MT2A,TMEM176B,SCP2
Coexpression	M6937	CUI_TCF21_TARGETS_DN	C2:CGP: Chemical and Genetic Perturbations	0.003641	1	0.03564	0.3287	2	34	HSPA1A,HSPA1B
Coexpression	M1906	VANASSE_BCL2_TARGETS_UP	C2:CGP: Chemical and Genetic Perturbations	0.003641	1	0.03564	0.3287	2	34	PON3,HSPA1A
Coexpression	M6520	BLALOCK_ALZHEIMERS_DISEASE_INCIPIENT_UP	C2:CGP: Chemical and Genetic Perturbations	0.003652	1	0.03568	0.3291	5	389	LUC7L3,APOC1,C5,FGL1,PRDX6
Coexpression	M39037	FAN_EMBRYONIC_CTX_OLIG	C8: Cell Type Signature	0.003683	1	0.03574	0.3297	7	754	AZGP1,ERRFI1,ZFAND5,TMEM123,ATP1B1,TF,IL6ST
Coexpression	MM1139	LE_EGR2_TARGETS_DN	M2:CGP: Chemical and Genetic Perturbations	0.003684	1	0.03574	0.3297	3	117	MT2A,TLCD4,ERRFI1
Coexpression	M14801	HOOI_ST7_TARGETS_DN	C2:CGP: Chemical and Genetic Perturbations	0.003684	1	0.03574	0.3297	3	117	FN1,TLCD4,C5
Coexpression	M2477	ALFANO_MYC_TARGETS	C2:CGP: Chemical and Genetic Perturbations	0.003689	1	0.03574	0.3297	4	239	IGFBP1,ATP1B1,CCNI,SDC4
Coexpression	M4716	CONCANNON_APOPTOSIS_BY_EPOXOMICIN_UP	C2:CGP: Chemical and Genetic Perturbations	0.003689	1	0.03574	0.3297	4	239	KLF6,GDF15,HSPH1,HSPA1A
Coexpression	M2143	HOELZEL_NF1_TARGETS_DN	C2:CGP: Chemical and Genetic Perturbations	0.003773	1	0.03649	0.3366	3	118	FN1,LONP2,LEPR
Coexpression	MM757	OUYANG_PROSTATE_CANCER_MARKERS	M2:CGP: Chemical and Genetic Perturbations	0.003855	1	0.03698	0.3411	2	35	IGFBP2,FN1
Coexpression	M9951	WANG_METHYLATED_IN_BREAST_CANCER	C2:CGP: Chemical and Genetic Perturbations	0.003855	1	0.03698	0.3411	2	35	KLF6,GDF15
Coexpression	M1186	HERNANDEZ_MITOTIC_ARREST_BY_DOCETAXEL_1_UP	C2:CGP: Chemical and Genetic Perturbations	0.003855	1	0.03698	0.3411	2	35	GPC3,AGT
Coexpression	M5522	ROZANOV_MMP14_TARGETS_DN	C2:CGP: Chemical and Genetic Perturbations	0.003855	1	0.03698	0.3411	2	35	MT2A,SDC4
Coexpression	M43602	GAUTAM_EYE_IRIS_CILIARY_BODY_MELANOCYTES	C8: Cell Type Signature	0.003856	1	0.03698	0.3411	4	242	KLF6,ZFAND5,APOC1,CCNI
Coexpression	M14555	ZHU_CMV_ALL_DN	C2:CGP: Chemical and Genetic Perturbations	0.003863	1	0.03698	0.3412	3	119	IGF2,IGFBP2,IL6ST
Coexpression	MM3710	TABULA_MURIS_SENIS_HEART_VENTRICULAR_MYOCYTE_AGEING	M8: Cell Type Signature	0.003955	1	0.03773	0.3481	3	120	EEF2,AHSG,TF
Coexpression	M39130	AIZARANI_LIVER_C31_KUPFFER_CELLS_5	C8: Cell Type Signature	0.003955	1	0.03773	0.3481	3	120	MT2A,LUC7L3,LONP2
Coexpression	MM3706	TABULA_MURIS_SENIS_HEART_FIBROBLAST_OF_CARDIAC_TISSUE_AGEING	M8: Cell Type Signature	0.003971	1	0.03782	0.3489	4	244	TMEM176B,SOCS3,AHSG,TF
Coexpression	M8475	WANG_ESOPHAGUS_CANCER_VS_NORMAL_UP	C2:CGP: Chemical and Genetic Perturbations	0.004048	1	0.03836	0.3539	3	121	FN1,SOCS3,SDC4
Coexpression	M40009	BUSSLINGER_GASTRIC_PPP1R1B_POSITIVE_CELLS	C8: Cell Type Signature	0.004048	1	0.03836	0.3539	3	121	EEF2,SOCS3,SDC4
Coexpression	M39120	AIZARANI_LIVER_C18_NK_NKT_CELLS_5	C8: Cell Type Signature	0.004048	1	0.03836	0.3539	3	121	HSPH1,HSPA1A,HSPA1B
Coexpression	M16574	PACHER_TARGETS_OF_IGF1_AND_IGF2_UP	C2:CGP: Chemical and Genetic Perturbations	0.004075	1	0.03856	0.3557	2	36	IGF2,GDF15
Coexpression	M13788	MCBRYAN_PUBERTAL_BREAST_5_6WK_UP	C2:CGP: Chemical and Genetic Perturbations	0.004238	1	0.04003	0.3693	3	123	TLCD4,ATP1B1,HSPA1B
Coexpression	MM1121	THEODOROU_MAMMARY_TUMORIGENESIS	M2:CGP: Chemical and Genetic Perturbations	0.004301	1	0.04056	0.3741	2	37	IGF2,PROS1
Coexpression	M13333	RUTELLA_RESPONSE_TO_HGF_VS_CSF2RB_AND_IL4_DN	C2:CGP: Chemical and Genetic Perturbations	0.004327	1	0.04074	0.3758	4	250	ZFAND5,CCNI,SDC4,IL6ST
Coexpression	M2324	LEE_BMP2_TARGETS_UP	C2:CGP: Chemical and Genetic Perturbations	0.004337	1	0.04077	0.3761	7	777	ACSL4,TMEM176B,ATP1B1,HSD17B11,F5,LEPR,SDC4
Coexpression	M12029	BILD_HRAS_ONCOGENIC_SIGNATURE	C2:CGP: Chemical and Genetic Perturbations	0.004389	1	0.04118	0.3799	4	251	FN1,KLF6,GDF15,SDC4
Coexpression	M39131	AIZARANI_LIVER_C32_MVECS_3	C8: Cell Type Signature	0.004433	1	0.04153	0.3831	3	125	SLC38A2,SOCS3,IL6ST
Coexpression	M7137	WEINMANN_ADAPTATION_TO_HYPOXIA_DN	C2:CGP: Chemical and Genetic Perturbations	0.004532	1	0.04211	0.3885	2	38	HSPA1B,SDC4
Coexpression	M16701	HUANG_FOXA2_TARGETS_DN	C2:CGP: Chemical and Genetic Perturbations	0.004532	1	0.04211	0.3885	2	38	LEPR,PROS1
Coexpression	M1546	APPIERTO_RESPONSE_TO_FENRETINIDE_UP	C2:CGP: Chemical and Genetic Perturbations	0.004532	1	0.04211	0.3885	2	38	GDF15,SDC4
Coexpression	M13438	STEARMAN_TUMOR_FIELD_EFFECT_UP	C2:CGP: Chemical and Genetic Perturbations	0.004532	1	0.04211	0.3885	2	38	SOCS3,APOC1
Coexpression	M10487	HOFFMANN_SMALL_PRE_BII_TO_IMMATURE_B_LYMPHOCYTE_DN	C2:CGP: Chemical and Genetic Perturbations	0.004532	1	0.04211	0.3885	2	38	PTGR1,IL6ST
Coexpression	M41705	FAN_OVARY_CL3_MATURE_CUMULUS_GRANULOSA_CELL_1	C8: Cell Type Signature	0.004576	1	0.04239	0.391	4	254	ACSL4,IGFBP2,LUC7L3,TMEM123
Coexpression	M40014	BUSSLINGER_GASTRIC_PARIETAL_CELLS	C8: Cell Type Signature	0.004576	1	0.04239	0.391	4	254	IGFBP2,GPC3,SULT2A1,ATP1B1
Coexpression	M10961	GOZGIT_ESR1_TARGETS_DN	C2:CGP: Chemical and Genetic Perturbations	0.004585	1	0.04239	0.3911	7	785	MASP1,MT2A,PTGR1,GDF15,ATP1B1,LEPR,SLC27A2
Coexpression	M1047	YAGI_AML_WITH_INV_16_TRANSLOCATION	C2:CGP: Chemical and Genetic Perturbations	0.004606	1	0.04252	0.3922	5	411	IGF2,ABCC2,F2,HSPA1A,SDC4
Coexpression	M12676	FOSTER_TOLERANT_MACROPHAGE_DN	C2:CGP: Chemical and Genetic Perturbations	0.004653	1	0.04289	0.3956	5	412	MT2A,SOCS3,ERRFI1,HSPA1B,SDC4
Coexpression	M41110	FRANCO_BLOOD_SANOFI_PASTEUR_SA_INACTIVATED_INFLUENZA_VACCINE_CORRELATED_WITH_ANTIBODY_RESPONSE_AGE_18_40YO_1DY_POSITIVE	C7:VAX: HIPC Vaccine Response	0.00484	1	0.04454	0.4108	3	129	MT2A,ATF5,TMEM123
Coexpression	M19164	RICKMAN_HEAD_AND_NECK_CANCER_D	C2:CGP: Chemical and Genetic Perturbations	0.005011	1	0.04597	0.424	2	40	AZGP1,TF
Coexpression	M8323	KRASNOSELSKAYA_ILF3_TARGETS_UP	C2:CGP: Chemical and Genetic Perturbations	0.005011	1	0.04597	0.424	2	40	IL6ST,PROS1
Coexpression	M1743	MARSON_BOUND_BY_FOXP3_UNSTIMULATED	C2:CGP: Chemical and Genetic Perturbations	0.005036	1	0.04612	0.4255	9	1236	ACSL4,EEF2,ATF5,KLF6,HSPH1,PON2,ZFAND5,CCNI,PRDX6
Coexpression	M40132	DESCARTES_MAIN_FETAL_AFP_ALB_POSITIVE_CELLS	C8: Cell Type Signature	0.005051	1	0.04618	0.426	3	131	ATF5,AZGP1,AHSG
Coexpression	M8880	MCBRYAN_PUBERTAL_BREAST_5_6WK_DN	C2:CGP: Chemical and Genetic Perturbations	0.005159	1	0.04709	0.4344	3	132	HSD17B11,SDC4,IL6ST
Coexpression	MM1067	LEE_BMP2_TARGETS_UP	M2:CGP: Chemical and Genetic Perturbations	0.005215	1	0.04752	0.4384	7	804	ACSL4,TMEM176B,ATP1B1,HSD17B11,F5,LEPR,SDC4
Coexpression	M13907	TSENG_IRS1_TARGETS_DN	C2:CGP: Chemical and Genetic Perturbations	0.005379	1	0.0489	0.4511	3	134	LONP2,HSD17B11,IL6ST
Coexpression	M1845	RAY_TUMORIGENESIS_BY_ERBB2_CDC25A_DN	C2:CGP: Chemical and Genetic Perturbations	0.005382	1	0.0489	0.4511	4	266	HSPH1,ERRFI1,SCP2,PRDX6
Coexpression	M39258	MENON_FETAL_KIDNEY_8_CONNECTING_TUBULE_CELLS	C8: Cell Type Signature	0.005453	1	0.04946	0.4563	4	267	PTGR1,AHNAK,ATP1B1,SDC4
Coexpression	M1106	GRAESSMANN_RESPONSE_TO_MC_AND_DOXORUBICIN_UP	C2:CGP: Chemical and Genetic Perturbations	0.005467	1	0.0495	0.4567	6	611	MASP1,KLF6,PTGR1,GDF15,AHNAK,HSPA1B
Coexpression	MM1035	STEARMAN_TUMOR_FIELD_EFFECT_UP	M2:CGP: Chemical and Genetic Perturbations	0.005513	1	0.04985	0.4598	2	42	SOCS3,APOC1
Coexpression	M45796	HE_LIM_SUN_FETAL_LUNG_C7_MID_SCHWANN_CELL	C8: Cell Type Signature	0.005525	1	0.04988	0.4601	4	268	FN1,TMEM176B,AHNAK,PON2
Computational	MODULE_212	Catalytic activities / metabolism.	C4:CM: Cancer Modules	0.003358	1	0.03164	0.1999	7	329	AADAC,CYP3A7,CPB2,APOC2,F2,PRDX6,ARG1
Computational	MODULE_99	Genes in the cancer module 99.	C4:CM: Cancer Modules	0.00517	1	0.04588	0.2899	7	356	OTC,IGF2,FN1,AFM,HSPA1B,F5,LEPR
Computational	MODULE_12	Spinal cord (neuro-development) genes.	C4:CM: Cancer Modules	0.005491	1	0.04588	0.2899	7	360	IGF2,IGFBP2,FN1,GPC3,AGT,PON2,APOC1
Computational	MODULE_262	Cell ion homeostasis / chemokines.	C4:CM: Cancer Modules	0.005655	1	0.04588	0.2899	2	19	MT2A,TF
Computational	MODULE_400	Genes in the cancer module 400.	C4:CM: Cancer Modules	0.005655	1	0.04588	0.2899	2	19	AHSG,IL6ST
Computational	MODULE_191	Genes in the cancer module 191.	C4:CM: Cancer Modules	0.005655	1	0.04588	0.2899	2	19	MT2A,TF
Computational	MODULE_164	Enzyme inhibitors (esp serine proteases).	C4:CM: Cancer Modules	0.005753	1	0.04588	0.2899	3	61	SPP2,AGT,C5
Disease	20081125:Willer	HDL cholesterol	GWAS	0.01035	1	0.01471	0.08234	2	29	LIPC,APOC1
Disease	180860	SILVER-RUSSELL SYNDROME 1	OMIM MedGen	0.01072	1	0.01471	0.08234	1	2	IGF2
Disease	cv:C5393125	Silver-Russell syndrome 1	Clinical Variations	0.01072	1	0.01471	0.08234	1	2	IGF2
Disease	cv:C0856761	Budd-Chiari syndrome	Clinical Variations	0.01072	1	0.01471	0.08234	1	2	F5
Disease	184255	SPONDYLOMETAPHYSEAL DYSPLASIA, CORNER FRACTURE TYPE	OMIM MedGen	0.01072	1	0.01471	0.08234	1	2	FN1
Disease	cv:C0684275	Hemophilia	Clinical Variations	0.01072	1	0.01471	0.08234	1	2	F9
Disease	237450	HYPERBILIRUBINEMIA, ROTOR TYPE	OMIM MedGen	0.01072	1	0.01471	0.08234	1	2	SLCO1B1
Disease	cv:C0432221	Spondylometaphyseal dysplasia - Sutcliffe type	Clinical Variations	0.01072	1	0.01471	0.08234	1	2	FN1
Disease	cv:CN181223	Statin causing adverse effect in therapeutic use	Clinical Variations	0.01072	1	0.01471	0.08234	1	2	SLCO1B1
Disease	312870	SIMPSON-GOLABI-BEHMEL SYNDROME, TYPE 1	OMIM MedGen	0.01072	1	0.01471	0.08234	1	2	GPC3
Disease	cv:CN181199	Statin-induced myopathy	Clinical Variations	0.01072	1	0.01471	0.08234	1	2	SLCO1B1
Disease	cv:C0796176	Stuve-Wiedemann syndrome	Clinical Variations	0.01072	1	0.01471	0.08234	1	2	IL6ST
Disease	cv:C0220991	Rotor syndrome	Clinical Variations	0.01072	1	0.01471	0.08234	1	2	SLCO1B1
Disease	600880	BUDD-CHIARI SYNDROME	OMIM MedGen	0.01072	1	0.01471	0.08234	1	2	F5
Disease	cv:C0796154	Simpson-Golabi-Behmel syndrome type 1	Clinical Variations	0.01072	1	0.01471	0.08234	1	2	GPC3
Disease	cv:C0750384	Warfarin response	Clinical Variations	0.01603	1	0.02069	0.1158	1	3	CYP2A6
Disease	cv:C0036391	Schwartz-Jampel syndrome	Clinical Variations	0.01603	1	0.02069	0.1158	1	3	IL6ST
Disease	cv:C4317043	Simpson-Golabi-Behmel syndrome	Clinical Variations	0.01603	1	0.02069	0.1158	1	3	GPC3
Disease	122700	COUMARIN RESISTANCE	OMIM MedGen	0.01603	1	0.02069	0.1158	1	3	CYP2A6
Disease	cv:C5442313	Familial chylomicronemia syndrome	Clinical Variations	0.01603	1	0.02069	0.1158	1	3	APOC2
Disease	20081125:van Es	Amyotrophic lateral sclerosis	GWAS	0.01603	1	0.02069	0.1158	1	3	LIPC
Disease	cv:C1274228	Chylomicronemia syndrome	Clinical Variations	0.01603	1	0.02069	0.1158	1	3	APOC2
Disease	20081125:Sandhu	LDL cholesterol	GWAS	0.02132	1	0.02515	0.1408	1	4	APOC1
Disease	188050	THROMBOPHILIA DUE TO THROMBIN DEFECT	OMIM MedGen	0.02132	1	0.02515	0.1408	1	4	F2
Disease	cv:C1861063	Tobacco addiction, susceptibility to	Clinical Variations	0.02132	1	0.02515	0.1408	1	4	CYP2A6
Disease	cv:CN305377	Renal tubular dysgenesis of genetic origin	Clinical Variations	0.02132	1	0.02515	0.1408	1	4	AGT
Disease	cv:C0028043	Nicotine dependence	Clinical Variations	0.02132	1	0.02515	0.1408	1	4	CYP2A6
Disease	188890	TOBACCO ADDICTION, SUSCEPTIBILITY TO	OMIM MedGen	0.02132	1	0.02515	0.1408	1	4	CYP2A6
Disease	cv:C0175693	Russell-Silver syndrome	Clinical Variations	0.02132	1	0.02515	0.1408	1	4	IGF2
Disease	cv:CN043636	Monogenic Non-Syndromic Obesity, Autosomal Recessive	Clinical Variations	0.02132	1	0.02515	0.1408	1	4	LEPR
Disease	cv:C0266313	Renal tubular dysgenesis	Clinical Variations	0.02132	1	0.02515	0.1408	1	4	AGT
Disease	267430	RENAL TUBULAR DYSGENESIS	OMIM MedGen	0.02132	1	0.02515	0.1408	1	4	AGT
Disease	cv:CN295225	Congenital myotonia	Clinical Variations	0.02132	1	0.02515	0.1408	1	4	IL6ST
Disease	cv:C0004903	Beckwith-Wiedemann syndrome	Clinical Variations	0.02658	1	0.03064	0.1715	1	5	IGF2
Disease	130650	BECKWITH-WIEDEMANN SYNDROME	OMIM MedGen	0.02658	1	0.03064	0.1715	1	5	IGF2
Disease	20090712:Elliott	C-reactive protein levels	GWAS	0.02658	1	0.03064	0.1715	1	5	LEPR
Disease	20081125:Ridker	C-reactive protein	GWAS	0.03181	1	0.03612	0.2022	1	6	LEPR
Disease	20090617:Gregersen	Rheumatoid arthritis	GWAS	0.03181	1	0.03612	0.2022	1	6	C5
Disease	cv:CN043672	Type II Collagenopathies	Clinical Variations	0.03702	1	0.04141	0.2318	1	7	FN1
Disease	cv:C4759767	Spondylometaphyseal dysplasia	Clinical Variations	0.03702	1	0.04141	0.2318	1	7	FN1
