# Supplementary material for: Preneoplastic liver colonization by 11p15.5 altered mosaic cells in young children with hepatoblastoma
Source: Nat Commun. 2023 Nov 6;14:7122. doi: 10.1038/s41467-023-42418-9 (PMC10628292; doi:10.1038/s41467-023-42418-9)
Supplement: Supplementary file 13 — Source Data [file 41467_2023_42418_MOESM13_ESM.xlsx]

## Sheet: Figure 1a
Bottom				Top
Histological.Diagnosis	Histological.Diagnosis2	Age.surg.years		Hist.diag	Age.surg.years
HCA	HCA	11.3469		Mosaic	0.555102
HCA	HCA	14.3592		HB	1.2898
HB	LOM_IC2	0.555102		HB	3.50204
HCA	HCA	13.5184		HB	10.302
HCA	HCA	13.3714		HB	1.61633
HB	HB	1.2898		HB	1.37959
HB	HB	3.50204		HB	1.06939
HB	HB	10.302		HB	4.78367
HB	HB	1.61633		HB	1.42041
HB	HB	1.37959		HB	17.0286
HB	HB	1.06939		HB	1.83673
HB	HB	4.78367		HB	0.791837
HCA	HCA	17.2735		Mosaic	1.29796
HCC	HCC	13.1265		HB	1.1102
HCC	HCC	6.04898		HB	15.649
HCC	HCC	1.20816		HB	3.62449
HCC	HCC	13.4367		HB	3.10204
HCC	HCC	14.0163		HB	0.465306
HCC	HCC	17.0857		HB	1.42041
HCC	HCC	2.3102		HB	1.65714
HCC	HCC	10.302		HB	0.971429
HCC	HCC	1.56735		HB	1.52653
HCA	HCA	14.702		HB	6.43265
HCA	HCA	13.9837		HB	1.82857
HCA	HCA	12.5959		HB	11.1265
HCA	HCA	17.7469		Mosaic	0.212245
HB	HB	1.42041		HB	15.5837
HCC	HCC	10.0245		Mosaic	2.99592
HCC	HCC	9.13469		HB	0.669388
FLC	FLC	18.1796		HB	1.28163
HCA	HCA	14.6367		Mosaic	0.244898
HCA	HCA	13.6408		HB	1.62449
FF	FF	-2.20408		HB	0.514286
FF	FF	-1.71429		HB	1.03673
FF	FF	-1.38776		Mosaic	1.01224
FF	FF	-1.22449		HB	9.74694
FF	FF	-1.30612		Mosaic	3.20816
FF	FF	-1.14286		Mosaic	2.17959
FF	FF	-1.38776		HB	3.69796
FF	FF	-2.12245		HB	8.62041
FF	FF	-1.63265		HB	2
FF	FF	-0.816327		HB	0.718367
FF	FF	-1.46939		HB	8.20408
FF	FF	-0.734694		Mosaic	1.02857
FF	FF	-2.12245		HB	2.12245
FF	FF	-1.30612		HB	2.57143
FF	FF	-1.30612		Mosaic	0.808163
FF	FF	-1.30612		HB	2.41633
HCA	HCA	13.8041		HB	0.75102
HCA	HCA	18.1306		HB	0.82449
HCA	HCA	12.9143		HB	1.91837
HB	HB	17.0286		Mosaic	0.604082
FLC	FLC	16.6449		HB	12.9306
FLC	FLC	16.3429		HB	1.54286
HCA	HCA	9.71429		HB	3.76327
HCA	HCA	13.8776		HB	9.22449
HB	HB	1.83673		HB	16.5388
HB	HB	0.791837		HB	0.669388
HB	LOM_IC2	1.29796		HB	4.40816
HB	HB	1.1102		HB	0.538776
HB	HB	15.649		HB	3.06122
HB	HB	3.62449		HB	5.63265
HB	HB	3.10204		HB	2.66122
HB	HB	0.465306		HB	9.30612
HB	HB	1.42041		HB	1.51837
HB	HB	1.65714		HB	8.08163
FLC	FLC	12.498		HB	1.34694
FLC	FLC	12.0816		HB	3.02041
HB	HB	0.971429		HB	2.90612
HB	HB	1.52653		Mosaic	1.5102
HB	HB	6.43265		Mosaic	0.661224
HB	HB	1.82857		HB	11.3959
HB	HB	11.1265		HB	2.65306
FLC	FLC	11.2816		HB	11.6408
HB	cn-LOH	0.212245		HB	4.19592
FLC	FLC	11.2653		HB	4.86531
HB	HB	15.5837		HB	0.84898
HB	cn-LOH	2.99592
FLC	FLC	12.9061
HB	HB	0.669388
HB	HB	1.28163
HB	GAIN	0.244898
HB	HB	1.62449
HB	HB	0.514286
HB	HB	1.03673
HB	cn-LOH	1.01224
HB	HB	9.74694
HB	cn-LOH	3.20816
HB	cn-LOH	2.17959
HB	HB	3.69796
HB	HB	8.62041
HB	HB	2
HB	HB	0.718367
HB	HB	8.20408
HB	cn-LOH	1.02857
HB	HB	2.12245
HB	HB	2.57143
HB	cn-LOH	0.808163
HB	HB	2.41633
HB	HB	0.75102
HB	HB	0.82449
HB	HB	1.91837
HB	cn-LOH	0.604082
HB	HB	12.9306
HB	HB	1.54286
HB	HB	3.76327
HB	HB	9.22449
HCC	HCC	10.9143
HB	HB	16.5388
HB	HB	0.669388
HB	HB	4.40816
HB	HB	0.538776
HB	HB	3.06122
HB	HB	5.63265
HB	HB	2.66122
HB	HB	9.30612
HB	HB	1.51837
HB	HB	8.08163
HB	HB	1.34694
HB	HB	3.02041
HB	HB	2.90612
HB	LOM_IC2	1.5102
HB	cn-LOH	0.661224
HB	HB	11.3959
FLC	FLC	9.10204
HCA	HCA	18.2531
HB	HB	2.65306
HB	HB	11.6408
HB	HB	4.19592
HB	HB	4.86531
HB	HB	0.84898

## Sheet: Figure 1b
Mosaic_alteration	MethRatio
cn-LOH	0.967742
cn-LOH	1.18974
cn-LOH	1.19316
cn-LOH	1.21886
cn-LOH	1.26916
cn-LOH	1.78828
cn-LOH	1.88927
cn-LOH	2.26144
cn-LOH	3.24919
GAIN	1.11893
LOM_IC2	1.38302
LOM_IC2	1.42404
LOM_IC2	2.36704
wt	0.852359
wt	0.865185
wt	0.867257
wt	0.881656
wt	0.890966
wt	0.895833
wt	0.89697
wt	0.905426
wt	0.908046
wt	0.911315
wt	0.926984
wt	0.930818
wt	0.931507
wt	0.938272
wt	0.93904
wt	0.943089
wt	0.946237
wt	0.946429
wt	0.947368
wt	0.948837
wt	0.948837
wt	0.948837
wt	0.954128
wt	0.956522
wt	0.95679
wt	0.958525
wt	0.959276
wt	0.959276
wt	0.959742
wt	0.959742
wt	0.96
wt	0.96
wt	0.96124
wt	0.962264
wt	0.96467
wt	0.965517
wt	0.966184
wt	0.966184
wt	0.966184
wt	0.967442
wt	0.968037
wt	0.968037
wt	0.969697
wt	0.972344
wt	0.977376
wt	0.980392
wt	0.984424
wt	0.985782
wt	0.987421
wt	0.987421
wt	0.987616
wt	0.987879
wt	0.988391
wt	0.99179
wt	0.992248
wt	0.995122
wt	0.995215
wt	0.996825
wt	0.996885
wt	0.996885
wt	0.99842
wt	0.998478
wt	1.00146
wt	1.00148
wt	1.00295
wt	1.00448
wt	1.00474
wt	1.00667
wt	1.00754
wt	1.00813
wt	1.00935
wt	1.01065
wt	1.0117
wt	1.01212
wt	1.01463
wt	1.01674
wt	1.01738
wt	1.01846
wt	1.0231
wt	1.02469
wt	1.02655
wt	1.0284
wt	1.02913
wt	1.03086
wt	1.03226
wt	1.03303
wt	1.04242
wt	1.04348
wt	1.04348
wt	1.04425
wt	1.04575
wt	1.04718
wt	1.04938
wt	1.05095
wt	1.05105
wt	1.05128
wt	1.05263
wt	1.05263
wt	1.05366
wt	1.05397
wt	1.05442
wt	1.0566
wt	1.05936
wt	1.06083
wt	1.06924
wt	1.07692
wt	1.07815
wt	1.08034
wt	1.09657
wt	1.10569
wt	1.11327

## Sheet: Figure 1c
Diag	loc11p	freq
Mosaic	cn-LOH	69.2308
Mosaic	GAIN	7.69231
Mosaic	LOM_IC2	23.0769
BWS_Brioude_2018	LOM_IC2	50
BWS_Brioude_2018	GOM_IC1	5
BWS_Brioude_2018	cn-LOH	20
BWS_Brioude_2018	DEL-LOH	2
BWS_Brioude_2018	CDKN1C_mut	5
BWS_Brioude_2018	GAIN	4
BWS_Brioude_2018	wt	14

## Sheet: Figure 1d heatmap
	CHC640FF	CHC652FF	CHC641FF	CHC648FF	CHC642FF	CHC645FF	CHC649FF	CHC3115N	CHC3168N	CHC3180N	CHC3608N	CHC4001N	CHC3559N	CHC4078N	CHC3549N	CHC3383N	CHC3377N	CHC2970N	CHC3174N	CHC3691N	CHC2911N	CHC3081N	CHC2964N	CHC4008N	CHC2996N	CHC3094N	CHC2824N	CHC3571N	CHC3966N	CHC2959N	CHC05043N	CHC3696N	CHC3934N	CHC3959N	CHC3676N	CHC3949N	CHC3372N	CHC3613N	CHC3681N	CHC1167N
IGF2	0.608618	0.519131	0.588558	0.364291	0.733162	0.62606	0.322529	1	0.859893	0.629536	0.574679	0.813296	0.799882	0.24214	0.682727	0.160326	0.276703	0.727537	0.652381	0.658269	0.378386	0.486507	0.207376	0.50549	0.383728	0.310674	0.151022	0.0727409	0.25124	0.164562	0.246307	0	0.295901	0.230346	0.189414	0.214615	0.407415	0.237052	0.258622	0.237182
H19	0.842313	0.800556	0.762088	0.644463	0.982904	0.845272	0.601063	0	1	0.779882	0.743826	0.404841	0.736465	0.260019	0.844491	0.0544944	0.492142	0.895549	0.791385	0.657528	0.547791	0.823071	0.509692	0.630872	0.538453	0.306938	0.227144	0.302205	0.429274	0.376246	0.674316	0.299878	0.191876	0.407877	0.297029	0.653338	0.236231	0.201199	0.350707	0.0327222
IGF1R	0.788851	0.985275	0.820668	1	0.812588	0.95845	0.990732	0.577306	0.537249	0.813415	0.328656	0.571507	0.509638	0.466574	0.820061	0.31474	0.513487	0.352273	0.26202	0.458284	0.319679	0.508028	0.411986	0.449452	0.471655	0.352105	0.361759	0.348217	0.312346	0.517995	0.373534	0.0103973	0.412425	0.143272	0.347565	0.314315	0.42786	0	0.535828	0.376539
IGFBP5	0.509122	0.111466	0	0.0966198	0.25204	0.421307	0.362385	0.882876	0.662814	0.995742	0.734272	0.639108	0.758723	0.865837	0.726795	0.975206	0.7552	0.652752	0.607056	0.824435	0.480244	0.663139	0.611002	0.732744	0.732615	0.659419	0.432365	0.411462	0.655243	0.587252	0.582124	0.495053	0.844613	0.581362	0.824879	0.79399	0.932467	0.371362	0.773447	1
IGFBP6	0.316023	0.236173	0.00674336	0.148487	0.251812	0.318433	0	0.556338	0.45251	0.889639	0.608271	0.688762	0.660992	0.797334	0.761382	1	0.584564	0.271683	0.696369	0.730538	0.070146	0.504621	0.598413	0.624159	0.663512	0.385986	0.172384	0.0311793	0.621508	0.544451	0.551386	0.641785	0.906329	0.361404	0.916827	0.432199	0.841691	0.323058	0.655367	0.677771
IGFBP3	0.269724	0.585821	0.272355	0.572015	0.571273	0.603913	0	0.420685	0.714142	0.835426	0.502803	0.696705	0.725557	0.747665	0.687571	0.745311	0.871458	0.605523	0.816029	0.533678	0.46248	0.720467	0.356414	0.637351	0.535369	0.611777	0.436624	0.474152	0.6747	0.0802544	0.693028	0.335767	0.601829	0.805166	0.663076	0.664284	1	0.0674029	0.78017	0.792913
IGF1	0.0883283	0.143064	0	0.10967	0.196693	0.171359	0.134401	0.369039	0.434741	0.53209	0.564262	0.336609	0.41852	0.426714	0.686943	0.675205	0.858063	0.624382	0.378771	0.651681	0.396503	0.725065	0.675468	0.552147	0.762085	0.812475	0.687336	0.872668	0.698008	0.79162	0.853074	0.716928	0.634354	0.977712	0.719728	0.813119	0.845667	1	0.878387	0.933334
ANK1	0.911159	0.938192	0.923719	1	0.92147	0.970006	0.991616	0.205259	0.233397	0.189351	0.128934	0.101283	0.108251	0.146534	0.30394	0.225001	0.22947	0.100467	0.0824742	0.073962	0.234026	0.128368	0.220054	0.147735	0.155938	0.137049	0.106771	0.133363	0.225245	0.113529	0.133467	0.200541	0.185789	0.0940699	0.216893	0.160672	0.105361	0.0135281	0	0.142501
HBM	0.827108	0.916465	0.823989	0.940319	0.870703	0.924321	1	0.120437	0.240381	0	0.0751138	0.0771155	0.0702174	0.177074	0.257232	0	0	0	0	0.0702595	0.252942	0	0	0.13705	0.142706	0	0	0	0.221143	0	0.0771	0	0.201831	0	0.161687	0.10058	0	0	0	0
HBG1	0.854659	1	0.826168	0.91076	0.984982	0.958236	0.918627	0	0.309178	0	0.10413	0	0.206424	0.150894	0.332138	0	0.076195	0.18558	0.07474	0.0705189	0.223324	0	0.0904162	0.0838258	0.0765432	0	0	0	0.250562	0	0.190961	0	0	0	0	0.32416	0.118685	0	0	0
MKI67	0.864091	0.890777	0.896907	0.965433	0.902235	0.937813	1	0.273684	0.194634	0.383552	0.325712	0.338203	0.409025	0.27936	0.22153	0.165068	0.278104	0.315599	0.293639	0.274634	0.196344	0.319864	0.285414	0.132444	0.250806	0	0.19108	0.199112	0.313176	0.170759	0.14386	0.227127	0.205995	0.097964	0.30107	0.236925	0.328837	0.106707	0.262483	0.0240317
CDC20	0.862462	0.889626	0.928551	0.969372	0.881267	0.906381	1	0.2075	0.202005	0.300901	0.321539	0.249454	0.359373	0.228904	0.145573	0.00946262	0.20317	0.237829	0.201264	0.216616	0.136045	0.279708	0.293206	0	0.171368	0.0805571	0.101635	0.10635	0.236843	0.0922568	0.0883558	0.0287012	0.229439	0.119082	0.204329	0.148466	0.293485	0.0410713	0.113758	0.0213107
BUB1	0.834721	0.882021	0.948358	0.941481	0.893339	0.934775	1	0.254217	0.180436	0.312297	0.198395	0.216308	0.344051	0.274563	0.157062	0.0697811	0.143798	0.31523	0.234493	0.23724	0.118039	0.348888	0.262562	0.0806202	0.170919	0.0608884	0.144487	0.181785	0.288424	0	0.0575697	0.0334387	0.171889	0.0387176	0.24778	0.100531	0.197285	0.00415597	0.166399	0.00222604
GPC3	0.998658	0.826733	0.95964	0.744504	1	0.946219	0.546795	0.97205	0.877121	0.751251	0.720445	0.806579	0.818593	0.549261	0.58802	0.490895	0.1916	0.643477	0.734601	0.729893	0.43198	0.429003	0.410039	0	0.368764	0.339043	0.387473	0.314125	0.35724	0.218478	0.170595	0.219592	0.347615	0.156755	0.328481	0.243599	0.232162	0.104785	0.147698	0.234217
DLK1	1	0.966832	0.987128	0.834493	0.950741	0.968535	0.74024	0.572662	0.664639	0.749324	0.424755	0.538901	0.396113	0.645393	0.58999	0.525879	0.162768	0.463571	0.5254	0.221039	0.379698	0.466324	0.604398	0.418992	0.531835	0.129357	0.254783	0.273503	0.379038	0.173035	0.150372	0.387301	0.228306	0	0.420472	0.274741	0.216746	0	0.182837	0.236126
EPCAM	0.808439	0.816012	0.888226	1	0.83202	0.863993	0.955614	0.609923	0.579087	0.821962	0.420944	0.655496	0.428762	0.942338	0.577588	0.3717	0.25322	0.408603	0.663161	0.484271	0	0.389436	0.508003	0.29984	0.355351	0.338653	0.317472	0.179229	0.459192	0.00656467	0.325193	0.508016	0.547891	0.281664	0.386243	0.281435	0.202934	0.267691	0.199908	0.531461
KIT	0.836229	1	0.837433	0.899536	0.77889	0.910891	0.938495	0.588384	0.13218	0.443787	0.568737	0.552953	0.447222	0.596303	0.374811	0.521544	0.507737	0.132899	0.347648	0.411036	0.296519	0.363245	0.269098	0.204161	0.414666	0.245623	0.310971	0.382895	0.326153	0.328722	0.484887	0	0.41785	0.342534	0.426784	0.218153	0.558446	0.06966	0.342417	0.597315
AFP	1	0.905792	0.858657	0.739441	0.88108	0.747671	0.334648	0.286668	0.203913	0.214332	0.188855	0.197057	0.25216	0.130549	0.125315	0.142815	0.193967	0.133666	0.0936438	0.0678496	0.150754	0.171434	0.218602	0.187296	0.203861	0.105043	0.218047	0.213992	0.139974	0.128697	0.142885	0.120643	0.120091	0.170701	0	0.195424	0.19352	0.212193	0.0549366	0.156569
LIN28B	0.798267	0.820057	0.774589	0.851686	0.664596	0.803951	1	0	0	0	0	0.187014	0	0	0	0	0	0.222913	0	0	0	0	0.517044	0.201781	0.134053	0.131577	0.140231	0	0	0.217709	0	0	0	0	0	0	0	0.220945	0	0
THY1	0.127121	0.322484	0	0.366431	0.32139	0.54272	0.582383	0.706773	0.48005	1	0.615863	0.594581	0.585394	0.850363	0.690889	0.783215	0.670939	0.692594	0.550308	0.651684	0.2664	0.518862	0.398495	0.412203	0.706843	0.517907	0.385744	0.389396	0.669743	0.481481	0.326243	0.356256	0.559139	0.463324	0.590451	0.389671	0.616118	0.219458	0.430974	0.40924
CD34	0.582537	0.973866	0.239298	0.586396	0.585994	0.371621	0.179249	0.794289	0.442384	1	0.653596	0.797958	0.436183	0.736358	0.511411	0.752346	0.677135	0.561141	0.288108	0.63321	0.259128	0.504154	0.475273	0.560952	0.628145	0.541692	0.424011	0.295176	0.648141	0.332578	0	0.464283	0.766512	0.217135	0.548507	0.642549	0.351612	0.312986	0.180507	0.727207
VIM	0.364595	0.530218	0.193542	0.359405	0.322327	0.574146	0.1257	0.665115	0.457706	0.898211	0.450475	0.822854	0.591185	0.732896	0.69553	0.742885	0.720836	0.704226	0.470667	0.531026	0.233051	0.465477	0.28031	0.365716	0.52394	0.253724	0.21461	0.363164	0.568654	0.328202	0.476724	0.25847	1	0.411679	0.627849	0.252185	0.457914	0	0.418378	0.450306
FAP	0	0.332916	0.191772	0.0268251	0.188007	0.58101	0.308777	0.703449	0.627497	1	0.480869	0.622769	0.594156	0.694485	0.641051	0.500445	0.447771	0.794639	0.557	0.628822	0.24418	0.324382	0.33849	0.443464	0.573909	0.470489	0.32203	0.40793	0.540904	0.555822	0.227694	0.238932	0.487239	0.0275749	0.526349	0.178584	0.236754	0.293121	0.290802	0.343794
ACTA2	0.343349	0.739078	0	0.117268	0.386652	0.44666	0.93695	0.847335	0.585779	0.870333	0.768839	0.691524	0.644482	1	0.721058	0.839609	0.632032	0.543913	0.640852	0.607473	0.384701	0.675439	0.602501	0.502628	0.95261	0.638403	0.551514	0.610565	0.6918	0.602501	0.59418	0.326686	0.766618	0.644815	0.832843	0.534133	0.794422	0.528967	0.614128	0.766503
CNN1	0.21191	0.633439	0.264298	0.0751434	0	0.340501	1	0.919994	0.66888	0.871628	0.891136	0.600937	0.712191	0.659924	0.709602	0.901873	0.654082	0.585611	0.525066	0.680776	0.19315	0.202121	0.761638	0.514808	0.922248	0.434378	0.44197	0.451854	0.500782	0.530067	0.262087	0.432195	0.910194	0.267258	0.888105	0.473586	0.512111	0.467093	0.387962	0.797156
TAGLN	0.0838297	0.413917	0	0.125117	0.3267	0.460415	0.890077	0.840273	0.647082	0.7897	0.837474	0.796717	0.72492	0.97532	0.826548	0.977055	0.73259	0.668887	0.621459	0.699728	0.396323	0.588649	0.620249	0.51594	1	0.585935	0.55445	0.60425	0.69423	0.7164	0.57731	0.46856	0.929278	0.445814	0.879669	0.63686	0.733612	0.642328	0.58003	0.641869
COL1A1	0.562555	0.558653	0.198101	0.502046	0.513303	0.631402	0.641877	0.769135	0.538286	1	0.557463	0.576647	0.470848	0.764343	0.630419	0.634686	0.355934	0.550076	0.522457	0.659771	0.205377	0.386724	0.226585	0.38467	0.494244	0.329262	0.146219	0.226626	0.445347	0.23976	0.161448	0.117358	0.350497	0.193668	0.468546	0.301512	0.391283	0	0.202811	0.244536
COL1A2	0.577989	0.561806	0.248446	0.529513	0.529181	0.663249	0.652913	0.776718	0.521525	1	0.555614	0.604623	0.535239	0.79732	0.515415	0.635932	0.399195	0.490015	0.505097	0.664029	0.268786	0.45366	0.253689	0.427021	0.495948	0.436181	0.333233	0.361908	0.494361	0.261892	0.249773	0.163125	0.327567	0.31612	0.504233	0.415419	0.423386	0	0.271567	0.341383
MMP2	0.465173	0.589124	0.1105	0.419493	0.434677	0.579243	0.322658	0.862413	0.531346	1	0.710702	0.708114	0.653198	0.672238	0.758844	0.951219	0.699638	0.580557	0.687142	0.6619	0.364836	0.493963	0.447873	0.582635	0.559538	0.452577	0.337792	0.388623	0.786943	0.467789	0.405751	0.289432	0.774258	0.483302	0.653123	0.507855	0.649277	0	0.5273	0.5413
MMP9	0.38926	0.730416	0.425971	0.601401	0.52914	0.917788	0	0.629266	0.549518	0.180889	0.807512	0.51046	0.645592	0.82838	0.622055	0.881624	0.661033	0.404599	0.17805	0.412901	0.448768	0.499359	0.32294	0.198779	0.657493	0.277717	0.523956	0.690642	0.466002	0.413101	0.568444	0.139403	1	0.750803	0.789618	0.50355	0.460503	0.152332	0.529999	0.329926
KRT23	0.00880033	0.161406	0.109563	0.281864	0	0.033918	0.132935	0.398988	0.511156	0.89873	0.560416	0.39882	0.826409	0.78204	1	0.488882	0.404912	0.794358	0.804161	0.363705	0.132063	0.283617	0.362356	0.138234	0.479369	0.272707	0.0136314	0.361081	0.636162	0.254898	0.40489	0.218082	0.793581	0.18563	0.533314	0.0363103	0.0789075	0.168015	0.271633	0.1932
HNF4A	0.649367	0.356909	0.835461	0.281987	0.70569	0.496521	0	1	0.897124	0.896483	0.829042	0.892059	0.836489	0.894921	0.916012	0.781321	0.797789	0.781167	0.905616	0.886513	0.945679	0.916253	0.976846	0.911249	0.677182	0.957627	0.839488	0.963318	0.905191	0.860331	0.964393	0.950942	0.604902	0.92229	0.969987	0.906506	0.916088	0.836715	0.962747	0.880233
ADH1B	0.146983	0.0855207	0.0933133	0	0.442	0.225162	0.183559	0.754114	0.842436	0.863715	0.822029	0.866621	0.850552	0.8289	0.770382	0.923583	0.909052	0.748733	0.877809	0.922594	0.910683	0.939226	0.923711	0.972406	0.798993	1	0.977515	0.957924	0.938381	0.844123	0.93789	0.883389	0.828567	0.976005	0.820993	0.923577	0.929488	0.914101	0.943277	0.987311
UGT2B7	0.411144	0.362223	0.33417	0.297751	0.356905	0.325922	0	0.773305	0.860262	0.891367	0.870791	0.814416	0.893137	0.780357	0.821605	0.931535	0.916306	0.8195	0.930851	0.893158	0.953423	0.934506	0.851034	0.927775	0.839403	0.982897	0.964846	0.968498	0.93803	0.844801	0.960635	0.860305	0.849424	1	0.81912	0.961978	0.922165	0.946243	0.956095	0.956047
TBX3	0.491356	0.427444	0.675661	0	0.396312	0.458323	0.18996	0.72908	0.864968	1	0.657241	0.657117	0.67028	0.562365	0.881129	0.803481	0.726481	0.60149	0.91367	0.789386	0.813076	0.828947	0.991356	0.890959	0.559795	0.79759	0.788534	0.717238	0.737538	0.702057	0.763995	0.751936	0.553007	0.637014	0.973779	0.820127	0.808253	0.823622	0.773446	0.833458
GLUL	0.353472	0.181138	0.473579	0.388342	0.506709	0.360834	0.387658	0.523912	0.392906	0.985214	0.242822	0.189472	0.311635	0.428284	0.301301	0.654836	0.27375	0	0.545956	0.120682	0.284748	0.614645	0.303003	0.512886	0.368696	0.503671	0.31678	0.585439	0.685468	0.186014	0.858465	0.675211	0.311874	0.762383	0.815165	0.573778	0.713673	0.525195	1	0.597497
AXIN2	0.399112	0.256143	0.482625	0.204375	0.27409	0	0.326345	0.795791	0.806805	0.982137	0.631774	0.649717	0.630022	0.364978	0.888044	0.605974	0.759673	0.572388	0.74076	0.693342	0.685582	0.679199	1	0.814929	0.531707	0.629798	0.627469	0.541572	0.660785	0.765174	0.669648	0.761599	0.525951	0.646495	0.865469	0.801733	0.691874	0.82472	0.781038	0.659877
LGR5	0.539016	0.240484	0.570099	0.262415	0.437282	0.166227	0	0.643001	0.755463	1	0.619669	0.290597	0.574399	0.0375494	0.334156	0.650073	0.660576	0.512771	0.730257	0.534398	0.627343	0.765014	0.795947	0.591558	0.562106	0.555996	0.664883	0.676289	0.724532	0.641688	0.384716	0.546285	0.401029	0.619025	0.629085	0.646768	0.448136	0.724382	0.696949	0.582133

## Sheet: Figure 1d annotation
Mosaic_alteration	Hist.diag	Age.surg.years
wt	FF	-2.20408
wt	FF	-2.12245
wt	FF	-1.71429
wt	FF	-1.63265
wt	FF	-1.38776
wt	FF	-1.14286
wt	FF	-0.816327
cn-LOH	Mosaic	0.212245
GAIN	Mosaic	0.244898
LOM_IC2	Mosaic	0.555102
cn-LOH	Mosaic	0.604082
cn-LOH	Mosaic	0.661224
cn-LOH	Mosaic	0.808163
cn-LOH	Mosaic	1.01224
cn-LOH	Mosaic	1.02857
cn-LOH	Mosaic	2.17959
cn-LOH	Mosaic	3.20816
wt	HB	0.465306
wt	HB	0.514286
wt	HB	0.669388
wt	HB	0.791837
wt	HB	0.971429
wt	HB	1.2898
wt	HB	1.42041
wt	HB	1.42041
wt	HB	1.82857
wt	HB	1.83673
wt	HB	2.41633
wt	HB	2.90612
wt	HB	3.62449
wt	HB	4.19592
wt	HB	4.40816
wt	HB	5.63265
wt	HB	8.08163
wt	HB	9.22449
wt	HB	9.30612
wt	HB	9.74694
wt	HB	12.9306
wt	HB	16.5388
wt	HB	17.0286

## Sheet: Figure 1e
Gene	logFC	AveExpr	t	P.Value	adj.P.Val	B
XIST	2.86115	1.73023	1.19673	0.239189	0.754197	-5.18516
ALOXE3	2.80662	-3.8406	3.46714	0.00137328	0.267579	-1.46518
GPC3	2.75812	3.40536	3.34213	0.00194047	0.277612	-1.33927
ADCYAP1	2.7398	-2.64103	3.44997	0.00144047	0.267579	-1.38496
SSUH2	2.59521	1.60952	4.31892	0.000116636	0.264877	1.11042
ELFN2	2.59363	-1.37653	3.94282	0.000353681	0.264877	-0.16021
ISX	2.52311	-3.92538	2.83967	0.00736339	0.323843	-2.56839
RBP2	2.51474	-4.4655	3.48926	0.00129111	0.267579	-1.50232
CYP19A1	2.48508	-3.22845	3.42363	0.00154975	0.267579	-1.46759
ADAMTS16	2.48346	-3.06771	3.50647	0.00123049	0.267579	-1.29809
STMN2	2.4647	-1.67114	3.13466	0.00340462	0.298638	-1.89831
CD177	2.40472	-3.36327	2.89122	0.00645131	0.316708	-2.46797
GAL	2.38112	-3.17385	2.73726	0.00954334	0.332036	-2.704
COL17A1	2.36334	-4.05336	4.57104	5.47014e-05	0.264877	0.506754
ATP2C2	2.35336	-2.07191	3.7627	0.000595278	0.264877	-0.708201
FAM19A4	2.2902	-4.29063	3.7047	0.000702737	0.264877	-1.11338
XPNPEP2	2.25412	4.61729	2.179	0.0359182	0.465104	-3.9202
DLK1	2.21266	0.719888	2.55536	0.0149501	0.369678	-2.99768
CCDC187	2.20975	-1.8245	2.3413	0.0248366	0.418562	-3.33011
SORCS3	2.199	-2.23277	2.48798	0.0175838	0.381105	-3.08877
AL590004.4	2.15321	0.696313	3.6702	0.000775312	0.264877	-0.553044
SPOCK1	2.14381	-3.16903	3.19449	0.00289959	0.295467	-1.9246
AC073862.5	2.13323	-4.08517	3.9686	0.000328085	0.264877	-0.619113
FRMPD2	2.13301	-4.30552	2.42832	0.0202625	0.394495	-3.24996
MMP2-AS1	2.07167	-1.20856	3.67336	0.000768374	0.264877	-0.772313
AL365181.2	2.02694	-3.26734	3.48611	0.00130253	0.267579	-1.36148
CDH16	2.0085	-1.3258	3.03839	0.00439583	0.298638	-2.0477
AC073621.1	1.98675	-1.35576	3.08753	0.00386006	0.298638	-1.97768
WNT10A	1.97335	-2.65094	3.65131	0.00081806	0.264877	-0.992756
PRR29-AS1	1.97102	-3.39452	3.36798	0.00180736	0.267579	-1.64123
PRTN3	1.95672	-3.42949	2.72809	0.00976555	0.335887	-2.75037
ANO4	1.93163	-3.29779	2.48078	0.0178889	0.382592	-3.13803
HS6ST2	1.91608	-2.68519	3.49288	0.00127812	0.267579	-1.30439
HAMP	1.90943	7.07432	2.6422	0.0120898	0.353656	-2.99396
TMEM132D	1.90672	-2.69045	3.21522	0.00274188	0.295467	-1.85242
KRT23	1.90612	-0.0034238	2.77821	0.0086082	0.327888	-2.52905
CLDN6	1.88089	-2.84043	3.17013	0.00309593	0.298638	-1.93027
LINC02207	1.86746	-3.3487	3.61265	0.000912756	0.267579	-1.20097
LINC00632	1.85498	-3.38063	3.17925	0.00302098	0.298638	-1.96897
RETN	1.83164	-3.64747	2.85877	0.00701215	0.321218	-2.54218
CEBPE	1.82569	-4.61944	3.21053	0.00277681	0.295467	-2.0281
IL1RL1	1.82195	2.80484	2.55999	0.0147832	0.369678	-3.09437
EPN3	1.81916	-4.2236	2.88248	0.00659809	0.317776	-2.54859
NTS	1.81564	-0.258832	3.52941	0.00115391	0.267579	-0.944602
NPAS1	1.80057	2.17962	2.51763	0.0163768	0.379286	-3.14759
AL117190.1	1.79099	-3.62036	2.95372	0.00548726	0.301655	-2.38142
MCEMP1	1.78433	-2.98433	2.44521	0.0194689	0.391751	-3.19142
AC008622.2	1.77373	-3.45795	3.19584	0.00288906	0.295467	-1.96481
MT1B	1.75955	-5.28225	2.14856	0.0384294	0.473131	-3.66296
GHRHR	1.75572	-3.92966	2.35311	0.0241658	0.416039	-3.34982
AC008703.1	1.74436	-2.55404	2.62923	0.0124821	0.356904	-2.87805
SH2D5	1.7394	-1.11418	1.92734	0.0618109	0.536057	-3.98886
FAM3B	1.72242	0.420595	4.22187	0.000155689	0.264877	0.747638
CA12	1.72038	0.359891	2.32999	0.025495	0.42555	-3.41854
PERM1	1.71476	-3.10675	2.68925	0.0107598	0.342229	-2.79764
PSMD10P2	1.70457	-1.95473	2.22227	0.0325991	0.45086	-3.52182
POU3F1	1.69645	-3.93021	3.03982	0.00437929	0.298638	-2.27464
AC016999.1	1.69448	0.151161	1.68859	0.0998933	0.612351	-4.3939
SYNDIG1	1.68917	-3.46311	3.07005	0.00404309	0.298638	-2.17488
PURG	1.6877	-3.51659	3.11876	0.00355226	0.298638	-2.08572
ELANE	1.67569	-2.32965	2.60166	0.0133557	0.36524	-2.90751
GRIK3	1.67304	-2.74056	2.75325	0.00916751	0.331789	-2.6791
AL356417.2	1.66964	-4.60364	3.56782	0.00103587	0.267579	-1.38522
LRRC15	1.66881	-1.64282	2.88967	0.0064771	0.316897	-2.36683
XIRP1	1.66189	-3.25096	2.2331	0.0318125	0.447599	-3.51552
DGKK	1.65765	-4.81049	2.61723	0.0128557	0.361886	-2.98752
HMGB1P39	1.62836	-3.63637	2.6728	0.0112086	0.345005	-2.85605
AC011416.4	1.62385	-4.28983	3.45173	0.00143344	0.267579	-1.58402
FAM46B	1.62371	-2.06837	3.33213	0.00199448	0.277915	-1.56733
NPSR1-AS1	1.61845	-4.73343	2.67564	0.0111298	0.344628	-2.88642
LINC01336	1.60694	-2.682	3.04938	0.00427025	0.298638	-2.14968
ACTG2	1.60484	0.637352	3.30848	0.00212793	0.280118	-1.39309
AP002847.1	1.60045	-4.75944	3.21018	0.00277945	0.295467	-2.03552
ACAN	1.60003	-2.32816	2.8994	0.00631657	0.313021	-2.3841
SLC30A2	1.59749	-4.42098	2.20915	0.0335753	0.454649	-3.57064
DES	1.59408	0.734054	2.19221	0.0348746	0.458045	-3.64901
CIDEC	1.59397	0.507679	2.23964	0.0313454	0.446697	-3.56024
AL133371.2	1.59391	-2.91561	3.64838	0.000824886	0.264877	-1.07254
NPTX1	1.58959	-3.69812	2.38577	0.022394	0.403774	-3.29923
AL359182.1	1.58275	-3.39741	2.90309	0.00625679	0.312909	-2.46768
PGLYRP1	1.58187	-2.77005	2.60428	0.0132704	0.364586	-2.92673
C6orf223	1.57965	-3.05125	2.92982	0.00583873	0.306513	-2.38973
VWA5B2	1.57222	-3.10801	2.48227	0.0178255	0.382474	-3.13614
SLC9A2	1.56935	-5.07769	3.12693	0.00347567	0.298638	-2.20212
CHRNA7	1.55963	-4.37119	2.99534	0.00492239	0.30127	-2.37517
TUBBP5	1.55693	-3.2105	2.92706	0.00588062	0.306513	-2.40358
ZNF750	1.55379	-4.60168	3.11762	0.00356307	0.298638	-2.17989
COL1A1	1.55276	7.76348	4.22469	0.000154393	0.264877	0.911606
DIP2A-IT1	1.55196	-3.52884	3.05268	0.00423318	0.298638	-2.21164
PLPPR3	1.54897	-4.21179	2.82073	0.00772782	0.323843	-2.64312
CRYBG2	1.53744	-1.56995	2.9751	0.00518991	0.30127	-2.19803
LINC00473	1.53635	-1.87061	2.60221	0.0133379	0.36524	-2.89649
FMO1	1.53374	-1.16131	3.4301	0.00152222	0.267579	-1.24942
DIRAS1	1.53163	-3.28114	3.11177	0.00361905	0.298638	-2.08604
MIR23B	1.523	-3.81935	3.06738	0.00407177	0.298638	-2.2153
ASB16	1.52072	-4.45525	3.27418	0.00233663	0.286953	-1.90513
AC087241.3	1.51901	-4.90801	2.78542	0.00845271	0.325439	-2.73641
CTSG	1.51491	-1.7361	2.21035	0.0334852	0.454649	-3.54041
AL353768.1	1.51043	-4.89801	3.00192	0.00483814	0.30127	-2.3922
IGF2	1.50761	10.0697	2.80433	0.00805689	0.323843	-2.57437
NUDT11	1.50666	-3.91094	2.99721	0.00489823	0.30127	-2.32892
NRK	1.50633	-1.23061	2.96192	0.00537139	0.301574	-2.20009
AC108134.1	1.50517	-3.81584	2.19878	0.0343652	0.456206	-3.57365
CCL20	1.49971	3.11073	1.55916	0.127657	0.647515	-4.87743
AC124067.4	1.49966	-3.44359	2.55418	0.014993	0.369678	-3.02176
OVOL1	1.49773	-3.66325	2.37599	0.0229119	0.408141	-3.31623
RPS2P1	1.4941	-4.54967	2.72007	0.00996351	0.336136	-2.81997
AC037198.3	1.49235	-3.91064	2.8261	0.00762288	0.323843	-2.62514
CRLF2	1.48986	-3.35453	2.10362	0.0424216	0.486223	-3.70368
KSR2	1.486	-3.12705	3.09183	0.00381623	0.298638	-2.10023
KRT6C	1.48217	-4.98661	2.24019	0.0313068	0.446625	-3.53515
CST2	1.47415	-5.07085	2.6529	0.0117747	0.349629	-2.94417
AL022068.1	1.47294	-3.32438	2.60382	0.0132854	0.364617	-2.95291
GUCY2C	1.46901	-4.76424	3.15183	0.00325167	0.298638	-2.14127
AC007688.1	1.46735	-3.65592	2.28094	0.0285368	0.435304	-3.45472
FAM163A	1.46591	-2.66408	2.92493	0.00591323	0.306513	-2.38368
PLN	1.45779	-0.287506	3.42778	0.00153201	0.267579	-1.17367
LINC02544	1.4561	-3.8087	2.63407	0.0123343	0.356904	-2.91743
SERPINB2	1.45465	-4.64586	2.1541	0.0379608	0.472277	-3.65011
APOD	1.45081	-1.29565	1.94988	0.0589663	0.528549	-3.94323
AIRE	1.44985	-2.37428	2.39291	0.0220226	0.402064	-3.25398
SUSD5	1.44887	-1.52821	3.54026	0.00111932	0.267579	-1.08215
AP001999.1	1.44844	-4.49173	2.28613	0.0281996	0.433417	-3.46985
IGSF1	1.4484	0.606681	2.93152	0.00581306	0.306513	-2.21574
ARC	1.44519	-0.858307	2.65858	0.0116106	0.347261	-2.76687
OLFM4	1.43924	-4.9137	2.16005	0.037464	0.471279	-3.6447
FAM177B	1.43574	-4.24409	2.49381	0.0173405	0.381105	-3.15799
AL365181.3	1.4357	-1.76063	2.58599	0.0138771	0.368337	-2.91432
AC245128.3	1.43331	-1.76225	2.19928	0.0343268	0.456206	-3.55751
RFLNA	1.43072	-3.89471	3.17188	0.00308141	0.298638	-2.02589
SYT8	1.43065	-1.56182	2.44537	0.0194615	0.391751	-3.15579
IL1RAPL1	1.4299	-3.80313	2.57177	0.014366	0.368867	-3.02093
PTX3	1.42907	-0.95384	2.81606	0.00782035	0.323843	-2.47269
AD000864.1	1.42819	-4.39845	3.04371	0.00433466	0.298638	-2.28869
AC108463.1	1.42079	-3.08014	2.57557	0.014234	0.368867	-2.98882
ASIC2	1.41835	-4.70273	2.41069	0.0211221	0.401008	-3.29571
KRT15	1.41707	-3.14211	2.95366	0.00548815	0.301655	-2.34794
CNN1	1.41231	1.78145	3.57974	0.00100166	0.267579	-0.740498
PRR16	1.4113	-0.932831	3.77253	0.000578726	0.264877	-0.506
RAB3B	1.40789	3.21124	2.13023	0.0400159	0.48067	-3.96252
LINC01828	1.40571	-4.0802	2.38744	0.0223068	0.403019	-3.31314
MIR4768	1.40552	-4.644	2.5892	0.0137688	0.366392	-3.024
AL355377.2	1.4011	-3.23655	3.07141	0.00402861	0.298638	-2.14295
APOBEC3B	1.39406	-1.51005	2.78682	0.00842272	0.325439	-2.54926
ARMC3	1.38919	-5.05265	2.84562	0.00725236	0.323843	-2.65202
PCDH10	1.38755	-4.14626	2.70237	0.0104139	0.339115	-2.82919
USP27X-AS1	1.38754	-0.68746	3.35994	0.0018478	0.27056	-1.35789
ICAM4	1.38737	-0.982854	2.3272	0.0256598	0.425566	-3.35697
TRIM40	1.37985	-3.92426	1.80621	0.0792026	0.574833	-4.09257
AC008750.3	1.3796	-1.53511	2.44756	0.0193607	0.391162	-3.15265
LPAR4	1.37942	-3.24992	2.40321	0.021497	0.401518	-3.25572
AL645608.7	1.37667	-3.43506	2.54855	0.0151987	0.369803	-3.0398
CDKN2B	1.37445	1.4932	2.61835	0.0128205	0.361886	-2.89678
AC125807.2	1.37326	-0.0293797	3.89534	0.000406013	0.264877	-0.0980234
TMEM59L	1.37271	-2.48627	2.78996	0.00835603	0.325439	-2.59555
LYPD1	1.37184	-1.07104	2.56975	0.0144369	0.368867	-2.93316
ARHGAP31-AS1	1.37049	-4.15237	3.20466	0.00282119	0.295467	-2.0066
ZNF415P1	1.36943	-3.65104	1.99535	0.0535706	0.516155	-3.85254
AC012236.1	1.36924	-3.075	2.71362	0.0101254	0.33642	-2.75825
AC060766.4	1.36372	-2.2201	3.02691	0.00453086	0.30127	-2.16007
RRM2P3	1.36276	-4.69318	2.82944	0.00755813	0.323843	-2.65843
GPR27	1.36103	-2.45925	2.57187	0.0143626	0.368867	-2.9755
AC013643.2	1.36044	-4.63927	2.88118	0.00662018	0.317776	-2.56637
AC004448.1	1.35916	-4.3698	2.75655	0.00909165	0.331789	-2.75846
SPON1	1.35894	1.77806	3.72815	0.000657207	0.264877	-0.377062
PF4	1.35775	-3.35282	1.92539	0.0620624	0.536963	-3.94405
RBMS2P1	1.35744	-4.47117	2.79972	0.00815186	0.324355	-2.69565
AC011466.4	1.35597	-3.70165	2.42359	0.0204902	0.396546	-3.24816
TGM3	1.35538	-3.26273	2.97675	0.0051676	0.30127	-2.33611
AC034111.1	1.35248	-4.03964	2.55531	0.014952	0.369678	-3.05707
FOLR3	1.35048	-3.41443	2.12487	0.0404903	0.48067	-3.67583
TMEM92-AS1	1.35036	-3.75019	2.31006	0.0266936	0.427499	-3.41302
AL117209.1	1.34923	-4.68798	2.2441	0.0310304	0.445767	-3.52783
AC005052.1	1.34807	-4.60072	1.43363	0.160257	0.689976	-4.49225
SCTR	1.34669	0.27125	2.62269	0.0126844	0.359166	-2.84246
PNMT	1.34604	-3.18596	2.35702	0.0239471	0.413856	-3.33527
AC021305.1	1.34571	-2.97843	1.90974	0.0641138	0.541	-3.96723
AL391244.2	1.34497	-4.70259	2.70508	0.0103436	0.33887	-2.85558
COL1A2	1.34248	6.80857	3.7971	0.000539266	0.264877	-0.225203
EGFR-AS1	1.34206	-1.78707	2.22093	0.0326972	0.451241	-3.52404
CRB2	1.33925	-1.98655	3.31839	0.00207097	0.280118	-1.58252
NPAS4	1.33891	-3.13683	2.32914	0.0255453	0.42555	-3.37003
LINC02388	1.33785	-1.33447	2.39303	0.0220164	0.402064	-3.2435
EVPL	1.33686	-3.14571	2.39393	0.0219704	0.402064	-3.27781
SEZ6L2	1.33352	0.71946	3.09212	0.00381326	0.298638	-1.87137
BPI	1.32965	-1.91316	3.25103	0.00248844	0.29191	-1.71084
FSTL4	1.32721	-4.13284	2.77778	0.0086175	0.327888	-2.70576
PKP1	1.32477	-4.52147	2.48587	0.0176731	0.381105	-3.18012
ANO2	1.32475	-3.15987	2.6451	0.0120035	0.353656	-2.882
VSTM1	1.32434	-3.38946	2.72033	0.00995707	0.336136	-2.77077
F2RL1	1.32376	2.87675	2.91155	0.00612143	0.310724	-2.34447
MIR483	1.32178	-4.56852	2.06502	0.0461368	0.496672	-3.76649
IGHV4-39	1.32101	-1.52893	1.33228	0.191092	0.718639	-4.69859
CLMP	1.31879	-1.1008	2.40884	0.0212143	0.401008	-3.21582
AC007969.1	1.31832	-4.07868	2.72887	0.00974638	0.335887	-2.79209
AP001059.2	1.31634	-4.27849	2.57909	0.0141123	0.368867	-3.02879
AC026124.1	1.31537	-4.25909	1.94749	0.0592624	0.529236	-3.91621
RPLP0P2	1.31483	-4.51306	2.52515	0.0160829	0.377283	-3.11998
USP27X	1.3136	1.83159	3.95908	0.000337321	0.264877	0.201664
SLC7A1	1.31303	3.22486	3.1676	0.00311703	0.298638	-1.76891
FLNC	1.31158	1.41546	3.39507	0.00167722	0.267579	-1.1827
IGHV5-51	1.31145	-1.29411	1.9343	0.0609205	0.534916	-3.96154
HAGLR	1.31084	-3.9378	2.70507	0.0103439	0.33887	-2.82061
MIR770	1.30997	-2.37066	2.40441	0.0214365	0.401518	-3.24122
ADAMTS15	1.30952	1.4211	4.06829	0.000245033	0.264877	0.456516
EPHX3	1.30696	-2.33613	2.78904	0.00837553	0.325439	-2.58839
AL161669.4	1.30677	-4.75756	2.4754	0.0181201	0.383419	-3.19903
GUCY1B2	1.30677	-2.98337	2.27029	0.0292387	0.438457	-3.46181
AL021392.1	1.30591	-4.62088	3.1943	0.0029011	0.295467	-2.04847
HES7	1.30347	-4.11365	2.31582	0.0263425	0.425566	-3.413
IGF2-AS	1.3033	-0.164915	3.01924	0.00462308	0.30127	-2.03872
NMNAT2	1.30147	-2.64966	2.89336	0.00641581	0.316035	-2.42759
DKK2	1.30049	-2.26272	1.9708	0.0564279	0.523954	-3.89174
AC141928.1	1.29685	-3.35887	2.41189	0.0210628	0.401003	-3.25842
MS4A3	1.29507	-4.58854	2.34052	0.0248818	0.418608	-3.39161
GJB3	1.295	0.233052	2.51598	0.016442	0.37969	-3.04106
AC009065.2	1.29389	-2.55185	2.3307	0.0254533	0.42555	-3.36251
GPAT2	1.2937	0.322924	2.62228	0.0126974	0.359166	-2.83733
CSMD2	1.29273	-1.29776	2.85277	0.00712084	0.321633	-2.41169
ACTC1	1.29168	-4.29331	1.804	0.0795548	0.575945	-4.09259
AC234782.2	1.28846	-4.49992	3.14281	0.00333117	0.298638	-2.13152
AL109615.3	1.28708	-3.19377	2.47081	0.0183195	0.384716	-3.15677
RHOV	1.28668	-2.99802	2.3148	0.0264045	0.425566	-3.39445
Z74021.1	1.28602	-4.4509	1.63791	0.110103	0.624467	-4.28275
CTSE	1.28602	-3.88291	1.68507	0.100576	0.612813	-4.23339
CCT4P2	1.28163	-2.32278	1.87908	0.0683011	0.550557	-4.01569
LGR6	1.2796	0.804446	3.28475	0.00227032	0.286311	-1.44387
AC087392.4	1.27938	-4.1471	2.44687	0.0193926	0.3914	-3.2272
PHYHIP	1.27891	-1.62175	2.64333	0.0120562	0.353656	-2.81934
GFRA3	1.27855	-0.219673	3.16942	0.00310184	0.298638	-1.72158
AL117378.1	1.27699	-4.49889	2.43204	0.020085	0.394169	-3.26087
COL9A1	1.27472	-2.1241	2.22154	0.0326526	0.45086	-3.52311
TREML2	1.2742	-2.22875	2.31393	0.0264573	0.425566	-3.38198
APOA4	1.27335	4.69759	1.93153	0.0612733	0.535544	-4.38009
PLPP4	1.27267	-1.19287	3.31846	0.0020706	0.280118	-1.50262
LINC01012	1.27209	-4.6069	2.67547	0.0111346	0.344628	-2.89179
SPHK1	1.2617	3.19333	2.88064	0.00662944	0.317776	-2.42894
FSTL3	1.26094	4.3339	3.99029	0.000307959	0.264877	0.281404
CAPN13	1.25996	-1.821	1.90837	0.0642961	0.541	-3.99668
CD207	1.25958	-1.44884	2.57099	0.0143935	0.368867	-2.93881
AC004623.1	1.2591	-3.81726	2.12122	0.0408165	0.481505	-3.6847
LUADT1	1.25864	-4.56907	2.76615	0.00887444	0.328922	-2.75429
FOXJ1	1.2577	-2.91153	2.13638	0.0394772	0.479283	-3.65457
BRINP2	1.2529	-1.43958	2.4628	0.0186725	0.386637	-3.12606
IGF2BP1	1.2526	-0.133159	1.72899	0.0923294	0.598658	-4.38755
S100P	1.25121	-1.35729	2.14992	0.0383138	0.472916	-3.63799
IQGAP3	1.24988	1.93701	2.55548	0.014946	0.369678	-3.05628
C9orf50	1.24903	-3.98553	2.19927	0.0343278	0.456206	-3.5772
OR51E1	1.24834	-3.83984	2.00524	0.0524563	0.516155	-3.84049
AC111149.2	1.24679	-5.12214	2.5598	0.0147899	0.369678	-3.08415
CSF3	1.24647	-3.62288	1.59315	0.11982	0.636619	-4.34222
OXTR	1.24605	-0.369369	3.23454	0.00260224	0.295467	-1.59766
AQP5	1.24582	-4.2486	2.16035	0.0374385	0.471279	-3.63516
RNU7-181P	1.24376	-3.94312	1.75989	0.0868736	0.589819	-4.14617
SYPL1P2	1.24078	-3.34814	2.61253	0.0130049	0.363448	-2.9445
SLC6A11	1.23484	0.301078	1.57172	0.124714	0.644561	-4.61234
ARHGAP40	1.23402	-2.99679	1.98987	0.0541971	0.516947	-3.86027
RPS12P5	1.23388	-4.30318	2.13885	0.0392628	0.47841	-3.66721
RD3L	1.23385	-3.2242	1.79565	0.0808999	0.579913	-4.1087
LCN2	1.23355	1.16178	1.77648	0.0840571	0.584561	-4.37072
MYOCD	1.23323	-0.197536	3.54019	0.00111952	0.267579	-0.925385
AC013460.1	1.23245	-4.28585	2.25538	0.0302468	0.444682	-3.50706
Z99289.2	1.23133	-3.46822	1.80691	0.0790918	0.574623	-4.09483
AC009220.1	1.23084	-4.59966	2.1587	0.0375764	0.471279	-3.64264
AC025580.2	1.23077	-4.36798	2.03813	0.0488922	0.505795	-3.7999
CILP2	1.23036	-0.836263	3.07478	0.00399278	0.298638	-1.95677
ZDHHC8P1	1.22785	-2.05056	2.22239	0.0325904	0.45086	-3.52213
SNORD114-3	1.22754	-3.57589	2.00489	0.0524945	0.516155	-3.83977
RNA5SP207	1.22528	-5.04352	2.2721	0.0291182	0.437907	-3.49546
SLC1A3	1.22487	0.939006	2.49216	0.0174088	0.381105	-3.10715
PI16	1.22452	-0.412505	2.06238	0.0464019	0.496761	-3.81175
AP000640.1	1.22435	-3.42214	2.48892	0.0175444	0.381105	-3.14308
LINC00702	1.22389	-1.88417	2.71577	0.0100711	0.336323	-2.70105
SMPDL3B	1.22332	-2.00441	3.21713	0.00272773	0.295467	-1.78448
KCNJ11	1.22289	-1.84003	2.3341	0.025254	0.423373	-3.34434
AL024509.1	1.22217	-4.53898	2.24134	0.0312249	0.446412	-3.531
NTM	1.22164	-1.46161	2.21078	0.0334522	0.454599	-3.54133
ZNF536	1.21846	-3.13012	2.12842	0.0401751	0.48067	-3.66786
LINC00968	1.218	-4.57189	2.27164	0.0291485	0.438096	-3.48803
LINC00589	1.21773	-5.08364	2.34938	0.0243759	0.416615	-3.389
IGFN1	1.21692	0.97475	2.06257	0.0463827	0.496761	-3.90617
AC008649.1	1.2163	-4.84662	2.98543	0.0050517	0.30127	-2.42349
BEND6	1.21568	-2.86873	2.8096	0.00794984	0.323843	-2.59128
MMP10	1.21531	-4.87163	1.92395	0.0622484	0.536963	-3.94757
AL512356.3	1.21329	-1.53689	2.29317	0.0277493	0.433113	-3.40924
APLP1	1.21317	-2.15781	2.80587	0.00802553	0.323843	-2.55407
ABALON	1.21242	-3.20071	2.48026	0.0179115	0.382592	-3.14555
COL3A1	1.21236	8.20328	3.38729	0.00171362	0.267579	-1.25033
KRT8P28	1.20975	-5.41008	2.19324	0.034794	0.457313	-3.60779
VGF	1.20965	-4.93961	2.34441	0.0246582	0.417227	-3.39154
AC012349.1	1.20621	-4.72852	2.59822	0.0134685	0.365845	-3.01629
RN7SL583P	1.20573	-4.90957	1.93213	0.061197	0.535404	-3.93734
HIF3A	1.2056	1.34208	2.26749	0.0294256	0.438457	-3.56293
AC016027.2	1.20375	-1.64425	1.37532	0.177483	0.70776	-4.662
COMP	1.20301	-4.40374	1.63184	0.111381	0.624467	-4.28928
SMC1B	1.20235	-3.23815	1.64428	0.108774	0.624467	-4.29207
SPOCD1	1.20157	-2.4625	2.12381	0.0405843	0.48067	-3.67098
AC018557.1	1.20114	-3.40133	2.47048	0.0183342	0.384716	-3.17084
CADM3	1.20091	-1.24905	2.25125	0.0305316	0.444682	-3.47783
CPA3	1.20015	-0.823916	2.31513	0.0263841	0.425566	-3.37641
GRIN2C	1.19904	-2.77683	2.2872	0.0281312	0.433417	-3.43137
ADAMTS9-AS1	1.19871	0.741713	3.10595	0.00367552	0.298638	-1.841
S100A12	1.19756	-0.65807	1.73537	0.0911808	0.597526	-4.27138
AL118558.1	1.19732	-4.79407	1.74933	0.088707	0.593901	-4.15454
MIR3155A	1.19691	-4.58862	2.16386	0.0371482	0.469735	-3.63816
OLAH	1.19612	-3.57772	2.06676	0.0459641	0.496111	-3.75739
CBLN1	1.19366	-0.518914	2.72381	0.00987072	0.336136	-2.63894
RASL11B	1.19304	-1.34389	2.70634	0.0103113	0.33887	-2.69312
CRLF1	1.19276	-2.6833	1.78849	0.0820662	0.582647	-4.12408
AL353653.1	1.1909	-5.46962	2.32213	0.0259622	0.425566	-3.43603
IL6	1.1884	-0.160724	1.4638	0.151876	0.678631	-4.67778
CTXN1	1.1866	-2.15884	2.48311	0.0177899	0.382092	-3.10813
DEFA3	1.18598	-5.38513	2.25181	0.0304931	0.444682	-3.52996
NEXN	1.18586	3.11257	3.13697	0.00338363	0.298638	-1.83408
AC099684.2	1.18533	-0.285426	2.8512	0.00714953	0.321837	-2.38623
TAC1	1.18519	-2.99608	1.43255	0.160564	0.690057	-4.53838
SMAD5-AS1	1.18475	-1.57503	3.07749	0.00396417	0.298638	-2.01632
RNA5SP283	1.18452	-4.31265	2.09326	0.0433921	0.489417	-3.72855
ALG1L13P	1.18375	-2.41052	2.24582	0.03091	0.44573	-3.49054
FAM169A	1.18284	2.24136	2.97802	0.00515042	0.30127	-2.1598
FOXQ1	1.18265	1.42174	1.68827	0.0999559	0.612351	-4.5384
MEG9	1.18261	0.712855	2.36248	0.023645	0.412649	-3.3532
AC091133.4	1.18198	-4.64487	1.97482	0.0559517	0.523049	-3.88204
OR7D2	1.1811	-3.56869	1.3022	0.20107	0.726032	-4.63703
PRR15L	1.18099	-0.480309	2.00139	0.0528869	0.516155	-3.89744
RRAD	1.18087	1.34949	2.78244	0.00851649	0.326555	-2.55044
SCN2B	1.18024	-3.85479	2.02722	0.0500501	0.509892	-3.81133
LMOD1	1.17951	2.28068	3.37276	0.00178371	0.267579	-1.24611
AC011484.1	1.17938	-1.77148	2.5657	0.0145796	0.369678	-2.95825
FCAR	1.17895	-0.71353	2.12124	0.0408148	0.481505	-3.69787
TUBB2B	1.17874	-2.50912	2.72562	0.00982615	0.335887	-2.71492
AC013565.1	1.17857	-4.66519	2.3028	0.0271429	0.429022	-3.44572
AC137932.2	1.17815	-4.12768	2.06891	0.0457507	0.496111	-3.75848
EPS8L3	1.17725	-1.92899	2.08594	0.0440895	0.492114	-3.73109
TPSAB1	1.1772	-1.82519	1.96999	0.0565242	0.524117	-3.89748
MMP19	1.17715	4.64566	2.40058	0.0216303	0.401518	-3.50343
FO393418.1	1.17706	-4.46449	2.14231	0.0389643	0.476708	-3.66447
EPHB2	1.17704	-0.133986	3.29655	0.00219839	0.283133	-1.45437
FAP	1.17697	-0.625102	2.87092	0.006797	0.317776	-2.35131
UNC13A	1.17672	-3.10443	3.04861	0.00427899	0.298638	-2.18866
ITGA8	1.17632	0.913942	3.48408	0.00130992	0.267579	-0.981804
AL109917.1	1.17576	-2.73484	3.02401	0.00456555	0.30127	-2.21239
AL355388.2	1.17527	-3.01376	2.32521	0.025778	0.425566	-3.38016
C2-AS1	1.17382	-3.99603	2.34775	0.0244682	0.416615	-3.36951
CRISPLD2	1.17325	5.32431	3.44691	0.0014528	0.267579	-1.12848
CTHRC1	1.17299	-1.74684	2.74185	0.00943419	0.332036	-2.64031
ADAD2	1.17253	-2.52036	2.41176	0.0210693	0.401003	-3.22976
RPL5P34	1.1704	-3.37762	2.06359	0.0462806	0.496761	-3.75914
AP006289.1	1.1688	-3.88343	2.7617	0.0089745	0.329992	-2.7303
LMF1-AS1	1.16828	-4.64616	2.59759	0.0134892	0.365845	-3.01241
AC011726.2	1.16808	-3.928	2.08376	0.0442992	0.492298	-3.73717
AC123912.4	1.16676	-3.51402	1.78234	0.0830802	0.584016	-4.12195
FAM83C	1.16273	-4.73266	2.56444	0.0146243	0.369678	-3.068
GAPDHP33	1.1609	-3.98575	1.80668	0.0791287	0.574735	-4.0904
PRRX1	1.15995	-1.73843	1.8241	0.0763977	0.567766	-4.09962
TMEM119	1.15945	-0.564382	2.70202	0.0104229	0.339115	-2.68014
ADAMTS3	1.15927	-0.00862041	2.79987	0.00814873	0.324355	-2.48546
THY1	1.15889	3.19263	3.6296	0.00087	0.267579	-0.636062
AL118508.4	1.15881	-2.83256	2.47066	0.0183263	0.384716	-3.14518
ADRA2C	1.15808	-0.828811	3.45966	0.00140217	0.267579	-1.16971
PTHLH	1.15697	-2.6145	2.21129	0.033414	0.45456	-3.54237
SSTR5-AS1	1.15576	-3.5748	1.35033	0.185291	0.714452	-4.59734
MMRN1	1.15575	2.94323	2.88919	0.0064851	0.316897	-2.39577
NKX2-8	1.1556	-5.04127	2.39571	0.0218786	0.401822	-3.32455
LINC00332	1.15442	-5.30121	2.22818	0.0321676	0.44952	-3.56164
MEP1A	1.15385	-2.84919	1.76372	0.0862159	0.588733	-4.15832
CRISP3	1.15359	-3.75161	1.59737	0.118874	0.636619	-4.33369
CCNA1	1.15287	-4.55915	2.1729	0.0364091	0.466922	-3.62469
HOXA2	1.15119	-2.16069	2.80843	0.00797339	0.323843	-2.55424
PNPLA5	1.1509	-4.2109	1.38399	0.174832	0.705162	-4.54693
SUSD4	1.15087	1.50839	2.29331	0.0277401	0.433113	-3.51965
MS4A2	1.15011	-2.0319	2.04689	0.0479792	0.502486	-3.78388
AC148476.1	1.14862	-3.6541	2.44306	0.0195683	0.392603	-3.21411
TMEM132A	1.14625	1.11119	2.78805	0.0083965	0.325439	-2.52821
TRPC3	1.14605	-3.39065	2.48794	0.0175857	0.381105	-3.14463
CLEC4E	1.14598	0.324445	2.35014	0.0243326	0.416615	-3.34741
AL445472.1	1.14572	-3.67363	2.63483	0.0123113	0.356904	-2.91706
AC009014.1	1.14557	-3.30603	1.40228	0.169348	0.697903	-4.54716
TIMP4	1.14508	-2.75393	2.27523	0.028911	0.43701	-3.45202
WISP1	1.14367	0.568295	3.01463	0.0046795	0.30127	-2.03941
NTRK1	1.14339	-1.76396	2.49754	0.017186	0.381105	-3.07517
RXRG	1.14282	-1.94204	2.06753	0.0458873	0.496111	-3.75541
SV2B	1.14256	-2.30045	2.24059	0.0312785	0.44646	-3.4965
AC011511.2	1.14146	-4.21245	1.87569	0.0687776	0.552015	-4.00576
MKRN2OS	1.14141	-4.1346	1.85543	0.0716901	0.560785	-4.03083
DCLK1	1.14133	-0.343908	2.80714	0.00799957	0.323843	-2.47282
RN7SKP96	1.14132	-4.76376	2.34676	0.0245243	0.416615	-3.3885
DRP2	1.13995	-4.36592	1.91443	0.0634923	0.538856	-3.95809
TMEM125	1.13983	-1.32936	2.50368	0.0169351	0.380421	-3.05277
AL390719.2	1.13981	-0.469161	2.05795	0.0468484	0.498726	-3.81186
LCN10	1.13947	-4.1039	1.82483	0.0762849	0.567766	-4.06786
AC078795.1	1.13922	-4.58857	2.18364	0.035548	0.463383	-3.60896
F3	1.13863	2.825	3.98423	0.000313453	0.264877	0.278975
SPG20-AS1	1.13828	-3.9529	2.33361	0.0252826	0.423479	-3.38705
ANKRD2	1.13795	-3.59718	2.0932	0.0433972	0.489417	-3.72072
INPP5J	1.13742	-1.28564	3.06706	0.0040753	0.298638	-2.00597
YWHAZP4	1.13724	-4.2022	2.01507	0.051368	0.512419	-3.82974
ADCYAP1R1	1.13632	-1.82914	1.34917	0.185659	0.714469	-4.67081
AL138688.2	1.13578	-3.86281	2.16475	0.0370746	0.4693	-3.62531
PADI4	1.13512	-0.110359	1.87865	0.0683618	0.550557	-4.10193
LTF	1.13449	-0.684487	1.80865	0.078816	0.57425	-4.17282
SNAI2	1.13371	2.27569	2.28364	0.0283609	0.43437	-3.59941
CLEC4D	1.13296	-2.31302	2.27873	0.0286806	0.436001	-3.43761
PCSK1N	1.13215	-0.440273	1.19321	0.240547	0.754197	-4.98282
TUBA3D	1.13179	-4.82767	1.56829	0.125512	0.645792	-4.3505
C1QL1	1.12972	-0.921712	2.68377	0.0109075	0.344103	-2.72197
AC027237.4	1.12904	-4.75499	2.19728	0.0344808	0.456375	-3.5951
MIR4697HG	1.12901	-1.09316	2.46009	0.0187932	0.387218	-3.12695
AC091045.1	1.12879	-5.1047	2.15936	0.0375214	0.471279	-3.64989
TNFSF15	1.12867	-0.847755	2.99025	0.00498829	0.30127	-2.12652
SEMA6A-AS2	1.12824	-4.31655	2.02414	0.0503811	0.511068	-3.81894
HSPA6	1.12791	2.25879	2.15472	0.0379086	0.472236	-3.84027
ZNF165	1.12715	1.68434	2.3784	0.022783	0.40748	-3.38795
RPL36P2	1.12648	-5.28908	2.09606	0.043128	0.488462	-3.73433
KRTAP5-AS1	1.12609	-2.5416	2.26797	0.0293936	0.438457	-3.45634
CASQ2	1.12461	-1.12291	2.578	0.0141497	0.368867	-2.91946
SRPX	1.12405	3.54929	3.9317	0.000365321	0.264877	0.13552
ANKRD65	1.12335	-0.379717	2.74922	0.00926101	0.331789	-2.58856
ABCC8	1.12265	-2.80733	1.90036	0.0653709	0.544215	-3.98301
TRIM72	1.12252	-3.14941	1.80292	0.0797282	0.576321	-4.10218
DAGLA	1.1218	1.7274	2.99757	0.00489368	0.30127	-2.09996
CLEC4C	1.12157	-3.38658	1.58395	0.121901	0.639978	-4.35508
AGTR2	1.12148	-5.2272	2.09686	0.0430526	0.488424	-3.73277
COLEC12	1.12057	1.09969	4.00716	0.000293138	0.264877	0.284795
DNAH10	1.11848	-2.54367	2.25616	0.0301937	0.444682	-3.47533
AC244502.1	1.11737	-4.38552	2.07188	0.0454564	0.496111	-3.75732
RERGL	1.11723	-1.29117	2.46443	0.0186003	0.386344	-3.12036
MYOCOS	1.11658	-4.17811	2.09507	0.0432207	0.488875	-3.72362
CEACAM8	1.11586	-4.9389	1.72179	0.093641	0.600732	-4.18487
AL121929.2	1.1147	-3.21391	1.68374	0.100835	0.612813	-4.24681
SLC6A8	1.11424	1.20303	3.99385	0.000304767	0.264877	0.258318
Z97200.1	1.11407	-4.60617	1.89668	0.0658699	0.545993	-3.98039
TP73	1.1139	-2.25547	1.80101	0.0800339	0.57771	-4.12128
SCN4A	1.11375	-0.446236	3.64834	0.000824976	0.264877	-0.706995
ALPK3	1.11359	3.93068	3.82664	0.000495279	0.264877	-0.144217
RNASE2	1.11339	-3.28387	1.81972	0.0770763	0.569971	-4.07758
CHST3	1.11296	1.65886	3.74732	0.00062211	0.264877	-0.333437
KIF5A	1.11229	-4.36198	2.16638	0.0369409	0.468335	-3.63015
IGSF3	1.11107	0.271575	2.69686	0.0105579	0.340566	-2.69194
MYH11	1.11028	4.63727	2.50543	0.016864	0.380421	-3.29256
AC087525.1	1.10978	-4.94261	1.69977	0.0977497	0.609768	-4.21017
AC009630.3	1.10923	-3.48151	2.16762	0.0368389	0.468153	-3.61835
NEGR1	1.10869	-0.828161	2.86281	0.00694001	0.319973	-2.3812
CPXM1	1.10845	0.534123	3.06106	0.00414042	0.298638	-1.93911
COL10A1	1.10843	-3.03342	2.02304	0.0505001	0.511068	-3.81438
CFAP45	1.10749	-2.08235	2.34563	0.0245885	0.416615	-3.32962
AL031598.1	1.10657	-4.82475	2.02814	0.0499511	0.509892	-3.8164
OXCT2P1	1.10612	-4.84321	2.32098	0.0260309	0.425566	-3.42629
QPCT	1.10491	-0.326614	2.78494	0.00846296	0.325439	-2.51944
C16orf89	1.10486	-1.47961	2.41939	0.0206938	0.398172	-3.20008
FOSL1	1.10378	2.37009	1.60244	0.117747	0.634922	-4.74665
PSG8	1.10356	-5.43614	2.0102	0.0519044	0.513609	-3.84421
ADCY8	1.10341	-3.12859	1.24115	0.222533	0.742838	-4.71347
KLHL38	1.10313	-4.67208	2.10789	0.0420265	0.483932	-3.7111
SNTG2	1.10275	-4.91627	2.07823	0.0448345	0.494623	-3.75407
LINC00840	1.10249	-3.41882	2.27555	0.0288895	0.43701	-3.46019
ECSCR	1.10248	-2.5782	2.79325	0.00828662	0.325439	-2.60704
SORCS1	1.10032	-1.6176	2.07851	0.0448078	0.494623	-3.74338
HMGB1P21	1.09939	-5.15388	1.86852	0.0697965	0.555391	-4.01534
LINC01226	1.09906	-0.416746	2.77574	0.00866199	0.327888	-2.53646
RNY4P34	1.09903	-3.142	1.31373	0.1972	0.723383	-4.64067
CPA1	1.09877	-4.79756	2.48762	0.0175991	0.381105	-3.18235
AC073611.1	1.09791	-3.74357	2.08876	0.0438194	0.490826	-3.72902
AZU1	1.09777	-1.98015	1.69477	0.0987031	0.611534	-4.26274
FAM131B	1.09468	-2.52032	2.62238	0.0126943	0.359166	-2.88182
SRSF12	1.0941	0.0384233	1.90809	0.0643337	0.541	-4.07818
CREB3L1	1.09381	0.351885	3.21011	0.00277994	0.295467	-1.61913
C17orf82	1.09316	-3.23135	1.93852	0.0603858	0.533031	-3.92722
AP000919.4	1.09296	-3.216	2.38918	0.0222159	0.402635	-3.28376
TRNP1	1.09252	2.50049	3.15546	0.00322027	0.298638	-1.76749
AP003548.1	1.0925	-5.00626	2.17666	0.0361058	0.465927	-3.62547
AC025423.3	1.0916	-4.73413	2.23883	0.0314032	0.447042	-3.53718
ALOX15B	1.09155	-3.34197	1.24951	0.219494	0.740233	-4.68763
AC115522.1	1.09063	-4.83139	2.14673	0.0385854	0.474102	-3.66247
AL080248.1	1.08937	0.212776	1.44196	0.157908	0.68654	-4.72594
PCDHB2	1.08883	-3.01416	2.03438	0.0492874	0.507352	-3.79879
CFAP46	1.08864	0.411323	2.48547	0.0176897	0.381105	-3.10596
EIF4A2P1	1.08849	-4.32248	2.08231	0.0444393	0.493072	-3.74277
IGHV4-61	1.08801	-4.06702	1.64031	0.109601	0.624467	-4.28075
AC066613.1	1.088	-4.02407	1.87825	0.0684179	0.550557	-4.00282
KIT	1.08782	0.706956	3.11688	0.00357004	0.298638	-1.81788
ZNF492	1.08764	-4.0416	2.26755	0.0294217	0.438457	-3.4844
MYBPC2	1.08707	-3.9969	1.8893	0.0668798	0.548348	-3.98908
PPFIA4	1.08671	-0.504317	2.52355	0.016145	0.377741	-3.01415
GAS1RR	1.08667	-2.89598	2.30427	0.0270518	0.42854	-3.40524
SOX11	1.08665	-3.72046	2.00819	0.0521271	0.514494	-3.83584
AC027237.3	1.08634	-1.83236	2.07646	0.0450068	0.495622	-3.74522
CSPG4P10	1.08592	-2.77423	1.6584	0.105876	0.620925	-4.28621
GALNT17	1.08516	-0.686012	2.95274	0.00550131	0.301655	-2.19439
AL365273.1	1.08495	-3.0006	2.12802	0.0402107	0.48067	-3.66837
MMP11	1.08475	1.00278	2.14322	0.0388853	0.476708	-3.78322
DPM2	1.08473	5.6261	2.44594	0.0194353	0.391751	-3.42179
TMEM179	1.08376	-2.56497	2.07344	0.0453033	0.496111	-3.74384
TCEA1P3	1.08343	-3.03497	1.5003	0.142206	0.666609	-4.46086
EDN2	1.08246	-2.36025	1.5438	0.131332	0.652883	-4.42444
VWA2	1.08128	-3.39645	1.94431	0.0596578	0.530648	-3.91939
COL16A1	1.08084	4.01816	3.67863	0.000756939	0.264877	-0.52785
MTUS2-AS1	1.08003	-5.19793	1.78178	0.0831741	0.584053	-4.11629
DBNDD1	1.07992	1.01224	2.46073	0.0187647	0.387044	-3.17676
AL390856.1	1.07944	-4.86328	1.86398	0.0704482	0.557746	-4.02025
LAMP5	1.07882	-1.26521	2.54658	0.0152716	0.37065	-2.97738
TNFAIP6	1.0784	-1.98148	1.89055	0.0667085	0.547912	-4.00464
AC092053.1	1.07816	-2.75259	2.04124	0.0485659	0.505122	-3.78915
AL591379.1	1.07751	-3.59691	1.79351	0.0812465	0.580317	-4.10787
OMD	1.07721	-0.391202	2.73997	0.00947878	0.332036	-2.60604
C3orf80	1.07638	-2.87984	1.63037	0.111692	0.624467	-4.30957
GAPT	1.07597	-0.313879	4.04305	0.000263877	0.264877	0.194467
AP000757.1	1.07566	-3.00916	2.29275	0.0277756	0.433113	-3.42877
EPHA6	1.07499	-4.28279	1.93567	0.060746	0.533894	-3.93104
SLC17A8	1.07431	-1.67118	2.235	0.0316762	0.447599	-3.50189
HEYL	1.07367	2.81411	3.78166	0.000563745	0.264877	-0.242445
PSORS1C3	1.07339	-1.26501	1.90253	0.0650775	0.542971	-4.00656
SLC11A1	1.0725	3.02309	2.37174	0.02314	0.410166	-3.48896
MT-TT	1.07213	-1.38915	1.5654	0.126188	0.645976	-4.44721
AC126323.3	1.07137	-4.61582	1.81983	0.0770596	0.569971	-4.07298
AL049830.3	1.07098	-3.32133	1.92097	0.0626352	0.537119	-3.94972
IGHV2-70	1.07059	-4.1555	1.56966	0.125192	0.645423	-4.35671
AC093578.1	1.06997	-4.83914	1.59991	0.118308	0.63591	-4.3205
MAPK8IP1P2	1.06991	-3.32488	0.852625	0.399472	0.844652	-5.00031
SFRP2	1.06965	-4.5676	1.26385	0.214359	0.737254	-4.65059
EPPK1	1.06893	1.43019	2.20858	0.033618	0.454996	-3.68386
AC239809.3	1.06892	-2.84276	2.81897	0.00776253	0.323843	-2.57594
SMOC2	1.06838	1.18206	2.72778	0.00977309	0.335887	-2.65388
AP000866.5	1.06803	-3.95706	2.16929	0.0367025	0.468153	-3.621
MT-TY	1.06783	-4.53806	1.97313	0.0561511	0.523158	-3.88562
ZNF215	1.06719	-1.89761	2.04681	0.0479878	0.502486	-3.78624
AC020728.1	1.06708	-4.7698	1.99482	0.0536309	0.516155	-3.85956
TIGD3	1.06579	-2.21792	2.12164	0.0407787	0.481485	-3.67417
AK8	1.06556	-3.59195	2.38684	0.0223382	0.40304	-3.30056
MYL4	1.06524	-1.6479	2.15483	0.0378994	0.472236	-3.62628
AL031777.1	1.0647	-4.36567	2.13445	0.0396456	0.479836	-3.67343
AC131159.1	1.0647	-3.6989	2.34341	0.0247156	0.417596	-3.36764
AL353740.1	1.06392	-4.25647	1.51433	0.138624	0.662617	-4.41874
CFAP157	1.06382	-3.6699	2.31365	0.0264741	0.425566	-3.4082
AL161772.1	1.06291	-2.47073	2.44913	0.0192885	0.39033	-3.1748
NCS1	1.06279	2.09658	3.28701	0.00225639	0.286311	-1.44323
AC090984.1	1.06164	-4.60191	1.89679	0.0658543	0.545993	-3.98039
GAL3ST4	1.06014	-0.407599	3.08304	0.00390626	0.298638	-1.92148
AC097375.1	1.05988	-4.81395	2.25985	0.0299417	0.442059	-3.5104
CD24	1.05932	4.2073	2.71696	0.0100413	0.336136	-2.83221
ADAMTS8	1.05915	-1.45159	1.73692	0.0909031	0.596966	-4.23249
GPR153	1.0591	2.40621	2.48511	0.0177051	0.381105	-3.21294
RNU6-242P	1.05909	-3.96521	1.84568	0.0731275	0.562936	-4.04329
MDFI	1.05779	-0.504079	2.62489	0.0126161	0.359166	-2.82624
AL590666.2	1.05766	-3.74162	1.5162	0.138151	0.662437	-4.42448
NEURL3	1.05673	0.83237	2.52873	0.0159447	0.377003	-3.03904
AP001471.1	1.05643	-4.83749	2.48915	0.017535	0.381105	-3.18328
AC078962.1	1.05608	-2.88586	1.41705	0.165015	0.693953	-4.54546
AC018362.1	1.05593	-3.95368	2.06507	0.0461321	0.496672	-3.76115
AL512656.1	1.05445	-3.99745	2.09511	0.0432173	0.488875	-3.72294
WNT4	1.05416	-0.787561	2.46947	0.0183785	0.384934	-3.11018
AC145423.2	1.05407	-3.30386	1.72567	0.0929324	0.599385	-4.19164
AC004707.1	1.05357	-3.81902	1.931	0.0613405	0.535882	-3.93652
AP002800.1	1.05324	-4.909	2.31936	0.0261281	0.425566	-3.42868
AL354824.2	1.05284	-4.39588	1.83759	0.0743392	0.56467	-4.05201
MUC5AC	1.05239	-5.01059	1.64946	0.107704	0.622324	-4.26395
DKKL1	1.05226	-4.24416	1.91699	0.0631557	0.537968	-3.95467
AL845552.1	1.05223	-4.33158	1.92106	0.0626239	0.537119	-3.94973
AC138409.1	1.05212	-3.4266	1.75785	0.0872238	0.590106	-4.15418
AC010969.1	1.05188	-2.34883	1.65376	0.106821	0.622324	-4.30075
RCOR2	1.0516	-2.91597	2.11305	0.0415546	0.483504	-3.68835
HIF1A-AS1	1.05091	-4.77711	2.142	0.0389908	0.476708	-3.67005
AC090953.1	1.05058	-5.00169	1.86066	0.0709278	0.560057	-4.02434
EFEMP1	1.05023	2.73377	2.50798	0.0167612	0.380421	-3.19898
AC001226.1	1.04951	-4.20072	2.11618	0.0412707	0.483504	-3.69786
PKHD1L1	1.04878	0.115343	2.36931	0.0232716	0.411277	-3.31027
MAP1B	1.04847	3.36251	3.05555	0.00420118	0.298638	-2.03591
ARHGEF4	1.04746	-1.58437	2.55986	0.0147879	0.369678	-2.96514
FGF20	1.04743	-4.81956	2.16775	0.0368282	0.468153	-3.63437
LINC01686	1.04673	-3.9786	2.25662	0.0301619	0.444571	-3.4987
AL139339.1	1.04583	-4.80753	2.11203	0.0416477	0.483504	-3.7076
RAET1G	1.04538	-4.75439	2.09956	0.0427998	0.487841	-3.72543
AC093525.9	1.04396	-2.368	1.80426	0.0795134	0.575802	-4.11059
ZNF883	1.04263	-2.36032	2.4248	0.0204317	0.395989	-3.20965
UPK3A	1.0422	-3.60111	2.17957	0.0358723	0.464962	-3.59964
TYMS	1.04197	2.32837	1.91259	0.0637361	0.539544	-4.26451
TPSB2	1.0412	-1.06573	1.76731	0.0856046	0.587407	-4.20352
COL5A1	1.04106	5.57271	3.92928	0.000367905	0.264877	0.115195
HIST1H2BG	1.04043	-2.18344	1.92387	0.0622592	0.536963	-3.95704
KRT86	1.04039	-3.18082	1.83218	0.0751592	0.565714	-4.06545
MIR221	1.03994	-3.57816	1.6527	0.107038	0.622324	-4.27611
CDH6	1.03991	2.22647	2.34639	0.0245456	0.416615	-3.48381
GFPT2	1.03962	1.47909	2.12936	0.0400928	0.48067	-3.82051
MT-TP	1.03942	-2.91849	1.50914	0.139941	0.664212	-4.44787
AC007342.3	1.03847	-3.4561	1.87553	0.0688002	0.552015	-4.00708
AL132765.1	1.03836	-4.71765	1.81016	0.0785771	0.573589	-4.08429
ARL14	1.03809	-0.084773	1.67042	0.10346	0.618047	-4.42993
FXYD3	1.03768	-2.58893	1.95479	0.0583617	0.528191	-3.90844
PHLDA2	1.03758	2.39705	1.3654	0.180549	0.711635	-5.06323
CTSV	1.03734	-2.7334	3.04302	0.00434251	0.298638	-2.17349
AC080013.4	1.03734	-5.06732	2.08585	0.044098	0.492114	-3.74508
F2RL3	1.03723	-0.741242	1.77773	0.0838477	0.584151	-4.2117
AC004241.5	1.03697	-3.6939	1.46429	0.151742	0.678631	-4.47769
KIAA1644	1.03657	-1.12033	2.43647	0.019876	0.393379	-3.16824
SLC30A3	1.03654	-3.42397	1.85705	0.0714526	0.560785	-4.03274
TRPM5	1.03625	-3.51804	1.45758	0.153576	0.681767	-4.487
BPIFB2	1.03554	-2.11733	1.34967	0.1855	0.714469	-4.64791
PODN	1.03517	3.80048	3.19839	0.00286928	0.295467	-1.71539
STAC2	1.03448	-3.31108	1.88779	0.067089	0.549095	-3.99356
CXCL17	1.03435	-4.55372	1.79924	0.0803186	0.578059	-4.09708
AC119428.2	1.03364	-2.76264	2.2862	0.0281952	0.433417	-3.43321
MTMR11	1.03281	3.58401	2.82683	0.00760868	0.323843	-2.56782
AP000763.3	1.03278	-2.36827	2.17354	0.0363578	0.466489	-3.59721
TCN1	1.0323	-3.93501	1.32698	0.192821	0.719971	-4.6015
CSPG4	1.03217	2.27409	2.57342	0.0143085	0.368867	-3.03458
EGOT	1.03048	-3.12731	1.75512	0.0876968	0.590997	-4.15898
SLITRK4	1.03037	-2.9448	1.7504	0.088519	0.593462	-4.16794
ACKR1	1.03008	-1.88859	1.54632	0.130724	0.652603	-4.45183
CASQ1	1.0283	-3.69004	1.61076	0.115916	0.631116	-4.32002
COL13A1	1.02789	-0.426189	2.98699	0.00503113	0.30127	-2.12205
IGDCC4	1.02746	-1.14513	2.23258	0.0318499	0.447599	-3.51443
HAVCR1	1.02737	-2.86408	2.1835	0.0355593	0.463383	-3.58519
AC027348.1	1.02707	-4.00691	2.11458	0.0414151	0.483504	-3.69607
CACNG8	1.02682	-2.30552	2.21592	0.033068	0.452383	-3.53324
CDH19	1.0268	3.50768	2.47048	0.0183339	0.384716	-3.32218
CXCL8	1.02519	4.00886	1.97259	0.0562158	0.523158	-4.28894
MIR34AHG	1.02474	2.99665	2.31697	0.0262728	0.425566	-3.59598
BOC	1.02459	1.31418	2.83976	0.00736181	0.323843	-2.42826
AC079328.3	1.0234	-4.84848	1.6862	0.100357	0.612813	-4.22478
DDX55P1	1.02309	-2.6186	1.80859	0.0788249	0.57425	-4.09937
PNMA3	1.02223	2.03157	1.96518	0.0571007	0.524613	-4.1631
ADM2	1.02206	0.82899	2.77395	0.00870133	0.328444	-2.54722
TMEM158	1.02023	-0.239434	3.40051	0.00165219	0.267579	-1.24398
CMA1	1.01852	-3.65778	1.64917	0.107763	0.622324	-4.27596
COL4A2	1.01816	6.46513	3.43357	0.00150761	0.267579	-1.15718
KCNN1	1.01765	-3.54501	2.03888	0.0488129	0.505551	-3.79429
FAM133CP	1.01668	-0.885961	1.08029	0.287156	0.786471	-4.99791
COL4A1	1.01668	6.23545	3.27045	0.00236052	0.288557	-1.56112
RASL12	1.01633	0.148579	2.94338	0.00563679	0.305315	-2.1921
AC245369.3	1.01632	-3.02336	1.47163	0.149759	0.676922	-4.48267
RNU6-10P	1.01612	-4.68889	1.74132	0.0901191	0.595779	-4.16362
AP001615.1	1.01583	-3.64815	1.78196	0.083144	0.584053	-4.1222
AL162615.1	1.01475	-2.8552	1.59429	0.119564	0.636619	-4.35318
AC120036.4	1.01403	-4.79061	2.20963	0.0335394	0.454649	-3.57772
PCSK2	1.01265	-2.81682	1.72566	0.0929347	0.599385	-4.1992
AC098614.4	1.01211	-3.59393	1.81276	0.0781659	0.572984	-4.08516
ATP1B3	1.01194	3.94902	3.21521	0.00274189	0.295467	-1.67996
PIP5KL1	1.01173	0.31205	1.68354	0.100874	0.612813	-4.43222
SMARCE1P5	1.0117	-4.50471	1.92212	0.0624867	0.537014	-3.94893
MFGE8	1.01153	3.87283	3.82632	0.000495737	0.264877	-0.144309
SFN	1.01125	-1.44266	1.83911	0.0741102	0.56467	-4.10158
AC099568.1	1.01112	-4.49633	1.73922	0.0904928	0.596014	-4.16729
FHL5	1.0106	-2.85529	1.71887	0.094178	0.602437	-4.20621
TLE1P1	1.0105	-3.69596	2.39227	0.0220557	0.402064	-3.29405
ZNF436	1.01016	2.29367	3.24358	0.00253926	0.294212	-1.55182
ZIM2-AS1	1.01	-3.89799	2.35773	0.0239078	0.413444	-3.34813
AC025280.2	1.00956	-4.5564	2.24341	0.0310792	0.445767	-3.52751
AL513523.10	1.00944	-2.62908	2.10642	0.0421624	0.484304	-3.69704
NEDD9	1.0093	5.67491	2.69035	0.0107304	0.342049	-2.90488
TNFRSF21	1.00887	4.52726	3.04004	0.00437683	0.298638	-2.10845
SPEG	1.00812	1.47482	2.17476	0.0362586	0.466489	-3.74687
AC110285.7	1.00724	-1.33798	3.32664	0.00202471	0.278126	-1.49794
AC092614.1	1.00701	-2.4807	2.28363	0.0283614	0.43437	-3.4333
FGF19	1.00672	-3.76075	1.44509	0.157032	0.685675	-4.49602
PAPPA	1.00592	1.13669	2.32248	0.0259411	0.425566	-3.44814
TREM2	1.00569	-2.48853	1.58791	0.121002	0.637775	-4.37395
MYCBP2-AS1	1.0052	-4.20901	1.71025	0.095777	0.605581	-4.20115
FSTL1	1.00504	5.51116	3.11563	0.00358199	0.298638	-1.93795
TNF	1.00456	-0.734282	2.59867	0.0134538	0.365845	-2.87709
TSPAN11	1.00405	0.634275	3.20306	0.00283338	0.295467	-1.62934
OLFML2B	1.00399	0.10888	2.26347	0.0296959	0.440523	-3.49658
AC103706.1	1.00397	-1.205	3.28889	0.00224487	0.286237	-1.56499
THSD7B	1.0034	-0.880258	2.40318	0.0214985	0.401518	-3.22573
GCNT3	1.00212	-2.14643	1.58898	0.12076	0.637577	-4.38284
AC109587.1	1.00171	-1.1423	2.91327	0.00609427	0.309935	-2.29844
DPYSL4	1.00164	-1.90802	1.91644	0.0632277	0.537981	-3.97432
CRMP1	1.00105	-0.601216	2.77591	0.00865843	0.327888	-2.5397
FAM3D	1.00097	-3.8074	1.56734	0.125733	0.645792	-4.36497
AKAP12	1.00042	6.60842	2.06144	0.0464959	0.496877	-4.14933
AL365203.1	1.00036	1.05923	1.43611	0.159555	0.689297	-4.83548
PPBP	1.0001	-2.09316	1.64799	0.108006	0.622861	-4.31159
B4GALNT4	0.999219	0.146558	2.14387	0.0388299	0.476636	-3.70799
OR52K3P	0.998592	-3.04345	1.87471	0.0689164	0.552015	-4.01038
KIAA1024	0.998279	-2.29693	2.70946	0.0102312	0.33744	-2.7319
FBLN1	0.99823	4.52195	2.75992	0.00901487	0.330905	-2.74437
NECTIN4	0.996471	-3.23599	2.04849	0.0478139	0.50193	-3.78041
C1orf186	0.996393	0.463261	2.65591	0.0116874	0.348775	-2.77812
MAP1A	0.996269	0.059268	3.06456	0.00410235	0.298638	-1.94032
ENTPD3	0.996193	-4.61211	1.81629	0.077612	0.571981	-4.07694
PEG3	0.995969	4.48335	3.44821	0.00144755	0.267579	-1.11774
TAC3	0.995736	-3.95811	1.70503	0.0967549	0.607304	-4.21061
KCNJ16	0.994943	0.966573	2.30936	0.0267366	0.427931	-3.45766
ZMAT4	0.994512	-4.38884	1.75874	0.0870707	0.589819	-4.14494
VCAN	0.99438	3.66572	2.90957	0.00615288	0.31111	-2.38517
AC007608.1	0.994248	-5.07205	2.07099	0.0455443	0.496111	-3.76415
APC2	0.994172	-3.27514	1.80345	0.0796437	0.57612	-4.09969
GPR3	0.994019	-1.16758	2.20061	0.0342242	0.455793	-3.56061
AC243960.3	0.993985	-4.95992	2.27887	0.028672	0.436001	-3.48378
NEURL1	0.993703	-0.597961	2.48012	0.0179172	0.382592	-3.09217
SBSPON	0.99364	-1.87748	1.83288	0.0750531	0.565714	-4.08477
ADGRD1	0.992475	3.36352	2.75018	0.00923862	0.331789	-2.72721
HNRNPA1P40	0.991611	-1.94998	1.44043	0.158336	0.687539	-4.55904
MGAM	0.991116	-0.0728486	2.08408	0.0442686	0.492245	-3.78328
CEACAM6	0.990809	-3.42215	1.22807	0.227345	0.746816	-4.70917
DOK5	0.990612	-0.972155	2.767	0.00885539	0.328922	-2.56956
TMEM92	0.989682	-0.0392491	1.10535	0.276297	0.777599	-5.08396
TREML1	0.988535	-3.38483	2.01059	0.0518606	0.513576	-3.83177
PSORS1C1	0.988409	-2.02446	1.59342	0.11976	0.636619	-4.39399
EGFLAM	0.988068	0.765116	2.88202	0.00660583	0.317776	-2.32017
AP001107.5	0.98789	-3.24218	1.65694	0.106173	0.62135	-4.27435
AC002059.1	0.987872	-1.75997	1.93732	0.0605367	0.533303	-3.94848
CTNND2	0.987532	0.282143	2.74519	0.00935515	0.332036	-2.59553
TRIM6	0.987446	-0.820707	3.58961	0.000974158	0.267579	-0.881065
GLP2R	0.987133	-0.197593	2.30437	0.0270455	0.42854	-3.40872
AC092674.1	0.986608	-5.07298	1.51046	0.139604	0.663984	-4.40775
PLA2G5	0.986436	1.58222	2.11093	0.041748	0.483504	-3.84937
RAB9B	0.986244	-1.53722	2.63567	0.0122859	0.356904	-2.82423
GLYATL2	0.98582	-3.68807	1.56007	0.127441	0.647385	-4.37435
AC027449.1	0.98483	-2.19255	1.8597	0.0710675	0.560319	-4.04585
CALB2	0.984776	-4.81551	2.12366	0.0405986	0.48067	-3.69484
MS4A8	0.984363	-5.23028	1.77862	0.0836996	0.584151	-4.11977
AP000442.1	0.984308	-4.12868	2.4568	0.0189408	0.388572	-3.20933
TNNI2	0.983364	-0.473686	2.17099	0.0365643	0.467775	-3.62996
GPRIN1	0.98328	-1.68098	2.68294	0.01093	0.344103	-2.74676
CCND2-AS1	0.982904	-3.80018	2.02291	0.0505142	0.511068	-3.81652
MSLN	0.982872	-3.68357	1.74717	0.089085	0.593908	-4.16315
MT-TM	0.982545	-4.52805	1.58065	0.122656	0.642046	-4.34065
FAM57B	0.981894	-2.85639	1.55021	0.129788	0.650782	-4.40813
RNU6-942P	0.98173	-2.74255	1.33291	0.190888	0.718639	-4.63777
RADIL	0.981665	-1.23146	2.8809	0.00662488	0.317776	-2.36154
RFTN2	0.981438	1.03208	3.37487	0.00177337	0.267579	-1.23295
CACNA1G	0.981386	-3.18821	1.86539	0.0702451	0.5568	-4.02264
AC008567.3	0.980814	-2.91554	2.5516	0.0150872	0.369695	-3.02524
AC005392.2	0.979869	-5.08021	1.99496	0.053615	0.516155	-3.86088
AL137798.1	0.979093	-1.33593	1.13907	0.262155	0.768217	-4.89342
MIR4435-2HG	0.97902	1.99515	3.02317	0.00457567	0.30127	-2.05105
TMEM121B	0.978116	-1.72498	2.55977	0.0147911	0.369678	-2.96802
MIR145	0.977734	-2.55147	1.6063	0.116895	0.633298	-4.35477
MEDAG	0.977714	-0.597897	2.31767	0.0262305	0.425566	-3.3775
AL050343.2	0.97748	-3.06001	1.95211	0.0586913	0.528222	-3.91074
CDCA2	0.977126	-1.5952	2.15134	0.0381938	0.472916	-3.63517
AC128688.2	0.977042	-2.10405	1.9524	0.0586551	0.528222	-3.91911
MMP2	0.976849	4.24993	3.64292	0.000837758	0.265779	-0.623599
MGP	0.976103	3.95272	3.71151	0.000689206	0.264877	-0.442843
ANKRD1	0.975308	0.0615287	1.44385	0.157377	0.686433	-4.74455
ZPLD1	0.975264	-1.76606	2.27407	0.0289874	0.437668	-3.44041
AP002761.4	0.975105	-1.41152	2.73815	0.00952211	0.332036	-2.64415
DCAF12L1	0.974773	-2.03501	1.89912	0.0655384	0.54494	-4.016
SRRM3	0.974588	-1.71446	2.29541	0.0276071	0.432976	-3.40568
MPO	0.974197	-2.07263	1.29579	0.203248	0.728787	-4.70764
SGCD	0.974005	1.75667	3.66081	0.000796275	0.264877	-0.543276
C9orf84	0.973722	-4.55893	1.84444	0.0733117	0.562936	-4.04349
AC016757.1	0.973516	-1.8716	2.07875	0.0447836	0.494587	-3.73894
AC006205.2	0.973007	-2.33379	2.01497	0.0513784	0.512419	-3.82828
AKR1B10	0.9721	-0.395899	1.18591	0.243383	0.755635	-4.95379
AC087354.1	0.970992	-4.14591	1.69174	0.0992849	0.611755	-4.22341
AL031651.2	0.970943	-4.71956	1.90063	0.0653345	0.544215	-3.9756
ELOVL7	0.970727	1.18768	2.98953	0.00499773	0.30127	-2.09904
LINC02026	0.970695	-3.79036	1.87749	0.068524	0.550858	-4.00403
PLPPR4	0.970611	-3.5431	1.71708	0.0945086	0.602527	-4.20054
GAREM2	0.969454	-1.44727	2.70365	0.0103806	0.339115	-2.70158
AC073862.4	0.96929	-4.6488	1.77349	0.0845589	0.585404	-4.12718
SCN3B	0.96906	-1.18125	2.17354	0.0363576	0.466489	-3.60532
AC009570.1	0.968379	-3.02144	1.82569	0.0761528	0.567766	-4.07351
TES	0.968046	3.48838	4.03751	0.0002682	0.264877	0.414525
IL17REL	0.967426	-4.76865	1.86207	0.0707242	0.559267	-4.02245
FAM171A2	0.966916	-0.929885	2.55204	0.0150711	0.369695	-2.96322
SLC9A3	0.966887	-3.79631	1.66562	0.104419	0.618833	-4.25677
ANGPT4	0.966557	-2.08429	1.69336	0.0989742	0.61175	-4.26157
ZSCAN12P1	0.966493	-0.66615	1.48633	0.145846	0.672844	-4.6207
MMP9	0.966191	0.636135	2.1379	0.0393454	0.478556	-3.74043
AC138904.1	0.965143	-4.91884	2.02012	0.0508161	0.511404	-3.82851
AL357673.1	0.965098	-4.3976	1.95348	0.0585226	0.528222	-3.90924
AC064805.1	0.965083	-1.95965	2.10056	0.0427064	0.48761	-3.70575
MROH3P	0.964954	-4.73206	1.97511	0.0559171	0.523049	-3.88386
MYOZ1	0.964665	-2.63718	2.66517	0.0114226	0.346305	-2.82385
HSPB7	0.964394	-0.908031	2.7048	0.0103509	0.33887	-2.68487
AF250324.2	0.963191	-4.88415	1.83255	0.075103	0.565714	-4.05756
AC022730.4	0.962178	-4.02597	1.38278	0.175201	0.705335	-4.54893
KIAA1211L	0.961656	-0.338423	3.06832	0.00406166	0.298638	-1.94917
AL132709.1	0.961604	-4.83351	1.77843	0.0837316	0.584151	-4.12097
IQCA1	0.961582	-0.358975	2.497	0.0172083	0.381105	-3.06507
AC011447.7	0.961422	-3.42771	1.88532	0.0674309	0.5492	-3.99541
SLC44A3	0.961383	1.75515	2.43599	0.0198985	0.393379	-3.27256
FCN1	0.961044	2.69643	2.43738	0.0198332	0.393256	-3.33028
AL049775.1	0.960528	-3.79326	1.89476	0.0661312	0.547138	-3.98234
AC022424.1	0.960263	-3.55687	1.324	0.1938	0.720567	-4.6225
ENTPD2	0.959928	0.419201	2.98221	0.00509439	0.30127	-2.10933
CHRDL1	0.959665	0.34741	1.94201	0.0599457	0.531435	-4.04217
S100A2	0.959053	-2.3592	2.39898	0.0217114	0.401518	-3.24796
MYLK2	0.957742	-3.53272	1.83086	0.0753603	0.566031	-4.06408
FMO2	0.957579	1.85132	1.9554	0.0582865	0.527967	-4.14299
LINC02076	0.957565	-3.89746	2.16645	0.0369355	0.468335	-3.62255
AC010615.1	0.957538	-2.9723	1.6498	0.107632	0.622324	-4.28907
EGFL6	0.957165	-3.3532	1.74215	0.0899717	0.59546	-4.17693
AP001412.1	0.956953	-3.38349	1.67118	0.103309	0.617538	-4.25387
HMGA1	0.955634	4.4122	2.60612	0.0132107	0.364303	-3.07695
ERP27	0.955522	-0.65811	3.15942	0.00318626	0.298638	-1.77172
AC244034.1	0.95459	-4.70417	1.74652	0.0891991	0.593908	-4.15782
SLC6A7	0.95415	-3.97493	1.55357	0.128984	0.649404	-4.3789
PLXNC1	0.953526	2.21032	2.74913	0.00926305	0.331789	-2.66257
GLDN	0.952972	0.442761	1.36281	0.181359	0.712312	-4.8624
CDR1	0.952634	-2.46632	1.57422	0.124135	0.64404	-4.39871
UNC5A	0.952343	-2.68324	1.82921	0.0756129	0.566809	-4.07646
LINC00989	0.951835	-4.83965	1.93243	0.0611585	0.535404	-3.937
TMEM200A	0.951783	-1.70617	1.70888	0.0960331	0.605725	-4.26799
AC087741.3	0.95138	-3.36655	1.97533	0.0558916	0.523049	-3.8788
AL928921.1	0.950976	-3.109	1.74114	0.0901498	0.595822	-4.17596
ADGRB2	0.949942	-1.37843	2.45929	0.0188288	0.387467	-3.12956
WNT6	0.948582	-3.24625	1.38434	0.174727	0.704965	-4.56578
CFAP58-AS1	0.94815	-3.80372	2.24919	0.0306745	0.444682	-3.50842
IGHV3-7	0.947967	-0.871284	1.30388	0.200504	0.726032	-4.77684
ABO	0.947929	-0.88383	1.89283	0.0663946	0.547278	-4.03983
OR2I1P	0.947897	-1.8619	1.72356	0.0933165	0.599843	-4.23779
COL9A2	0.947326	1.24774	3.94864	0.000347739	0.264877	0.148401
AP003774.3	0.947266	-4.22956	1.73428	0.091376	0.597592	-4.1744
AL512378.1	0.947015	-4.09124	1.43713	0.159267	0.688599	-4.49642
KCNF1	0.94663	-3.11728	1.76529	0.0859473	0.588146	-4.14828
ADRA2A	0.946547	0.129633	2.34747	0.024484	0.416615	-3.34747
AL357874.1	0.946195	-4.62954	1.83773	0.0743186	0.56467	-4.05147
VGLL3	0.94597	1.54725	3.17633	0.00304477	0.298638	-1.69179
COL22A1	0.945852	-2.1118	2.36122	0.0237145	0.412649	-3.3033
AC092143.4	0.945689	-4.54169	1.90841	0.0642902	0.541	-3.96576
HTR2A	0.945663	-4.59559	1.96054	0.0576604	0.526086	-3.90136
PTGIS	0.945613	3.16491	3.09775	0.00375663	0.298638	-1.92916
C15orf59	0.945001	-1.06234	2.92299	0.00594289	0.306513	-2.27463
AP005131.7	0.944342	-1.97847	1.71604	0.0947002	0.60287	-4.2313
LINC02041	0.944129	-4.93759	1.94956	0.0590053	0.528549	-3.91624
ADAMTS9	0.944125	3.90644	2.99644	0.00490812	0.30127	-2.19523
TMCO3	0.943756	4.06629	4.18168	0.000175383	0.264877	0.793934
CALN1	0.943659	-1.85655	1.5761	0.1237	0.643445	-4.40287
CLDN11	0.943544	0.882121	3.55192	0.00108324	0.267579	-0.827833
CEMIP	0.943266	-1.82376	1.3928	0.172174	0.702001	-4.62518
FLRT1	0.943137	-4.49366	1.9016	0.0652027	0.543676	-3.97419
ZNF365	0.942985	-4.83256	1.901	0.0652841	0.544014	-3.97586
CLIC6	0.942894	1.06231	1.87836	0.0684028	0.550557	-4.19935
LINC00346	0.942604	-1.49799	2.65689	0.011659	0.34832	-2.78947
AC006512.1	0.942308	-4.97936	1.84883	0.0726608	0.562034	-4.03842
CA4	0.941321	-2.59808	2.16202	0.0373007	0.470656	-3.61592
MPP2	0.94093	-1.31323	3.11329	0.00360443	0.298638	-1.92147
GJA5	0.94074	0.988735	2.38007	0.0226945	0.406168	-3.3291
MSI1	0.940621	0.980704	1.63794	0.110097	0.624467	-4.56592
SMIM15-AS1	0.940189	-4.60149	1.73415	0.091399	0.597592	-4.17222
KIRREL1-IT1	0.939904	-4.1025	1.34679	0.186418	0.715284	-4.58141
AL390726.6	0.939741	-1.08649	1.85812	0.0712966	0.560785	-4.09605
AP001626.1	0.939425	-1.95416	1.99325	0.0538103	0.516779	-3.86552
BMP8B	0.939244	-1.55914	2.11101	0.0417407	0.483504	-3.69515
SOX17	0.938944	1.43609	3.09434	0.00379082	0.298638	-1.87137
MIR1282	0.938927	-1.83267	1.62779	0.11224	0.624467	-4.34679
MMP7	0.938799	0.920355	1.57451	0.124066	0.643865	-4.62664
AL138966.2	0.937483	-4.69039	1.78864	0.0820423	0.582647	-4.10918
PALLD	0.936932	5.02468	3.45781	0.00140941	0.267579	-1.10062
ACSL4	0.936554	5.40397	1.57374	0.124247	0.64404	-4.94159
JPH2	0.935945	-1.07288	2.01252	0.0516477	0.512907	-3.8593
RGS17	0.935119	-3.32532	1.66484	0.104575	0.619194	-4.26757
LRRC36	0.934819	-2.26613	2.56866	0.0144751	0.369135	-2.96899
AF127577.5	0.934678	-4.86859	1.95079	0.058854	0.528549	-3.91486
CYTOR	0.934512	0.581305	2.22915	0.0320974	0.449245	-3.57925
ADAMTS12	0.934387	1.9554	3.14801	0.00328513	0.298638	-1.76645
AL117344.1	0.934355	-3.44923	1.95102	0.0588247	0.528549	-3.91073
FOXC1	0.93361	0.974026	2.72209	0.00991315	0.336136	-2.65724
PHEX	0.93309	-2.72126	1.60532	0.11711	0.633298	-4.34722
SPINT1-AS1	0.933037	-1.93576	2.22641	0.0322965	0.450377	-3.51587
ERFE	0.932478	-1.70506	2.65335	0.0117614	0.349629	-2.80049
AC105053.1	0.932334	-3.4682	1.55847	0.127821	0.647709	-4.38032
AC018529.1	0.931836	-4.10953	1.69965	0.0977733	0.609773	-4.21444
PI15	0.931409	-0.0073442	1.43363	0.160257	0.689976	-4.72811
LINC01936	0.931305	-4.01013	1.69271	0.0990995	0.61175	-4.22242
AL049629.1	0.931175	-2.61063	1.78098	0.0833061	0.584151	-4.13628
NAV3	0.931144	0.837185	2.85468	0.00708612	0.321218	-2.38224
FOXL1	0.93086	-2.21745	2.04195	0.0484917	0.504591	-3.7903
LUCAT1	0.93064	-1.41589	1.27241	0.211337	0.734341	-4.76695
LY6G6C	0.930362	-2.945	1.40279	0.169196	0.697903	-4.56962
MTND1P23	0.929982	-0.501248	1.63617	0.110467	0.624467	-4.41253
CRYGN	0.928464	-4.64905	1.83566	0.0746317	0.565178	-4.05403
LINC01914	0.927924	-3.24956	1.81149	0.078366	0.573589	-4.08999
SAMD11	0.927413	3.12586	2.28792	0.0280849	0.433417	-3.65972
IMPDH1P10	0.92704	-3.31494	1.47393	0.149142	0.676298	-4.47637
RGS4	0.926854	2.09836	2.11517	0.041362	0.483504	-3.90513
TCAF2	0.926408	2.3387	1.52771	0.135274	0.658072	-4.8354
AMPH	0.926363	-0.2899	3.12842	0.00346181	0.298638	-1.82171
GPRC5A	0.926287	1.07283	2.12455	0.0405189	0.48067	-3.79262
CCDC80	0.925829	4.01189	2.54467	0.0153422	0.371162	-3.19405
AC106786.1	0.92582	-4.99744	1.81753	0.0774184	0.571344	-4.07515
KRT17	0.925799	-3.05018	1.84428	0.0733363	0.562936	-4.0512
KRT16P2	0.925137	-0.10181	0.651794	0.51865	0.895551	-5.41149
LINC01122	0.924787	-4.86354	1.66232	0.105083	0.619924	-4.251
LAYN	0.924757	0.191533	3.35391	0.0018787	0.272974	-1.31033
LDOC1	0.924606	1.46529	3.42376	0.00154918	0.267579	-1.11533
AC244250.1	0.924111	-3.18758	1.48817	0.145363	0.672348	-4.45875
RFPL1	0.923929	-0.533105	1.53628	0.133164	0.654255	-4.55209
AC020915.2	0.923713	-2.7049	2.00134	0.0528929	0.516155	-3.84476
HBG2	0.923407	-1.97249	1.12869	0.266453	0.770459	-4.87809
AC084880.1	0.923277	-3.07314	1.8885	0.0669905	0.548607	-3.99353
AC116337.3	0.923104	-3.69083	1.78362	0.0828687	0.583644	-4.11955
AC083862.1	0.922747	-4.08241	1.87186	0.069321	0.55326	-4.01059
ITGA2B	0.922202	-0.583704	2.7165	0.0100529	0.336136	-2.6553
WFDC2	0.922065	-1.34319	1.61361	0.115294	0.630477	-4.39342
FAM239B	0.921334	-3.64722	1.57994	0.122818	0.642518	-4.35293
BEX1	0.921318	1.88239	1.7268	0.0927274	0.599198	-4.53082
TCEAL5	0.921132	-4.62672	1.74893	0.0887764	0.593901	-4.15638
LOX	0.920732	1.47367	3.25696	0.00244871	0.290369	-1.50436
MIR212	0.919493	-4.60162	1.56056	0.127325	0.647035	-4.36352
NTNG2	0.919333	-0.690523	2.07057	0.0455861	0.496111	-3.78043
NTRK3	0.919314	1.63544	2.80458	0.00805187	0.323843	-2.51401
MIR579	0.919127	-4.23318	1.9226	0.0624232	0.537014	-3.94758
GPS2P2	0.918867	-4.86763	1.60137	0.117984	0.635699	-4.31663
SULT1C2	0.918746	1.79727	1.70778	0.0962395	0.606022	-4.57638
PROK2	0.918743	-1.17154	1.41073	0.166858	0.695202	-4.64163
UPK1A	0.918424	-3.63747	1.57079	0.12493	0.644954	-4.36747
PDLIM4	0.918179	0.531808	2.32709	0.0256665	0.425566	-3.40368
HEPH	0.918107	1.71135	3.16518	0.00313739	0.298638	-1.7179
NPM1P29	0.918107	-2.49886	1.25374	0.217972	0.738556	-4.7146
SYT13	0.917609	-0.725722	1.45359	0.154672	0.683054	-4.62525
PICART1	0.917302	-4.89686	1.8076	0.0789828	0.574262	-4.08671
AC245369.1	0.917201	-5.09248	1.4526	0.154946	0.683054	-4.46325
LAMC3	0.916933	3.81238	2.99304	0.00495202	0.30127	-2.20001
AC245884.6	0.916352	-5.13856	1.68137	0.101298	0.614007	-4.22825
AL021408.1	0.916269	-3.56336	2.02685	0.05009	0.509892	-3.81078
IGHV3-33	0.916018	-2.36315	1.20411	0.236361	0.753505	-4.78025
COL14A1	0.91565	4.97161	2.74093	0.00945582	0.332036	-2.79461
AL928970.1	0.915529	-4.68356	1.93823	0.0604222	0.533176	-3.92957
MIR4685	0.914973	-4.59004	1.8223	0.0766758	0.568857	-4.06976
NCAM2	0.914771	-0.0302312	2.6303	0.0124494	0.356904	-2.81683
MOXD1	0.914634	1.15251	2.9479	0.005571	0.303603	-2.19061
AC123912.5	0.91439	-5.09424	1.42693	0.162167	0.691636	-4.48977
HSPD1P1	0.913737	-3.91519	1.20252	0.236966	0.753505	-4.71673
LYZ	0.913687	5.13529	2.369	0.0232886	0.411277	-3.57662
NLRP3	0.913507	0.801729	2.82733	0.00759898	0.323843	-2.43557
TEKT3	0.913308	-2.81655	1.99119	0.0540454	0.516779	-3.85811
PAPLN	0.913039	3.14029	3.10958	0.00364023	0.298638	-1.90327
AL359711.2	0.912765	-3.06811	2.24726	0.0308091	0.445529	-3.49768
TNFAIP8L3	0.912178	0.77639	3.43761	0.00149079	0.267579	-1.09558
AL354811.1	0.911443	-0.145976	2.87263	0.0067673	0.317776	-2.34317
PCDHB11	0.911252	-2.13737	2.67009	0.0112843	0.345005	-2.79757
LINC00885	0.911244	-2.03296	1.88979	0.0668118	0.548342	-4.00146
CYP27C1	0.91103	-1.41176	2.23199	0.0318919	0.447599	-3.50739
TM4SF1	0.910889	6.36396	1.82292	0.0765803	0.568623	-4.56301
FAM180B	0.910856	-3.99753	1.57384	0.124221	0.64404	-4.35687
SMOX	0.91077	2.82658	2.00068	0.0529676	0.516155	-4.16445
KIAA0319	0.910671	-4.00927	1.5789	0.123057	0.642737	-4.35007
SCG3	0.910395	-4.31198	1.69644	0.0983852	0.611015	-4.21764
FAM90A1	0.910358	-4.16483	1.68625	0.100347	0.612813	-4.22958
ADAMDEC1	0.909851	-4.00771	1.42425	0.162935	0.692472	-4.51068
LRRC10B	0.909259	-1.39196	2.24576	0.030914	0.44573	-3.48623
GPC4	0.909203	1.24007	2.69121	0.0107075	0.341728	-2.73257
AF001548.2	0.909139	-1.21622	2.69445	0.0106213	0.340982	-2.71118
NALCN-AS1	0.90902	-5.03874	1.81582	0.0776852	0.572046	-4.07711
LGALS12	0.908692	-3.77504	1.65851	0.105854	0.620925	-4.26549
DBN1	0.908499	3.06224	3.55166	0.00108404	0.267579	-0.828868
SNAP25	0.908189	2.36841	2.78678	0.00842351	0.325439	-2.59541
FPR2	0.908162	-0.16894	1.38263	0.175247	0.705335	-4.7567
CDHR2	0.908078	5.58396	2.29091	0.0278929	0.433417	-3.73216
BATF	0.907659	-0.248912	2.45508	0.0190182	0.388961	-3.14062
TRIM71	0.907257	-3.42878	1.23317	0.225457	0.745813	-4.70792
SOD3	0.907213	3.13398	2.78669	0.00842558	0.325439	-2.63341
MLLT11	0.906979	0.545807	3.18856	0.00294624	0.295467	-1.66402
ZG16B	0.906684	-2.62262	1.67167	0.103211	0.617161	-4.26752
OGN	0.906379	2.7647	2.66839	0.011332	0.345005	-2.87149
AC092198.1	0.905959	-4.70081	1.94031	0.0601602	0.532324	-3.92711
AC005391.1	0.905849	-2.78141	1.24349	0.221677	0.741945	-4.72143
SNCA	0.905831	-0.0618453	3.03672	0.00441529	0.298638	-2.00449
VTCN1	0.904399	1.02488	2.02772	0.0499964	0.509892	-3.95357
AC079336.2	0.903524	-4.19184	1.82696	0.0759573	0.567766	-4.06527
AC124312.4	0.902801	-4.39609	1.62796	0.112206	0.624467	-4.29159
AC069287.2	0.902162	-4.96364	1.84892	0.0726466	0.562034	-4.03824
MELTF	0.901922	1.88355	2.68557	0.0108586	0.34408	-2.77677
VWF	0.901247	3.06984	2.68864	0.0107761	0.34228	-2.83992
AC068722.2	0.9012	-2.27922	1.28394	0.20732	0.731189	-4.71057
AP1M2	0.900219	-0.767223	2.37221	0.0231146	0.410166	-3.28007
SERF1A	0.900159	-3.30311	1.69301	0.0990416	0.61175	-4.23031
MCAM	0.899288	5.01493	3.77489	0.000574817	0.264877	-0.289833
S100A9	0.899183	3.44942	1.54675	0.130619	0.652457	-4.92129
CADPS	0.898856	-0.880893	2.13284	0.039786	0.48067	-3.68048
AL021154.1	0.898638	-4.11291	1.68811	0.0999863	0.612396	-4.22752
AC087477.4	0.898427	-4.23268	1.57255	0.12452	0.644109	-4.35275
POU5F1P3	0.897786	-5.15103	1.56051	0.127339	0.647035	-4.35542
AC244153.1	0.897197	-2.38522	2.00072	0.052963	0.516155	-3.84668
MPRIPP1	0.897037	-4.7565	1.97435	0.056007	0.523049	-3.88496
ELN	0.896396	5.17577	3.00993	0.00473761	0.30127	-2.18623
EDIL3	0.896343	0.586006	2.48622	0.0176583	0.381105	-3.11595
PLVAP	0.896332	3.20403	4.14077	0.000197928	0.264877	0.689313
RTL9	0.89632	-4.05476	1.65141	0.107303	0.622324	-4.27112
MT-TE	0.895923	-1.49649	1.49132	0.144539	0.671283	-4.52479
AQP6	0.895253	-3.6114	1.74971	0.088639	0.593895	-4.15933
EPCAM	0.895004	2.47772	2.77144	0.00875664	0.328922	-2.63052
MEOX1	0.89496	-2.8752	1.70181	0.0973633	0.608727	-4.23473
CCL17	0.893822	-3.61076	1.32802	0.192482	0.719865	-4.61235
CCNB2	0.893754	-0.542377	2.19022	0.0350298	0.459178	-3.5951
NPHS1	0.893474	-4.67345	1.28152	0.208157	0.73203	-4.63182
SOX8	0.891044	-0.734152	1.92291	0.062383	0.537014	-4.01174
BMP6	0.890017	1.17125	2.71659	0.0100505	0.336136	-2.67361
FAM189A2	0.88981	0.215078	3.01331	0.00469575	0.30127	-2.04479
B3GNT3	0.889737	0.203998	2.03341	0.0493898	0.507746	-3.88894
BCAS1	0.889086	-2.00467	1.38195	0.175454	0.705335	-4.63001
MEG8	0.888648	0.839959	2.01387	0.0514992	0.512802	-3.96894
HTRA3	0.888613	1.69112	3.14622	0.00330092	0.298638	-1.76135
FAM212B	0.88847	0.971333	3.78391	0.000560118	0.264877	-0.271319
NDRG4	0.887875	-0.100408	3.00331	0.0048206	0.30127	-2.07551
E2F3P2	0.887852	-4.23987	1.91174	0.0638479	0.539862	-3.96108
B4GALNT3	0.887679	0.0549383	2.64495	0.012008	0.353656	-2.78987
KPNA7	0.887675	-1.60015	1.96838	0.0567162	0.52455	-3.90442
AL136141.1	0.887084	-4.87117	1.93993	0.060208	0.532484	-3.92805
KCNT1	0.886873	-2.67855	1.31252	0.197604	0.723433	-4.66108
AP005264.6	0.886651	-4.76355	1.65749	0.106062	0.621246	-4.2566
AC090617.6	0.886383	-1.29697	1.05384	0.298939	0.793666	-5.00634
AC100858.3	0.886052	-3.90642	1.65205	0.107172	0.622324	-4.2702
ENO1-AS1	0.885866	-3.7692	2.072	0.0454447	0.496111	-3.75229
ANGPTL7	0.885821	-4.97821	1.65503	0.106562	0.62221	-4.25799
AC096636.1	0.885793	-3.24159	1.71953	0.0940572	0.602105	-4.20076
PTGDR2	0.885724	-2.08002	1.74874	0.08881	0.593901	-4.20037
AL442125.1	0.885662	0.148248	2.10697	0.0421118	0.483932	-3.76495
AC080188.3	0.885497	-2.64193	1.31685	0.196161	0.722557	-4.66349
PRDX3P1	0.885466	-4.83984	1.85617	0.0715817	0.560785	-4.02954
AC018445.4	0.885307	-2.05434	1.07884	0.287793	0.786471	-4.90953
ANGPT2	0.884581	1.81492	3.15897	0.00319008	0.298638	-1.73475
SPARC	0.884433	7.90732	2.82171	0.00770864	0.323843	-2.58657
CREB5	0.884379	3.20351	2.51447	0.0165017	0.379863	-3.21482
MPP3	0.884031	0.459408	2.73777	0.00953126	0.332036	-2.61299
ACTN3	0.883472	-4.47499	1.95403	0.0584548	0.528222	-3.90917
ASTN1	0.883024	-0.3696	2.60631	0.0132045	0.364303	-2.86153
LINC00513	0.882638	-1.81707	1.21644	0.231686	0.751387	-4.79703
FKBP1B	0.882602	-1.15718	2.05213	0.0474403	0.499844	-3.7929
SLIT3	0.882297	3.20501	3.08787	0.00385649	0.298638	-1.95562
C7	0.881974	7.74646	3.08987	0.0038361	0.298638	-1.97554
AC004381.2	0.881326	-0.266225	1.79026	0.081776	0.582119	-4.22587
DCDC2C	0.880932	-3.80493	1.85059	0.0724004	0.562034	-4.03782
CHRM2	0.880697	0.133759	2.11185	0.0416642	0.483504	-3.74836
NPHP3-AS1	0.880688	-3.12091	1.71671	0.0945754	0.602664	-4.20538
SERPINA9	0.880645	-3.72045	1.49688	0.143092	0.667901	-4.44662
PADI1	0.880495	-4.74328	1.19908	0.238285	0.754168	-4.6981
CD248	0.880335	2.21841	2.96608	0.00531341	0.30127	-2.18772
SLC35F2	0.880308	-0.744796	2.72326	0.00988419	0.336136	-2.64532
AL133477.1	0.879867	-4.58574	1.86877	0.0697608	0.555274	-4.01435
EXTL1	0.87951	-3.77853	1.23207	0.225865	0.746098	-4.69852
FBLL1	0.879475	-1.3682	1.81462	0.0778739	0.572439	-4.14563
WBP1LP2	0.878995	-2.80768	1.63411	0.110901	0.624467	-4.30826
AL161935.1	0.878871	-5.16636	1.87433	0.0689711	0.552287	-4.00841
MAK	0.878822	-1.33704	2.19693	0.0345077	0.456375	-3.56447
TMEM255A	0.878789	-2.64493	1.72415	0.0932089	0.599547	-4.20641
AL079343.1	0.878626	-3.96878	1.62733	0.112339	0.624467	-4.29826
DGAT2L7P	0.878601	-3.33217	1.76275	0.0863827	0.589051	-4.14907
AP001922.3	0.877776	-4.62629	1.55198	0.129365	0.650519	-4.36976
TUBA1A	0.877218	3.31928	3.7878	0.00055388	0.264877	-0.23504
RPL21P135	0.876864	-1.9461	1.39671	0.171004	0.700445	-4.60691
MEIS3	0.876668	1.19019	3.39462	0.00167929	0.267579	-1.18526
PTCHD1	0.876651	-3.8782	1.44576	0.156845	0.685433	-4.49178
AC026471.6	0.876633	-2.77585	2.06579	0.0460606	0.496672	-3.75487
SRL	0.87645	-0.117756	2.73068	0.0097022	0.335349	-2.62279
LINC00628	0.875524	-4.30845	1.43001	0.161288	0.690484	-4.49707
AL117190.2	0.874858	-5.08088	1.65201	0.10718	0.622324	-4.26035
ADORA1	0.874809	-1.84372	1.72927	0.0922791	0.598645	-4.21939
AC087071.1	0.874763	-4.92436	1.68591	0.100413	0.612813	-4.22381
ANKS1B	0.874329	-2.03042	2.3768	0.0228687	0.408141	-3.27865
LINC01370	0.874312	1.43237	1.21328	0.232877	0.75199	-5.13472
IRAK3	0.873817	3.42707	2.85005	0.00717062	0.322243	-2.50778
NACAD	0.873799	-0.619772	2.94203	0.00565663	0.305768	-2.21373
NCAM1	0.873715	1.95824	2.95345	0.0054912	0.301655	-2.1981
THBD	0.873667	3.62632	2.26762	0.029417	0.438457	-3.72805
WNT9A	0.873664	0.584902	2.5079	0.0167644	0.380421	-3.06798
GPR176	0.872871	1.80402	3.25857	0.00243798	0.290369	-1.50528
AC100757.3	0.872777	-4.75398	1.52774	0.135267	0.658072	-4.39376
TMEM178B	0.872491	-3.63559	1.28878	0.205646	0.729077	-4.64877
LINC01094	0.872361	-2.20963	2.38968	0.0221902	0.402635	-3.26247
GPNMB	0.872081	3.95667	2.39191	0.0220744	0.402091	-3.5043
ANXA2	0.871703	6.70912	2.98598	0.00504438	0.30127	-2.23393
CLUL1	0.871394	-4.29982	1.74081	0.0902089	0.595822	-4.16584
AL139220.2	0.871277	-4.12632	1.64778	0.108049	0.622979	-4.27256
IGHV2-26	0.870849	-3.96393	1.21148	0.233559	0.752493	-4.70414
AC009054.2	0.870711	-2.38706	2.21096	0.0334387	0.454599	-3.54312
ZNF300P1	0.870472	0.214918	1.67853	0.101855	0.614824	-4.42562
AC022509.3	0.869975	-4.03078	1.78343	0.0829009	0.583644	-4.118
AC144450.1	0.869508	-4.4375	1.82806	0.0757897	0.567656	-4.06316
LOXL1	0.869043	1.57432	2.82996	0.0075483	0.323843	-2.45745
LINC02407	0.868921	-4.98583	1.68228	0.101121	0.61372	-4.22773
CAPG	0.868739	1.93082	3.29664	0.00219785	0.283133	-1.41796
PPP4R1-AS1	0.868678	-3.86335	1.66059	0.105433	0.62065	-4.26201
BCAN	0.868386	-4.6656	1.6364	0.110419	0.624467	-4.28002
SLC9C1	0.868376	-4.13451	1.38962	0.173128	0.703671	-4.54006
TESC-AS1	0.868299	-4.60401	1.48419	0.146411	0.673778	-4.44034
AL159152.1	0.867837	-3.62009	1.15016	0.257617	0.764928	-4.77323
GATA1	0.867764	-4.49552	1.43745	0.159176	0.688599	-4.48769
LMCD1	0.867531	3.28762	2.97958	0.00512947	0.30127	-2.21076
PRSS22	0.867321	1.40109	1.95566	0.0582552	0.527967	-4.11509
B3GNT5	0.866988	1.58542	3.34958	0.00190118	0.273863	-1.28967
C5orf64	0.866902	-3.12928	2.05925	0.0467169	0.498029	-3.76457
MEG3	0.866778	7.02815	2.57941	0.0141014	0.368867	-3.12819
IGFBP5	0.866348	5.21616	3.2556	0.00245773	0.290369	-1.60125
SDK2	0.866263	-0.13993	2.50005	0.0170832	0.380962	-3.06054
DPEP1	0.865835	-1.9672	1.57143	0.124781	0.644561	-4.42581
APOBEC3A	0.865759	-0.0677032	1.79635	0.0807851	0.579913	-4.22872
TPSD1	0.865618	-4.02701	1.41836	0.164636	0.693804	-4.51421
EEF1A2	0.865238	-1.96194	1.31315	0.197393	0.723433	-4.7239
CPXM2	0.8652	0.603541	1.99085	0.0540844	0.516779	-3.98079
IGLV7-46	0.865039	-2.69878	1.22858	0.227154	0.746676	-4.72952
SPIB	0.864813	-0.702565	2.04203	0.0484833	0.504591	-3.82826
ADCY3	0.864125	3.5829	3.72159	0.000669637	0.264877	-0.41006
CSPG5	0.86382	-2.3527	2.18284	0.0356116	0.463577	-3.58406
KIF5C	0.863168	-0.494652	2.50914	0.0167146	0.380421	-3.03995
AL158166.1	0.862979	-4.2995	1.65107	0.107371	0.622324	-4.26804
CSF3R	0.862747	4.80882	2.82999	0.00754755	0.323843	-2.59497
IL23R	0.86194	-3.40615	1.55579	0.128455	0.64874	-4.38395
NT5DC2	0.86157	2.514	4.24873	0.000143753	0.264877	0.968411
COL6A3	0.861488	6.01434	3.68409	0.00074526	0.264877	-0.524798
KCNH4	0.860774	-3.46701	1.5383	0.132668	0.654055	-4.4019
COL4A4	0.86068	3.01193	2.87651	0.0067002	0.317776	-2.42935
MT-TQ	0.860473	-1.39373	1.50252	0.141635	0.665216	-4.52232
NAP1L4P1	0.860446	-2.48397	1.98134	0.0551851	0.519656	-3.87255
IGHJ3	0.860115	-3.51512	1.30006	0.201795	0.726768	-4.63894
THSD7A	0.859971	2.03913	4.06517	0.000247294	0.264877	0.478322
LINC00315	0.859864	-4.47133	1.75281	0.0880983	0.591635	-4.15131
CRTAC1	0.859753	-1.89895	1.8369	0.074444	0.564821	-4.07896
AC117490.2	0.859461	-4.19047	1.50025	0.14222	0.666609	-4.42862
NPB	0.859003	-2.1385	1.85743	0.0713972	0.560785	-4.04631
PDZRN3	0.858719	1.74509	3.45025	0.00143938	0.267579	-1.05228
CTGF	0.858576	5.61849	1.78506	0.0826314	0.583524	-4.62743
PLXNA4	0.858221	-0.0699485	2.03309	0.0494238	0.507746	-3.8697
MIR132	0.858134	-4.9582	1.39736	0.17081	0.699971	-4.51906
MFSD6	0.857828	1.75326	3.18819	0.00294923	0.295467	-1.6659
GALR2	0.857097	-3.99212	1.67821	0.101917	0.614824	-4.24098
PRMT5-AS1	0.857018	-4.6162	1.59269	0.119922	0.636619	-4.32703
NPNT	0.856823	2.0817	2.74673	0.00931907	0.332036	-2.65881
LINC00243	0.856377	-3.41868	1.36333	0.181197	0.71199	-4.58215
AP001610.1	0.85633	-4.99234	1.55612	0.128378	0.64874	-4.36207
AC109826.1	0.856228	-4.14825	1.5041	0.14123	0.665016	-4.42659
AL121983.1	0.856108	-3.3853	1.59658	0.119051	0.636619	-4.33801
SPSB1	0.855406	5.55913	1.60278	0.117671	0.634922	-4.91086
FAM9C	0.854938	-4.65568	1.63419	0.110884	0.624467	-4.28401
AC011446.1	0.854687	-4.18085	1.44868	0.156033	0.684341	-4.48337
CAVIN1	0.854558	5.34277	4.19202	0.000170096	0.264877	0.816973
NKILA	0.854525	-3.17148	1.73374	0.0914727	0.597611	-4.18586
SIGLEC12	0.853962	-1.44834	1.33625	0.189804	0.717316	-4.69895
AC037198.1	0.853224	-5.04363	1.52642	0.135594	0.658072	-4.39129
DUSP15	0.851806	-1.00375	1.99923	0.0531304	0.516155	-3.8799
P2RY2	0.851742	-1.06829	2.92459	0.00591843	0.306513	-2.28048
LINC02009	0.851657	-4.09299	1.61061	0.11595	0.631116	-4.3146
IGLV8-61	0.851484	-2.89188	1.09407	0.281149	0.782008	-4.8357
TLR7	0.851433	-0.76111	1.71466	0.0949552	0.602921	-4.29515
GNG4	0.851306	-2.11176	1.39147	0.172573	0.702982	-4.63308
AL121578.3	0.851164	-3.93635	1.35536	0.183698	0.713347	-4.57779
KIF25-AS1	0.851063	-4.80022	1.34397	0.187319	0.715284	-4.56953
AC005165.1	0.850764	-4.72318	1.71952	0.0940585	0.602105	-4.18759
AC044802.1	0.850463	-4.02548	1.79115	0.0816315	0.581968	-4.10861
OSR2	0.849916	-3.65823	1.32591	0.193174	0.720237	-4.6134
MSRB3	0.848979	2.78432	3.68978	0.00073326	0.264877	-0.475117
KLHL4	0.848341	-0.399099	2.60144	0.0133629	0.36524	-2.87022
SLC22A15	0.848099	1.91207	1.6245	0.112944	0.62575	-4.68704
AC243962.1	0.847211	-3.75368	1.69683	0.0983106	0.611015	-4.22232
CCDC8	0.847093	0.567699	2.70638	0.0103101	0.33887	-2.67834
SEMA4A	0.846894	2.7817	2.56288	0.0146799	0.369678	-3.09127
BNC1	0.846857	-2.71774	1.68587	0.10042	0.612813	-4.24953
AC245100.7	0.846758	-4.6234	1.65142	0.107301	0.622324	-4.26378
ORAI2	0.846677	2.86828	4.10789	0.000218084	0.264877	0.602253
ZXDB	0.846024	3.8056	2.58058	0.0140613	0.368867	-3.10828
SNCAIP	0.846	-0.0827602	2.86385	0.00692155	0.319675	-2.358
CEND1	0.845939	-5.06483	1.73576	0.0911108	0.597444	-4.16873
PLBD1	0.845801	1.3688	2.70226	0.0104168	0.339115	-2.71173
LGI2	0.845626	-0.732516	2.61771	0.0128406	0.361886	-2.84125
GNAL	0.845421	-0.291308	3.07208	0.0040215	0.298638	-1.94181
IGHV1-46	0.845373	-2.57674	1.15289	0.25651	0.764403	-4.81176
NOV	0.84487	-0.561686	2.21146	0.0334013	0.45456	-3.55531
NDN	0.844637	2.11671	3.47887	0.00132912	0.267579	-0.987071
PBK	0.844389	-0.73288	1.51476	0.138513	0.662617	-4.56911
RNU6-1005P	0.843871	-4.11895	1.29174	0.20463	0.729077	-4.63208
NES	0.842971	3.58754	3.50728	0.00122772	0.267579	-0.953031
DKK1	0.842091	-2.01079	1.3278	0.192554	0.719971	-4.69821
ADAMTS2	0.842009	5.70786	3.67356	0.000767923	0.264877	-0.552636
BIK	0.841783	-1.99094	2.12993	0.0400425	0.48067	-3.66214
AC011472.2	0.841518	-2.95042	1.81129	0.0783977	0.573589	-4.0937
UPF3AP2	0.840818	-4.18845	1.64952	0.107691	0.622324	-4.26993
AC036108.3	0.839904	-2.73728	1.56216	0.126948	0.647035	-4.39254
CIB2	0.839896	-0.83343	2.28798	0.0280811	0.433417	-3.42323
TMSB10P1	0.839798	-4.59008	1.60719	0.116698	0.632777	-4.31256
M1AP	0.83971	-2.77054	1.55157	0.129463	0.650519	-4.40409
FKBP5	0.83952	6.81159	1.96015	0.0577084	0.526128	-4.32942
RNU6-1031P	0.839392	-4.21452	1.48622	0.145877	0.672844	-4.44249
CACNA1C	0.839101	2.20214	2.74289	0.00940957	0.332036	-2.67686
AC010900.1	0.839073	-4.58378	1.88099	0.0680339	0.550557	-3.99954
AC245297.1	0.838307	-4.16015	1.57859	0.123126	0.642737	-4.34543
RN7SKP78	0.8383	-2.85315	1.13943	0.262005	0.768116	-4.80715
ZNF469	0.838293	0.923538	2.05207	0.0474468	0.499844	-3.90903
AC016027.3	0.838223	-4.26858	1.23736	0.223919	0.74469	-4.67584
JAM3	0.838008	2.68697	4.28707	0.000128254	0.264877	1.07339
AC010680.5	0.837498	-4.39462	1.81198	0.0782887	0.573479	-4.08281
ABHD16B	0.836974	-4.22158	1.48993	0.144903	0.672038	-4.43867
AL592146.2	0.836842	-2.65713	1.61147	0.115761	0.630862	-4.33643
VASH2	0.836808	-1.10168	2.06934	0.0457076	0.496111	-3.76975
SCARA3	0.835802	2.2217	3.20089	0.00284996	0.295467	-1.6514
GOLM1	0.835687	4.33612	2.11783	0.0411208	0.483341	-4.03926
AC123768.2	0.835562	-4.976	1.77789	0.0838207	0.584151	-4.12073
NAP1L2	0.835351	-2.78671	1.33214	0.191137	0.718639	-4.62685
AC025176.1	0.834677	-4.82628	1.75479	0.0877546	0.590997	-4.14789
FREM1	0.834467	1.86827	2.98426	0.00506711	0.30127	-2.13374
SGMS2	0.834366	5.43392	1.85659	0.0715205	0.560785	-4.51509
C15orf48	0.834253	-1.99262	1.38513	0.174489	0.704798	-4.6226
LINC01480	0.833561	-1.92783	1.96965	0.0565652	0.524206	-3.89678
AGPAT4-IT1	0.833268	-0.851538	1.34557	0.186806	0.715284	-4.74298
AC009962.1	0.832988	-1.24317	2.81365	0.00786842	0.323843	-2.49245
AC087499.1	0.832923	-2.76082	2.02196	0.0506162	0.511371	-3.8158
AC007614.4	0.832878	-4.44237	1.5522	0.129312	0.650519	-4.37412
SLC52A3	0.832846	-2.89157	1.62942	0.111893	0.624467	-4.31081
ZFP57	0.832833	-3.43966	1.01984	0.314568	0.801086	-4.87519
HPDL	0.832577	-3.61501	1.87585	0.0687563	0.552015	-4.00706
HSPB6	0.832429	3.95107	2.63019	0.0124527	0.356904	-3.01182
HOXB-AS3	0.832345	-2.70136	2.55847	0.014838	0.369678	-3.00827
BCAT1	0.832053	1.10828	2.80808	0.00798057	0.323843	-2.48309
SLC44A4	0.831987	-1.86508	1.30701	0.199448	0.725854	-4.71296
FBN1	0.831949	4.4713	2.92384	0.00592992	0.306513	-2.37705
PCDHB9	0.831874	-2.83111	1.75986	0.0868785	0.589819	-4.15669
OXCT2	0.831873	-3.1762	1.70363	0.0970195	0.607852	-4.22086
DNAJB5	0.831616	2.04336	3.89303	0.000408746	0.264877	0.0396138
AC090136.3	0.831337	-3.91099	1.37002	0.179115	0.709528	-4.56666
MXRA8	0.831158	3.52637	3.45483	0.00142116	0.267579	-1.08267
TNFRSF17	0.831018	-3.29996	1.63488	0.110739	0.624467	-4.29802
HPSE	0.830933	0.65406	2.12575	0.0404119	0.48067	-3.75827
TACR1	0.830897	-3.62949	1.60542	0.117088	0.633298	-4.32806
PLEKHG6	0.830868	1.34228	2.57506	0.0142516	0.368867	-2.97245
MMP24	0.830515	-0.903643	1.69605	0.0984591	0.611303	-4.31032
LINC01835	0.83038	-5.18214	1.57063	0.124968	0.645027	-4.3446
MELK	0.830332	-0.495705	1.94307	0.0598133	0.531012	-3.9938
ALOX5AP	0.830287	0.684458	2.07342	0.0453051	0.496111	-3.84989
SHANK1	0.830219	-1.73663	2.31189	0.0265814	0.426471	-3.3793
PCDHB7	0.829959	-2.03432	1.93693	0.0605868	0.533569	-3.93803
MMP17	0.829917	-0.198088	2.11194	0.041656	0.483504	-3.73597
AC136475.4	0.829793	-4.77968	1.63439	0.110842	0.624467	-4.28242
CD93	0.829672	4.60111	3.03872	0.00439209	0.298638	-2.11321
CH25H	0.8296	0.178886	1.52138	0.13685	0.659505	-4.63177
AC004922.1	0.829195	-4.58635	1.83915	0.0741051	0.56467	-4.04983
HSPE1P18	0.829146	-2.26343	1.78093	0.0833149	0.584151	-4.14429
AL603910.1	0.82909	-4.71004	1.48364	0.146556	0.673778	-4.43809
FHAD1	0.82905	-2.63016	1.821	0.0768789	0.56923	-4.08773
STK33	0.829011	-1.02093	2.206	0.0338137	0.455562	-3.55518
AC108751.5	0.828623	3.30049	1.77192	0.0848234	0.585535	-4.58042
PHLDA3	0.828552	2.09525	1.70213	0.0973032	0.608693	-4.56635
S100A8	0.828316	2.46228	1.38921	0.173254	0.703671	-5.03928
LAMC2	0.827918	1.45592	1.73165	0.0918484	0.598179	-4.46588
C3orf70	0.827805	0.00458619	3.1283	0.00346293	0.298638	-1.80979
ZNF853	0.827753	0.419572	3.46628	0.00137657	0.267579	-1.04722
AC005540.1	0.827466	-4.31621	1.49874	0.142609	0.667079	-4.42821
COL6A2	0.827398	7.43578	3.46237	0.00139164	0.267579	-1.07636
GRIN2D	0.827227	-0.492627	2.61461	0.0129387	0.362868	-2.84559
KRBOX1	0.82695	-4.2953	1.84574	0.073118	0.562936	-4.04237
IGFBP6	0.826353	1.30013	2.67749	0.0110788	0.344628	-2.75972
DEFA4	0.826307	-4.99618	1.23136	0.226127	0.746196	-4.66577
B3GALT2	0.826281	-1.40714	2.00519	0.0524614	0.516155	-3.85616
IGKV5-2	0.825783	-4.7994	1.33292	0.190885	0.718639	-4.57942
ELF3-AS1	0.825778	-0.626794	1.73519	0.0912131	0.597526	-4.27793
AC091182.1	0.825345	-2.02991	1.47767	0.148141	0.674956	-4.52473
FAM129A	0.824043	2.88525	3.21131	0.00277096	0.295467	-1.65112
PMEPA1	0.823863	2.90858	2.75305	0.00917216	0.331789	-2.69227
EBF2	0.823837	-3.41694	1.304	0.200463	0.726032	-4.64582
UBD	0.823837	-1.97338	1.34626	0.186588	0.715284	-4.66991
RASA2-IT1	0.823822	-3.48946	1.19413	0.240191	0.754197	-4.73409
TMEM72	0.823255	-3.42281	1.161	0.25324	0.76234	-4.76489
FBLN2	0.823014	3.97204	3.12731	0.00347209	0.298638	-1.89102
F13A1	0.822839	1.21498	2.22433	0.0324483	0.450785	-3.62957
SLITRK6	0.822569	0.871685	2.13477	0.0396178	0.479836	-3.76561
RTKN2	0.822187	-1.15018	2.49356	0.0173507	0.381105	-3.06847
TOR4A	0.821999	2.98605	3.24964	0.0024978	0.29191	-1.56347
KDELR3	0.821881	1.76426	2.60738	0.0131699	0.364303	-2.92831
AP000892.3	0.820934	2.85376	2.8408	0.00734219	0.323843	-2.50001
AL359881.3	0.820183	-4.03112	1.42284	0.163343	0.692472	-4.51232
AC002091.2	0.820018	-4.06583	1.44813	0.156185	0.684341	-4.48256
NPW	0.819962	4.01021	1.25977	0.21581	0.738514	-5.32997
AC103809.1	0.819651	-4.45236	1.60029	0.118224	0.635859	-4.32047
KCNMB1	0.819469	0.349645	2.80471	0.00804928	0.323843	-2.47617
PRSS3	0.819183	-0.846868	1.82274	0.0766081	0.568671	-4.1486
RPL3P4	0.818856	-2.94516	1.3562	0.183434	0.713241	-4.60311
AC005785.1	0.818744	-1.55553	1.30325	0.200717	0.726032	-4.73217
MAPT	0.818505	-0.607494	2.36552	0.0234779	0.41243	-3.29513
MIR5010	0.818223	-3.11668	1.83398	0.0748851	0.565714	-4.06166
AC131238.1	0.818101	-3.7075	1.48334	0.146636	0.67391	-4.45444
NFATC4	0.817959	2.91714	2.92699	0.00588171	0.306513	-2.31145
IGSF9B	0.817902	-2.53665	1.66778	0.103986	0.618804	-4.27934
AC147651.1	0.817675	-4.67576	1.55053	0.129711	0.65073	-4.37176
PRICKLE2	0.817443	4.04234	3.52519	0.00116764	0.267579	-0.919176
AC010329.1	0.817388	-3.16348	1.61032	0.116013	0.631169	-4.32877
LAMA2	0.817206	3.62047	2.58867	0.0137867	0.366392	-3.0857
NNAT	0.81718	-4.97293	1.27189	0.21152	0.734341	-4.62988
INAVA	0.816948	0.498996	1.92306	0.0623643	0.537014	-4.08454
ZNF197-AS1	0.816152	-4.84525	1.6621	0.105126	0.619941	-4.25104
LRFN4	0.815965	1.27108	3.07937	0.00394454	0.298638	-1.90298
DTX2P1	0.815961	-3.78776	1.48161	0.147096	0.674343	-4.45508
MYOZ3	0.815791	-1.93581	2.10035	0.0427254	0.487619	-3.7074
TLDC2	0.815691	-4.20051	1.46523	0.151489	0.678631	-4.46477
DACT3	0.815499	1.83025	2.90814	0.00617574	0.31111	-2.29911
MX2	0.815388	2.88519	2.21721	0.0329722	0.452383	-3.77643
LUM	0.815014	4.43043	2.50507	0.0168785	0.380421	-3.29019
NLGN4X	0.814768	1.1825	2.78325	0.00849923	0.326363	-2.5377
AC012368.2	0.814536	-2.80543	1.37407	0.177867	0.707776	-4.59714
BTNL3	0.814403	-4.02697	1.27353	0.210946	0.733996	-4.64967
AC103702.1	0.814373	-2.68918	1.63621	0.11046	0.624467	-4.30915
AEBP1	0.814275	5.87734	2.98788	0.00501939	0.30127	-2.23716
AC092999.1	0.813911	-3.45821	1.42327	0.163218	0.692472	-4.52168
AL391903.1	0.813909	-4.37742	1.54056	0.132117	0.653652	-4.3848
MIR656	0.813543	-4.87428	1.46292	0.152116	0.679247	-4.45754
AC100830.2	0.813036	-3.81076	1.71236	0.0953833	0.604403	-4.2027
AC090517.2	0.812924	-2.22023	2.54515	0.0153245	0.371162	-3.0097
ADGRA2	0.812844	4.48131	3.54884	0.00109266	0.267579	-0.866588
CPLX4	0.812565	-4.65907	1.63783	0.11012	0.624467	-4.27862
PTPN14	0.812497	2.6455	3.82985	0.000490714	0.264877	-0.118112
FIBIN	0.812251	0.708706	2.08403	0.0442733	0.492245	-3.83765
STOX1	0.812013	-1.32504	2.39964	0.0216776	0.401518	-3.23198
DUSP26	0.811768	-4.01514	1.56544	0.126178	0.645976	-4.36408
MIR6124	0.811626	-4.28391	1.63622	0.110457	0.624467	-4.28411
AC015961.2	0.811317	-1.80367	1.61236	0.115567	0.630771	-4.37381
AL096865.1	0.811301	-2.87247	1.544	0.131285	0.652883	-4.41194
GFAP	0.810935	-2.86329	1.4945	0.143708	0.669993	-4.46125
TMEM88	0.810589	2.54237	1.72757	0.0925865	0.598718	-4.58757
CACNA1B	0.810396	-5.28611	1.42317	0.163245	0.692472	-4.49012
AC060234.2	0.810099	-4.02536	1.64934	0.107729	0.622324	-4.27226
AC109479.1	0.810054	-4.52189	1.50095	0.142038	0.66652	-4.42479
IL24	0.809977	-5.04163	1.56397	0.126524	0.646669	-4.3535
AL137244.1	0.809859	-2.51897	1.50666	0.140574	0.664499	-4.46348
MAGEL2	0.809831	-2.97168	1.42955	0.161419	0.690649	-4.53972
NRIP3	0.809798	-2.28855	1.79008	0.0818056	0.582119	-4.13372
OR2W3	0.809671	-4.80784	1.50139	0.141925	0.666344	-4.42019
FAM228A	0.809599	-2.71513	1.53557	0.133337	0.654263	-4.42412
LINC00092	0.809026	-2.13316	1.97343	0.056116	0.523158	-3.88709
CLCF1	0.808862	2.92961	1.50901	0.139973	0.664212	-4.93489
AL078459.1	0.808833	-3.58764	1.54679	0.130609	0.652457	-4.3917
LAMB1	0.808639	6.12628	2.81373	0.0078667	0.323843	-2.632
SMIM10L2A	0.808505	-0.621767	2.43851	0.0197802	0.393002	-3.16589
AC009314.1	0.808224	-4.2238	1.30359	0.200601	0.726032	-4.62176
AIF1L	0.808153	1.52891	3.05533	0.00420371	0.298638	-1.96144
AC005410.2	0.807944	-4.3976	1.52839	0.135104	0.658072	-4.39644
DNAJA4	0.807783	2.8027	2.83205	0.00750802	0.323843	-2.51576
HDAC11	0.807606	1.53084	3.06192	0.00413102	0.298638	-1.94746
SCAMP5	0.807494	2.02226	2.21201	0.03336	0.454504	-3.71958
HOXA7	0.806836	-4.48439	1.39519	0.171457	0.7012	-4.5295
AC138028.5	0.806506	-4.69119	1.62922	0.111937	0.624467	-4.28799
CD300E	0.806022	1.55308	2.15079	0.0382406	0.472916	-3.7836
TMIGD3	0.805906	-0.0626141	1.72245	0.0935202	0.600189	-4.33162
SNORA7	0.805891	-3.76697	1.12192	0.269283	0.77305	-4.79031
CXCL6	0.805764	1.96072	1.67028	0.103487	0.618049	-4.59806
AP002761.3	0.80576	-0.695476	2.76903	0.00881012	0.328922	-2.55785
OR1L8	0.805266	-4.00994	1.52261	0.136542	0.659448	-4.41089
AL139020.1	0.805178	-3.66146	1.18389	0.244171	0.755821	-4.74763
AC093503.3	0.805125	-2.65458	1.61368	0.115278	0.630477	-4.34514
CERCAM	0.804759	2.00659	3.19033	0.00293224	0.295467	-1.66808
AC069287.1	0.804535	-4.62977	1.4836	0.146568	0.673778	-4.43952
AL021707.5	0.803965	-3.64066	1.55126	0.129538	0.650555	-4.38537
AL390719.1	0.80369	0.352102	1.37941	0.176228	0.705896	-4.83122
OR51E2	0.803665	-4.93921	1.54099	0.132015	0.65343	-4.37979
FAM83G	0.802513	5.18133	1.89787	0.0657072	0.545492	-4.44602
CXorf36	0.802001	1.26567	3.08042	0.0039335	0.298638	-1.90103
LINC01225	0.80187	-3.99637	1.45887	0.153223	0.680993	-4.47716
VAC14-AS1	0.801869	-0.15107	1.24853	0.21985	0.740568	-4.92437
PRIMA1	0.801677	-1.22292	1.75383	0.087922	0.591525	-4.21161
PDE1A	0.801405	1.67799	3.55183	0.00108353	0.267579	-0.808915
UBXN10-AS1	0.801146	-4.26902	1.70048	0.0976155	0.609074	-4.21181
AURKB	0.80096	0.323279	2.23392	0.0317532	0.447599	-3.55827
AC063944.3	0.800362	-4.17513	1.53559	0.133331	0.654263	-4.39244
C2CD4A	0.80023	-0.39727	0.688245	0.495684	0.884423	-5.3372
LINC01844	0.799565	-4.20594	1.77782	0.0838334	0.584151	-4.1242
SERPINB10	0.799498	-4.83336	1.33432	0.19043	0.717955	-4.5778
RPL24P8	0.799091	-4.61693	1.45998	0.152918	0.680402	-4.46406
COL5A2	0.798526	5.36418	3.5431	0.00111041	0.267579	-0.885793
AL032819.2	0.798011	-3.63737	1.26957	0.212337	0.735068	-4.66859
FAIM	0.797951	1.60505	3.00263	0.00482915	0.30127	-2.08017
SULT1C4	0.797889	2.10212	2.83855	0.00738446	0.323843	-2.46494
LINC00924	0.797717	0.262947	2.13516	0.0395834	0.479836	-3.72032
SMIM3	0.797582	2.24517	2.92517	0.00590955	0.306513	-2.27757
FGF13	0.797304	0.10146	2.52582	0.0160568	0.377003	-3.01752
AC005479.3	0.797214	-3.66241	1.53637	0.13314	0.654255	-4.39969
ADGRG1	0.797077	2.53635	3.07745	0.00396467	0.298638	-1.94769
IGHV1-58	0.796112	-4.40545	1.19454	0.240032	0.754197	-4.70819
KRT19	0.795799	3.5056	1.86085	0.0709005	0.560057	-4.45082
HOXD9	0.795769	-2.90112	1.3244	0.193668	0.720518	-4.63956
ACTBP8	0.795339	-4.86026	1.27671	0.20983	0.733192	-4.63
ZNF878	0.79533	-2.47588	0.96633	0.340289	0.814112	-4.97846
AC125611.3	0.795273	-3.71369	1.15834	0.254307	0.763187	-4.75879
LINC00298	0.795169	-2.76245	1.46149	0.152505	0.679805	-4.50191
JPH3	0.795022	-3.87984	1.43817	0.158974	0.688556	-4.50036
NKD1	0.794978	2.02129	2.49596	0.0172513	0.381105	-3.17362
TBX1	0.794727	0.716352	1.89632	0.065919	0.54606	-4.14398
RHPN1-AS1	0.794635	-3.7789	1.68974	0.0996714	0.612202	-4.22748
AC004477.2	0.794506	-3.39361	1.61302	0.115423	0.630697	-4.32166
CLIP2	0.794362	2.87307	3.69076	0.000731231	0.264877	-0.474615
AC016252.1	0.794047	-4.41653	1.57042	0.125017	0.645153	-4.35386
SLCO1C1	0.793942	-2.91201	1.53612	0.133201	0.654263	-4.42179
MYBPHL	0.793724	-4.37644	1.2421	0.222183	0.742126	-4.6751
EMILIN2	0.792792	2.07025	2.66873	0.0113223	0.345005	-2.82007
SORT1	0.792588	3.64881	1.94959	0.0590022	0.528549	-4.31184
AC000403.1	0.792191	-3.32737	1.49801	0.142798	0.667382	-4.44655
CABYR	0.792087	0.110264	1.81087	0.0784649	0.573589	-4.22698
CPZ	0.791775	-3.88561	1.36439	0.180864	0.711635	-4.57233
TMEM98	0.79175	3.17628	3.29519	0.00220655	0.283133	-1.46115
RGS17P1	0.791577	-2.65429	1.87394	0.0690264	0.552446	-4.0149
OLR1	0.791508	-0.885174	1.74713	0.0890925	0.593908	-4.24578
AC008555.2	0.7914	-3.94472	1.39413	0.171774	0.701552	-4.54015
ICAM5	0.791086	-0.949751	1.85926	0.0711306	0.560544	-4.09352
RPL3P7	0.790934	-4.07593	1.66933	0.103677	0.618415	-4.2488
RNF175	0.790867	-4.31559	1.4875	0.145539	0.672762	-4.44093
B4GALNT2	0.790841	-3.85922	1.34098	0.188279	0.71543	-4.59042
LRRN2	0.79034	-1.51943	1.66466	0.104612	0.619194	-4.32323
C7orf61	0.790195	-2.74969	1.34414	0.187265	0.715284	-4.62182
HGNC:18790	0.789984	-3.21421	1.58798	0.120986	0.637775	-4.35257
CFTR	0.789748	2.41506	1.47992	0.147543	0.674438	-4.92254
PRC1	0.789484	1.52865	2.82327	0.00767811	0.323843	-2.47072
VIPR2	0.789438	-0.416487	2.52609	0.0160463	0.377003	-3.00939
FKBP9P1	0.7894	-3.02653	1.85576	0.0716411	0.560785	-4.03559
SVEP1	0.789365	3.84081	2.59107	0.0137061	0.365985	-3.09086
FAM183A	0.789237	-5.42531	1.60053	0.118171	0.635859	-4.31286
MFAP2	0.788932	0.755145	2.49084	0.0174639	0.381105	-3.11138
COL15A1	0.788896	1.61675	1.78602	0.0824721	0.583461	-4.40572
CAPN6	0.788446	-1.1395	1.64702	0.108207	0.623211	-4.3585
PRSS44	0.788211	-2.43797	1.4527	0.15492	0.683054	-4.52598
LRRC7	0.788036	0.818511	2.01696	0.0511603	0.512019	-3.96103
RSPH9	0.788015	-3.73071	2.00302	0.0527047	0.516155	-3.84246
KDM4D	0.78745	-2.7873	1.85429	0.071856	0.560922	-4.03936
ITGA11	0.787248	1.35972	2.85394	0.0070996	0.321218	-2.39627
AL645608.1	0.787224	2.38631	1.9702	0.0565	0.524075	-4.17259
AL353600.1	0.787007	-3.84282	1.22545	0.228317	0.748024	-4.69894
PLEKHN1	0.786436	-1.46368	1.47784	0.148096	0.674956	-4.54656
AC132872.4	0.785704	-3.18644	1.35537	0.183695	0.713347	-4.59775
WT1	0.785457	-2.76685	0.99295	0.327324	0.80893	-4.93236
LINC01993	0.785423	-3.75224	1.44104	0.158165	0.687211	-4.50035
RNF24	0.785171	1.98166	3.76785	0.00058655	0.264877	-0.275983
MIR503HG	0.785059	3.03148	2.00836	0.0521086	0.514494	-4.16732
DNER	0.784958	-4.97821	1.67273	0.103	0.617	-4.23851
KIF26B	0.784859	0.966947	2.63528	0.0122978	0.356904	-2.83474
AC083809.1	0.784704	-3.31442	1.83818	0.0742502	0.56467	-4.05601
LINC01433	0.784373	-4.27649	1.28711	0.206224	0.729834	-4.63453
COL8A1	0.784265	0.165696	2.57649	0.0142021	0.368867	-2.92234
EMX1	0.784125	-3.85696	1.52341	0.136343	0.659181	-4.40934
S100A3	0.784122	-4.7604	1.50805	0.140218	0.664212	-4.41402
AC009133.2	0.784031	-3.19391	1.68839	0.0999323	0.612351	-4.23807
AL137786.1	0.783904	-3.60501	1.05512	0.298358	0.793387	-4.84658
HOXD-AS2	0.783884	-5.01706	1.5357	0.133304	0.654263	-4.38261
ACBD7	0.783827	-3.01393	1.53674	0.133051	0.654182	-4.41722
MT1H	0.783655	4.92281	0.844009	0.404206	0.846764	-5.77367
PTK7	0.783564	2.34611	3.65286	0.000814457	0.264877	-0.562899
GATA3-AS1	0.783011	-4.00883	1.36704	0.180041	0.710592	-4.56386
AC215522.2	0.782746	-4.52304	1.65434	0.106703	0.622324	-4.26155
ADRA1D	0.782615	-3.20655	1.03354	0.308203	0.799672	-4.88134
MARCH3	0.782392	0.837419	3.09515	0.00378265	0.298638	-1.86465
PCDHB4	0.78151	-1.54556	2.35144	0.0242597	0.416039	-3.31478
TUBB6	0.781483	4.41447	2.58226	0.0140037	0.368867	-3.12832
FDPSP4	0.781437	-4.79533	1.29253	0.204362	0.729077	-4.61916
ST20-MTHFS	0.781405	-3.48466	1.45159	0.155224	0.683054	-4.49212
FAM155A	0.781377	-1.56393	1.96388	0.0572564	0.525241	-3.91576
WFDC1	0.781377	1.90645	2.59355	0.0136232	0.365985	-2.96489
AC069120.2	0.78124	-4.49229	1.60627	0.116901	0.633298	-4.31406
TRO	0.781184	1.56549	2.76705	0.00885423	0.328922	-2.59236
FSTL5	0.781038	-4.79484	1.1466	0.259069	0.766126	-4.73752
AC127024.2	0.780912	-2.96525	1.22261	0.229375	0.748876	-4.7282
VIT	0.780602	-4.80236	1.31658	0.196252	0.722557	-4.59548
CAMK1G	0.7806	-2.83968	1.30171	0.201236	0.726032	-4.65951
ADAM12	0.779925	0.000918395	2.67982	0.0110149	0.344123	-2.72222
CCL19	0.779868	2.79015	1.65013	0.107565	0.622324	-4.72471
SFRP4	0.779346	-1.71875	1.61913	0.114099	0.628812	-4.37301
AP003392.3	0.779154	-2.72951	1.43584	0.159631	0.689297	-4.53067
TUBB4A	0.778848	-1.72808	1.39104	0.172704	0.703226	-4.63502
RAB44	0.778309	-2.84788	1.64159	0.109333	0.624467	-4.30176
PNCK	0.777949	-4.0888	1.30658	0.199593	0.726032	-4.62014
RNASE1	0.777896	2.54168	2.41762	0.0207804	0.398687	-3.36308
AC010519.1	0.777787	-4.28357	1.32367	0.193908	0.720805	-4.60165
MYO7B	0.77736	0.627344	1.46199	0.152368	0.679805	-4.75292
PEG10	0.777306	4.27546	1.82604	0.0760996	0.567766	-4.54187
MRPS31P4	0.777022	-3.54684	1.72786	0.0925353	0.598672	-4.18718
SLC24A3	0.776919	0.424168	2.95967	0.00540291	0.301655	-2.15652
LCN8	0.776904	-4.9309	1.37926	0.176276	0.705896	-4.53776
CTRC	0.776825	-2.90415	1.64901	0.107795	0.622324	-4.29025
AL845331.2	0.776686	-3.10059	1.34014	0.188549	0.715669	-4.61088
PGF	0.776372	2.09523	2.35973	0.0237963	0.412649	-3.43819
SDK1	0.776268	0.0364591	2.5078	0.0167681	0.380421	-3.0513
GRID1	0.776211	-1.82022	2.36645	0.0234273	0.412088	-3.29378
AC129492.1	0.776072	-4.0361	1.47495	0.148869	0.67617	-4.45981
AL365356.3	0.775702	-4.38576	1.26423	0.214224	0.737198	-4.64761
CR559946.1	0.775644	-4.15114	1.38331	0.175039	0.705282	-4.5455
HOXA-AS2	0.775453	0.075142	2.90542	0.00621923	0.312121	-2.27166
AC012186.3	0.775368	-4.43177	1.35757	0.183002	0.713203	-4.56464
FGF8	0.775281	-4.40386	1.37377	0.177958	0.708033	-4.54907
SMARCD3	0.774733	2.54562	3.04075	0.00436866	0.298638	-2.03413
DPP10-AS1	0.774223	-3.04791	1.64704	0.108202	0.623211	-4.29198
ID4	0.774208	3.2954	2.09763	0.0429798	0.48809	-4.02858
PDPN	0.773942	-0.526445	1.72925	0.0922824	0.598645	-4.29345
KRT27	0.773724	-4.75531	1.55442	0.128782	0.649343	-4.36502
STMN1P1	0.773527	-4.13355	1.52471	0.136018	0.65837	-4.40503
NIPAL4	0.773478	-4.29629	1.2331	0.225484	0.745813	-4.68119
RFPL4AP6	0.773412	-2.61014	1.45421	0.154502	0.68305	-4.51777
HLA-K	0.773318	1.88933	0.882304	0.383432	0.83652	-5.50219
ZNF709	0.773188	-3.5856	1.49152	0.144486	0.671152	-4.44959
NRGN	0.773168	1.23284	2.69819	0.010523	0.340566	-2.71653
FXYD2	0.772695	-0.234591	1.90741	0.0644233	0.541582	-4.06202
AC009084.2	0.772648	-4.04135	1.34856	0.185852	0.714469	-4.57778
AC112220.4	0.772574	-0.716909	2.78002	0.00856879	0.32759	-2.53798
NR5A1	0.772318	-4.52379	1.31847	0.195625	0.722557	-4.59895
YWHAEP5	0.77227	-4.75056	1.74785	0.0889663	0.593908	-4.1556
FAM13C	0.772031	1.67958	2.46861	0.018416	0.384934	-3.204
AC113133.1	0.771525	-4.52867	1.55546	0.128536	0.64874	-4.36763
AL034397.3	0.77145	0.485177	1.92017	0.0627395	0.537511	-4.08634
FGF12	0.77137	-1.31346	1.68041	0.101486	0.614007	-4.30679
PPARD	0.771256	5.37521	1.71853	0.0942403	0.602527	-4.73505
PDE8B	0.771013	1.3283	2.084	0.0442757	0.492245	-3.88103
HSPB8	0.770863	1.64727	2.47926	0.0179543	0.38288	-3.18208
AC005865.2	0.770836	-4.49275	1.24757	0.220195	0.740719	-4.66654
MEGF6	0.770794	4.28306	2.80479	0.00804759	0.323843	-2.642
AC103810.2	0.77044	-3.52439	1.25526	0.217426	0.738514	-4.6759
TREM1	0.770423	0.232073	1.52259	0.136547	0.659448	-4.62388
PPP1R1B	0.770344	-2.69284	1.18568	0.243471	0.755635	-4.78766
AL021368.1	0.770231	-3.06833	1.41413	0.165865	0.694992	-4.54329
TWIST2	0.770208	-1.43908	1.91858	0.0629474	0.537511	-3.98079
AC008759.3	0.769897	-2.75948	1.37666	0.177069	0.70703	-4.58524
IL2RA	0.769749	-0.29011	1.61118	0.115824	0.631008	-4.46978
KIAA1211	0.769614	0.383846	2.87688	0.00669371	0.317776	-2.32889
LHFPL5	0.769567	-5.01898	1.53007	0.134689	0.658072	-4.38776
FPR1	0.769331	1.95657	1.62498	0.112841	0.625517	-4.66272
SLC22A17	0.769322	2.2152	3.76333	0.00059421	0.264877	-0.285662
PYGO1	0.76921	-0.128934	2.42629	0.0203597	0.39506	-3.19622
CD209	0.768963	1.19895	1.63477	0.110762	0.624467	-4.57653
AL157935.1	0.768546	-3.14292	1.19977	0.23802	0.754116	-4.7449
GLI2	0.768318	0.728362	2.30503	0.0270041	0.42854	-3.45532
AC244093.1	0.767696	-2.54973	1.04843	0.301391	0.794827	-4.89123
LINC00689	0.767416	-4.78251	1.32504	0.193458	0.720237	-4.58501
SERPINE2	0.767227	3.38928	3.59973	0.000946713	0.267579	-0.716147
MIR200A	0.767124	-4.79213	1.50981	0.139768	0.664212	-4.41078
NXPH4	0.766782	-3.22798	1.46427	0.151749	0.678631	-4.48709
ENDOU	0.766546	-3.13308	1.21615	0.231797	0.751387	-4.73133
EVC2	0.766203	0.821989	2.96642	0.00530878	0.30127	-2.14456
EDNRA	0.765973	2.53948	3.37671	0.00176437	0.267579	-1.24423
MIR1183	0.765795	-4.88588	1.40818	0.167607	0.696053	-4.50973
OSR1	0.765508	-0.855153	1.83969	0.0740229	0.56467	-4.12077
NPM2	0.765482	-0.857571	2.43107	0.0201313	0.394471	-3.17797
PROM1	0.765455	1.71802	1.97106	0.0563973	0.523954	-4.10978
PCDHAC1	0.765379	-4.5662	1.46872	0.150544	0.677367	-4.45301
EMILIN1	0.765248	5.61109	2.61403	0.0129572	0.362868	-3.07257
MIR9-3HG	0.765133	-3.11371	1.62816	0.112162	0.624467	-4.30714
Z73965.1	0.764611	-3.0397	1.60761	0.116606	0.632587	-4.33338
VASH1	0.764534	3.73323	3.33517	0.00197789	0.277612	-1.38368
LRRC26	0.764454	-4.7054	1.42735	0.162045	0.691636	-4.49346
FERP1	0.764368	-4.55284	1.40666	0.168053	0.697035	-4.51675
CLEC5A	0.76432	-0.782633	2.02178	0.0506364	0.511371	-3.8509
CYTL1	0.764235	-3.93006	1.40198	0.169435	0.697903	-4.53461
SMIM24	0.763858	1.35779	0.747777	0.459424	0.870392	-5.53222
AFF2	0.763845	-4.7891	1.49346	0.143981	0.670329	-4.42883
AP000356.1	0.763813	-4.07035	1.34227	0.187865	0.715284	-4.58493
AC099494.3	0.763758	-4.82812	1.35842	0.182735	0.712987	-4.5561
POM121L9P	0.763708	0.30458	1.60044	0.118191	0.635859	-4.54192
ANKRD20A8P	0.763628	-4.32704	0.995341	0.326175	0.808849	-4.86581
CAV1	0.763502	4.32742	3.39102	0.00169609	0.267579	-1.25984
GPSM1	0.763418	3.26622	2.27919	0.028651	0.436001	-3.69082
AC079779.2	0.763109	-4.45042	1.42262	0.163405	0.692472	-4.50154
AC090543.2	0.763049	-3.51873	1.16234	0.252702	0.7622	-4.76082
AL133384.1	0.76294	-4.18931	1.12494	0.268018	0.771652	-4.77141
COX6B2	0.762251	-4.10906	1.27094	0.211854	0.734617	-4.65298
DBH	0.762247	3.82291	1.80773	0.0789606	0.574262	-4.5412
AC015712.2	0.76205	-2.03108	2.05728	0.0469155	0.49887	-3.76905
AC009097.2	0.762041	-3.98595	1.37036	0.17901	0.709528	-4.56312
AC004877.1	0.761923	-3.57802	1.57621	0.123676	0.643445	-4.3599
AC010132.4	0.761911	-4.08151	1.48874	0.145214	0.672271	-4.44147
RBM20	0.761894	-2.23258	1.7593	0.0869742	0.589819	-4.17446
AC009041.2	0.761491	0.39508	1.80749	0.078999	0.574262	-4.25836
RNU6-808P	0.761207	-3.80177	1.32476	0.193552	0.720285	-4.60866
TEN1	0.761086	-4.158	1.34068	0.188377	0.71543	-4.58497
ITM2A	0.7607	1.20347	1.98248	0.0550521	0.519501	-4.04413
CDC42EP5	0.759614	1.09014	2.64274	0.0120738	0.353656	-2.82373
EMP1	0.75929	5.38048	2.0657	0.0460693	0.496672	-4.15361
C1GALT1C1L	0.758989	-3.99268	1.38113	0.175704	0.705513	-4.55256
LDLRAD2	0.758893	-0.931595	2.34111	0.0248477	0.418562	-3.33194
AC091588.2	0.758866	-4.85807	1.2947	0.20362	0.729052	-4.61565
LRCH2	0.758786	-0.539595	2.41848	0.0207386	0.398652	-3.20463
TAGLN	0.75877	6.28682	3.30679	0.00213775	0.280118	-1.4736
SCRN1	0.758757	2.18622	2.57985	0.0140863	0.368867	-3.01202
DKK3	0.758609	2.92402	3.06875	0.00405706	0.298638	-1.98586
AC138230.1	0.758409	-3.92372	1.51791	0.137721	0.661644	-4.41714
BAG3	0.758389	4.83748	1.9199	0.0627755	0.537511	-4.40509
AL589765.6	0.758131	-5.1393	1.48043	0.147408	0.674438	-4.43601
ITIH5	0.758061	2.55866	3.17334	0.00306935	0.298638	-1.72787
HIST3H2A	0.758057	-2.35175	1.81108	0.0784315	0.573589	-4.10503
ZDHHC20P1	0.758017	-4.91121	1.47991	0.147547	0.674438	-4.43911
PDGFRB	0.757795	5.18221	3.37261	0.00178442	0.267579	-1.31385
AC005775.1	0.757759	-3.0221	1.41549	0.165468	0.693953	-4.545
GATA5	0.757752	-0.412503	2.18314	0.0355883	0.463535	-3.60629
ZNF439	0.757475	0.978716	2.93298	0.00579102	0.306513	-2.21753
HPGDS	0.757318	-1.04817	1.93559	0.0607555	0.533894	-3.9677
MIR4672	0.757233	-4.84153	1.34238	0.187829	0.715284	-4.57146
DUOX1	0.757022	-1.65924	1.43195	0.160734	0.690057	-4.58637
ARNT2	0.757017	1.08087	2.53871	0.0155649	0.373287	-3.03316
AP001206.1	0.756999	-4.63943	1.48016	0.14748	0.674438	-4.44291
RGS13	0.75691	-3.34531	1.34432	0.187206	0.715284	-4.60612
DTNA	0.756685	2.50982	2.35162	0.0242492	0.416039	-3.50202
ATP8A2	0.756446	-3.5395	1.34587	0.186712	0.715284	-4.59704
EGFEM1P	0.756302	-2.66343	1.55547	0.128531	0.64874	-4.40818
GPR55	0.756119	-2.44492	1.63016	0.111738	0.624467	-4.32421
AL021707.7	0.7558	-1.98967	1.10277	0.277403	0.77865	-4.88786
AC016708.1	0.755791	-3.09042	1.46188	0.152399	0.679805	-4.49476
NRIP2	0.755772	-0.0818037	2.30489	0.0270128	0.42854	-3.41568
AC104794.4	0.755597	-3.64195	1.31656	0.196259	0.722557	-4.6181
HPCAL4	0.755395	-4.23949	1.2929	0.204233	0.729052	-4.62604
P3H3	0.755151	1.87268	3.73723	0.000640351	0.264877	-0.353518
PCNPP5	0.755058	-4.50479	1.548	0.130319	0.651677	-4.37515
MIR5190	0.754811	-2.43666	0.977765	0.334678	0.811686	-4.94918
SYT11	0.754631	1.21564	2.46865	0.0184142	0.384934	-3.17258
GJA1	0.754337	2.7137	2.48712	0.0176199	0.381105	-3.23878
STX3	0.754111	4.4463	2.79396	0.00827176	0.325439	-2.66981
AL356124.2	0.753899	-4.90312	1.52582	0.135743	0.658072	-4.39477
APLN	0.753796	-1.9993	1.53813	0.132709	0.654055	-4.44741
LDB3	0.753449	-0.412042	1.44252	0.15775	0.686465	-4.67729
AC093849.1	0.753448	-3.75878	1.37141	0.178687	0.708972	-4.56405
N4BP3	0.753395	-1.00944	1.91695	0.063162	0.537968	-4.003
CLCNKA	0.752796	-1.55052	1.64083	0.109492	0.624467	-4.34924
ISL2	0.752578	-4.10485	1.27297	0.211142	0.734341	-4.64836
HAS1	0.75257	-0.23559	1.02494	0.312189	0.800274	-5.14879
HTR7	0.75226	-1.84969	1.96057	0.0576566	0.526086	-3.91029
TMEM200C	0.752188	1.62746	2.46202	0.0187069	0.386677	-3.20785
KCNH2	0.752085	-1.45843	2.2503	0.0305979	0.444682	-3.47803
TNC	0.751859	3.21917	1.69128	0.0993735	0.61198	-4.69035
HASPIN	0.751631	-2.83971	1.66623	0.104297	0.618833	-4.27203
AC120498.10	0.751578	-3.72802	1.45335	0.154739	0.683054	-4.48488
LINC01163	0.751515	-3.9941	1.37449	0.177737	0.70776	-4.55969
FAM171B	0.751389	-0.108126	2.52769	0.0159846	0.377003	-3.01094
ENPP5	0.751169	-0.319119	1.55883	0.127735	0.64752	-4.5366
FAIM2	0.751026	-1.79997	1.35236	0.184645	0.714127	-4.67404
LINC01605	0.750971	-4.92997	1.48294	0.146741	0.673994	-4.43805
SLC8A2	0.750137	-2.37039	1.17824	0.246385	0.757462	-4.81112
IGLV2-11	0.750108	-1.11438	1.18399	0.244131	0.755821	-4.87935
AL161935.3	0.74973	-4.81316	1.54466	0.131123	0.652774	-4.37471
LHX2	0.749724	1.61069	2.16658	0.0369246	0.468335	-3.75511
AL035446.1	0.749572	-4.71316	1.42706	0.162128	0.691636	-4.49266
AC046185.3	0.749452	-1.39228	1.92749	0.061791	0.536057	-3.96939
AC087386.1	0.749291	-3.12848	1.74898	0.0887676	0.593901	-4.16512
LCN15	0.749091	-4.86535	1.47832	0.147969	0.674929	-4.44098
TARID	0.748207	-0.699739	1.96958	0.0565731	0.524206	-3.93522
USH1C	0.74808	0.235426	2.0959	0.0431432	0.488462	-3.78507
CXCR1	0.747919	-0.158146	1.26417	0.214245	0.737198	-4.8886
TSHZ3	0.74785	1.80489	3.61117	0.000916589	0.267579	-0.663974
LINC01748	0.74774	-3.52647	1.19355	0.240417	0.754197	-4.736
PAK3	0.747723	-1.05148	1.86007	0.0710133	0.560057	-4.07794
AC090164.2	0.747204	-2.31453	0.873655	0.388064	0.839594	-5.05812
C9orf106	0.747173	-2.58091	1.34299	0.187632	0.715284	-4.63128
PXDNL	0.746628	-2.62422	2.11777	0.0411268	0.483341	-3.68023
IRX3	0.746616	-2.49006	1.29018	0.205166	0.729077	-4.68087
AL139353.3	0.746569	-4.54143	1.24289	0.221895	0.741945	-4.6644
SHROOM4	0.746478	1.72131	3.61123	0.000916447	0.267579	-0.664744
SULF1	0.74626	2.49739	2.45342	0.0190933	0.389619	-3.29455
AC004801.2	0.745856	-1.59372	1.47372	0.149197	0.676298	-4.54651
AL512274.1	0.745791	-3.9363	1.17518	0.247592	0.758922	-4.73788
MIR648	0.745564	-4.31811	1.25131	0.218847	0.739045	-4.66563
RN7SKP283	0.745078	-4.75274	1.38202	0.175432	0.705335	-4.53535
CHST2	0.745078	1.52523	2.60585	0.0132193	0.364303	-2.92027
MIR99B	0.744835	-4.94016	1.3085	0.198947	0.725471	-4.59944
ZNF826P	0.74451	-1.40108	2.04358	0.0483226	0.504012	-3.79946
AL139174.1	0.744501	-3.89024	1.0876	0.283957	0.784406	-4.80913
MIR3945HG	0.74432	-2.43579	1.36425	0.180909	0.711635	-4.61375
GRIN2A	0.744312	-2.38629	1.61313	0.115398	0.630688	-4.35009
AC126335.1	0.744099	-3.76325	1.37486	0.177622	0.70776	-4.56392
GPR142	0.744004	-3.65197	1.66814	0.103914	0.618804	-4.25459
THBS2	0.743686	4.77098	2.28964	0.0279743	0.433417	-3.72889
PMP22	0.743382	3.15196	3.12689	0.00347596	0.298638	-1.86162
AC090337.1	0.743254	-3.31064	1.40294	0.16915	0.697903	-4.55083
RNU6-758P	0.742736	-4.45185	1.12197	0.269261	0.77305	-4.76852
PCBP3	0.742584	-0.984109	2.07958	0.0447035	0.494111	-3.75386
DTL	0.742526	-0.207116	1.69691	0.0982951	0.611015	-4.36431
MMP25	0.742426	1.56054	1.87511	0.0688603	0.552015	-4.24741
DLGAP1-AS3	0.742382	-1.92803	1.2114	0.233589	0.752493	-4.80185
ZNF703	0.742251	2.89172	3.04188	0.00435556	0.298638	-2.04737
MSMP	0.741979	-4.30099	1.46425	0.151753	0.678631	-4.46617
LINC01366	0.741964	-4.93254	1.47487	0.14889	0.67617	-4.44446
RBMX2P3	0.741793	-3.67814	1.00093	0.323503	0.80759	-4.87908
RAB6B	0.741361	-1.07419	2.17544	0.0362037	0.466309	-3.60348
EFNB3	0.741289	0.949291	2.27274	0.0290753	0.437907	-3.52127
AC104521.1	0.741228	-4.86097	1.70174	0.0973771	0.608727	-4.20715
DEC1	0.741194	-4.70964	1.37317	0.178144	0.708179	-4.54425
VCAM1	0.740999	4.63084	2.28787	0.0280878	0.433417	-3.73086
RNF150	0.740624	2.04743	3.54821	0.00109461	0.267579	-0.817381
AC099524.1	0.740311	-3.95158	1.3487	0.185809	0.714469	-4.5831
C1QTNF7	0.740151	0.6621	2.5546	0.0149777	0.369678	-2.98209
MFAP4	0.740055	4.59062	2.63047	0.0124442	0.356904	-3.02959
DMKN	0.739554	2.05018	2.4851	0.0177055	0.381105	-3.199
EPHB3	0.739032	0.29192	2.19573	0.0346009	0.456973	-3.62385
FADS1	0.738922	5.80948	1.47945	0.147668	0.674762	-5.08536
FOXS1	0.738772	-1.30203	1.68377	0.100829	0.612813	-4.30661
IP6K3	0.738583	3.12887	1.17403	0.248047	0.759267	-5.3701
LRRC37A6P	0.738408	-4.31493	1.43699	0.159305	0.688618	-4.48864
AC100803.2	0.738179	-1.17172	1.61177	0.115695	0.630862	-4.40656
NRSN2	0.738084	2.54363	3.53414	0.00113871	0.267579	-0.860607
MIR6746	0.737915	-4.42698	1.27466	0.210548	0.733542	-4.64122
MAP6	0.737895	-0.399682	3.23419	0.00260469	0.295467	-1.60735
COL4A6	0.737771	-1.28866	1.97322	0.0561412	0.523158	-3.90822
TFF3	0.737714	0.189145	1.83305	0.0750274	0.565714	-4.20251
PTN	0.737628	2.86089	3.38768	0.00171179	0.267579	-1.22774
MMP14	0.737486	4.57883	3.03168	0.00447425	0.30127	-2.13003
ITGAV	0.737369	5.26686	3.29464	0.0022099	0.283133	-1.50644
DUSP4	0.737214	1.41069	2.80634	0.00801596	0.323843	-2.49998
LOXL4	0.737191	3.11178	1.13621	0.263332	0.768807	-5.41
PODXL	0.73709	3.64059	3.2362	0.00259056	0.295467	-1.62087
KBTBD12	0.737033	-2.70373	1.43217	0.160673	0.690057	-4.53816
RNU6-703P	0.736412	-4.89494	1.44335	0.157517	0.686454	-4.47606
CA8	0.736368	-3.43549	1.35262	0.184564	0.713979	-4.59489
RNU6-834P	0.736169	-4.328	1.19116	0.24134	0.754197	-4.71083
IGKV1-27	0.735397	-2.31176	1.11349	0.272835	0.775285	-4.84801
CACNG4	0.735268	-2.901	1.5283	0.135126	0.658072	-4.42972
PCDHGC3	0.734957	1.40947	1.7422	0.0899619	0.59546	-4.44016
DIAPH3	0.734891	-1.26871	2.07911	0.0447491	0.494411	-3.7516
SMIM10	0.734757	0.452043	3.01439	0.00468244	0.30127	-2.04081
AC099518.5	0.734733	-4.69712	1.4471	0.156471	0.685034	-4.47478
CCDC120	0.734712	4.24473	2.5281	0.0159688	0.377003	-3.237
AC090236.1	0.73463	-0.285673	0.977458	0.334828	0.811686	-5.15559
CLSTN2	0.734563	0.483295	1.99514	0.0535941	0.516155	-3.95993
LARP6	0.734116	0.939719	3.15409	0.00323206	0.298638	-1.73485
IGHV1-69	0.734073	-4.53672	1.06068	0.295858	0.791558	-4.80928
RC3H1-IT1	0.734029	-4.10919	1.25417	0.217815	0.738514	-4.66468
TMED3	0.733992	2.85904	2.71324	0.010135	0.33642	-2.7769
PALD1	0.733779	2.8472	2.7865	0.00842943	0.325439	-2.61697
SYT16	0.733667	-4.49445	1.36731	0.179955	0.710592	-4.55403
ZNF888	0.733321	0.673814	2.66759	0.0113542	0.345014	-2.75845
AC104232.2	0.733193	-4.55814	1.20055	0.23772	0.754116	-4.70132
PIFO	0.733159	-3.24419	1.39296	0.172124	0.702001	-4.56033
AL772337.3	0.733137	-3.22292	1.17258	0.248622	0.759635	-4.7713
LINC00900	0.733126	-3.14586	1.39647	0.171076	0.700547	-4.55849
CACNB3	0.732998	1.13654	2.84613	0.00724285	0.323843	-2.40693
S100A6	0.732814	3.62624	2.76797	0.0088338	0.328922	-2.69951
RUNX2	0.732697	1.02487	2.41994	0.0206671	0.397946	-3.25337
AC020550.1	0.732565	-3.55355	1.19842	0.23854	0.754168	-4.72631
KCNK16	0.732502	-5.00047	1.18339	0.244368	0.755821	-4.70931
AL354798.1	0.73233	-2.6232	1.56227	0.126923	0.647035	-4.39666
OLFML3	0.732303	4.00752	2.59713	0.0135046	0.365845	-3.08427
AL365203.3	0.731805	2.11958	2.07375	0.0452732	0.496111	-3.97751
CCBE1	0.731728	3.72968	3.28005	0.0022996	0.286311	-1.51778
HSPB1	0.731522	6.64613	3.42175	0.00155785	0.267579	-1.18704
AC027601.3	0.731497	-3.65242	1.33445	0.190388	0.717934	-4.60206
CDH11	0.731455	1.26213	2.5914	0.013695	0.365985	-2.93689
SLC22A31	0.730896	-2.87884	1.0767	0.288734	0.7872	-4.85199
RN7SL329P	0.730838	-2.55477	0.99413	0.326757	0.80893	-4.93769
CHCHD2P6	0.730103	-4.06312	1.30967	0.198555	0.725196	-4.61552
KIF20A	0.729494	-0.369159	1.63359	0.11101	0.624467	-4.44701
EEF1A1P31	0.729183	-3.59234	1.18906	0.242155	0.754974	-4.73447
PLAC9	0.728718	1.0232	2.8679	0.00684996	0.318577	-2.356
TCL1A	0.728659	-0.476903	1.40071	0.169814	0.698252	-4.72457
LINC01198	0.72783	-4.55417	1.18545	0.24356	0.755703	-4.71396
PFKP	0.727278	1.92537	2.20184	0.0341304	0.455793	-3.72592
AC080080.1	0.727094	-3.51886	1.42294	0.163312	0.692472	-4.52196
AL645608.9	0.72693	-5.04724	1.38922	0.17325	0.703671	-4.52561
KLF5	0.72689	2.49219	1.88957	0.0668433	0.548348	-4.31708
GJC1	0.726762	1.29373	3.01055	0.00472992	0.30127	-2.05581
RHOXF1-AS1	0.726746	-3.92609	1.0428	0.303951	0.795946	-4.8444
CLLU1OS	0.726408	-5.05461	1.39261	0.172232	0.702035	-4.523
MYEOV	0.725972	-2.91363	1.00697	0.320629	0.805324	-4.90264
AC021188.1	0.725965	-3.75074	1.53716	0.132947	0.654182	-4.39829
KCNIP1	0.72589	-2.63903	1.35178	0.184828	0.714127	-4.61998
AL158152.1	0.725846	-1.16894	1.68904	0.0998069	0.612351	-4.3097
PXDN	0.725703	5.59242	3.43141	0.0015167	0.267579	-1.16826
TNFRSF11A	0.725543	0.575348	2.93378	0.00577901	0.306513	-2.21067
PTGES	0.725456	-0.918859	2.09136	0.0435719	0.490144	-3.74429
AC126323.1	0.724942	0.279425	0.972803	0.337105	0.812622	-5.22747
ST8SIA3	0.72476	-1.00683	1.50989	0.139748	0.664212	-4.54534
TBC1D3G	0.724022	-4.8873	1.25701	0.216799	0.738514	-4.64528
AL592295.4	0.723995	-2.09486	1.84651	0.0730043	0.562936	-4.0624
PDGFA	0.723902	2.82743	2.59284	0.0136467	0.365985	-3.02969
MCCD1	0.723879	-4.70744	1.18522	0.243652	0.755703	-4.71229
SPDEF	0.723727	-3.87938	1.11237	0.273312	0.775667	-4.79323
FCGR1CP	0.723719	-3.36086	1.09535	0.280595	0.781751	-4.81644
RPGR	0.723686	3.67813	1.95841	0.0579197	0.527193	-4.29844
AC007255.1	0.723578	-4.83137	1.35679	0.183246	0.713234	-4.55749
HHIPL1	0.723483	0.907782	2.67742	0.011081	0.344628	-2.74567
AC103746.1	0.723427	-2.69783	1.58871	0.120821	0.637577	-4.36197
PLEKHG4B	0.723317	-2.54123	1.28728	0.206166	0.729834	-4.69016
PLCXD3	0.723248	1.63121	1.74848	0.0888557	0.593908	-4.44786
SH3RF3	0.723116	1.93976	3.68675	0.000739638	0.264877	-0.477758
RPS3AP26	0.722826	-3.38391	1.00927	0.319544	0.805324	-4.88971
MYCN	0.722695	-2.33982	1.18225	0.244811	0.756258	-4.79719
AL031587.5	0.722681	0.624587	3.59509	0.000959191	0.267579	-0.739985
PHBP11	0.722585	-2.65244	1.1864	0.243189	0.755635	-4.77245
CALCA	0.722309	-0.316573	1.09878	0.279114	0.780225	-5.06022
AC018450.1	0.722234	-3.78285	1.30186	0.201187	0.726032	-4.63257
AC092422.1	0.722192	-4.37523	1.41865	0.16455	0.693742	-4.50785
AC007938.2	0.72198	-4.60185	1.31872	0.195543	0.722557	-4.5983
LINC01561	0.721975	-3.84279	1.20474	0.236117	0.753318	-4.71576
LCNL1	0.721901	-0.562439	1.16814	0.250386	0.760683	-4.95992
AC144831.1	0.721658	0.394046	2.01753	0.0510983	0.512019	-3.92502
SPRY4-AS1	0.72161	-4.45804	1.31478	0.196852	0.723215	-4.60261
AC087292.1	0.721538	-4.35319	1.26797	0.212902	0.735858	-4.64665
AC093908.1	0.721464	-1.23499	2.68221	0.0109499	0.344103	-2.73261
AC004593.1	0.721258	-3.70776	0.939984	0.353454	0.819255	-4.91905
AC027559.1	0.72116	-3.03703	1.54623	0.130746	0.652603	-4.40431
ITGB6	0.720975	-2.07184	1.35304	0.184432	0.713931	-4.65179
AC019193.2	0.720902	-3.01635	1.37445	0.177748	0.70776	-4.57946
KRT7-AS	0.720733	-4.16874	1.3367	0.189657	0.717109	-4.58816
SLC27A3	0.719957	5.57906	2.81836	0.00777471	0.323843	-2.62561
PROCR	0.719771	1.80886	2.71673	0.0100471	0.336136	-2.70517
DHRS7	0.719646	5.07743	3.17774	0.00303326	0.298638	-1.78923
PDLIM7	0.719011	4.62749	1.93749	0.0605154	0.533303	-4.37117
PCDHB16	0.718222	-1.08526	2.4063	0.0213416	0.401518	-3.22028
ESRRAP1	0.718162	-4.51679	1.46912	0.150435	0.677367	-4.45556
AC016582.3	0.718043	-1.21247	2.3819	0.0225974	0.405793	-3.26181
C5orf64-AS1	0.717966	-4.086	1.06842	0.292403	0.78892	-4.82019
ADGRG3	0.717487	1.41997	1.73776	0.0907523	0.596438	-4.45104
ZNF423	0.71737	0.34653	3.09957	0.00373849	0.298638	-1.86078
SLIT2	0.717296	1.80841	2.60543	0.013233	0.364303	-2.9392
CELF3	0.717237	-4.86751	1.21907	0.2307	0.750479	-4.67888
CDH7	0.717218	-4.7624	1.34823	0.185957	0.714469	-4.56588
SPP1	0.717063	3.15543	1.43083	0.161053	0.690239	-5.06102
FCGR1B	0.716833	-1.99742	1.04175	0.304432	0.796213	-4.9337
C1DP5	0.716652	-4.41008	1.5385	0.13262	0.654055	-4.38813
RHBDF1P1	0.716559	-4.64652	1.36997	0.179132	0.709528	-4.54998
CD34	0.715959	3.00023	2.97352	0.00521135	0.30127	-2.20962
HMGB1P49	0.715687	-3.62802	1.07645	0.288847	0.7872	-4.8303
AP001636.2	0.715648	-3.92353	1.46688	0.151041	0.678487	-4.46772
DGKI	0.715514	-2.32891	1.60287	0.117652	0.634922	-4.3607
ACTA2	0.715413	5.78638	2.77128	0.00876017	0.328922	-2.72998
DPYSL3	0.715346	3.80226	2.80882	0.00796555	0.323843	-2.61758
FAM163B	0.71534	2.57998	2.31744	0.0262445	0.425566	-3.56519
BEND5	0.715296	-1.10378	2.56042	0.0147676	0.369678	-2.95148
CNTN5	0.715073	-3.45298	1.38931	0.173223	0.703671	-4.56129
AL445183.1	0.714786	-4.95402	1.57607	0.123707	0.643445	-4.34254
CDH24	0.714752	1.09878	2.46303	0.018662	0.386637	-3.17929
TCEAL3	0.714699	1.45029	3.20436	0.00282344	0.295467	-1.62367
SNORD114-4	0.714674	-4.88644	1.26467	0.214068	0.73685	-4.64074
MTND4LP30	0.714658	-4.7361	1.32143	0.194647	0.721568	-4.59007
RMI2	0.714572	0.137653	1.51103	0.139459	0.663771	-4.64823
UNC45B	0.714506	-3.49785	1.15881	0.254118	0.763187	-4.76253
GATA2-AS1	0.714255	-1.56481	1.85782	0.071341	0.560785	-4.05983
AGPAT4	0.714222	2.33476	2.83908	0.00737461	0.323843	-2.47408
ADGB	0.713822	-5.05093	1.42194	0.163599	0.69274	-4.49429
AC010536.3	0.713809	-4.74547	1.50919	0.139928	0.664212	-4.41241
AC107959.3	0.713756	-3.78991	1.22357	0.229019	0.748623	-4.70154
HYAL4	0.713717	-4.88561	1.30733	0.199341	0.72574	-4.60202
NIM1K	0.713496	-2.02053	1.99017	0.0541633	0.516947	-3.86418
SH3RF3-AS1	0.713463	-2.9073	1.90866	0.0642577	0.541	-3.96759
FANCE	0.713282	0.0966587	2.92116	0.0059712	0.306513	-2.23911
GRIN1	0.713137	-4.38622	1.40454	0.168679	0.697245	-4.52062
GCNT4	0.712875	2.47104	2.81353	0.00787073	0.323843	-2.53666
AC005082.1	0.712705	-2.44476	1.53914	0.132464	0.653939	-4.43277
MTCYBP18	0.712467	-3.58688	1.26173	0.215114	0.737928	-4.67045
LINC00323	0.711996	-4.42404	1.39003	0.173005	0.703558	-4.53642
LINC00960	0.711968	-1.97461	1.51287	0.138992	0.663204	-4.49114
SSC5D	0.711725	2.10548	2.39904	0.0217083	0.401518	-3.36843
KRT81	0.711368	-3.49206	1.54282	0.131569	0.653163	-4.3962
CHST1	0.711239	0.999378	3.26667	0.00238487	0.28983	-1.48185
RCAN3	0.711146	2.05657	3.25489	0.00246251	0.290369	-1.51991
FUT8-AS1	0.711114	-3.35722	1.48495	0.146212	0.673778	-4.45948
ATP10A	0.711084	1.57272	2.26708	0.0294532	0.438457	-3.58097
TSPY26P	0.710907	-0.262185	2.11908	0.0410087	0.482983	-3.72172
AP001099.1	0.710882	-3.4039	1.22186	0.229654	0.749547	-4.71483
CEACAM4	0.710613	-1.08339	1.3768	0.177029	0.706974	-4.68303
FGD1	0.710579	1.27474	3.33491	0.0019793	0.277612	-1.3234
STMN3	0.710458	1.88943	3.23697	0.00258514	0.295467	-1.55672
DDN-AS1	0.710363	-3.98222	1.40313	0.169095	0.697903	-4.52998
AC016638.1	0.710257	-2.07208	1.20745	0.235088	0.753035	-4.79638
RNF112	0.710115	0.366276	2.2399	0.0313271	0.446674	-3.54909
LINC01619	0.710011	-1.32472	2.35967	0.0238	0.412649	-3.29931
B3GNT9	0.709902	1.64651	2.95889	0.00541388	0.301655	-2.17835
TRPC1	0.709739	1.2036	3.02828	0.00451457	0.30127	-2.01409
AC105206.1	0.709628	-4.01931	1.05034	0.30052	0.794649	-4.8314
GALR1	0.709211	-4.73895	1.31084	0.198165	0.724574	-4.60053
ITGA9	0.709132	4.96438	2.46503	0.0185737	0.386344	-3.38217
PLP1	0.709019	-0.966036	1.4352	0.159812	0.689353	-4.63165
RERG-IT1	0.708588	-4.08159	1.31796	0.195795	0.722557	-4.60996
LRRTM1	0.708521	-2.83113	1.1901	0.241751	0.75453	-4.75746
FLNA	0.708201	7.32196	3.10058	0.00372847	0.298638	-1.95778
GULP1	0.707954	-0.112689	2.03761	0.0489467	0.506162	-3.8605
XYLT1	0.707366	0.629972	2.14874	0.038414	0.473131	-3.71973
TAX1BP3	0.707334	-1.76491	2.10777	0.0420384	0.483932	-3.6979
ZNF697	0.707246	3.40657	2.85465	0.00708666	0.321218	-2.49837
AP006621.4	0.706413	-3.64356	1.3508	0.185141	0.714452	-4.59022
ASIC1	0.706369	-1.18111	2.4778	0.0180169	0.38288	-3.09683
FAM226B	0.706323	-3.02942	1.4815	0.147125	0.674361	-4.47515
YBX1P4	0.706242	-3.47643	1.34149	0.188114	0.715332	-4.6039
TYRO3	0.706216	1.36187	2.60427	0.0132706	0.364586	-2.91483
MTHFD2	0.70618	2.35378	2.03871	0.0488307	0.505551	-4.05458
CFAP221	0.705981	0.0171881	1.73527	0.091197	0.597526	-4.32582
PCDHB18P	0.705917	-3.70933	1.35303	0.184433	0.713931	-4.58626
SLC39A2	0.705834	-3.69066	1.55683	0.128209	0.648443	-4.37706
HRH2	0.705662	0.721538	1.89719	0.0658001	0.545902	-4.13588
TUSC3	0.705454	2.62485	2.50689	0.0168048	0.380421	-3.19388
PARM1	0.70539	1.0615	2.54667	0.0152681	0.37065	-3.01265
PRKCG	0.705342	-3.88092	0.964287	0.341298	0.814455	-4.90373
KIF6	0.705288	0.666201	1.34951	0.18555	0.714469	-4.9067
KCTD17	0.705181	1.84328	2.65859	0.01161	0.347261	-2.83051
MRVI1	0.705168	2.26405	3.09168	0.00381775	0.298638	-1.90411
MN1	0.704291	0.567149	2.40323	0.0214961	0.401518	-3.26601
AP005264.3	0.704245	-4.05785	1.29818	0.202435	0.72757	-4.62849
RN7SL760P	0.704165	-4.66465	1.31215	0.197725	0.72359	-4.60265
TPM2	0.703182	5.0963	2.20244	0.0340846	0.455756	-3.90023
GRM7	0.703007	-2.86489	1.41585	0.165364	0.693953	-4.54374
AC011411.1	0.702557	-4.69165	1.29103	0.204874	0.729077	-4.61907
AC007182.1	0.702214	-1.93093	0.886396	0.381253	0.83539	-5.05309
C22orf31	0.702077	-4.25569	1.11725	0.271247	0.773823	-4.77656
LINC02268	0.701703	-2.20799	1.40892	0.167388	0.69536	-4.58411
NAV2-AS1	0.701674	-4.01257	1.4116	0.166604	0.695202	-4.52188
TRPC4	0.701037	-2.90088	1.31581	0.196508	0.722807	-4.64971
AL163953.1	0.700824	-3.60736	1.30801	0.199112	0.725611	-4.63679
AC127024.7	0.700469	-1.97138	1.26208	0.21499	0.737866	-4.74641
AC104564.1	0.700081	-3.19227	1.11174	0.273576	0.775667	-4.81409
RN7SL344P	0.699935	-1.5582	0.802014	0.427777	0.856812	-5.14343
IRAK2	0.699366	4.52466	2.12541	0.0404425	0.48067	-4.03535
GLIPR2	0.699334	2.59683	2.8725	0.00676949	0.317776	-2.41333
KCNK10	0.699188	-3.25194	1.47328	0.149317	0.676359	-4.47612
C17orf97	0.699187	0.285743	1.61981	0.113952	0.628455	-4.49436
ANLN	0.698781	0.208553	1.70352	0.0970395	0.607852	-4.39522
BTG3-AS1	0.698733	-1.50189	2.16115	0.0373723	0.471113	-3.61847
AC124016.1	0.698534	-1.5089	1.45047	0.155535	0.683519	-4.57227
SCN3A	0.698508	-1.79504	1.65429	0.106712	0.622324	-4.32104
COL6A1	0.698346	7.46613	3.53981	0.00112072	0.267579	-0.882253
AC084357.3	0.698328	-1.6095	1.92092	0.0626427	0.537119	-3.96849
RN7SL538P	0.698207	-4.94374	1.23495	0.224804	0.745682	-4.66455
RNU6-196P	0.698116	-4.45475	1.20724	0.235165	0.753035	-4.69951
CELF4	0.697713	-2.40232	1.5169	0.137975	0.662384	-4.45442
AC100803.3	0.697674	0.703097	1.14873	0.258201	0.765531	-5.11139
AC097652.1	0.697644	-4.76656	1.22527	0.228383	0.748055	-4.67458
BCL2	0.697189	2.34636	3.4455	0.00145848	0.267579	-1.07034
KIAA1522	0.697153	4.70394	3.03714	0.00441033	0.298638	-2.11822
EHD2	0.697139	3.73919	3.06901	0.00405427	0.298638	-2.0207
TM4SF1-AS1	0.697098	-2.86348	1.25157	0.218753	0.739045	-4.70627
GPSM2	0.696799	-0.236097	2.46472	0.0185871	0.386344	-3.12492
FLVCR2	0.696685	4.20918	2.4025	0.0215326	0.401518	-3.49319
ANTXR1	0.696449	3.92436	2.80839	0.00797431	0.323843	-2.62313
ATP6V0E1P2	0.69602	-4.22985	1.04135	0.304617	0.796404	-4.83642
AC110813.1	0.695846	-4.67802	1.35409	0.184099	0.713931	-4.56392
AC002454.1	0.695724	-4.85388	1.38796	0.173631	0.703747	-4.5269
AC062037.2	0.695708	-4.57905	1.23115	0.226204	0.746196	-4.67446
EIF5AP3	0.695496	-2.92351	0.905997	0.370927	0.828408	-4.98919
SPTSSB	0.695423	-2.06431	1.6724	0.103065	0.617	-4.28309
FENDRR	0.695405	0.0271226	2.65277	0.0117785	0.349629	-2.77458
RHCG	0.694882	-2.59077	1.29358	0.204003	0.729052	-4.67919
AC012358.2	0.694827	-2.64589	1.93889	0.0603388	0.532793	-3.92931
PHF24	0.694595	-2.43353	1.34764	0.186145	0.714884	-4.637
RPL36AP15	0.69456	-4.29312	1.25636	0.217031	0.738514	-4.65809
GALNT18	0.694366	2.03793	2.31273	0.0265301	0.426085	-3.52675
CFAP74	0.694155	-2.57519	1.85403	0.0718941	0.560922	-4.04088
MIR137HG	0.694069	-5.16128	1.29405	0.203842	0.729052	-4.60907
VSIG2	0.693996	0.937308	2.14846	0.0384378	0.473131	-3.74236
TEX41	0.693738	-1.6679	1.95244	0.0586498	0.528222	-3.929
ST6GALNAC2	0.693696	-1.6873	2.36902	0.0232872	0.411277	-3.28695
LOXHD1	0.693229	-2.89961	1.23074	0.226355	0.746196	-4.72242
PLAT	0.693168	2.69888	3.1042	0.00369274	0.298638	-1.8943
ELOBP4	0.692882	-2.60549	0.834196	0.40964	0.848021	-5.04315
TRIM50	0.692777	-0.909918	1.21765	0.231232	0.75084	-4.88126
IGKV1-12	0.692775	-3.36136	1.0883	0.283654	0.783981	-4.82046
FZD7	0.692683	1.46857	2.25053	0.0305815	0.444682	-3.59776
OR2B6	0.692604	-4.40921	1.1658	0.251317	0.761196	-4.73104
SPINT2	0.692283	2.84063	2.81723	0.00779703	0.323843	-2.55065
AC073957.3	0.69199	-0.957197	1.98879	0.0543219	0.517748	-3.89269
DNAAF4	0.691872	-3.92468	1.40899	0.167367	0.69536	-4.52552
AL158152.2	0.691604	-1.59168	1.75389	0.0879112	0.591525	-4.19853
WISP2	0.691512	-2.7812	1.00632	0.320937	0.805324	-4.90604
ZNF790-AS1	0.69145	-0.982672	2.09847	0.0429009	0.48809	-3.72862
CLIP3	0.691344	1.68526	3.23205	0.00261981	0.295467	-1.56419
SNURF	0.691007	-1.92243	1.92748	0.0617932	0.536057	-3.95508
GLT8D2	0.690817	1.20214	2.63613	0.0122719	0.356904	-2.84389
GJA4	0.690372	2.54101	2.15777	0.0376533	0.471311	-3.85207
MUC5B	0.690175	-0.569507	0.734598	0.467315	0.874338	-5.29643
AC092620.2	0.689933	-2.76661	0.926257	0.360445	0.822719	-4.97399
AL121899.1	0.689891	-2.84055	1.38035	0.175942	0.705701	-4.58121
ZNF280B	0.689851	-2.22484	1.67367	0.102813	0.617	-4.2769
HIST1H2AE	0.689747	-1.40709	1.81645	0.0775874	0.571981	-4.12789
AC069277.1	0.689675	-4.53677	1.3163	0.196343	0.722557	-4.60263
JAG2	0.68959	2.61355	2.40085	0.0216166	0.401518	-3.40363
LOXL2	0.689583	2.32873	2.31058	0.0266622	0.427253	-3.55906
SYNM	0.689044	2.90419	2.76463	0.00890838	0.329074	-2.66616
FUT4	0.689037	1.48311	3.09115	0.00382305	0.298638	-1.87973
SPARCL1	0.688816	4.2372	2.68261	0.010939	0.344103	-2.90922
GABRA5	0.688742	-5.36144	1.20607	0.235613	0.753035	-4.67724
BVES	0.68873	-1.10183	2.01113	0.0518018	0.513538	-3.85291
ADRA2B	0.688576	3.04423	2.2871	0.0281377	0.433417	-3.65223
EHD4	0.688361	4.52425	2.56466	0.0146166	0.369678	-3.16822
NYNRIN	0.68829	3.70737	2.03841	0.0488624	0.505683	-4.16084
C1QTNF1	0.687945	6.06161	2.71668	0.0100484	0.336136	-2.84919
RNU1-75P	0.687754	-4.39142	1.12714	0.267097	0.771169	-4.75924
FCGR2A	0.687378	2.88354	2.71281	0.010146	0.33642	-2.77873
CRYAB	0.68671	1.78824	2.51673	0.0164121	0.379658	-3.11082
KIF4A	0.686392	-0.215547	1.78713	0.0822896	0.583397	-4.24417
SLC1A5	0.686365	3.13813	2.59442	0.0135943	0.365985	-3.04311
FERMT1	0.686325	-1.49179	1.59634	0.119104	0.636619	-4.40613
AP3B2	0.686169	-3.36766	1.41115	0.166736	0.695202	-4.53651
SCRG1	0.685866	-3.01389	1.37449	0.177738	0.70776	-4.58374
LINC00930	0.685694	-3.28423	1.25555	0.217322	0.738514	-4.69284
AL359220.1	0.685498	-0.971554	1.54811	0.130292	0.651677	-4.49602
P2RX1	0.685347	0.928458	2.15129	0.0381978	0.472916	-3.73599
TRHDE-AS1	0.685257	-4.00894	0.970861	0.338058	0.812989	-4.88447
AC091133.3	0.685244	-4.34432	1.11038	0.274156	0.775748	-4.79083
MIR320B2	0.685188	-4.36023	1.20161	0.237313	0.753505	-4.70566
MAPK10	0.685015	1.96268	2.93969	0.00569108	0.306513	-2.23367
AC140912.1	0.684971	-3.33693	1.44581	0.15683	0.685433	-4.50447
CCNB1	0.684858	0.925943	2.11758	0.041144	0.483341	-3.7987
MT-TI	0.684739	-2.70327	1.08523	0.284994	0.785369	-4.8551
NTRK2	0.684234	2.69912	2.06245	0.046394	0.496761	-4.04681
AC096708.4	0.683813	-4.0084	1.0966	0.280055	0.781484	-4.79905
COLCA2	0.683774	-0.585419	1.9919	0.0539643	0.516779	-3.90856
MFSD2B	0.683747	-1.63544	2.06013	0.046628	0.497832	-3.77188
AC110048.2	0.683705	-2.4641	1.67286	0.102974	0.617	-4.27477
CDH22	0.683111	-4.93828	1.39406	0.171797	0.701552	-4.52068
MSC-AS1	0.683093	0.732871	2.42612	0.0203682	0.39506	-3.22678
GPM6B	0.683069	0.523697	1.99923	0.0531311	0.516155	-3.96497
DPF1	0.683045	-3.72005	1.23903	0.223304	0.743797	-4.69061
NFATC1	0.682741	3.28751	2.42718	0.0203169	0.39506	-3.3996
AC002091.1	0.682676	-3.50892	1.47829	0.147977	0.674929	-4.46332
DNM3OS	0.682481	2.04794	2.45516	0.0190145	0.388961	-3.25524
ITGA3	0.682422	2.78051	2.30738	0.0268588	0.428227	-3.60046
MAFF	0.682306	6.29027	1.57286	0.124448	0.644109	-4.94786
SPINT1	0.682299	2.44612	1.87073	0.0694815	0.553859	-4.34369
AKT3-IT1	0.682209	-3.62905	1.18604	0.24333	0.755635	-4.73902
RIN1	0.682063	2.11226	1.64284	0.109073	0.624467	-4.65909
FILIP1	0.681989	3.27377	2.76431	0.00891558	0.329074	-2.68917
LDLRAD3	0.68198	1.60887	3.40361	0.00163809	0.267579	-1.16254
AC092376.2	0.681962	-2.19293	1.90103	0.0652801	0.544014	-3.98605
AC245427.3	0.681926	-4.21975	1.46421	0.151765	0.678631	-4.46508
PHLDB1	0.681758	5.03902	2.32434	0.0258299	0.425566	-3.66567
BHLHA15	0.68165	-0.17451	1.42314	0.163255	0.692472	-4.72229
ST6GALNAC1	0.681306	-2.62444	1.31984	0.195173	0.721982	-4.64702
CEP126	0.681194	-0.0795514	2.22776	0.032198	0.449709	-3.54979
MAGEC3	0.681018	-4.6811	1.15977	0.253734	0.762575	-4.72977
POF1B	0.68085	-0.973025	1.90809	0.0643332	0.541	-4.01314
DLG3	0.680562	2.40819	3.60419	0.000934873	0.267579	-0.684099
KIRREL1	0.680525	3.46203	2.87326	0.00675623	0.317776	-2.45972
BEAN1	0.680499	-1.13469	1.90642	0.0645563	0.542017	-4.00842
H19_2	0.680437	-1.21608	1.26231	0.214905	0.737732	-4.81298
[truncated: 24,650 more rows]

## Sheet: Figure 2b
Sample_ID	Histological.Diagnosis	WGS_WES	MS_MLPA_IC1_value	MS_MLPA_IC2_value	IC1IC2_value	IC1IC2_percentage	RNAscope_IGF2H19
#3115_Sample_1	Mosaic	58	0.85	0.25	3.4	54.5455	NA
#3115_Sample_2	Mosaic	NA	0.83	0.27	3.07407	50.9091	NA
#3115_Sample_3	Mosaic	NA	NA	NA	NA	NA	92
#3115_Sample_4	Mosaic	NA	NA	NA	NA	NA	93
#3559_Sample_1	Mosaic	30	NA	NA	NA	NA	NA
#3559_Sample_2	Mosaic	NA	0.59	0.49	1.20408	9.25926	NA
#3559_Sample_3	Mosaic	NA	0.57	0.49	1.16327	7.54717	NA
#3559_Sample_4	Mosaic	NA	NA	NA	NA	NA	100
#3559_Sample_5	Mosaic	NA	NA	NA	NA	NA	100
#3549_Sample_1	Mosaic	6	0.6	0.5	1.2	9.09091	NA
#3549_Sample_2	Mosaic	NA	0.54	0.52	1.03846	1.88679	NA
#3549_Sample_3	Mosaic	NA	NA	NA	NA	NA	14
#4001_Sample_1	Mosaic	6	0.58	0.488	1.18852	8.61423	NA
#4001_Sample_2	Mosaic	NA	0.493	0.495	0.99596	0	NA
#4001_Sample_3	Mosaic	NA	NA	NA	NA	NA	38
#4001_Sample_4	Mosaic	NA	NA	NA	NA	NA	13
#4001_Sample_5	Mosaic	NA	NA	NA	NA	NA	17
#4001_Sample_6	Mosaic	NA	NA	NA	NA	NA	62
#3370_Sample_1	Mosaic	33	0.68	0.38	1.78947	28.3019	NA
#3370_Sample_2	Mosaic	0	0.497	0.52	0.955769	0	NA
#3370_Sample_3	Mosaic	NA	NA	NA	NA	NA	14
#3377_Sample_1	Mosaic	15	0.59	0.47	1.25532	11.3208	NA
#3377_Sample_3	Mosaic	NA	NA	NA	NA	NA	39
#3377_Sample_2	Mosaic	NA	NA	NA	NA	NA	0
#3383_Sample_1	Mosaic	37	0.7	0.33	2.12121	35.9223	NA
#3383_Sample_2	Mosaic	NA	0.67	0.39	1.71795	26.4151	NA
#3383_Sample_3	Mosaic	NA	NA	NA	NA	NA	0
#3383_Sample_4	Mosaic	NA	NA	NA	NA	NA	0
#3383_Sample_5	Mosaic	NA	NA	NA	NA	NA	0
#3131_Sample_1	Mosaic	3	0.45	0.47	0.957447	0	NA
#3608_Sample_1	Mosaic	0	0.58	0.26	NA	38.0952	NA
#3168_Sample_1	Mosaic	10	0.56	0.5	1.12	5.66038	NA
#2914_Sample_1	Mosaic	0	0.53	0.22	2.40909	41.3333	NA
#3995_Sample_1	Mosaic	NA	0.56	0.4	1.4	16.6667	NA
#3180_Sample_1	Mosaic	0	0.52	0.37	1.40541	16.8539	NA
#3163_Sample_1	Non_Mosaic	0	0.573	0.572	1.00175	0.0873362	NA
#3163_Sample_2	Non_Mosaic	NA	NA	NA	NA	NA	0
#3527_Sample_1	Non_Mosaic	NA	0.553	0.518	1.06757	3.26797	NA
#3527_Sample_2	Non_Mosaic	NA	NA	NA	NA	NA	0
#3081_Sample_1	Non_Mosaic	0	0.487	0.525	0.927619	0	NA
#3081_Sample_2	Non_Mosaic	NA	NA	NA	NA	NA	0
#2964_Sample_1	Non_Mosaic	0	0.56	0.53	1.0566	0	NA
#2964_Sample_2	Non_Mosaic	NA	NA	NA	NA	NA	0
#2996_Sample_1	Non_Mosaic	0	0.51	0.512	0.996094	0	NA
#2996_Sample_2	Non_Mosaic	NA	NA	NA	NA	NA	0
#3094_Sample_1	Non_Mosaic	0	0.56	0.558	1.00358	0	NA
#3094_Sample_2	Non_Mosaic	NA	NA	NA	NA	NA	0

## Sheet: Figure 3a
Histological.Diagnosis	Region	Bloc	Pattern_Zone_1_IGF2	Pattern_Zone_2_IGF2	Pattern_Zone_3_IGF2	Intensity_Zone_1_IGF2	Intensity_Zone_2_IGF2	Intensity_Zone_3_IGF2
Mosaic	patch_IGF2	7	xx	xx	xx	i2 à i3	i2 à i3	i2 à i3
Mosaic	patch_IGF2	4L	x	xx	x	i1	i2	i1 à i2
Mosaic	patch_IGF2	1X	xxx	xxx	xxx	i3	i3	i3
Mosaic	patch_IGF2	3A	xx	xx	x	i3	i2 à i3	i2 à i3
Mosaic	patch_IGF2	13	xxx	xxx	xxx	i3	i3	i3
Mosaic	patch_IGF2	5G	xxx	xxx	xxx	i3	i2 à i3	i2 à i3
Mosaic	normal	A25	x	x	0	i1 à i2	i1	NA
Mosaic	patch_IGF2	A7	x	0	0	i1 à i2	NA	NA
HB	normal	2T	xx	x	x	i3	i2	i1
HB	normal	1G	xx	x	0	i3	i1	NA
HB	normal	1L	xx	xx	0	i2	i2	NA
HB	normal	12	x	0	0	i1 à i2	NA	NA
HB	normal	D	x	x	0	i1 à i2	i1 à i2	NA
HB	normal	D	xx	xx	x	i2	i1	i1
HB	normal	6	x	x	0	i1 à i2	i1	NA
HB	normal	2S	xx	x	0	i2	i1	NA
HB	normal	41	x	0	0	i1 à i2	NA	NA

## Sheet: Figure 3b
Region	Bloc	group	veins_by_area	Intensity_GS_staining_majority
patch_IGF2	7	Mosaic_patch	2.72906e-07	weak
patch_IGF2	17	Mosaic_patch	8.27645e-07	weak
patch_IGF2	15	Mosaic_patch	4.65944e-07	absent
patch_IGF2	4L	Mosaic_patch	1.25896e-06	weak
patch_IGF2	1X	Mosaic_patch	8.0066e-07	weak
patch_IGF2	3A	Mosaic_patch	7.50178e-07	weak
patch_IGF2	13	Mosaic_patch	1.00954e-06	weak
patch_IGF2	A7	Mosaic_patch	7.75528e-07	weak
patch_IGF2	5G	Mosaic_patch	8.43509e-07	strong
patch_IGF2	5H	Mosaic_patch	9.01756e-07	weak
normal	2T	normal	1.55114e-06	weak
normal	1G	normal	1.34874e-06	strong
normal	1L	normal	1.83693e-06	strong
normal	12	normal	8.74785e-07	medium
normal	D	normal	1.28311e-06	strong
normal	D	normal	6.50782e-07	weak
normal	6	normal	1.45532e-06	weak
normal	2S	normal	4.48777e-07	medium
normal	20TT3	normal	5.45038e-07	strong
normal	2P	normal	9.2851e-07	strong
normal	41	normal	1.10495e-06	medium

## Sheet: Figure 4c-d
	UMAP_1	UMAP_2	orig.ident	imagerow	imagecol
AAACAAGTATCTCCCA-1_1	-5.62051	2.97761	4001	375.187	446.012
AAACACCAATAACTGC-1_1	-0.0305701	5.42484	4001	435.204	130.808
AAACAGAGCGACTCCT-1_1	-0.901338	4.49191	4001	137.237	415.222
AAACAGCTTTCAGAAG-1_1	-0.665532	-2.65259	4001	329.487	92.6151
AAACAGGGTCTATATT-1_1	-0.0458152	-3.03154	4001	355.899	107.871
AAACAGTGTTCCTGGG-1_1	-1.20568	-3.41606	4001	527.611	222.137
AAACATGGTGAGAGGA-1_1	-0.922605	-3.82018	4001	455.152	58.6273
AAACATTTCCCGGATT-1_1	-5.83274	3.2393	4001	447.924	427.142
AAACCCGAACGAAATC-1_1	-0.125309	-5.83154	4001	342.033	495.361
AAACCGGGTAGGTACC-1_1	0.219434	-1.99381	4001	322.78	164.796
AAACCGTTCGTCCAGG-1_1	-0.297286	-2.90543	4001	388.775	218.106
AAACCTAAGCAGCCGG-1_1	-0.984065	4.42229	4001	474.44	374.005
AAACCTCATGAAGTTG-1_1	-0.00380077	3.92098	4001	289.765	130.565
AAACGAAGAACATACC-1_1	0.990382	-0.021327	4001	84.5526	301.164
AAACGAAGATGGAGTA-1_1	0.115625	5.06081	4001	428.705	73.7793
AAACGAGACGGTTGAT-1_1	-0.011859	0.167198	4001	276.177	358.471
AAACGGGCGTACGGGT-1_1	-4.97276	3.52508	4001	474.405	404.414
AAACGGTTGCGAACTG-1_1	-0.543502	5.70307	4001	487.819	282.85
AAACGTGTTCGCCCTA-1_1	-1.65715	1.21443	4001	137.098	506.412
AAACTCGGTTCGCAAT-1_1	0.123068	-4.24813	4001	481.147	324.622
AAACTCGTGATATAAG-1_1	-0.214616	-2.48543	4001	196.629	487.506
AAACTGCTGGCTCCAA-1_1	0.310257	-3.95894	4001	342.346	312.98
AAACTTAATTGCACGC-1_1	-1.80625	-3.49782	4001	468.288	104.257
AAACTTGCAAACGTAT-1_1	-0.806576	-2.11833	4001	342.659	130.634
AAAGAATGACCTTAGA-1_1	-0.868655	-3.5997	4001	468.358	66.2728
AAAGACCCAAGTCGCG-1_1	0.135083	-0.969982	4001	111.103	240.417
AAAGACTGGGCGCTTT-1_1	1.30381	-0.839504	4001	236.907	115.274
AAAGCTTGCCTACATA-1_1	-2.15574	2.11494	4001	216.403	521.738
AAAGGCCCTATAATAC-1_1	-0.0544276	4.79304	4001	481.46	142.276
AAAGGCTACGGACCAT-1_1	-1.15068	-3.52085	4001	454.805	263.805
AAAGGCTCTCGCGCCG-1_1	0.476239	-3.55784	4001	408.514	267.524
AAAGGGATGTAGCAAG-1_1	0.663244	-1.06971	4001	203.545	293.762
AAAGGGCAGCTTGAAT-1_1	-0.136965	-0.157348	4001	203.788	157.011
AAAGTAGCATTGCTCA-1_1	0.0719382	5.42288	4001	382.276	161.112
AAAGTCACTGATGTAA-1_1	1.73362	-0.0418735	4001	111.069	255.604
AAAGTCGACCCTCAGT-1_1	-0.659308	5.14371	4001	289.8	115.343
AAAGTGTGATTTATCT-1_1	0.588254	-3.24775	4001	335.569	415.569
AAAGTTGACTCCCGTA-1_1	-2.09806	3.04718	4001	322.328	423.145
AAATAACCATACGGGA-1_1	-0.505749	-1.0553	4001	137.272	392.424
AAATAAGGTAGTGCCC-1_1	-2.69108	3.85066	4001	249.487	495.187
AAATACCTATAAGCAT-1_1	-0.551738	-4.00929	4001	355.552	320.626
AAATAGCTTAGACTTT-1_1	-2.79445	3.87457	4001	282.606	461.06
AAATAGGGTGCTATTG-1_1	-0.24577	-4.19646	4001	395.169	358.679
AAATCCGATACACGCC-1_1	-5.08906	3.49672	4001	474.44	389.192
AAATCGCGGAAGGAGT-1_1	-0.184186	5.26975	4001	422.068	77.5673
AAATCGTGTACCACAA-1_1	3.27331	-2.40248	4001	335.812	271.208
AAATCTAGCCCTGCTA-1_1	-5.74032	3.07603	4001	395.03	442.259
AAATCTGCCCGCGTCC-1_1	-1.24684	-3.27918	4001	514.648	70.1303
AAATGACTGATCAAAC-1_1	-0.611875	5.07014	4001	547.315	286.742
AAATGATTCGATCAGC-1_1	0.485479	-3.05068	4001	183.423	479.896
AAATGCTCGTTACGTT-1_1	0.446516	-0.455855	4001	150.93	149.296
AAATGGCATGTCTTGT-1_1	0.205577	-0.786733	4001	130.808	320.243
AAATGGCCCGTGCCCT-1_1	-0.164088	5.19798	4001	369.105	123.093
AAATGGTCAATGTGCC-1_1	0.302226	-2.33357	4001	263.11	252.059
AAATGTATCTTATCCC-1_1	-0.658439	0.386369	4001	217.168	58.245
AAATTAACGGGTAGCT-1_1	0.0880117	3.29468	4001	269.679	278.679
AAATTAATAAGCGCGA-1_1	-0.307523	-3.5464	4001	256.82	73.5013
AAATTACACGACTCTG-1_1	0.164175	-0.296873	4001	137.307	384.848
AAATTACCTATCGATG-1_1	-0.151447	0.109581	4001	216.577	415.361
AAATTCCAGGTCCAAA-1_1	-3.14424	2.94691	4001	275.934	495.256
AAATTGATAGTCCTTT-1_1	-0.452602	5.92028	4001	408.688	176.334
AAATTGCGGCGGTTCT-1_1	1.60713	0.190733	4001	78.2276	130.182
AAATTGGTGAGAAGCA-1_1	-1.78091	1.3826	4001	143.701	510.235
AAATTTGCGGGTGTGG-1_1	0.585793	-1.21591	4001	355.795	183.84
AACAACTGGTAGTTGC-1_1	0.831202	-0.634982	4001	230.13	217.828
AACAATACATTGTCGA-1_1	0.0254672	4.99936	4001	448.306	199.201
AACAATTACTCTACGC-1_1	-0.670423	2.42856	4001	236.838	153.258
AACACACGCTCGCCGC-1_1	-2.30684	3.62562	4001	381.859	411.851
AACACGACTGTACTGA-1_1	0.58719	-0.379501	4001	104.396	304.987
AACACGAGACGCGGCC-1_1	0.333459	-2.50415	4001	342.659	138.245
AACACGCGGCCGCGAA-1_1	0.278945	-0.789505	4001	84.7611	187.176
AACAGCTGTGTGGCAA-1_1	-0.152533	5.3926	4001	435.135	176.368
AACAGGAAATCGAATA-1_1	0.540943	-0.441995	4001	144.049	312.667
AACAGGATGGGCCGCG-1_1	0.951305	-1.56479	4001	236.803	176.056
AACAGGTAGTATGGAT-1_1	-6.59687	2.3211	4001	368.48	487.819
AACATAGCGTGTATCG-1_1	-4.29085	3.73684	4001	540.573	374.109
AACATATCAACTGGTG-1_1	0.220143	1.30761	4001	223.145	434.37
AACATCGATACGTCTA-1_1	-1.68145	0.810092	4001	156.942	487.437
AACATTGAAGTTGATC-1_1	-1.50089	-3.15084	4001	488.063	146.064
AACATTGTGACTCGAG-1_1	-0.941431	-3.36708	4001	468.045	256.229
AACCAAGACTTCTCTG-1_1	0.19181	-0.944951	4001	283.128	149.54
AACCATAGGGTTGAAC-1_1	-0.735172	-3.19547	4001	474.926	100.469
AACCATGGGATCGCTA-1_1	-0.0300873	0.139003	4001	137.654	172.094
AACCCAGAGACGGAGA-1_1	-0.306191	-1.13143	4001	144.222	206.29
AACCCATCCCATGATC-1_1	-0.938894	5.32543	4001	415.395	111.764
AACCCGACAACCCGTG-1_1	2.19525	-0.600673	4001	487.924	222.068
AACCCGAGCAGAATCG-1_1	-8.3295	2.77161	4001	421.373	487.889
AACCCGCTGTATTCCA-1_1	0.0277816	5.20429	4001	540.712	282.954
AACCCTACTGTCAATA-1_1	0.735293	2.39096	4001	309.122	423.11
AACCCTGGTGGAACCA-1_1	0.739489	-0.64916	4001	97.7237	323.997
AACCGAGCTTGGTCAT-1_1	-0.261381	-0.207474	4001	203.51	324.17
AACCGCTAAGGGATGC-1_1	0.280266	-4.08808	4001	348.81	407.993
AACCGTTGTGTTTGCT-1_1	-1.16149	5.30494	4001	124.205	301.234
AACCTCGCTTTAGCCC-1_1	-3.85217	3.41047	4001	454.631	370.182
AACCTGTCACGGAATT-1_1	-3.48004	2.95214	4001	282.537	506.655
AACCTTTAAATACGGT-1_1	-0.411472	-3.94202	4001	401.842	316.907
AACCTTTACGACGTCT-1_1	-0.516417	0.929425	4001	150.478	407.646
AACGAAAGTCGTCCCA-1_1	-0.299728	5.6226	4001	428.671	89.0009
AACGATAATGCCGTAG-1_1	1.84182	-1.82709	4001	395.204	335.882
AACGATAGAAGGGCCG-1_1	-0.382457	-0.0119618	4001	144.118	259.461
AACGATATGTCAACTG-1_1	-0.636593	2.58644	4001	203.475	346.968
AACGCATGATCTGGGT-1_1	-0.345519	0.489711	4001	176.855	453.275
AACGCGAACGGCAACA-1_1	-1.22763	3.08533	4001	98.0365	141.616
AACGCGACCTTGGGCG-1_1	-0.276459	5.23271	4001	487.854	260.052
AACGCGGTCTCCAGCC-1_1	0.254563	1.60931	4001	196.942	305.161
AACGCTGTTGCTGAAA-1_1	-4.18575	3.43062	4001	401.668	415.673
AACGGACGTACGTATA-1_1	-0.511982	-3.75094	4001	375.256	408.028
AACGGCCATCTCCGGT-1_1	-0.331551	-2.77679	4001	355.76	206.638
AACGTACTGTGGGTAC-1_1	4.18688	-2.76611	4001	362.328	218.036
AACGTCAGACTAGTGG-1_1	-0.65791	2.5929	4001	203.684	210.182
AACGTCATCCGGCTTG-1_1	-1.45818	-3.84441	4001	553.953	275.378
AACGTGATGAAGGACA-1_1	-0.23892	-1.66074	4001	104.257	373.38
AACGTGCGAAAGTCTC-1_1	2.73201	-2.21849	4001	282.815	339.496
AACGTTATCAGCACCT-1_1	0.904905	-0.0416809	4001	190.686	96.1946
AACTACCCGTTTGTCA-1_1	-5.7228	1.48246	4001	355.274	487.785
AACTAGCGTATCGCAC-1_1	-0.140665	-0.987478	4001	71.4509	240.348
AACTAGGCTTGGGTGT-1_1	-0.0775549	-2.69106	4001	408.48	290.321
AACTCAAGTTAATTGC-1_1	0.788967	-0.492648	4001	296.229	225.543
AACTCCAGAGCGTGTT-1_1	-4.77573	3.41798	4001	441.355	408.132
AACTCCTAATCCCATG-1_1	-3.21561	-0.94637	4001	124.031	407.611
AACTCGATAAACACGT-1_1	0.663347	0.0586487	4001	71.6594	103.597
AACTCGATGGCGCAGT-1_1	0.447914	0.126067	4001	117.845	160.66
AACTCTCAATAGAGCG-1_1	1.97737	-0.242797	4001	276.073	411.677
AACTCTCAGTGTGCTC-1_1	-0.917081	4.23604	4001	395.413	214.318
AACTGATATTAGGCCT-1_1	0.105477	0.567088	4001	150.652	308.879
AACTGGGTCCCGACGT-1_1	-1.5307	1.11525	4001	177.098	308.914
AACTGGTGTGGGCCTT-1_1	-0.79302	-0.257775	4001	91.2598	244.205
AACTTCTGCGTCTATC-1_1	0.750148	-1.48006	4001	164.17	126.533
AACTTGCCCGTATGCA-1_1	0.0411866	-0.0403007	4001	236.838	160.869
AACTTGCGTTCTCGCG-1_1	0.786458	-0.354189	4001	137.724	134.075
AACTTTACGGGAGCTT-1_1	0.224307	-1.71884	4001	250.182	84.9001
AACTTTAGCTGCTGAG-1_1	0.956263	-0.0823546	4001	78.0539	244.17
AACTTTCTCGATCATG-1_1	-1.87544	0.583888	4001	189.957	529.279
AAGAAAGTTTGATGGG-1_1	-1.53525	-3.74594	4001	541.06	85.3866
AAGAAATCACCAGATT-1_1	-1.76271	0.72927	4001	176.716	536.855
AAGAAGGATCAGTTAG-1_1	0.838086	0.215859	4001	131.086	153.084
AAGACATACGTGGTTT-1_1	-6.72267	2.57459	4001	494.075	491.816
AAGACCAAATAACTCA-1_1	-1.81828	-3.19894	4001	455.117	81.4248
AAGACCCAACTGAACA-1_1	0.833155	-3.11746	4001	441.599	263.771
AAGACTAACCCGTTGT-1_1	0.33114	-1.44005	4001	78.1929	160.591
AAGACTGCAAGCTACT-1_1	0.318593	-1.55263	4001	282.85	316.699
AAGAGATGAATCGGTA-1_1	0.408456	-2.13006	4001	223.632	160.834
AAGAGCTCTTTATCGG-1_1	0.736568	-3.10285	4001	276.177	350.86
AAGAGGATGTACGCGA-1_1	0.293373	-1.21663	4001	302.937	168.549
AAGAGGCATGGATCGC-1_1	-0.452823	-1.90237	4001	282.78	362.294
AAGAGGCCCTTTGGAA-1_1	-7.36755	2.99038	4001	434.613	472.702
AAGATGGCACCGGACC-1_1	-0.280226	4.79802	4001	435.065	206.777
AAGATTGGCGGAACGT-1_1	-0.335769	1.19457	4001	216.612	400.174
AAGCACCCTGCGTATC-1_1	-1.42768	3.99574	4001	434.857	335.951
AAGCATACTCTCCTGA-1_1	0.464183	-3.61926	4001	395.204	320.695
AAGCCACTTGCAGGTA-1_1	-1.76524	-3.57881	4001	534.283	172.754
AAGCCGAAGCGGTTTA-1_1	-5.82077	1.63614	4001	368.549	465.022
AAGCCGCCGTGAAATC-1_1	0.193985	4.55427	4001	474.857	146.064
AAGCCGCTTTACCTTG-1_1	-1.63606	0.579172	4001	170.113	533.067
AAGCGCAGGGCTTTGA-1_1	-0.459101	-4.29528	4001	487.75	336.021
AAGCGTCCCTCATCGA-1_1	0.0417282	5.04847	4001	421.894	191.555
AAGCTAGATCGAGTAA-1_1	0.567026	3.61455	4001	375.395	316.838
AAGCTATGGATTGACC-1_1	0.771945	2.01088	4001	554.301	70.1998
AAGCTCGTGCCAAGTC-1_1	1.81513	-2.79822	4001	276.212	335.673
AAGCTCTTTCATGGTG-1_1	0.0610434	-4.09745	4001	421.581	366.325
AAGGAGCGGTTGGTGC-1_1	0.0371095	-1.33424	4001	230.096	240.626
AAGGATCGATCGCTTG-1_1	-3.06833	3.63932	4001	302.415	472.493
AAGGATGAGGGACCTC-1_1	-0.563517	-0.239445	4001	223.215	388.775
AAGGCAGGCTGTCTCC-1_1	-3.34471	2.72795	4001	322.189	506.725
AAGGCGCGTAAAGCTT-1_1	0.0145489	-0.684684	4001	203.718	202.572
AAGGCTGTGCTCATCG-1_1	-0.452161	2.88242	4001	243.336	233.05
AAGGGAACGACTGGCT-1_1	-1.5785	-3.04931	4001	461.616	138.419
AAGGGACAGATTCTGT-1_1	-0.284515	-0.882351	4001	216.577	407.75
AAGGGACTATGCATTC-1_1	0.0347622	4.92491	4001	441.772	157.394
AAGGGTTTGATTTCAG-1_1	-0.63213	-3.07933	4001	435.308	62.4153
AAGGTATCCTAATATA-1_1	-0.399358	-0.807039	4001	210.043	365.977
AAGGTGATAAACCAGC-1_1	-0.178908	-4.16259	4001	335.569	407.958
AAGTAGAAGACCGGGT-1_1	-0.331951	-0.0116479	4001	170.599	236.733
AAGTAGTGACGCGAGG-1_1	0.760428	0.0186748	4001	263.249	176.09
AAGTCAATTGTCGTCA-1_1	-3.12747	3.65536	4001	342.137	442.155
AAGTCTAGTAGCTGCC-1_1	-1.78845	0.703386	4001	183.319	533.067
AAGTCTTCTGTGGCCT-1_1	-0.0456781	-2.75314	4001	303.11	69.7828
AAGTGACGACCGAATT-1_1	0.81985	-2.3392	4001	316.177	153.397
AAGTGAGTCGGGTTTA-1_1	1.52924	-3.08167	4001	454.839	241.008
AAGTGCAAAGGTAGAC-1_1	0.0750425	-0.45287	4001	230.339	96.2641
AAGTGCCTTGACTGTA-1_1	-3.39566	3.29787	4001	335.5	453.553
AAGTGCGTTAGAATCT-1_1	-0.070262	6.21655	4001	369.036	161.077
AAGTGCTTCTCTATTG-1_1	-1.66822	-3.63537	4001	501.199	199.305
AAGTGTTTGGAGACGG-1_1	-0.434784	-3.98384	4001	388.532	362.467
AAGTTCACTCCAAGCT-1_1	-0.0179213	-4.23526	4001	421.546	381.512
AAGTTCAGTCTGCGTA-1_1	1.26388	5.05902	4001	163.614	453.275
AAGTTCGGCCAACAGG-1_1	-2.01186	3.85914	4001	349.157	187.628
AAGTTGTGATGTTATA-1_1	-7.02953	2.96334	4001	480.904	461.407
AAGTTTATGGGCCCAA-1_1	-1.38242	-3.99372	4001	494.387	324.657
AATAACAACGCTCGGC-1_1	0.359747	-1.1861	4001	283.093	172.337
AATAACACTAGAACAA-1_1	-1.3746	-2.95782	4001	388.81	202.884
AATAACGTCGCGCCCA-1_1	-6.7616	2.48231	4001	540.365	495.708
AATAATCTTCGTATCG-1_1	-7.95501	2.69973	4001	388.254	522.016
AATACAATGTTTCAGG-1_1	0.131387	-5.20707	4001	197.22	130.391
AATACCGGAGGGCTGT-1_1	-0.589837	-3.59096	4001	487.958	199.27
AATACCTGATGTGAAC-1_1	-5.92146	3.22117	4001	533.831	438.679
AATAGAACAGAGTGGC-1_1	0.560663	-2.22825	4001	388.74	233.293
AATAGAATCTGTTTCA-1_1	0.319512	-4.20387	4001	362.05	385.23
AATAGCTACCGCGTGC-1_1	-1.68304	0.538902	4001	170.182	479.861
AATAGGCACGACCCTT-1_1	-1.65034	-3.73959	4001	554.092	184.188
AATAGTCCGTCCCGAC-1_1	0.372805	-2.96728	4001	421.755	275.135
AATAGTCGCGAGTCGG-1_1	-0.507145	-1.44612	4001	210.53	84.8306
AATATCAAGGTCGGAT-1_1	-0.0807543	0.0110457	4001	97.9322	217.619
AATATCCTAGCAAACT-1_1	-0.523811	-2.82986	4001	349.366	66.0643
AATATCGAATCAATGC-1_1	-5.74463	1.54584	4001	368.514	472.598
AATATCGAGGGTTCTC-1_1	-1.10076	-0.576303	4001	223.145	441.981
AATATTGGAGTATTGA-1_1	-0.64646	-1.24756	4001	283.128	141.929
AATCAGACTGCAGGAC-1_1	-0.320621	-0.627347	4001	78.1929	145.404
AATCAGGTTTCATTTA-1_1	0.466427	-3.63524	4001	501.234	184.083
AATCATGTAAAGACTC-1_1	-4.6646	3.38644	4001	401.633	430.86
AATCCAAGGGCCTGAG-1_1	0.106723	-0.68998	4001	130.947	236.664
AATCCATGCAAGGGTG-1_1	-0.939007	3.95885	4001	98.0365	156.803
AATCCCGCTCAGAGCC-1_1	-0.179923	5.04133	4001	547.35	271.555
AATCGAGGTCTCAAGG-1_1	-5.57676	2.46025	4001	547.176	362.745
AATCGCCTCAGCGCCA-1_1	0.583436	-4.03644	4001	302.624	358.506
AATCGCGCAGAGGACT-1_1	-3.28248	2.90228	4001	322.224	491.538
AATCGGGACACTACGA-1_1	-0.339419	-0.741582	4001	97.7932	285.977
AATCGGTATAGCCCTC-1_1	2.70735	5.29673	4001	513.953	472.841
AATCGTGAGCCGAGCA-1_1	-1.83826	4.75541	4001	487.68	374.04
AATCTAGGTTTACTTG-1_1	-0.861568	5.62265	4001	388.949	119.305
AATCTATGCCGGAGCC-1_1	-0.460329	-2.43587	4001	216.473	476.142
AATCTCTACTGTGGTT-1_1	-0.205181	-2.68522	4001	296.438	96.3684
AATCTGCGTTGGGACG-1_1	-0.639564	1.75721	4001	256.264	407.819
AATCTGGCTTTCTAGT-1_1	-0.410273	5.05396	4001	382.346	115.517
AATGACAGCAATGTCT-1_1	-0.235661	-2.2904	4001	362.433	172.476
AATGACGTAGGATGTC-1_1	-0.148029	-3.63528	4001	335.673	354.787
AATGACTGTCAGCCGG-1_1	0.0613432	-1.07076	4001	197.046	236.768
AATGAGTTCGCATATG-1_1	0.182658	-1.32072	4001	144.327	137.897
AATGATGATACGCTAT-1_1	-0.237537	0.199561	4001	196.733	411.538
AATGATGCGACTCCTG-1_1	-0.167066	0.442872	4001	209.904	441.946
AATGCAACCGGGTACC-1_1	-2.52195	3.861	4001	210.182	282.363
AATGCACCAAGCAATG-1_1	-0.895439	0.444994	4001	170.287	426.69
AATGGTCCACCGTTCA-1_1	-0.11911	-0.101766	4001	243.51	119.062
AATGGTTCTCACAAGC-1_1	0.686239	-0.561011	4001	170.669	191.138
AATGTATGGCACTGTA-1_1	-1.02015	-3.51793	4001	474.926	92.8584
AATGTGCCCGAGGTGT-1_1	-0.178022	6.15898	4001	408.723	161.147
AATGTGCTAATCTGAG-1_1	-0.969944	-3.45386	4001	481.39	180.261
AATGTTAAGACCCTGA-1_1	-4.40219	3.58744	4001	540.573	366.533
AATGTTGTCGTGAGAC-1_1	-6.82444	2.57124	4001	494.144	469.018
AATTAAAGGTCGGCGT-1_1	-0.278365	-2.15939	4001	309.401	248.341
AATTAACGGATTTCCA-1_1	-0.119826	-2.07576	4001	428.288	309.331
AATTACGAGACCCATC-1_1	-0.131026	5.42258	4001	435.308	77.6021
AATTACTCGTACGCTC-1_1	-0.150689	-0.702917	4001	111.347	88.4448
AATTAGCGCTGCAGCG-1_1	-0.345689	-2.31435	4001	382.033	297.863
AATTATACCCAGCAAG-1_1	-5.85782	3.15441	4001	540.539	396.907
AATTCATAAGGGATCT-1_1	0.508616	-1.62447	4001	196.768	403.927
AATTCATTGTCATGCA-1_1	-0.938468	-3.59311	4001	461.72	92.8584
AATTCCAAGCATGTAC-1_1	-1.11717	5.83138	4001	481.216	279.027
AATTCGATTCGAGGAT-1_1	-0.167686	-4.28384	4001	481.112	347.42
AATTCTAGAGTTAGGC-1_1	1.43193	1.21553	4001	368.827	297.828
AATTGAACGCTCTGGT-1_1	-1.12936	2.80934	4001	342.242	373.797
AATTGCAGCAATCGAC-1_1	-6.3999	2.29091	4001	467.732	446.186
AATTGCGTGGATTACA-1_1	-1.504	-3.71455	4001	488.167	92.8931
AATTTGGGACATAGTA-1_1	0.567079	-1.416	4001	130.669	403.823
AATTTGGTTCCAAAGA-1_1	-0.325704	-0.445835	4001	117.602	312.632
ACAAACCATGCGTCCT-1_1	-0.0379046	4.61145	4001	468.288	119.444
ACAAACTCCATCAGAG-1_1	-0.933449	-3.95113	4001	547.454	210.773
ACAAAGAAGGTAGGCC-1_1	-0.191761	-1.63731	4001	349.366	73.6751
ACAAAGCATGACCTAG-1_1	-5.39983	3.34357	4001	461.129	427.176
ACAAATCGCACCGAAT-1_1	1.30286	-5.39156	4001	375.291	370.043
ACAAATGGTAGTGTTT-1_1	-0.0973501	-3.2617	4001	335.639	377.585
ACAACAGCATGAGCTA-1_1	-0.372293	1.52133	4001	256.368	331.851
ACAACGGTCCCTGCGA-1_1	0.660848	-0.279186	4001	190.547	172.163
ACAAGCAGTGCCTAGC-1_1	0.399308	0.309752	4001	243.44	157.081
ACAAGCTATATGGAAG-1_1	0.179687	-2.22761	4001	289.87	62.172
ACAAGGAAATCCGCCC-1_1	0.363021	-4.03918	4001	368.723	343.423
ACAAGGACAAGAGGTT-1_1	-0.107556	-0.625662	4001	236.768	198.853
ACAAGGATGCTTTAGG-1_1	-3.29062	3.75828	4001	447.993	389.157
ACAAGGGCAGGCTCTG-1_1	0.156433	-3.18195	4001	335.673	347.176
ACAAGTAATTGTAAGG-1_1	-1.52709	-3.9861	4001	554.196	138.593
ACAATAGTCGTACGTT-1_1	0.331447	-2.20276	4001	322.815	134.387
ACAATCCATTTAAACC-1_1	0.244603	-1.17939	4001	283.093	179.913
ACAATGAATACGGAGA-1_1	-0.150563	6.54367	4001	421.894	176.368
ACAATTGTGTCTCTTT-1_1	-3.58887	3.28409	4001	381.824	427.037
ACAATTTAGGAGGCTC-1_1	0.266932	-0.882348	4001	250.182	92.4761
ACAATTTGAGCAGTGG-1_1	0.773791	-0.654351	4001	229.887	369.8
ACAATTTGGCCATATT-1_1	-5.52984	1.41969	4001	328.758	525.734
ACACAAAGACGGGTGG-1_1	-0.640753	0.0418752	4001	203.614	270.964
ACACAAATATTCCTAG-1_1	-1.65111	1.28928	4001	137.063	529.209
ACACACCAGGACCAGT-1_1	-0.0346928	-5.82082	4001	335.604	400.382
ACACACTTTCTACACG-1_1	1.24248	0.704536	4001	137.446	301.268
ACACATGATCAAATCT-1_1	0.14819	5.03561	4001	441.842	119.409
ACACATTGACGCAACA-1_1	0.959928	-1.26364	4001	98.1407	88.4448
ACACATTTCCGTAGAC-1_1	-0.664608	5.1358	4001	527.437	313.293
ACACCACATAATTAGC-1_1	-2.93562	3.55189	4001	249.487	502.798
ACACCCAGCATGCAGC-1_1	0.276332	-0.200639	4001	203.649	248.167
ACACCCGAGAAATCCG-1_1	0.308732	-0.618057	4001	170.669	206.325
ACACCGAGCGCTCTTT-1_1	0.372829	-1.33255	4001	144.431	77.1155
ACACCGGTCTGACCGC-1_1	-1.58664	-2.766	4001	474.891	123.267
ACACCTTAAGTAGGGC-1_1	1.50058	0.00461933	4001	210.287	221.581
ACACCTTACTACTTGC-1_1	-3.36167	3.20656	4001	315.621	480.104
ACACGAGACTCCTTCT-1_1	-0.246294	-1.05561	4001	249.765	328.028
ACACGGCACTATGCAT-1_1	0.201851	-0.0837891	4001	91.1208	327.785
ACACGGGAACTTAGGG-1_1	0.789883	-2.1936	4001	223.319	327.993
ACACTCCAATGTCACT-1_1	0.464214	1.83169	4001	157.567	122.711
ACACTGATCAAGGTGT-1_1	-0.780787	-3.40291	4001	388.74	240.904
ACACTGGGACAGTCGT-1_1	-7.99412	2.9346	4001	434.579	495.5
ACAGAACTGAGAACAA-1_1	-0.660522	5.66249	4001	388.914	149.713
ACAGATTAGGTTAGTG-1_1	0.429658	-1.60563	4001	91.225	274.579
ACAGCATAGAGCCAGT-1_1	1.20217	-0.694148	4001	111.034	278.401
ACAGCGACATTCTCAT-1_1	-5.76331	3.13767	4001	434.683	434.718
ACAGCGCACCCGCAGC-1_1	-1.51432	0.693122	4001	110.895	361.981
ACAGGCACGGATCCTT-1_1	-5.46608	3.52665	4001	500.817	419.635
ACAGGCTTGCCCGACT-1_1	-0.99842	4.41726	4001	395.1	389.053
ACAGGTGGAGGTGAGG-1_1	1.6721	-3.77614	4001	382.207	206.672
ACAGGTGTGTTGTTGC-1_1	0.00557331	-2.69737	4001	296.507	58.384
ACAGTAATACAACTTG-1_1	-0.0942684	-2.87891	4001	349.296	111.659
ACAGTATACCGTGGGA-1_1	-1.70448	0.647326	4001	170.148	510.269
ACATAAGTCGTGGTGA-1_1	0.576412	5.19592	4001	435.274	92.7889
ACATAATAAGGCGGTG-1_1	0.535145	-0.219694	4001	183.736	297.55
ACATACAATCAAGCGG-1_1	-6.28983	3.23343	4001	547.107	423.527
ACATCAGCTGGGACGC-1_1	0.442837	-0.346487	4001	256.751	103.91
ACATCCCGGCCATACG-1_1	-0.365414	-3.38071	4001	408.514	275.1
ACATCCTGGTAACTGT-1_1	-2.8471	3.8439	4001	322.294	445.943
ACATCGATCGTTTACC-1_1	2.88687	-3.55414	4001	322.537	293.97
ACATCGCAATATTCGG-1_1	-1.4416	-3.53843	4001	554.127	161.39
ACATCGGTCAGCCGCG-1_1	-0.339846	3.80794	4001	316.108	198.992
ACATCGTATGCAATGG-1_1	0.00753463	3.95163	4001	342.242	366.186
ACATCGTTAACCTAGT-1_1	2.82284	-3.66773	4001	104.327	343.006
ACATGCTTACGGCAGC-1_1	-1.35048	-3.11257	4001	540.99	123.371
ACATGGCGCCAAAGTA-1_1	-2.70189	3.75542	4001	309.053	453.519
ACATGGCTCAATTTAG-1_1	0.706095	1.13757	4001	98.106	111.242
ACATTAGTTTATATCC-1_1	-0.402636	-3.02545	4001	382.033	290.252
ACATTCGCGCGGAATA-1_1	-1.27288	-3.2094	4001	527.715	161.355
ACATTTGAAACCTAAC-1_1	-4.93252	3.4977	4001	527.228	434.891
ACCAAACACCCAGCGA-1_1	-1.47165	0.896454	4001	156.942	495.048
ACCAACACCACACACT-1_1	-1.7664	0.366713	4001	176.82	476.073
ACCAACCGCACTCCAC-1_1	-5.13266	3.2947	4001	474.37	427.211
ACCAACGCTTATTTAT-1_1	1.08465	-2.43973	4001	395.343	244.692
ACCAAGAACGCGTGTC-1_1	0.243949	0.0123989	4001	157.359	244.309
ACCAATATGCAAGTTA-1_1	-0.624823	-3.83572	4001	414.978	354.926
ACCACAAGTTTCTATC-1_1	0.121712	1.4961	4001	243.267	263.423
ACCACACGGTTGATGG-1_1	-6.07249	2.73497	4001	540.573	358.923
ACCACCAATGTAACAA-1_1	-2.41506	4.29441	4001	315.656	464.917
ACCACCCTCTCTTCTA-1_1	-1.7537	0.571157	4001	196.56	517.915
ACCACGTGCAGCTATA-1_1	0.745672	-3.68276	4001	362.12	347.211
ACCACTGTTCAAGAAG-1_1	-0.0654907	-2.90284	4001	111.381	80.8688
ACCAGACCATAACAAC-1_1	0.601449	-2.12271	4001	296.473	73.5708
ACCAGTGCGGGAGACG-1_1	0.979153	-3.95877	4001	362.016	415.604
ACCATATCCGCAATAA-1_1	-0.29203	-0.685973	4001	296.16	271.138
ACCATCCGCCAACTAG-1_1	0.538649	-1.15126	4001	336.09	104.014
ACCATCGTATATGGTA-1_1	-0.157475	-2.47858	4001	322.676	217.967
ACCATTAAGGGTGTCA-1_1	0.804746	-2.48658	4001	131.19	77.0808
ACCCAACGCCCGTGGC-1_1	-1.16866	2.64462	4001	243.058	385.022
ACCCACCTACATGCTC-1_1	-0.0992068	-0.468332	4001	210.391	153.223
ACCCATCTTGAGGGTA-1_1	1.12105	0.989474	4001	289.661	198.923
ACCCATTTGTCCCTCT-1_1	-5.97109	1.94313	4001	441.286	438.54
ACCCGAGCGAAATTAC-1_1	-0.172941	4.8944	4001	448.375	168.792
ACCCGATTGGTTCCGA-1_1	-1.04563	-3.47435	4001	501.199	191.694
ACCCGGAAACTCCCAG-1_1	-0.861932	4.138	4001	421.685	305.543
ACCCGGATGACGCATC-1_1	-1.30346	5.75322	4001	295.847	438.297
ACCCGGTTACACTTCC-1_1	-1.20326	-1.6534	4001	322.641	240.765
ACCCGTAGCAGAGAAT-1_1	-1.38806	-3.45865	4001	527.819	92.9626
ACCCGTGTCATCAGTA-1_1	-0.94308	-2.69613	4001	428.358	263.736
ACCCTATAGGACTGAG-1_1	0.729327	-0.980632	4001	124.518	134.075
ACCCTATGCCATATCG-1_1	-1.24154	4.93242	4001	415.222	210.53
ACCCTCCCGTCAGGGC-1_1	-4.11822	2.66119	4001	500.782	434.822
ACCCTCCCTTGCTATT-1_1	-2.24801	4.81936	4001	362.085	377.619
ACCCTGGTAACGCCCT-1_1	-1.77803	0.671333	4001	183.388	495.083
ACCCTTCATCTGCGAA-1_1	-1.21942	4.65618	4001	130.808	305.056
ACCCTTGCCTGGGTCG-1_1	-1.6711	0.899204	4001	150.269	536.82
ACCGAAAGGGCCCTGC-1_1	0.158491	-0.67843	4001	104.466	259.392
ACCGAAGAGTCTGGTT-1_1	-0.183391	5.33629	4001	422.033	100.365
ACCGACACATCTCCCA-1_1	-1.729	3.72003	4001	448.132	313.189
ACCGACTGAGTCCCAC-1_1	-0.426176	-0.159435	4001	229.991	309.018
ACCGAGTCTCCTTATT-1_1	-5.80487	1.93311	4001	514.162	358.888
ACCGATAGGCATAACC-1_1	-7.83164	2.97462	4001	441.182	506.933
ACCGATATTTAATCAT-1_1	-8.19467	2.72945	4001	401.494	514.44
ACCGATGGTAGCATCG-1_1	-0.735018	-3.29217	4001	282.676	407.889
ACCGCAATAACTGCCT-1_1	0.0729588	-4.27407	4001	381.929	358.645
ACCGCGGTGGAAGTCG-1_1	-3.24314	3.17845	4001	335.5	461.164
ACCGCTAGTCATTGGT-1_1	-1.07287	-3.46375	4001	534.283	180.365
ACCGGGCCTTTGTTGA-1_1	-2.74474	3.92421	4001	348.775	430.791
ACCGGTCAGGTACACC-1_1	-0.59153	5.71401	4001	435.239	115.586
ACCGTCCACTGGGCCC-1_1	-1.34542	-3.69847	4001	461.72	77.6368
ACCGTGACCACGTGGG-1_1	-1.03844	-3.03727	4001	448.306	206.811
ACCTAAGTACCTTTCA-1_1	-0.94709	-1.39538	4001	375.639	172.476
ACCTAATCGACTTCCT-1_1	0.336134	-2.2215	4001	256.646	172.268
ACCTACAGTATGTGGT-1_1	-3.31273	3.19475	4001	315.621	487.715
ACCTACTATAAATCTA-1_1	-0.662201	5.45141	4001	494.457	279.062
ACCTCAGCGAGGCGCA-1_1	-5.96623	3.15234	4001	553.675	434.926
ACCTCCGCCCTCGCTG-1_1	-6.77735	2.70449	4001	408.202	465.091
ACCTCCGTTATTCACC-1_1	-2.91062	3.6048	4001	269.331	483.823
ACCTCGAACTTATGCT-1_1	-1.50663	-3.51157	4001	474.891	115.656
ACCTGCGTGTCATGTT-1_1	0.346853	-3.15688	4001	349.261	126.846
ACGAAATGGGCGGCAC-1_1	0.609484	-0.129808	4001	256.681	149.505
ACGACTCTAGGGCCGA-1_1	-5.21101	3.40186	4001	514.057	412.059
ACGACTGGTCATACTC-1_1	-1.25023	-2.19996	4001	468.149	187.837
ACGAGAACCCATCACG-1_1	-0.185318	0.865914	4001	97.967	187.211
ACGAGATATTTGCTTA-1_1	0.66334	-0.873241	4001	104.292	365.769
ACGAGGATACCACTCT-1_1	-0.132615	5.11869	4001	375.708	126.881
ACGAGGTTTACAACGT-1_1	-0.218198	5.96234	4001	422.033	107.976
ACGAGTACGGATGCCC-1_1	0.261235	3.50393	4001	229.748	453.38
ACGAGTCGCCGGCGTT-1_1	-0.518235	3.0597	4001	71.6942	88.3753
ACGATACATAGAACTA-1_1	-0.411161	-0.166503	4001	190.235	362.12
ACGATACCTATCCTGA-1_1	-0.0911617	-2.92919	4001	263.458	62.1025
ACGATCATACATAGAG-1_1	0.0450815	-0.977653	4001	210.148	297.585
ACGATCATCTTGTAAA-1_1	-2.01571	3.77361	4001	282.641	445.873
ACGATGCATATGTTAT-1_1	0.941928	0.283354	4001	289.626	221.72
ACGATGGATCCGATGC-1_1	-0.101115	-0.54832	4001	110.964	323.997
ACGCAAACTAATAGAT-1_1	-0.136828	-2.88102	4001	461.477	237.22
ACGCAATCACTACAGC-1_1	-1.81164	3.49459	4001	209.87	472.354
ACGCATACGTTTACTA-1_1	-5.85054	1.78121	4001	414.839	446.082
ACGCATTCGTGAGTAC-1_1	-0.593122	4.42796	4001	263.076	290.078
ACGCCACTCGAAACAG-1_1	-1.02177	6.05244	4001	540.643	328.514
ACGCCAGATGATTTCT-1_1	1.0075	-0.746878	4001	157.22	335.465
ACGCCAGTGCGTTTGC-1_1	-6.18366	2.45379	4001	520.626	446.255
ACGCCGCTAGACGACC-1_1	0.618426	-4.00309	4001	329.105	328.167
ACGCGAAGTCAGACGA-1_1	0.0333748	2.45092	4001	368.827	282.641
ACGCGCTACACAGGGT-1_1	0.679094	-0.572363	4001	316.142	176.195
ACGCGGGCCAAGGACA-1_1	-0.687883	4.94051	4001	269.679	293.866
ACGCGTTTCTTAAGAG-1_1	0.274859	-2.20226	4001	236.977	77.2546
ACGCTAGTGATACACT-1_1	-0.0972307	2.83218	4001	229.748	438.193
ACGCTGTGAGGCGTAG-1_1	-1.63801	2.62622	4001	303.041	107.767
ACGGAACACGAGTGCC-1_1	-5.20793	3.33894	4001	527.228	442.467
ACGGAATTTAGCAAAT-1_1	1.21032	-0.164211	4001	144.292	160.695
ACGGACGCAGCGACAA-1_1	-1.99351	-3.30377	4001	534.387	119.548
ACGGACTCTCAAAGCG-1_1	-0.0202957	4.09063	4001	448.063	343.562
ACGGAGCGCAAATTAC-1_1	-1.60437	1.37981	4001	163.614	468.462
ACGGATGGTGCGGATA-1_1	-0.130021	-4.1458	4001	421.581	358.714
ACGGCACTTGCTTGGG-1_1	-1.37455	-3.131	4001	388.671	286.464
ACGGCCAACATGGACT-1_1	-0.91341	-3.10724	4001	395.308	267.489
ACGGCGACGATGGGAA-1_1	1.10245	-3.41356	4001	368.723	351.034
ACGGCGGGTTGCCCTG-1_1	2.29272	-2.07285	4001	78.1581	175.778
ACGGCTGGATGTAGAA-1_1	-0.0193091	4.78946	4001	448.48	100.434
ACGGGAGTGTCGGCCC-1_1	0.0863638	4.66631	4001	355.83	153.467
ACGGGCGTATGCGACA-1_1	-1.74471	0.353017	4001	203.197	506.516
ACGGGTCATGTGACTT-1_1	0.486914	-0.708835	4001	144.396	92.3023
ACGGGTTGTGACCTGT-1_1	-1.58568	-3.30389	4001	527.854	77.7758
ACGGTACAGTTCAATG-1_1	-4.96097	3.50638	4001	514.023	427.246
ACGGTCACCGAGAACA-1_1	-1.09954	-3.71091	4001	514.579	108.115
ACGTACAGATTTCTCT-1_1	1.37025	-0.623804	4001	110.999	308.81
ACGTACTTTGGCACGG-1_1	-0.706101	-3.52591	4001	507.837	180.295
ACGTAGATTGCTGATG-1_1	0.070152	-2.1004	4001	263.006	312.876
ACGTAGGAGAGTCGCT-1_1	1.86308	0.672959	4001	507.593	332.268
ACGTATTACTCCGATC-1_1	-1.97863	3.78119	4001	315.725	426.933
ACGTCGGGCAACTCGG-1_1	-1.43485	-3.56275	4001	494.805	66.3076
ACGTCTCGTTCCGGGA-1_1	0.509876	-5.22943	4001	336.125	81.2511
ACGTGACAAAGTAAGT-1_1	0.325025	4.9101	4001	389.018	73.7098
ACGTGCGCCTCGTGCA-1_1	-0.685219	1.52363	4001	157.289	297.48
ACGTTAATGTCGAAGA-1_1	1.00119	-3.74835	4001	315.899	320.556
ACGTTAGATTTGCCCG-1_1	-0.560932	4.12141	4001	302.867	206.568
ACGTTATTGGTCACTC-1_1	-0.523813	-0.582949	4001	170.808	107.559
ACGTTCACTATGCCGC-1_1	-1.41118	-3.68612	4001	534.248	203.128
ACGTTCCGCGCTCCGT-1_1	2.17171	-1.87235	4001	97.828	263.18
ACGTTCGCAATCAATT-1_1	-3.16299	3.30271	4001	262.728	487.611
ACGTTCGTTCAGGAAA-1_1	0.06527	-2.95528	4001	441.668	225.786
ACGTTCTGTACAAGTC-1_1	-6.16972	3.10929	4001	474.37	419.6
ACGTTGTCGTTGAAAG-1_1	-1.32281	-3.24667	4001	540.886	176.577
ACGTTTAGTTGTGATC-1_1	-0.169091	0.365566	4001	137.411	316.455
ACTACAAAGAGAGGTG-1_1	-0.553238	4.87181	4001	514.335	244.9
ACTACATCCCGACAAG-1_1	0.0557389	4.93664	4001	461.651	123.232
ACTACCAGCTCTCTGG-1_1	-0.484628	3.41981	4001	210.287	214.005
ACTACCATCCGAGGGC-1_1	-1.36886	-3.76591	4001	534.318	165.143
ACTACGCGTTAGAATT-1_1	-0.389556	-3.59183	4001	441.564	271.381
ACTAGTTGCGATCGTC-1_1	-5.86314	1.94372	4001	375.152	453.623
ACTATATGCTGTGTTC-1_1	-0.790137	5.22684	4001	130.565	456.994
ACTATCCAGGGCATGG-1_1	-3.21102	3.32169	4001	295.812	468.671
ACTATCGCCGGCTAAA-1_1	0.928426	-1.25641	4001	131.225	61.894
ACTATCTGCCCGCGTA-1_1	-6.875	2.47889	4001	394.926	487.854
ACTATGTCCAGCTGCC-1_1	-1.44935	-3.08835	4001	468.254	142.242
ACTATTCGTCCGTGGT-1_1	0.876313	-1.73363	4001	137.376	339.253
ACTATTTCCGGGCCCA-1_1	-0.428037	-2.96521	4001	435.065	214.387
ACTCAACGAATGTATT-1_1	0.354329	-0.688949	4001	91.364	183.388
ACTCAAGTGCAAGGCT-1_1	-3.62883	3.71276	4001	441.39	385.334
ACTCAATAAAGGCACG-1_1	-0.558312	-0.13896	4001	210.113	320.382
ACTCAGACCTGCTTCT-1_1	0.115119	0.308221	4001	104.535	221.407
ACTCATGGCAGCCTTC-1_1	-0.759408	-3.10196	4001	488.097	123.267
ACTCCAATATCATCAT-1_1	-0.20716	4.97999	4001	461.581	168.827
ACTCCCATTCCTAAAG-1_1	-0.207565	-2.67831	4001	355.899	123.058
ACTCCCGAATTCGTTT-1_1	0.935598	1.99547	4001	256.16	453.414
ACTCCCGTAGACTAGG-1_1	-1.81554	0.631423	4001	183.319	525.491
ACTCCCTAATGCTAAA-1_1	-0.20388	-4.19065	4001	421.651	320.73
ACTCCCTAGAATAGTA-1_1	0.384241	-3.87703	4001	362.155	324.414
ACTCCGGCCGACCACT-1_1	-5.4669	3.44159	4001	507.454	400.66
ACTCGATGTATTTCAT-1_1	0.271211	-2.10335	4001	164.24	96.1599
ACTCGCCGTTCGATAA-1_1	-6.64876	2.36623	4001	487.506	480.417
ACTCGTAACCCGTCCT-1_1	0.180312	5.56584	4001	369.07	145.891
ACTCGTCAGTAATCCC-1_1	1.90848	-2.34972	4001	282.78	354.683
ACTCTAAACCTGGGAT-1_1	0.624487	-1.87487	4001	223.771	62.0678
ACTCTCTGACTTAGGT-1_1	-0.0242507	-4.03941	4001	322.433	354.752
ACTCTCTTATACACGA-1_1	-6.84824	2.36996	4001	97.6542	377.168
ACTCTGACCTAATAGA-1_1	-5.27731	3.31623	4001	500.817	427.246
ACTCTTCAGCTCCCGC-1_1	-5.26318	1.88726	4001	282.467	537.063
ACTCTTGTATAGTAAC-1_1	0.685917	-3.96018	4001	282.85	324.309
ACTGAAACGCCGTTAG-1_1	-4.64283	3.38103	4001	421.512	411.92
ACTGAATGGCGAAAGT-1_1	-1.09432	4.84534	4001	355.482	373.797
ACTGCCCGCCATTCTC-1_1	-0.51366	-3.99522	4001	494.631	172.685
ACTGCCGTCGTAACTC-1_1	1.33182	0.693269	4001	150.617	324.066
ACTGCGGACACACCGT-1_1	-3.41355	3.10693	4001	289.14	510.478
ACTGCTCGGAAGGATG-1_1	-0.263109	5.53684	4001	395.621	92.7194
ACTGGGATGCCAGTGC-1_1	-0.205715	5.35824	4001	527.541	260.122
ACTGTACGATACACAT-1_1	0.149674	-1.51442	4001	243.128	354.613
ACTGTAGCACTTTGGA-1_1	0.126588	-0.383277	4001	223.527	206.429
ACTGTATACGCGAGCA-1_1	-0.122562	0.483428	4001	111.173	194.822
ACTGTCCAGGATTATA-1_1	1.78521	0.315223	4001	263.11	267.281
ACTGTCTTCTTTAGAA-1_1	-0.171292	-1.00727	4001	243.197	301.442
ACTGTGCTAGTAGATC-1_1	-0.571062	3.07686	4001	131.051	175.882
ACTTACCGGGCGCGCA-1_1	0.261181	6.77997	4001	117.394	419.01
ACTTACGCATCCACGC-1_1	0.19619	-3.93183	4001	428.219	354.926
ACTTAGTACGACAAGA-1_1	-0.861673	3.19346	4001	137.654	179.67
ACTTATACTTACCCGG-1_1	1.66451	-0.499553	4001	282.711	400.278
ACTTATTAGGATCGGT-1_1	-0.0861317	-1.7703	4001	296.16	255.917
ACTTATTTATGTGCCA-1_1	-0.104515	-4.28334	4001	348.81	400.382
ACTTCAGGCTGATCCC-1_1	-2.93964	1.60772	4001	381.929	366.255
ACTTCCAGTGGAAGCT-1_1	-1.22689	-3.30817	4001	422.068	69.9913
ACTTCCATGCGGGACA-1_1	-5.11449	1.90512	4001	447.993	381.546
ACTTCGCCATACGCAC-1_1	0.136715	-0.590106	4001	223.319	343.18
ACTTCGCTAGCGAGTG-1_1	-5.16395	1.91791	4001	249.418	540.782
ACTTGACTCCCTCTTT-1_1	0.32972	-4.21567	4001	322.467	331.955
ACTTGCTCTATCTACC-1_1	-1.84349	-3.46396	4001	501.407	70.1303
ACTTGGGACCCGGTGG-1_1	0.00186471	-1.40201	4001	236.699	244.448
ACTTGGGCTTTCGCCA-1_1	-1.14833	-4.17069	4001	553.849	343.736
ACTTGTAGTCCCTTCA-1_1	0.725494	-1.94139	4001	336.09	96.4379
ACTTGTGGATGGAACG-1_1	-5.92392	1.985	4001	388.358	468.844
ACTTGTTACCGGATCA-1_1	-0.292434	5.32709	4001	540.712	275.343
ACTTTACCCTCATGAA-1_1	0.898729	1.84206	4001	256.16	461.025
ACTTTATACACCACTT-1_1	-1.49803	-3.67078	4001	534.422	96.7506
ACTTTCCTATAGCTTC-1_1	0.614053	0.198032	4001	229.991	293.797
ACTTTGACTGCATCCT-1_1	-0.491549	-1.53004	4001	303.041	100.191
ACTTTGGTCGTGCTCC-1_1	0.159541	5.00985	4001	448.48	108.01
ACTTTGTCGACGCACT-1_1	-7.36447	2.99675	4001	414.735	514.474
AGAAATTATGACTCGC-1_1	-8.18222	2.87973	4001	394.926	495.43
AGAACACGGCGATGGT-1_1	-1.97047	-3.36968	4001	541.025	108.184
AGAACCCTCAATTGGG-1_1	0.0647089	4.69203	4001	448.48	92.8236
AGAACGTGGTACATTC-1_1	-0.129544	-1.12188	4001	223.319	335.604
AGAACTGTACTTTGTA-1_1	-5.72019	3.42581	4001	533.866	423.493
AGAAGAGCGCCGTTCC-1_1	1.48031	-1.93007	4001	295.951	392.702
AGAAGGTACACTTCAC-1_1	-0.747414	6.02009	4001	388.949	111.729
AGAAGGTTGCCGAATT-1_1	0.572188	-2.07311	4001	322.676	225.578
AGAAGGTTGTAGGTCG-1_1	2.17141	0.376154	4001	467.871	354.996
AGAAGTGATTCGTGAT-1_1	-1.17508	-3.00204	4001	362.433	164.865
AGAATAAATCTTCAGG-1_1	-0.651041	-0.181502	4001	289.835	100.156
AGAATACAGGCTATCC-1_1	-5.67813	3.27458	4001	540.469	434.891
AGAATGCGGGTTCGGA-1_1	-1.75546	2.59773	4001	123.927	468.393
AGAATTATGGATTCGA-1_1	-1.51653	0.69413	4001	256.229	430.617
AGAATTGTTTGACATA-1_1	0.203804	0.0172658	4001	157.533	145.508
AGACAGCTCAGAATCC-1_1	0.160462	-0.352001	4001	190.652	103.771
AGACATAGATCCTTCC-1_1	0.170124	0.278328	4001	91.2598	236.594
AGACCAAACCACACCT-1_1	-0.0762747	5.45611	4001	382.381	92.7194
AGACCATGGGATACAA-1_1	-0.0983989	3.34065	4001	190.547	164.587
AGACCCACCGCTGATC-1_1	-0.104937	-3.63186	4001	368.792	305.439
AGACCCGCCCTCCTCG-1_1	-0.181295	-1.45824	4001	216.82	270.999
AGACCGCTCCGCGGTT-1_1	-6.85279	2.49681	4001	381.72	480.243
AGACCGGGAAACCCTG-1_1	-0.511875	-2.23445	4001	316.212	122.989
AGACGAAGTGCCGGTC-1_1	-3.22825	3.66542	4001	368.584	427.003
AGACGACGATGCCGCT-1_1	-0.272165	5.21593	4001	395.447	183.91
AGACGCCCACTTCGCC-1_1	-7.96322	2.9538	4001	441.182	514.509
AGACTAGCCTTCCAGA-1_1	-0.557746	-0.449389	4001	230.096	233.015
AGACTGTTACCGGGTC-1_1	-0.25624	-3.5882	4001	461.477	229.609
AGAGAAACACCAGAAA-1_1	-0.674568	-3.1609	4001	494.596	187.871
AGAGAACCGTCTAGGA-1_1	0.547044	0.257495	4001	216.612	392.563
AGAGAAGGAGTACAAT-1_1	-0.141091	5.47162	4001	428.497	187.767
AGAGATCTCTAAAGCG-1_1	-0.817152	-0.704081	4001	309.609	126.777
AGAGCAGTTATGAGAC-1_1	0.518164	-1.10327	4001	236.872	130.46
AGAGCCGCCGAGATTT-1_1	-7.62695	3.04707	4001	428.01	484.101
AGAGCGCTTGTAACGG-1_1	-1.8258	0.833211	4001	170.078	540.643
AGAGCGGGCTAATCAT-1_1	-0.521611	2.09667	4001	150.652	301.268
AGAGCGTACAAGCTCG-1_1	0.0824708	-1.35288	4001	203.788	164.587
AGAGCTACGAAAGCAT-1_1	0.13452	-0.945273	4001	111.312	118.853
AGAGGCTTCGGAAACC-1_1	-5.41681	3.17335	4001	381.79	442.224
AGAGTAAACTTCACTA-1_1	-5.77914	2.03894	4001	361.946	461.199
AGAGTATAGTGTTACG-1_1	-3.00069	3.29074	4001	229.609	521.772
AGATAACTTCAGGGCC-1_1	-0.268522	-1.16483	4001	256.542	225.473
AGATAATCACACCTAT-1_1	-1.65276	-3.51896	4001	554.231	108.184
AGATACCAATAGAACC-1_1	-7.1999	3.14025	4001	467.663	476.559
AGATACCAGCACTTCA-1_1	-1.49275	0.833198	4001	150.304	506.447
AGATACCGGTGTTCAC-1_1	-0.318457	4.19262	4001	309.47	202.78
AGATACGACTTCATAT-1_1	-0.224225	-0.650951	4001	144.222	191.103
AGATACTCAAGATCGA-1_1	-1.40808	4.35106	4001	348.879	370.009
AGATATAATACGACTA-1_1	-0.742	-4.16912	4001	467.906	332.198
AGATCGTGCATAAGAT-1_1	1.76223	-0.6498	4001	183.493	426.69
AGATCTCAGGTGTGAT-1_1	0.787961	-0.71748	4001	236.525	343.215
AGATCTGGAGAGGATA-1_1	-1.51319	-3.69656	4001	541.025	100.573
AGATGACTCGCCCACG-1_1	-0.545993	1.74617	4001	183.771	267.142
AGATGAGGGTTGCGAT-1_1	-1.00553	5.9868	4001	137.237	430.408
AGATGATGGAGTCTGG-1_1	-1.4034	2.70319	4001	269.366	461.025
AGATGCAAGACGTGCA-1_1	0.0932113	5.59878	4001	428.566	149.783
AGATGCATCCTGTGTC-1_1	-0.104321	4.58537	4001	362.572	81.2858
AGATGCTATAACGAGC-1_1	-0.425156	-2.19404	4001	117.984	84.6568
AGATTATAGGACGTTT-1_1	1.05505	-0.791123	4001	282.919	263.493
AGATTCACAACCGATA-1_1	-0.430817	5.55583	4001	395.586	107.941
AGCAAAGGCCGCTAGT-1_1	-1.03463	4.48584	4001	441.46	332.163
AGCAACATATCTTATT-1_1	-2.42779	3.89672	4001	315.725	411.746
AGCAACCGAAAGTAAT-1_1	-0.436239	5.16276	4001	415.361	134.561
AGCACACGTTTAGACT-1_1	-1.38373	-3.52899	4001	494.665	157.498
AGCACCAGTACTCACG-1_1	0.188058	0.177776	4001	223.354	305.195
AGCACTACCGGCCTGT-1_1	-0.171785	2.77994	4001	269.922	134.318
AGCACTACCTCACCAG-1_1	-1.00454	4.03246	4001	395.135	366.29
AGCACTTAAGGACGCC-1_1	0.10757	-0.0177077	4001	250.009	191.277
AGCAGAAGGAGAAAGA-1_1	-1.11314	-3.57779	4001	467.941	317.011
AGCAGCCAGATGAATA-1_1	-0.400456	-3.28924	4001	415.117	278.923
AGCAGTCGAAGCATGC-1_1	-5.29574	3.59795	4001	533.936	377.897
AGCATATCAATATGCT-1_1	-2.56347	3.85196	4001	381.824	419.427
AGCATCATTTCGAAAG-1_1	-0.129541	5.72318	4001	395.552	130.738
AGCATCGTCGATAATT-1_1	-2.53758	3.93902	4001	190.408	255.743
AGCCAAGCTTTGTGTC-1_1	-0.228602	4.85034	4001	468.01	279.027
AGCCACAGGTTACCCG-1_1	-4.99842	3.81009	4001	461.199	396.768
AGCCACTCCCGTGCTT-1_1	0.0501919	0.0549846	4001	196.838	365.943
AGCCATATAGTATGTG-1_1	-0.418576	4.90146	4001	514.231	305.682
AGCCCATACATGTAAG-1_1	3.26371	-3.6744	4001	322.78	157.185
AGCCCGCAACAAGCAG-1_1	-0.658572	4.81285	4001	494.457	263.875
AGCCCGCACTACAATG-1_1	-6.88751	2.69131	4001	527.159	480.487
AGCCCGGCATTAGAGG-1_1	-1.97554	-3.04572	4001	468.219	157.428
AGCCCGGTAGCCTGTA-1_1	1.40355	-3.35866	4001	448.236	244.796
AGCCCTAAGCGAAGTT-1_1	-0.483265	1.83636	4001	144.049	305.056
AGCCCTCCCTGGTGGC-1_1	-1.09673	-3.77931	4001	488.028	168.862
AGCCCTGTCGCACCGT-1_1	-3.65104	2.53164	4001	315.552	518.123
AGCCCTTCTAATCCGA-1_1	1.60442	5.32295	4001	157.011	449.453
AGCCCTTGGACATCCC-1_1	-8.11344	2.92169	4001	421.338	503.076
AGCCGCAAATTCAAAT-1_1	0.15676	-2.47214	4001	289.87	69.748
AGCCGCTTGATTAGCG-1_1	-0.149777	-2.12921	4001	118.019	61.8593
AGCCGTGGCTAAATGT-1_1	-0.26942	5.63317	4001	375.673	142.103
AGCCTAATACCCACGT-1_1	0.385458	5.63764	4001	375.743	111.694
AGCCTTAAAGCGGAAG-1_1	0.047702	-1.02879	4001	184.014	115.169
AGCCTTGTCACTGATA-1_1	-1.85715	-2.93673	4001	521.251	66.3423
AGCGACAGGAACGGTC-1_1	-1.04627	-3.38763	4001	382.207	199.096
AGCGACATCCCATTCA-1_1	0.647925	-0.784889	4001	157.289	282.294
AGCGACCAACGATATT-1_1	0.438677	-1.11577	4001	210.217	267.176
AGCGACTTTGAAGACA-1_1	-1.35526	-4.00844	4001	554.023	229.783
AGCGAGACGTGAAGGC-1_1	-0.672151	-3.43537	4001	494.665	142.276
AGCGATGCGCCTAATA-1_1	-7.27743	3.08924	4001	467.698	468.983
AGCGCATAATGAATCG-1_1	-0.119319	-3.16628	4001	421.755	267.524
AGCGCGGGTGCCAATG-1_1	1.4689	1.03687	4001	203.371	407.75
AGCGCTAGAGCGATGT-1_1	-3.1662	3.35893	4001	308.949	521.911
AGCGGACACTTCGTAG-1_1	-0.690477	-3.72423	4001	454.77	294.179
AGCGGCGGTTAGCGGT-1_1	-0.308214	5.57998	4001	375.743	104.083
AGCGGGAAGGGTCCAT-1_1	-0.324316	1.28229	4001	131.017	198.679
AGCGGGTCTGACACTC-1_1	-0.133822	4.50268	4001	481.182	309.435
AGCGGTTGCCGCTCTG-1_1	-1.66031	0.527797	4001	163.545	498.871
AGCGTCTGAACCCGCA-1_1	1.37877	0.02469	4001	84.7263	194.787
AGCGTGGTATTCTACT-1_1	-1.0057	3.55347	4001	342.311	328.202
AGCTAACAAGCAATGT-1_1	0.00638709	5.51769	4001	448.341	184.014
AGCTAAGCTCCGTCCG-1_1	-0.943563	-3.28534	4001	547.489	195.552
AGCTAAGTACGCAGGC-1_1	-4.95784	3.50177	4001	467.837	385.404
AGCTAGAAGCAGAAGT-1_1	-0.350043	-0.532888	4001	183.493	434.301
AGCTATTTAATCCAAC-1_1	0.2443	0.114063	4001	150.582	339.253
AGCTCCATATATGTTC-1_1	-7.37471	3.14722	4001	421.407	472.702
AGCTCCTTCGCACATC-1_1	-1.32468	4.46782	4001	388.497	385.265
AGCTCGTTGATGGAAA-1_1	-1.51844	0.89933	4001	150.269	529.209
AGCTCTAGACGTTCCA-1_1	1.34518	-2.07685	4001	296.021	347.107
AGCTCTTCCCAGTGCA-1_1	0.574154	-0.950488	4001	163.718	392.493
AGCTCTTCGTAACCTT-1_1	-2.99644	3.60422	4001	302.415	464.883
AGCTCTTTACTCAGTT-1_1	-0.25777	-0.997799	4001	316.038	229.366
AGCTGAAGTAAACCAA-1_1	-0.161351	2.23553	4001	176.959	377.307
AGCTGTAACCTCAATC-1_1	-0.79318	5.39408	4001	402.085	164.935
AGCTTATAGAGACCTG-1_1	-0.0915451	0.188552	4001	78.0539	236.56
AGCTTCTTCTCGAGCA-1_1	-5.79576	1.94073	4001	494.179	438.61
AGCTTGATCAGGGTAG-1_1	-1.39621	-2.91184	4001	521.182	96.7506
AGCTTGATCTTAACTT-1_1	0.119778	-2.3109	4001	316.177	145.786
AGGAAAGCCTCTGATG-1_1	0.704939	0.189091	4001	78.2624	107.385
AGGAAGCTGTCCGCCG-1_1	-0.513042	-4.07493	4001	448.132	305.578
AGGACAGTCGAATCCC-1_1	-1.59269	2.52959	4001	329.001	381.373
AGGACATCGCACGTCG-1_1	-0.0660096	-0.586998	4001	150.825	202.502
AGGACGACCCATTAGA-1_1	2.7255	-2.36944	4001	329.279	229.401
AGGACGCTCGATGTTG-1_1	-0.226903	-1.29457	4001	163.649	430.478
AGGACTTATAGGAGAA-1_1	2.88895	-3.02114	4001	131.225	69.5048
AGGAGACATCCACAGT-1_1	-1.8688	0.989332	4001	203.162	521.703
AGGAGAGTCTGGCTAC-1_1	-2.71819	2.55926	4001	216.368	536.924
AGGAGCGTTTATTATC-1_1	-8.58301	2.89284	4001	553.571	495.708
AGGAGGCCTTCGCGCG-1_1	-4.28323	3.28603	4001	388.427	430.86
AGGATAAAGTCGGGAT-1_1	0.0752037	-2.33257	4001	395.239	305.473
AGGATATAGGGATTTA-1_1	-0.537248	4.95829	4001	348.775	423.18
AGGATATCCGACTGCA-1_1	-4.90832	3.56614	4001	514.057	419.67
AGGATCACGCGATCTG-1_1	-1.15702	-3.19557	4001	362.502	119.27
AGGATTGCTTACGACA-1_1	-2.94105	3.06252	4001	242.85	514.196
AGGCAATACGGAGGAC-1_1	1.65557	-4.22728	4001	65.126	61.7897
AGGCACGTGACTGTCC-1_1	-8.416	2.79657	4001	421.373	495.5
AGGCAGATGCGTAAAC-1_1	-0.117195	0.629661	4001	216.612	384.952
AGGCAGGGAGCGTACT-1_1	-0.0197757	-3.79059	4001	434.996	244.761
AGGCATTGTCGTAGGG-1_1	-4.86188	3.23629	4001	368.584	434.613
AGGCCACCCGTTATGA-1_1	0.0590466	-2.19358	4001	230.165	202.641
AGGCCCAGTGACTGGT-1_1	-0.403235	-1.25168	4001	104.709	115.03
AGGCCCATTGTACAGG-1_1	0.59031	-0.119229	4001	144.118	267.072
AGGCCCTAGAACGCCA-1_1	-0.325388	-2.62861	4001	342.624	153.432
AGGCCTATCATACCAA-1_1	-0.246447	5.99451	4001	520.938	256.299
AGGCCTGAGAATCTCG-1_1	-4.94664	3.71705	4001	454.596	392.98
AGGCGGTTTGTCCCGC-1_1	-0.352909	5.384	4001	435.204	123.197
AGGCGTCTATGGACGG-1_1	-1.81461	1.43064	4001	150.339	483.649
AGGCTATGGTTAGCTT-1_1	-0.499449	-0.649448	4001	216.994	172.233
AGGCTTAAGTTGCACA-1_1	-0.620771	-4.25364	4001	553.884	320.938
AGGCTTCCCGAAGAAG-1_1	-0.347685	-2.36664	4001	375.569	218.071
AGGCTTGCTAGACACC-1_1	-0.624018	0.511202	4001	203.858	126.603
AGGGAAACGAGGTACT-1_1	1.243	-0.741913	4001	130.669	396.212
AGGGACAGCACGGCGG-1_1	0.686899	-0.590479	4001	71.4509	232.771
AGGGACCGGCTGCGTT-1_1	-2.81582	3.31308	4001	282.572	476.247
AGGGACTCTACGCGAC-1_1	-0.858065	-3.88298	4001	408.549	259.913
AGGGAGACATACTTCG-1_1	-1.56355	5.11693	4001	236.281	487.576
AGGGCAGCGGCGTGGT-1_1	0.610675	-0.78497	4001	97.7237	339.183
AGGGCGAGCAGCTGAT-1_1	0.849552	-1.28684	4001	336.056	134.422
AGGGCGTGATCGGCTA-1_1	1.83514	-0.644677	4001	157.394	229.088
AGGGCTGCAGTTACAG-1_1	-0.0438338	0.354832	4001	276.247	305.3
AGGGTCAGAGCACTCG-1_1	-0.0722792	4.64631	4001	494.561	210.669
AGGGTCAGTAACCCTA-1_1	-1.82487	1.26221	4001	143.736	487.437
AGGGTCGATGCGAACT-1_1	-0.729455	4.40822	4001	289.279	426.898
AGGGTGCCGTTCTTTA-1_1	-0.941713	-3.74874	4001	474.787	184.049
AGGGTGCTCTCGAGGG-1_1	-0.343946	2.44162	4001	269.47	407.854
AGGGTGGATAGTGCAT-1_1	0.247243	-1.22845	4001	236.942	100.052
AGGGTTCAGACGGTCC-1_1	-0.658562	-3.33714	4001	501.129	229.679
AGGGTTCCCTTTGGTT-1_1	-0.456214	0.00499478	4001	243.058	392.598
AGGGTTTAGTTCGGGA-1_1	0.100061	-1.08604	4001	263.041	297.654
AGGTAACCTCCTATTC-1_1	-0.106098	0.976795	4001	130.982	213.866
AGGTACGATATTGCCA-1_1	0.0275694	-0.789641	4001	124.136	346.829
AGGTAGATCGAGATAT-1_1	-1.02398	-3.463	4001	461.546	191.625
AGGTAGGTACAAAGCT-1_1	0.551398	-1.32796	4001	276.49	176.125
AGGTATAATTGATAGT-1_1	-2.3188	3.93401	4001	275.969	472.459
AGGTATGCGGACATTA-1_1	-3.37043	2.66256	4001	295.708	529.487
AGGTCAGGTGAGAGTG-1_1	-0.579023	-2.17753	4001	349.261	134.457
AGGTCGCCTCCCAACA-1_1	-8.35336	2.76917	4001	447.785	518.332
AGGTCGCGGAGTTACT-1_1	0.625767	-3.80797	4001	216.507	453.345
AGGTGGTGACCTTCGC-1_1	-0.639625	5.19086	4001	468.01	271.416
AGGTGTATCGCCATGA-1_1	-1.08494	4.29692	4001	289.8	122.954
AGGTTACACCATGCCG-1_1	-3.51994	2.974	4001	328.827	495.326
AGGTTCTCCTTTCCGG-1_1	-1.25351	-3.51438	4001	481.564	89.0704
AGGTTGAGGCACGCTT-1_1	-0.772095	3.1003	4001	190.269	339.322
AGGTTTCACACACCTT-1_1	0.849109	-3.64366	4001	315.899	312.945
AGTAAGGGACAGAATC-1_1	-6.46946	2.37421	4001	553.64	457.724
AGTAATCTAAGGGTGG-1_1	-5.44748	3.4014	4001	533.936	393.119
AGTAATGTCTTGCCGC-1_1	0.64868	0.378257	4001	150.686	286.082
AGTAATTTGCAAGCGT-1_1	-1.71426	-3.36985	4001	501.373	92.9279
AGTACAGAAGCTTATA-1_1	-5.39483	2.71217	4001	514.162	351.277
AGTACATCATTTATCA-1_1	-1.02203	0.448163	4001	236.316	472.389
AGTACGGCCCGTATCG-1_1	-0.0664161	-1.40691	4001	276.594	100.122
AGTACGGGCACCTGGC-1_1	-0.285407	2.32055	4001	210.043	358.367
AGTACTCTTATGCCCA-1_1	-3.90427	3.19755	4001	414.944	392.91
AGTAGAAGGCGCCTCA-1_1	0.0210883	4.30552	4001	507.628	294.283
AGTAGGAAGGAAGTTG-1_1	-0.665079	0.479343	4001	150.443	430.443
AGTAGGTAACATACAT-1_1	-0.632674	-0.277923	4001	130.912	251.851
AGTATAATACTAGGCA-1_1	0.28386	-1.12325	4001	210.356	183.597
AGTATACACAGCGACA-1_1	-0.839643	-2.99195	4001	468.08	241.008
AGTATGCTGGAGACCA-1_1	-0.361456	5.63322	4001	428.532	157.359
AGTATTTGGCACGACC-1_1	-0.873357	-3.88967	4001	428.393	256.16
AGTCAAATGATGTGAT-1_1	-0.851822	-3.776	4001	487.993	191.659
AGTCAACACCACCATC-1_1	0.526133	-2.26668	4001	316.038	236.977
AGTCAAGATGACACTT-1_1	-5.45219	1.74432	4001	362.016	400.417
AGTCACTAGCTCTCGA-1_1	-5.40507	3.26287	4001	408.236	434.683
AGTCACTCCGCCTCAT-1_1	0.332611	-1.4722	4001	84.7611	171.99
AGTCAGCCACCGCCTG-1_1	0.674611	0.0663429	4001	150.895	164.518
AGTCCATTGGCTGATG-1_1	-2.80315	3.56268	4001	322.294	438.332
AGTCCCGCCTTTAATT-1_1	0.470324	0.163921	4001	157.081	411.468
AGTCCCTCGCAGAAAG-1_1	-1.89244	1.29024	4001	203.162	529.314
AGTCGAAACGATTCAG-1_1	-1.83821	-3.33296	4001	501.407	62.5195
AGTCGACGGTCTCAAG-1_1	-1.43863	4.18963	4001	295.917	400.313
AGTCGGCCCAAACGAC-1_1	0.484927	2.34049	4001	210.321	206.394
AGTCGGCTCAACTTTA-1_1	-0.564129	-2.50914	4001	355.864	145.856
AGTCGGTTGCGTGAGA-1_1	-3.02995	3.41829	4001	309.018	483.892
AGTCGTATAAAGCAGA-1_1	-3.4273	5.2568	4001	474.474	366.394
AGTCGTCGACCACCAA-1_1	-5.94023	2.3925	4001	421.512	404.309
AGTCGTGGGCATTACG-1_1	-0.497196	5.60748	4001	382.242	168.688
AGTCTAAAGTATACTC-1_1	-2.32445	4.09574	4001	236.281	479.965
AGTCTCACAAGACTAC-1_1	-1.16732	5.39586	4001	402.085	172.511
AGTCTGGACATCCTTG-1_1	0.353865	-0.492834	4001	164.17	134.144
AGTCTTCTCCTCAAAT-1_1	1.01303	-1.07447	4001	203.545	308.949
AGTCTTTAAAGTGTCC-1_1	-3.66295	4.34825	4001	487.715	351.242
AGTGAACAAACTTCTC-1_1	-2.96794	3.72722	4001	335.5	445.943
AGTGAAGATGGTGTCC-1_1	-1.58532	0.63358	4001	183.354	517.88
AGTGACCTACTTTACG-1_1	0.977995	-2.35774	4001	335.847	255.986
AGTGACTGTGACACAA-1_1	-1.25381	-3.78046	4001	481.425	165.074
AGTGAGACTTCCAGTA-1_1	0.96808	-0.290189	4001	276.108	388.879
AGTGAGCCTCGCCGCC-1_1	-1.41287	3.98121	4001	236.351	449.592
AGTGAGGGTTTCTGAC-1_1	-7.30307	2.99471	4001	97.6195	392.354
AGTGAGTCGAATTAAC-1_1	-7.16214	3.00308	4001	487.506	472.806
AGTGATAACCTGCGCG-1_1	0.759858	2.34667	4001	434.752	396.733
AGTGATATGAGTAGTT-1_1	-0.277559	3.02	4001	342.45	244.622
AGTGATTCAAGCAGGA-1_1	-1.04552	1.00551	4001	262.902	388.844
AGTGCACGCTTAAGAA-1_1	-4.48976	3.48952	4001	388.427	423.249
AGTGCGTAGCTCGTAA-1_1	-0.627025	4.54014	4001	349.122	218.036
AGTGCTAAACACAGCA-1_1	-5.31522	3.54205	4001	447.958	404.344
AGTGCTTGCACGAATA-1_1	-1.35674	3.69817	4001	315.76	396.525
AGTGGCCCGCAAATGG-1_1	-4.86455	3.53995	4001	527.263	419.67
AGTGGCGGCAATTTGA-1_1	-1.35654	2.98022	4001	203.336	415.326
AGTGGCGTCTGAAGGT-1_1	-6.37199	2.77084	4001	454.596	385.369
AGTGGCTCCGTCGGCC-1_1	-0.292217	-1.99507	4001	309.644	103.979
AGTGGGAGTATACACG-1_1	-0.931703	-2.09131	4001	84.9696	58.0017
AGTGGTGTTACCCGTG-1_1	0.225376	5.58296	4001	355.934	92.6499
AGTGGTTGCGTATAGG-1_1	0.212256	-1.18709	4001	276.629	84.9348
AGTGTATTGCGCATTG-1_1	-0.534709	0.389928	4001	157.081	419.044
AGTGTGCTAAGATCGC-1_1	0.618894	-0.736435	4001	137.793	96.0904
AGTGTGGTCTATTGTG-1_1	-0.0652206	0.77814	4001	183.979	145.578
AGTTAAACACTTGCGA-1_1	0.364628	-1.82304	4001	309.435	225.543
AGTTAAGCGGTCCCGG-1_1	-0.275092	2.28919	4001	150.547	362.05
AGTTAAGTCAACCGCT-1_1	-0.299919	5.6134	4001	382.276	153.501
AGTTACCCTTAAGACT-1_1	-0.289798	0.0869115	4001	203.892	88.6186
AGTTACCGCACATGGT-1_1	1.29724	-2.19963	4001	217.098	111.416
AGTTACTCTATCGTGG-1_1	1.50368	1.22106	4001	143.875	396.247
AGTTATTCAGACTGTG-1_1	-6.98712	2.74208	4001	547.003	484.309
AGTTCACCGGTTGGAC-1_1	0.108669	-0.0641549	4001	177.446	88.5838
AGTTCCTACAGAATTA-1_1	-0.0787231	-0.0977353	4001	243.301	248.236
AGTTCCTATTTATGTT-1_1	-0.635367	-1.30367	4001	329.14	305.369
AGTTCTGCGTTGTATC-1_1	-0.422651	1.27237	4001	131.121	130.287
AGTTGACATCGGCTGG-1_1	0.17628	0.221095	4001	111.242	156.838
AGTTGACGGTCCTTGC-1_1	-0.858868	-3.90168	4001	474.579	298.036
AGTTGCGGTCCTCAAC-1_1	-0.95229	-3.25421	4001	507.976	96.7159
AGTTGCTGACTGATAT-1_1	-0.28553	-1.72938	4001	150.964	126.499
AGTTTATGTAAAGACA-1_1	-1.88116	1.25682	4001	209.8	517.915
AGTTTCGCAGGTCGGA-1_1	-0.646336	4.09314	4001	124.24	293.623
AGTTTGCACCTGCCTC-1_1	-0.627574	-3.4021	4001	428.254	339.739
AGTTTGGCACGGGTTG-1_1	-3.4424	3.17363	4001	361.946	446.012
AGTTTGGCCAGACCTA-1_1	-0.115032	-2.81449	4001	355.795	176.264
ATAAACGGACCCGTAA-1_1	-0.548906	-3.08453	4001	355.621	290.217
ATAAACGTTGCACCAC-1_1	-7.10022	2.96476	4001	421.407	465.091
ATAAAGGCTCGGTCGT-1_1	-0.0175089	0.331777	4001	269.748	248.271
ATAAATATTAGCAGCT-1_1	1.04943	-0.147097	4001	296.334	164.761
ATAACGCCGGAGGGTC-1_1	-0.0387879	1.03984	4001	276.142	366.082
ATAACGGAGTCCAACG-1_1	0.0944247	-1.94602	4001	210.078	343.18
ATAAGGTGGAGAACAT-1_1	0.732101	-3.3957	4001	375.361	332.059
ATAAGTAGGATTCAGA-1_1	-1.81115	0.229054	4001	223.11	449.557
ATAAGTAGGGCGACTC-1_1	-2.48702	3.64564	4001	282.606	468.671
ATAAGTTACCGCGACG-1_1	-0.879637	-1.05755	4001	349.053	256.021
ATAATACCGTTAGCCG-1_1	0.096462	0.274416	4001	150.964	118.923
ATAATAGCTGTTGAAT-1_1	-0.275965	-3.40898	4001	355.586	297.828
ATAATAGTGTAGGGAC-1_1	-0.547753	1.86098	4001	164.101	172.129
ATAATCTTGGAGAACC-1_1	-0.119827	4.38343	4001	448.063	351.173
ATAATTAGCTAAGTAG-1_1	-0.369621	-4.04434	4001	467.976	301.824
ATACAGCGTCCACTGA-1_1	-1.34341	-3.74491	4001	534.492	58.7663
ATACAGGCCCTCCAAT-1_1	-0.963419	-3.69211	4001	415.048	332.129
ATACCACGGGCAACTT-1_1	0.226116	-0.716645	4001	276.49	168.514
ATACCAGGCTAATAGA-1_1	0.193721	0.087697	4001	104.431	267.003
ATACCCTCCCGGCCAA-1_1	-1.90714	-3.45938	4001	547.663	89.1746
ATACCGTCATCCATAA-1_1	-1.37878	0.871143	4001	143.736	495.013
ATACCTAACCAAGAAA-1_1	-0.347681	-3.90676	4001	428.288	301.755
ATACGAAGGCTTTCCA-1_1	-3.50765	2.68732	4001	289.105	525.665
ATACGAGGTTTGTAAG-1_1	-1.79671	-3.63425	4001	540.782	244.935
ATACGCCGGCGAAACC-1_1	0.421388	-4.01216	4001	309.227	354.718
ATACGGAACGTCGTTT-1_1	-2.26964	6.01885	4001	415.361	142.172
ATACGGGTTTCGATTG-1_1	0.543457	-0.462193	4001	190.2	369.731
ATACGGTGAAGATGCA-1_1	0.344922	-2.25651	4001	263.388	100.122
ATACGTACTTAGCCAC-1_1	-0.0143847	-2.87985	4001	408.375	351.103
ATACGTCCACTCCTGT-1_1	0.74725	-4.54832	4001	355.413	411.781
ATACGTTATGCACGGA-1_1	-0.862041	-3.84859	4001	461.373	298.002
ATACTACCCGTACCAC-1_1	-6.79066	2.48279	4001	434.648	457.515
ATACTAGCATGACCCT-1_1	0.623488	-0.700364	4001	183.736	289.939
ATACTCTCGCCACTCT-1_1	-0.507744	1.01328	4001	104.639	153.015
ATACTGCCTTACACCG-1_1	-3.56164	-0.833939	4001	428.184	377.724
ATACTTGTTCTCGAGC-1_1	0.568448	-1.62369	4001	243.545	96.2641
ATAGACAACGGGACCT-1_1	-0.738009	1.80388	4001	229.818	407.785
ATAGACGAAGAGAAAG-1_1	0.120686	-0.491211	4001	263.145	229.296
ATAGAGTACTGGGACA-1_1	0.127682	-0.716165	4001	216.855	240.591
ATAGAGTTATCAACTT-1_1	-1.03628	0.866535	4001	223.18	411.573
ATAGCAACTAGGGAAG-1_1	-6.32897	3.029	4001	454.526	430.964
ATAGCCATAACAGTCA-1_1	-7.45568	2.82417	4001	520.521	491.851
ATAGCCTCAGTACCCA-1_1	0.692402	-0.17954	4001	164.205	111.347
ATAGCTGCTCTTGTTA-1_1	-0.358614	3.82909	4001	150.999	96.1251
ATAGGCGGCTATAGAA-1_1	-0.0336756	-1.55412	4001	329.348	183.805
ATAGGCTAGCTTCGCA-1_1	0.0630201	-0.23764	4001	209.939	426.759
ATAGGGATATCCTTGA-1_1	0.500255	-0.233337	4001	183.666	327.924
ATAGGTTGGGCAGATG-1_1	0.0271929	-0.295619	4001	229.991	301.407
ATAGTCTTTGACGTGC-1_1	0.881141	-0.305238	4001	91.1555	312.563
ATAGTGAAGCGTTCTC-1_1	2.26489	-4.26229	4001	315.969	274.961
ATAGTTCCACCCACTC-1_1	0.392552	-4.43429	4001	295.847	445.873
ATATAAAGCGCTCGTG-1_1	-0.429461	-3.83228	4001	428.288	316.942
ATATAAATGTAGCTGC-1_1	0.136019	-3.65107	4001	401.807	339.705
ATATAACACGGGCGCA-1_1	-5.47136	3.23623	4001	481.008	415.812
ATATACATGTATGGTA-1_1	-0.531164	-2.9132	4001	369.209	62.311
ATATACGCTCGTGACG-1_1	-7.23429	3.07998	4001	454.457	468.949
ATATAGAGTATTGGTC-1_1	-1.20865	-3.07795	4001	461.685	100.434
ATATCAACCTACAGAG-1_1	-2.92015	3.98167	4001	289.209	457.272
ATATCAATTCCAGCCT-1_1	-0.0918509	5.62297	4001	415.465	81.3553
ATATCGGTAGGGAGAT-1_1	-3.13625	3.41389	4001	295.812	476.281
ATATCGTTCCTCGAAC-1_1	-4.41226	3.59127	4001	428.115	408.132
ATATCTCCCTCGTTAA-1_1	0.898205	-0.0601213	4001	170.356	388.705
ATATCTTAGGGCCTTC-1_1	-0.0834064	-5.80098	4001	276.281	290.078
ATATGGGATAGCAACT-1_1	-0.897275	5.46352	4001	514.301	267.698
ATATGTCTAGAGCGTG-1_1	-0.818527	4.29845	4001	534.04	317.116
ATATGTCTCCCTAGCC-1_1	-0.651023	3.73569	4001	276.038	426.864
ATATTATCCCGTATTT-1_1	0.53733	-0.332363	4001	104.778	61.8593
ATATTCAGTTAAACCT-1_1	-0.487423	-2.13143	4001	335.917	210.391
ATATTCCACATAGTGA-1_1	-0.129894	-4.16046	4001	381.963	351.069
ATATTCCCACAGGTCA-1_1	0.601916	-0.263119	4001	117.637	282.224
ATATTGCTGTCAAAGT-1_1	0.0714083	0.40846	4001	164.101	179.739
ATATTTAACCCTCAAG-1_1	-0.461533	-0.93269	4001	249.87	267.246
ATCAAACACTGTTCCA-1_1	-0.423067	-5.81328	4001	355.308	464.987
ATCAAACGAAGGTTTG-1_1	-0.0647693	-2.57844	4001	369.001	183.875
ATCAAAGAGCCGTGGT-1_1	-2.1433	-2.97549	4001	547.315	294.353
ATCAAGATCCCAGGAC-1_1	-0.331021	7.23317	4001	520.904	279.096
ATCAATCTGGGCTGCA-1_1	0.248432	-1.26274	4001	263.041	305.265
ATCAATGCCGTGGCTG-1_1	0.696921	1.26996	4001	448.41	130.808
ATCACATTAGAATATC-1_1	0.782125	-0.0760845	4001	176.994	369.696
ATCACGTGCTAATTAA-1_1	-0.650595	-3.04096	4001	349.157	195.239
ATCACTTCATCCTCGC-1_1	-0.289406	0.755679	4001	183.701	312.737
ATCAGAAGCTGGTTGC-1_1	-1.73211	-3.76826	4001	554.301	77.8106
ATCAGACGGCACGCCG-1_1	0.802892	-2.13371	4001	335.882	218.002
ATCAGCCTCATGCTGC-1_1	-3.92102	3.31641	4001	421.546	389.122
ATCAGCTCGTCCACTA-1_1	0.0919112	5.23603	4001	369.14	115.482
ATCAGGTAGCTGACAG-1_1	-5.55697	1.72476	4001	262.624	540.817
ATCAGTAGGCAGGGAT-1_1	-0.142946	0.91434	4001	196.803	388.74
ATCATAGATCGACGAG-1_1	-1.51954	-3.37872	4001	534.214	225.925
ATCATCCAATATTTGT-1_1	-0.70511	-1.27596	4001	302.728	282.537
ATCATTGTACCGCATT-1_1	-1.06789	-3.68708	4001	461.755	62.45
ATCCAACGCAGTCATA-1_1	1.04855	-1.29707	4001	210.321	198.784
ATCCAATGGAGGGTCC-1_1	0.137631	-2.81163	4001	329.383	161.008
ATCCAATGGTACCGAA-1_1	-0.444112	-3.09203	4001	283.232	81.1468
ATCCACATCGACAGAA-1_1	-0.388555	-4.19437	4001	454.7	332.198
ATCCAGAGCAACAACC-1_1	-0.546597	-3.8348	4001	375.5	256.056
ATCCAGGATTCGTGAA-1_1	0.811095	-2.01691	4001	309.435	233.154
ATCCCATCCACAGCGC-1_1	-2.04181	-2.83929	4001	455.083	111.833
ATCCCATTTCCGTGGG-1_1	-1.18054	5.44093	4001	514.301	275.308
ATCCTACCTAAGCTCT-1_1	-0.714428	2.15802	4001	335.847	240.799
ATCCTGAATCGCTGCG-1_1	1.63525	-0.104695	4001	296.334	157.15
ATCCTGCGTGGAATGG-1_1	-0.983139	3.08618	4001	342.485	237.011
ATCCTGCTGCAGATAG-1_1	-0.352179	-1.00669	4001	84.6916	225.195
ATCGACCCAATACAGA-1_1	-0.922771	3.23883	4001	329.14	297.793
ATCGACTCTTTCCGTT-1_1	0.163999	-0.484577	4001	196.942	289.939
ATCGCACGATTGTTCA-1_1	-0.193071	-1.75572	4001	91.4683	122.606
ATCGCACGCCGGGAGA-1_1	-0.322236	-1.07157	4001	210.217	274.787
ATCGCCAGTCAACATT-1_1	-3.4464	3.25278	4001	342.103	457.376
ATCGCTGCGTGCAGCA-1_1	-2.33624	3.65502	4001	196.629	479.93
ATCGCTTTACGTCTCA-1_1	-5.61123	1.62193	4001	275.864	533.241
ATCGGAGACAGACGGC-1_1	0.0037872	-5.67944	4001	388.566	347.281
ATCGGCAAGCAGTCCA-1_1	0.424409	-0.291384	4001	176.89	422.902
ATCGGTTACCTAGTAA-1_1	0.15781	-2.06053	4001	270.026	88.7228
ATCGTATTCCGAGAAC-1_1	1.10734	-2.01015	4001	236.977	69.6785
ATCGTCCAATCGAGTC-1_1	-0.782959	-0.829169	4001	104.709	107.454
ATCGTGGAAAGTCTGG-1_1	0.121546	4.57142	4001	461.616	146.03
ATCGTTAGCTAGCGGA-1_1	-5.04044	3.44533	4001	428.08	430.93
ATCGTTCACTTTCGCC-1_1	-2.35287	-1.70964	4001	110.791	415.187
ATCTAACGTCCCTATG-1_1	2.43547	-2.2137	4001	104.778	69.4353
ATCTAATATCCTACGG-1_1	-1.36593	-2.71341	4001	408.445	313.119
ATCTACCATCTGCTCC-1_1	-5.84691	3.32516	4001	507.489	393.05
ATCTAGCTTGTGAGGG-1_1	-0.932464	-3.88839	4001	487.785	305.647
ATCTCCCACGGAATAT-1_1	-7.15087	2.96836	4001	441.251	468.914
ATCTCCCTGCAATCTA-1_1	0.616341	-0.874594	4001	150.617	331.677
ATCTCGTGAGCGAAAC-1_1	-6.89357	2.70047	4001	361.877	499.183
ATCTGACATGGAAGGA-1_1	-0.823518	-3.49521	4001	461.512	214.422
ATCTGATAGTGTCTTA-1_1	-0.337985	2.25318	4001	150.999	103.736
ATCTGCACCTCTGCGA-1_1	1.32272	0.843756	4001	236.351	441.981
ATCTGCTGTTATCGCC-1_1	-0.568929	5.67409	4001	487.854	275.239
ATCTGGGCTGTTCTTG-1_1	-1.65088	3.84431	4001	448.097	320.765
ATCTGGTTAAGACTGT-1_1	-0.0361082	1.77725	4001	216.681	346.968
ATCTGTAATTGTACCC-1_1	-0.0403631	-0.48604	4001	144.083	274.683
ATCTTAGGGCATTAAT-1_1	-1.25615	-3.95256	4001	501.373	100.504
ATCTTGACCTGCAACG-1_1	-0.449307	-0.792483	4001	216.89	225.404
ATCTTGACTTGTCCAA-1_1	-0.19371	-4.04232	4001	242.919	468.601
ATCTTTCGTATAACCA-1_1	-1.97876	1.7833	4001	216.403	514.127
ATGAAGCCAAGGAGCC-1_1	-0.33717	-1.4202	4001	190.443	232.945
ATGAAGTGGACCCAGC-1_1	0.0640014	-0.658104	4001	243.579	73.4665
ATGACGCCGGCTCTAA-1_1	-0.113212	-0.0160852	4001	150.686	278.471
ATGACGCGTTCTATCC-1_1	-1.64709	-2.86973	4001	388.844	172.511
ATGACTATCAGCTGTG-1_1	-0.732789	-3.27581	4001	461.477	222.033
ATGACTATGCGACATT-1_1	0.149756	-4.26121	4001	362.05	392.806
ATGAGGAGTGTTAATC-1_1	-0.235093	-1.13372	4001	210.356	191.208
ATGAGGGCAGCGGCTA-1_1	-5.40538	1.29932	4001	322.189	514.335
ATGATCGGGAATAGAC-1_1	-0.149449	-0.22576	4001	150.721	263.284
ATGATGCAATGGTACA-1_1	-0.735703	-0.0116559	4001	335.847	248.41
ATGCACCTTCCTTAAT-1_1	0.116044	-0.832376	4001	177.48	80.9731
ATGCACGCGCTGTTCA-1_1	-0.109508	5.02536	4001	435.239	100.4
ATGCACTACCGCATTG-1_1	0.28223	-1.63626	4001	223.493	229.227
ATGCATGATCCAGGAT-1_1	1.21596	-1.10475	4001	210.148	305.161
ATGCATTCCGTGATGG-1_1	2.35188	-3.30699	4001	71.4162	255.569
ATGCCAATCGCTCTGC-1_1	-0.0108774	5.07547	4001	143.771	457.029
ATGCCATTTGCGACCA-1_1	0.226609	-4.28588	4001	328.966	404.17
ATGCCGGTCTTGCATA-1_1	-0.231854	0.789229	4001	249.765	343.249
ATGCCGGTTGATGGGA-1_1	1.11772	-0.612781	4001	170.356	373.484
ATGCGACAATTGGTCC-1_1	-1.11911	4.55892	4001	130.53	472.215
ATGCGACAGTCCCATT-1_1	-0.0478033	-2.95284	4001	276.212	328.097
ATGCGAGTCCCACCAC-1_1	-5.56968	2.70055	4001	361.946	453.588
ATGCTCAGTGTTGCAT-1_1	0.530256	-0.0506982	4001	183.944	168.375
ATGCTCTGGCGCGGTA-1_1	-1.77876	4.01538	4001	441.46	347.35
ATGCTTAGGAGTTGAT-1_1	-7.87853	2.96	4001	414.77	484.066
ATGGAAATTTAAGGAG-1_1	0.142425	5.28701	4001	395.621	85.1434
ATGGAACCTTTGCACA-1_1	-3.55722	2.7538	4001	295.743	514.266
ATGGACTGCTTAGTTG-1_1	-0.754211	-3.08705	4001	540.851	206.95
ATGGAGCAGGCCGTGA-1_1	-0.329423	-0.580478	4001	282.85	309.088
ATGGATCCGGCGTCCG-1_1	0.149387	-0.49419	4001	170.391	358.297
ATGGATTGACCAAACG-1_1	-0.637047	-0.803659	4001	223.388	290.009
ATGGCAGCATTACGAT-1_1	0.397905	5.41049	4001	468.254	127.055
ATGGCAGCCGAGAAAC-1_1	0.399005	-1.6813	4001	263.388	92.5109
ATGGCGGAATAGTCGC-1_1	-5.52524	1.57175	4001	269.262	529.418
ATGGCTGGAAATGGCC-1_1	1.94081	-4.4779	4001	104.188	411.364
ATGGGACCTGCTGAAC-1_1	-0.5774	5.16902	4001	448.341	176.403
ATGGGCCTCGGCCTCT-1_1	0.361784	-5.72204	4001	342.207	404.17
ATGGGTGTATACCTCC-1_1	0.281377	4.7903	4001	468.219	149.852
ATGGTATTGGGAACCG-1_1	-0.302592	4.98386	4001	527.472	290.53
ATGGTATTTACTGATT-1_1	-1.61969	-3.49591	4001	501.338	108.115
ATGGTCGCGTGGTTTC-1_1	-0.603921	-3.6806	4001	342.242	381.373
ATGTAAGGCTGCTCTT-1_1	-2.81111	4.37462	4001	256.125	483.823
ATGTACATGCGGTGAG-1_1	-7.58037	2.97026	4001	467.663	484.17
ATGTACGATGACGTCG-1_1	0.571495	-4.18543	4001	481.182	301.824
ATGTAGCGCGCGTAGG-1_1	-1.12004	-3.83238	4001	494.353	332.233
ATGTCATAATAAACGA-1_1	-0.783142	-3.99801	4001	553.918	298.141
ATGTCATTTCCCATTG-1_1	0.56179	-1.4878	4001	164.275	73.3623
ATGTCTTGTTTGACTC-1_1	-0.92004	-3.34846	4001	534.248	187.941
ATGTGAAAGCCTAATG-1_1	0.0991813	-2.29201	4001	349.261	142.033
ATGTGCATCCGACGCA-1_1	0.777435	-0.951753	4001	196.977	274.752
ATGTGGACATCTTGAT-1_1	0.249809	-3.85617	4001	355.552	328.202
ATGTGTAGTTTAGTCA-1_1	1.59114	-3.90601	4001	77.9844	282.155
ATGTTACGAGCAATAC-1_1	-0.752037	-0.299688	4001	144.292	168.306
ATGTTCCTGCCCACCT-1_1	-0.236724	-1.36413	4001	151.034	88.5143
ATGTTCGTCGACCCAC-1_1	-0.727043	-1.44806	4001	269.957	111.52
ATGTTGATTAGAGACT-1_1	-5.15995	3.1727	4001	494.214	408.236
ATGTTGTAGTCTGTTT-1_1	0.651515	-2.86271	4001	474.683	237.22
ATGTTTCGGCCCGGAG-1_1	-5.16362	1.97137	4001	262.659	533.206
ATTAAACATGCGGACC-1_1	2.2559	-2.16934	4001	329.175	282.572
ATTAACACCTGAGATA-1_1	-0.353039	-0.722416	4001	170.912	61.9635
ATTAATACTACGCGGG-1_1	1.41752	0.631541	4001	190.304	308.949
ATTAATGAACCAGTCG-1_1	-0.464207	2.01994	4001	196.838	358.332
ATTAATTCGGTCACTC-1_1	1.33281	1.69082	4001	137.411	308.844
ATTACAACTACCGGCC-1_1	-0.0963444	0.00742373	4001	117.463	388.601
ATTACATGTCAGTCTT-1_1	-5.78442	1.76349	4001	375.152	468.81
ATTACCACACTGCCTG-1_1	-7.1302	2.9124	4001	361.842	506.794
ATTACGACTCCACAGT-1_1	-1.61431	1.02607	4001	170.113	517.845
ATTACGCGCTGGCAGG-1_1	0.0502354	-1.12734	4001	309.54	172.372
ATTACGGGCTACGGTT-1_1	-1.33001	-3.19255	4001	494.805	73.9183
ATTACTAGCCTCTTGC-1_1	0.532024	-0.381924	4001	163.997	225.3
ATTACTTACTGGGCAT-1_1	-0.409863	-0.4819	4001	190.096	438.123
ATTAGATTCCTCAGCA-1_1	0.414632	-5.12657	4001	209.904	457.133
ATTAGATTGATAGCGG-1_1	0.906777	-0.410234	4001	170.599	244.309
ATTAGGCGATGCTTTC-1_1	2.7661	-1.81871	4001	289.453	328.097
ATTATACTTTGCTCGT-1_1	0.386377	-0.268666	4001	163.788	354.474
ATTATAGCTACTTTAC-1_1	-3.03106	3.53295	4001	262.728	495.222
ATTATCGGAATGTACG-1_1	-0.435271	5.52876	4001	501.06	275.274
ATTATCTCGACAGATC-1_1	0.763253	-1.4779	4001	91.1903	289.765
ATTATGAGACCCAATT-1_1	-1.48326	-2.9683	4001	481.529	104.292
ATTATGCCATAGGGAG-1_1	-0.994623	4.44155	4001	183.771	259.531
ATTATTATGTCCGTCA-1_1	-0.188931	5.60368	4001	435.1	199.166
ATTATTCAGAGTCACT-1_1	-5.47093	3.27744	4001	487.576	427.211
ATTCAAAGTACCTGTT-1_1	-0.767846	-0.703247	4001	98.1407	80.8341
ATTCAACCATTTAAGG-1_1	-5.94617	1.83437	4001	428.08	438.506
ATTCACTGATGTTGGA-1_1	0.238275	-3.19273	4001	415.048	316.907
ATTCAGGACCTATTTC-1_1	-0.500775	0.114939	4001	176.89	430.478
ATTCAGTAGCAGGGTC-1_1	-0.39288	1.46676	4001	223.632	153.223
ATTCATATACTGTCCA-1_1	-0.815102	-3.65211	4001	349.018	286.429
ATTCATCGTTGAGGCA-1_1	-4.92065	3.68738	4001	447.993	396.768
ATTCCCACATAAACAA-1_1	-0.00229245	2.55522	4001	217.029	149.435
ATTCCCGAAGGTACAG-1_1	-1.00132	-3.49374	4001	441.946	58.6273
ATTCCTAAGACGTGGA-1_1	-0.320844	5.07338	4001	143.771	464.639
ATTCCTCCGCCAGTGC-1_1	-0.515872	-0.447363	4001	197.081	206.36
ATTCCTTCCAGGCGGT-1_1	0.699238	-0.926496	4001	111.242	149.227
ATTCGACGCCGGGCCT-1_1	-0.547072	-2.81088	4001	283.128	157.116
ATTCGCAGAGGACACT-1_1	-1.55404	1.03567	4001	137.029	536.785
ATTCGCGCCTTGAGAG-1_1	-7.23158	3.12779	4001	474.301	465.195
ATTCGTGCTATCTCTT-1_1	-3.32774	3.20557	4001	322.224	476.316
ATTCGTGTACCCATTC-1_1	-6.14719	2.97428	4001	553.71	427.315
ATTCGTTTATCGTATT-1_1	-6.88478	2.91894	4001	547.003	476.699
ATTCTCGTCTCTTTAG-1_1	1.0852	-1.20296	4001	117.706	251.816
ATTCTTCGTACTTATG-1_1	1.07037	-3.53362	4001	104.257	388.566
ATTGAAGATCTTAGTG-1_1	-0.0369358	-0.67072	4001	249.904	244.448
ATTGACCGGCGATGAC-1_1	-1.509	0.514157	4001	176.785	491.295
ATTGACGTAACTCGGT-1_1	-0.0365648	-1.23432	4001	97.7237	331.573
ATTGATAGCAACGAGA-1_1	0.76631	-0.463488	4001	124.483	141.651
ATTGATCACCACATTT-1_1	-0.308901	5.8718	4001	388.983	88.9314
ATTGATGAGTCCTAAC-1_1	-0.855224	3.61651	4001	262.832	434.44
ATTGCCTATTAGACCG-1_1	-1.0788	-3.10265	4001	488.063	153.675
ATTGCCTTTATGTTTG-1_1	-5.46212	2.27537	4001	467.837	377.793
ATTGCGATCAGTAACT-1_1	-4.73655	3.3361	4001	381.79	434.648
ATTGCTGCTCCTCCAT-1_1	-0.305918	-0.626088	4001	276.386	221.72
ATTGGATTACAGCGTA-1_1	-5.88891	1.83022	4001	401.633	446.082
ATTGGGAATATCTTGG-1_1	-0.231439	0.118347	4001	124.309	255.639
ATTGGTAGGATCCGCT-1_1	0.467334	-1.32131	4001	210.53	69.6438
ATTGGTTGTGCATTAC-1_1	-7.14315	2.90055	4001	520.591	461.477
ATTGTACAACTCGGCT-1_1	-0.56157	3.14925	4001	276.003	449.661
ATTGTCGCAATACCTT-1_1	-1.38655	0.668312	4001	143.91	381.06
ATTGTCTGTTTCATGT-1_1	-0.583004	5.73581	4001	514.301	260.087
ATTGTGACTTCGCTGC-1_1	-2.10044	2.25912	4001	117.324	472.181
ATTTAACTCGTATTAC-1_1	-0.828459	0.220687	4001	137.515	255.673
ATTTACAGTTTACTGG-1_1	1.79037	0.16137	4001	243.371	202.641
ATTTACTAAGTCCATT-1_1	-2.32456	4.39348	4001	249.522	480
ATTTATACTGGTAAAG-1_1	-5.57191	2.36902	4001	540.608	343.736
ATTTCATTATTTCGCG-1_1	0.346758	-0.890456	4001	137.341	354.44
ATTTCCGGGTTCTGCG-1_1	-1.94506	4.39875	4001	408.653	191.52
ATTTGCGCGAGTAGCT-1_1	0.086918	5.37817	4001	395.447	176.299
ATTTGGAGATTGCGGT-1_1	-0.89395	-3.24522	4001	428.705	58.5925
ATTTGTCTTGGGAGCT-1_1	-0.236924	-3.66749	4001	309.192	377.515
ATTTGTTCCAGGGCTC-1_1	0.307122	-0.060146	4001	170.46	327.889
CAAACCAGGTCTGCAT-1_1	0.767151	-1.29878	4001	283.267	58.3493
CAAACCATAAGCGTAT-1_1	-5.82774	3.15608	4001	553.745	396.942
CAAACCCTCCGGCGGG-1_1	-1.72377	-3.61762	4001	507.593	324.657
CAAACGAGTATCGCAG-1_1	0.0636609	-1.25341	4001	355.691	237.046
CAAACGGTCGCACTTT-1_1	0.216432	-1.59553	4001	243.371	210.252
CAAACTACGATAGAGA-1_1	0.662574	-0.426897	4001	124.101	377.202
CAAACTATTGAGCTTC-1_1	-0.341045	-0.745091	4001	117.533	343.006
CAAACTCGCGACGCCG-1_1	-0.428681	-5.85645	4001	342.068	480.174
CAAAGATTATTGGGCC-1_1	-0.788005	5.35472	4001	415.291	172.546
CAAAGGTCATCTGAAA-1_1	-7.34833	2.9565	4001	348.601	529.557
CAAAGTCAGGTTAGCT-1_1	-0.00654449	-1.17867	4001	104.744	99.8436
CAAATCTCTCACAAGG-1_1	0.198022	-2.76963	4001	336.021	149.609
CAAATGTCCTTCCGTG-1_1	-1.01829	-2.52888	4001	342.45	259.809
CAAATTGGATTATGCC-1_1	-0.886019	-0.825516	4001	189.991	498.905
CAAATTGTCAGCAAGC-1_1	0.686675	0.00211153	4001	130.808	312.632
CAACACATCTCCTGCC-1_1	-3.16147	3.11688	4001	256.056	514.196
CAACATGGCCTGATAA-1_1	0.158419	0.528648	4001	84.9001	103.597
CAACCAGTGGCCTACC-1_1	-8.49484	2.72594	4001	447.819	495.534
CAACCGCACCTAGACA-1_1	-0.437224	-0.183586	4001	117.984	77.0808
CAACCTACCGAGCAGT-1_1	-6.3891	2.22396	4001	447.889	449.939
CAACCTGAACCTGCCA-1_1	-1.96089	1.52145	4001	209.765	525.526
CAACGACCCGTTTACA-1_1	0.646599	-0.64575	4001	177.202	248.132
CAACGAGCTTATTATG-1_1	-1.95021	-3.46465	4001	547.628	96.7854
CAACGCGATGAGCCAA-1_1	-1.30275	-3.66822	4001	534.248	195.552
CAACGGTTCTTGATAC-1_1	0.529661	-0.320226	4001	164.066	202.537
CAACGTGGTGGAGTCT-1_1	-8.48993	2.74648	4001	408.167	487.854
CAACTATATCGAATGC-1_1	-0.362584	-0.607042	4001	143.944	358.262
CAACTCCGTAACTTGC-1_1	-1.78288	1.44754	4001	130.46	510.2
CAACTCCTTGATCCCG-1_1	-0.981244	2.20667	4001	163.997	232.911
CAACTGCTCATCCGAT-1_1	-0.166744	-2.8641	4001	434.961	267.559
CAACTTGTAGTGGGCA-1_1	0.102412	0.158445	4001	104.535	213.831
CAAGACTCAGAAGCGC-1_1	-3.5643	2.51568	4001	242.815	536.994
CAAGAGGGCGGAGTAC-1_1	0.234327	-3.77918	4001	348.914	339.6
CAAGATATTATAACGT-1_1	0.107548	-4.19549	4001	342.207	396.594
CAAGCAACGTCGGAGT-1_1	-0.799466	-1.70686	4001	256.612	202.676
CAAGCACCAAATGCCT-1_1	0.612424	-0.199326	4001	163.858	308.914
CAAGCGGCACATAATT-1_1	-0.327182	3.71631	4001	401.807	332.094
CAAGGATCGCATGTTC-1_1	-0.234916	-0.555304	4001	309.296	316.733
CAAGGCCAGTGGTGCA-1_1	-5.91362	1.97496	4001	480.973	438.61
CAAGGTCCTATAGGCT-1_1	-2.06115	4.02649	4001	269.366	476.247
CAAGTAAGTGATAGAC-1_1	-0.458688	5.24146	4001	501.095	260.087
CAAGTCGTTGAAATCT-1_1	-1.2506	-4.0182	4001	547.385	241.147
CAAGTGAACTTTGGTT-1_1	0.0277066	-0.838506	4001	84.6221	263.18
CAAGTGTGGTTGCAAA-1_1	-0.680313	4.23358	4001	309.122	415.534
CAATAAACCTTGGCCC-1_1	2.03687	-0.172138	4001	216.716	339.392
CAATACGAGAGTCTGA-1_1	-5.55182	1.54579	4001	335.395	514.335
CAATACGCTCTGAGGC-1_1	-0.608997	-2.47912	4001	309.644	96.4031
CAATATTCTTGACCTA-1_1	-0.764856	5.2947	4001	402.016	210.53
CAATATTGGACTAGTG-1_1	0.0820564	-0.0869179	4001	98.0712	126.429
CAATCCCTATACCAGC-1_1	0.955176	-0.933277	4001	124.066	392.424
CAATCCTGCCGTGGAG-1_1	0.76669	-1.21388	4001	137.689	149.296
CAATGACCCTTAATTT-1_1	-0.452066	6.11657	4001	527.506	275.308
CAATGAGGTTCGACTA-1_1	-2.81958	3.40658	4001	236.247	510.374
CAATGCGAGAAGTATC-1_1	0.723506	2.56162	4001	401.738	370.078
CAATGGAATCTACATA-1_1	3.05396	-3.73291	4001	104.222	403.788
CAATGGATCTCTACCA-1_1	0.159707	-0.135119	4001	229.852	384.987
CAATGGTCGGCCTGGG-1_1	0.786276	-0.382362	4001	84.6221	270.756
CAATGTGCCAACCCTT-1_1	-3.29283	2.94957	4001	289.14	495.256
CAATTAAGGGTGATGA-1_1	-0.662343	-0.461466	4001	236.594	305.23
CAATTGGGCCGCACTC-1_1	0.194499	4.79922	4001	415.465	73.7793
CAATTTCGTATAAGGG-1_1	0.655581	-1.12896	4001	289.487	297.724
CAATTTGACCGGGAAG-1_1	-0.329252	-2.64375	4001	91.503	107.42
CACAAACCGCAGAACT-1_1	-7.24378	2.97914	4001	513.918	495.639
CACAAGAAAGATATTA-1_1	-1.71292	1.3898	4001	137.133	483.614
CACAAGCTAAGAAAGG-1_1	-0.833626	-3.28759	4001	488.097	115.691
CACAATGAGCTGCTAT-1_1	-0.433513	-2.17301	4001	322.641	248.375
CACACACGCTAACGAG-1_1	-5.93081	1.82317	4001	408.236	449.87
CACACAGCTTGCGCTC-1_1	-5.72523	1.4265	4001	355.274	495.395
CACACAGGGATAGATT-1_1	1.32055	5.27498	4001	210.391	160.799
CACACGCGCTGTCTTA-1_1	0.832833	-3.54721	4001	262.867	396.455
CACAGAGACGAGGACG-1_1	-1.59263	-2.55502	4001	468.254	134.631
CACAGCACCCACGGCA-1_1	0.485637	-0.686162	4001	249.835	282.433
CACAGCTAGGGAGTGA-1_1	-0.116156	-0.212375	4001	177.133	286.116
CACAGGGCCATATAGT-1_1	-4.70357	3.40457	4001	421.477	427.107
CACAGGGCCGTTGTCA-1_1	-0.228412	-3.8943	4001	454.77	286.603
CACAGTCCCGCTTCGC-1_1	-8.34425	2.83834	4001	441.216	484.136
CACAGTTCGCTTCCCA-1_1	-7.36107	3.01407	4001	401.529	491.642
CACATATTAGCAGGAT-1_1	0.54462	-3.65152	4001	355.517	335.812
CACATCGTGCACGCGC-1_1	-0.58232	4.80742	4001	441.703	202.989
CACATCTCACCGACGA-1_1	-0.48467	-3.51802	4001	421.616	343.527
CACATGTTTGGACATG-1_1	0.235252	0.177015	4001	111.277	126.464
CACATTCTTTCGATGG-1_1	0.0276637	-0.985152	4001	163.718	400.069
CACATTTCTTGTCAGA-1_1	-3.3667	3.14341	4001	335.465	468.74
CACCAATCATCCGTCT-1_1	0.469964	4.93485	4001	402.259	73.7446
CACCACGCCACACAGA-1_1	-0.509347	-2.74355	4001	309.679	88.7924
CACCAGTCAGCATGCA-1_1	-1.86475	-3.51417	4001	441.807	142.207
CACCATCGGAGGAGAC-1_1	-0.341055	2.25669	4001	117.637	289.835
CACCATGATCGCAAAG-1_1	-1.86471	1.44788	4001	123.892	491.19
CACCCAAATCTTATGT-1_1	1.20627	-0.850804	4001	276.003	457.237
CACCCACACGTCACCC-1_1	-0.459806	-0.131699	4001	157.394	221.512
CACCCACGAGGCAATT-1_1	0.138349	0.271467	4001	176.959	384.917
CACCCGCGTTTGACAC-1_1	-7.71665	2.99165	4001	527.124	503.284
CACCCGGTTTGTGACT-1_1	-2.01086	5.0097	4001	395.413	206.707
CACCCTAACAAGATCT-1_1	0.362424	-3.79103	4001	414.978	362.502
CACCCTTGGTGAGACC-1_1	-0.171401	5.45497	4001	375.743	119.305
CACCCTTTCCTCGCTC-1_1	0.115147	-0.510992	4001	97.9322	210.009
CACCGATACACCGAGC-1_1	1.17769	-4.43279	4001	110.86	377.202
CACCGATGATGGGTAC-1_1	-7.11263	2.98663	4001	513.918	503.249
CACCGCCAGAAGGTTT-1_1	0.0536953	-0.982897	4001	223.423	282.398
CACCGCCGACCAGCGA-1_1	0.579323	-0.889793	4001	104.361	312.598
CACCGCGTCCACTCTA-1_1	-0.894473	4.80827	4001	150.408	453.241
CACCGGGCATCACAAG-1_1	-5.13903	3.47147	4001	520.66	415.882
CACCGGTAGAGACATT-1_1	0.0937115	4.76052	4001	481.494	119.479
CACCGTATCCCATCCG-1_1	-5.69502	1.70726	4001	388.393	453.658
CACCGTTAGGGATCAC-1_1	-0.13557	4.35169	4001	395.413	199.096
CACCGTTGCGCGATAT-1_1	-1.0403	-2.87264	4001	355.83	168.653
CACCTAATAGAGTCGT-1_1	0.280539	0.393356	4001	157.533	153.119
CACCTAATCAGTTTAC-1_1	-0.120963	-0.507013	4001	177.063	331.712
CACCTCGATGGTGGAC-1_1	1.21667	-0.149208	4001	163.858	324.101
CACCTTGCGAAACTCG-1_1	-0.0827669	-0.458769	4001	203.406	377.341
CACCTTGGCGCCTTTG-1_1	-2.9847	3.69932	4001	328.897	449.731
CACGAAAGTTAGTCCC-1_1	0.620991	-0.800583	4001	263.249	168.48
CACGAGCAAACCAGAC-1_1	-1.0491	-3.79448	4001	534.353	142.346
CACGCACAGCGCAGCT-1_1	-0.171123	-1.15114	4001	203.51	331.746
CACGCAGCGAGGCTTT-1_1	2.09844	-1.62414	4001	249.939	221.651
CACGCGGAACTGTTGC-1_1	0.00235233	-4.45265	4001	322.328	430.721
CACGGACGTGGATGGC-1_1	-1.81808	0.872377	4001	196.56	525.491
CACGGCGCGCCAAAGG-1_1	1.65234	5.281	4001	143.805	449.418
CACGGGATTGAGGGTT-1_1	-0.877521	0.764429	4001	250.148	100.087
CACGTCAATCAATGGA-1_1	-8.47949	2.70954	4001	454.422	499.357
CACGTCGGCAACCTCT-1_1	-0.0348788	-2.89477	4001	368.966	199.062
CACGTCGGGTTCTAGA-1_1	0.82223	-0.521804	4001	144.466	61.9288
CACGTTCGTGCTCTAG-1_1	2.37835	-2.86615	4001	289.383	366.082
CACGTTTCGTACACAC-1_1	-3.01697	3.76026	4001	408.306	404.275
CACTAAAGTTGCCTAT-1_1	0.894274	-0.907766	4001	276.351	252.094
CACTCAAGAGCTATGG-1_1	-0.422612	-1.38337	4001	302.763	274.926
CACTCAGCTCTTGAGG-1_1	0.625084	0.00730691	4001	117.567	327.819
CACTCCTATGTAAGAT-1_1	-0.373503	5.4585	4001	415.256	195.343
CACTCCTCTCGGTCGG-1_1	-0.192812	-0.607215	4001	143.91	388.636
CACTCGAGCTGAACAA-1_1	-1.09376	-3.71533	4001	362.12	339.635
CACTCGGTTAGGAGGA-1_1	0.931015	0.0479588	4001	276.594	107.732
CACTCTCAAGCATCGA-1_1	-1.34674	-4.03954	4001	501.129	237.289
CACTCTTCTGCTAGCC-1_1	-5.83084	1.85081	4001	434.683	442.328
CACTGACGATTGTGGA-1_1	-0.786635	-3.58914	4001	474.648	252.441
CACTGTCCAAGTGAGA-1_1	-0.275965	-0.739047	4001	170.634	221.512
CACTTAATCAGACGGA-1_1	0.230744	1.33816	4001	269.748	240.695
CACTTCGCCACAGGCT-1_1	1.66502	-0.0662779	4001	183.91	175.951
CACTTCGTCTTATCTC-1_1	0.702148	0.153115	4001	137.758	111.312
CAGAACTTAGCCCTCT-1_1	-1.01721	5.79834	4001	395.135	381.477
CAGAATAACACACGGA-1_1	-7.12179	2.99953	4001	408.167	480.278
CAGAATATTCGTTATC-1_1	-7.9773	2.74411	4001	375.048	529.592
CAGACACCGATCGCTG-1_1	2.39832	0.0319242	4001	395.343	252.302
CAGACCTGTAAGTGTT-1_1	-0.789009	4.10369	4001	249.592	434.405
CAGACGAACCTGATAC-1_1	-0.362444	-3.58269	4001	375.5	248.48
CAGAGACGGTCACCCA-1_1	-0.686527	-2.63441	4001	382.068	275.065
CAGAGCATGAGCTTGC-1_1	0.341044	-1.25754	4001	216.716	324.17
CAGAGGCGATGCATGA-1_1	-0.754276	-3.35991	4001	401.981	240.904
CAGAGTGATTTAACGT-1_1	2.46736	-2.38829	4001	104.361	320.209
CAGATAATGGGCGGGT-1_1	-6.70865	2.58137	4001	480.938	446.186
CAGATACTAACATAGT-1_1	1.17806	-0.297998	4001	216.89	233.015
CAGATATGAAGATGAC-1_1	-1.06401	-2.87372	4001	488.097	130.877
CAGATCATTTAAAGTC-1_1	-0.598415	3.42195	4001	190.026	468.497
CAGATGTTTGTCCCAA-1_1	-0.810139	-3.91964	4001	389.053	66.1338
CAGCAGCCCGTTCCTT-1_1	0.475454	-0.177149	4001	229.887	354.613
CAGCAGTCCAGACTAT-1_1	-5.3384	3.09932	4001	375.187	438.436
CAGCAGTCTGTGCTGC-1_1	0.094739	4.15314	4001	454.665	339.774
CAGCCGGGCCCTCTAT-1_1	0.210966	-0.794267	4001	117.463	380.99
CAGCCTCCTGCAGAGG-1_1	-1.12799	4.80352	4001	196.838	350.756
CAGCCTCTCCTCAAGA-1_1	-1.19217	3.36587	4001	143.84	419.044
CAGCGATTCCCTTCAA-1_1	-0.606044	-3.26446	4001	395.378	221.894
CAGCGCCAACACGATA-1_1	0.617579	-1.64809	4001	289.87	77.3588
CAGCTCACTGAGACAT-1_1	0.829927	1.45687	4001	263.076	282.467
CAGCTCGACAAGTTAA-1_1	-0.610495	3.61362	4001	229.818	400.174
CAGCTCGTGCTTGTGT-1_1	-0.480747	-0.593049	4001	137.585	217.689
CAGCTCTGGGCTCACT-1_1	-0.881534	-3.30018	4001	527.646	191.729
CAGCTGGCGTAACCGT-1_1	0.406567	5.20078	4001	362.467	142.068
CAGCTTAGTAGGTAGC-1_1	0.474144	-1.63957	4001	256.646	164.692
CAGGAAGACTTTATAT-1_1	0.5166	-1.3125	4001	130.704	381.025
CAGGACAGCTGCCCTT-1_1	-5.65705	1.70348	4001	275.864	540.851
CAGGATATATCGTTGT-1_1	0.574079	-2.35408	4001	335.778	286.394
CAGGCAGTCTTACCAG-1_1	-3.44578	3.63157	4001	474.44	381.616
CAGGCCAGTACCACCT-1_1	-0.661264	-3.47086	4001	514.544	123.336
CAGGCCGTTTGGGTGT-1_1	1.85942	-0.305387	4001	302.832	221.755
CAGGCGCACGGTGGTC-1_1	-0.630412	5.56588	4001	415.326	164.935
CAGGCGCCATGCTAGG-1_1	-1.10835	-3.43912	4001	368.758	335.847
CAGGGAGATAGGCCAG-1_1	-1.46859	-3.46715	4001	534.353	127.159
CAGGTTTAGTACTACA-1_1	-1.70769	0.965474	4001	130.426	532.997
CAGTAACTATTTATTG-1_1	1.81123	-0.858925	4001	170.252	441.877
CAGTAAGGGACGTCTC-1_1	-1.1886	-3.89359	4001	468.358	73.8488
CAGTAATCCCTCCCAG-1_1	0.550676	-0.323414	4001	183.979	153.154
CAGTACATTCTCTAAA-1_1	2.23779	-0.278846	4001	176.855	445.699
CAGTACCAGTTTACGT-1_1	-1.0373	-2.69058	4001	362.502	126.881
CAGTAGATGATGTCCG-1_1	3.80792	-3.02588	4001	157.672	61.9288
CAGTAGCCCACGCGGT-1_1	-0.632973	3.00495	4001	209.974	403.962
CAGTAGCGAGGTAGTA-1_1	0.286389	-1.65538	4001	71.5552	171.955
CAGTCGAGGATGCAAT-1_1	-0.301131	0.848807	4001	209.939	434.335
CAGTCGGCCTAGATAT-1_1	-0.622466	-3.27081	4001	342.763	69.8523
CAGTCTCTCGGCTAAT-1_1	0.347015	-1.36254	4001	84.7958	164.379
CAGTCTGTATACTGGG-1_1	0.14531	-3.14686	4001	322.537	309.157
CAGTGAATAAATGACT-1_1	0.36742	-0.383664	4001	210.043	373.553
CAGTGGTTGCACATGA-1_1	0.0733645	-0.192854	4001	150.93	141.72
CAGTGTCCGCAGAATG-1_1	0.612292	-1.43264	4001	144.222	198.679
CAGTGTCGGCTGGCCC-1_1	-1.35592	5.02674	4001	388.462	408.063
CAGTGTTAATCTCTCA-1_1	-0.910771	-3.5053	4001	507.941	119.513
CAGTTCAAATTGACAC-1_1	-0.4834	-1.05552	4001	236.699	252.024
CAGTTCCGCGGGTCGA-1_1	-0.0215193	0.24563	4001	216.994	157.011
CAGTTCGAGGACCCGA-1_1	-0.0506565	4.88787	4001	501.129	244.865
CATAACGGACAGTCGT-1_1	0.869152	2.23741	4001	282.676	415.465
CATAAGAAGCTTGGCT-1_1	-1.73359	4.15724	4001	428.254	332.129
CATAAGCTCTCCGTCT-1_1	-0.0165068	-2.76267	4001	322.85	111.59
CATAATGAGCGGGCGA-1_1	0.319247	-0.161572	4001	84.6568	232.771
CATACAAAGCCGAACC-1_1	-0.260083	2.3437	4001	131.017	191.069
CATACACAAAGTCAGC-1_1	-0.220438	-3.09849	4001	415.5	58.5578
CATACACGGTTCCCAC-1_1	-1.19225	-3.97345	4001	448.202	267.593
CATACCCGTACCCAGT-1_1	-0.311485	-0.574125	4001	289.696	176.125
CATACGAACTAGCTGG-1_1	-0.242616	-3.25298	4001	474.787	176.438
CATACGGCGTCTGGGC-1_1	-0.186141	-1.77049	4001	302.693	297.724
CATACGGGTGCATGAT-1_1	-0.777097	-0.144238	4001	78.2624	122.606
CATACTATGTAATTGT-1_1	0.33592	-2.34214	4001	282.989	240.695
CATACTTAGGCAATAC-1_1	-3.10361	3.54132	4001	289.175	487.68
CATACTTCTTTCTCCG-1_1	0.0603343	4.95034	4001	494.492	256.264
CATAGAGGAGATACTA-1_1	-6.06923	3.13321	4001	500.886	389.261
CATAGCCGCCCGGGAT-1_1	-0.436777	0.40688	4001	217.029	141.824
CATAGCGTTGCCCACC-1_1	-1.62532	-3.51679	4001	402.016	218.106
CATAGGGACACTTGTG-1_1	-1.12379	-3.1691	4001	540.956	138.558
CATAGTACATTGAGAG-1_1	0.328002	-0.432411	4001	143.979	350.652
CATAGTAGCATAGTAG-1_1	-0.0744531	-0.22808	4001	170.599	229.122
CATAGTCAAATACATA-1_1	-5.30856	3.40868	4001	474.405	411.99
CATAGTCCACAAGAAC-1_1	-0.376377	4.35088	4001	342.589	176.229
CATATACTACTGATAA-1_1	-1.52145	3.88297	4001	163.649	445.665
CATATAGGTACAGTCA-1_1	0.484233	-1.96977	4001	329.209	267.385
CATATGTCAGGCTACG-1_1	-0.330367	4.90088	4001	362.467	149.679
CATATTATTTGCCCTA-1_1	-1.89937	4.51923	4001	104.292	358.193
CATCAAACTGGCGCCC-1_1	-1.65385	1.17235	4001	143.701	502.624
CATCAACACCTACTAA-1_1	1.19217	-1.12574	4001	144.431	84.7263
CATCATCTACCCGGAC-1_1	-0.491337	1.94173	4001	117.567	320.209
CATCATTACCCTGAGG-1_1	-2.89945	3.93125	4001	388.462	415.639
CATCCAATATAGTTTG-1_1	-0.233976	5.42255	4001	481.494	127.055
CATCCCGAGATTCATA-1_1	-6.71721	2.44553	4001	500.678	495.639
CATCCGCAGGCCCGAA-1_1	-0.587514	-0.534678	4001	144.361	115.1
CATCCTCTCAAAGATC-1_1	-4.06416	5.32782	4001	401.668	408.063
CATCGCCCGCGGCCAA-1_1	-0.437025	-0.629692	4001	137.585	225.265
CATCGGACGGGTTAAT-1_1	2.17501	-0.26407	4001	322.572	278.784
CATCGTCCGGTTACTA-1_1	0.285682	-0.620438	4001	197.289	99.9826
CATCTAGTGAAGGGAA-1_1	-6.85811	2.50712	4001	341.998	518.158
CATCTATCCCGTGTCT-1_1	-0.590457	0.686798	4001	163.649	438.054
CATCTGCAGGATCATT-1_1	-0.373015	-1.47264	4001	230.339	88.6533
CATCTTACACCACCTC-1_1	-1.16797	3.86527	4001	289.244	434.474
CATGAACCGACATTTG-1_1	0.474416	0.0861388	4001	117.741	221.442
CATGACTTCGCTGAAT-1_1	-3.19468	3.64622	4001	309.053	461.095
CATGAGATGCACTCTC-1_1	-0.235194	-4.1642	4001	434.822	358.749
CATGAGTCCATCACGG-1_1	-1.30987	-3.62201	4001	540.886	184.153
CATGATACGGTGAAAC-1_1	-1.48031	-2.84613	4001	547.211	347.524
CATGATCGCTTTGAGA-1_1	-6.76441	2.55575	4001	480.869	499.392
CATGATGCACAATTCT-1_1	-1.14388	1.44384	4001	183.666	320.313
CATGATGGAAGTTAGC-1_1	-3.35651	3.04435	4001	342.103	449.765
CATGCACATGAGAGGC-1_1	-0.823611	-3.7686	4001	527.75	138.558
CATGCATGGAGACCCT-1_1	0.976923	-5.35754	4001	84.5178	323.962
CATGCCAACTCGCAAA-1_1	1.17129	-3.10641	4001	329.418	138.21
CATGCGACCAGTTTAA-1_1	0.365731	0.0959552	4001	216.542	430.547
CATGCGTTAGACAGAA-1_1	-0.527488	2.40777	4001	144.049	297.48
CATGCGTTGAGAGGAG-1_1	0.0536029	5.25147	4001	520.973	233.501
CATGCTGGCTCCAATT-1_1	-0.812814	3.06465	4001	124.24	286.047
CATGGATTGTCTTCCG-1_1	-5.68211	2.78082	4001	408.236	442.294
CATGGCAGGAAGATCG-1_1	0.222252	-0.163624	4001	157.324	274.683
CATGGCTCCCTATGTC-1_1	-0.673571	-0.72902	4001	197.324	61.9983
CATGGGTATGCCTTAT-1_1	0.375918	-4.0032	4001	414.978	370.113
CATGGGTCGGGTGTGG-1_1	-0.249626	0.766419	4001	183.562	381.129
CATGGTAAGTAGCGTT-1_1	0.00695858	-4.03512	4001	342.311	335.778
CATGGTATTAGTTTGT-1_1	0.235685	5.13929	4001	435.274	85.2129
CATGGTCTAGATACCG-1_1	-0.856027	0.451928	4001	216.751	308.983
CATGGTTTATTAATCA-1_1	-6.99484	2.81303	4001	500.782	450.043
CATGTAAGAGACATTT-1_1	-3.91717	5.28975	4001	401.703	400.487
CATGTAGGAGCGCCAA-1_1	-1.33429	5.21855	4001	143.736	479.826
CATGTCTCATTTATGG-1_1	-1.61435	4.71953	4001	368.688	381.442
CATGTGGGCTCATCAC-1_1	-5.44511	3.4983	4001	547.142	400.73
CATTACATAGATTGTG-1_1	-2.45308	2.90549	4001	223.041	502.763
CATTACGCAGGAAGGG-1_1	-5.91052	2.82302	4001	513.988	442.467
CATTACGTCGGCCCGT-1_1	0.660211	-0.435475	4001	170.495	305.126
CATTATCCCATTAACG-1_1	-0.84697	-3.88247	4001	488.028	176.473
CATTATGCTTGTTGTG-1_1	0.891495	-1.78127	4001	216.855	255.812
CATTCAGGTCAGTGCG-1_1	1.49216	-2.07269	4001	78.2276	137.793
CATTCCCATTCCGTCG-1_1	-2.9768	3.14754	4001	256.09	506.62
CATTCCCTAAGTACAA-1_1	0.219544	-1.59955	4001	124.518	126.464
CATTGATGAACACGCC-1_1	-1.70262	0.364041	4001	196.594	510.304
CATTGCGAAATGGGCG-1_1	-0.252421	1.76881	4001	283.197	103.944
CATTGCGGGTCAATTC-1_1	0.82107	-4.0903	4001	209.835	495.117
CATTGTGTGCTAGATC-1_1	0.185791	-0.328414	4001	131.156	115.1
CATTTAGCGGACCATG-1_1	-0.450535	-0.276343	4001	210.009	381.164
CATTTCTAGCAGACTA-1_1	-0.569172	-0.693199	4001	150.895	156.907
CATTTGAGTGGTACGT-1_1	-0.425633	-3.89615	4001	375.534	240.869
CCAAACAGAACCCTCG-1_1	0.555884	-2.37871	4001	190.443	240.556
CCAAAGCAGTTGGTTG-1_1	0.119736	-3.31964	4001	111.347	96.0556
CCAAATAACAAGATTC-1_1	-6.77442	2.54555	4001	381.72	487.819
CCAAATCAAAGGGCAA-1_1	-1.42615	-3.75869	4001	521.112	142.346
CCAACCTTATGTAACT-1_1	-1.03204	-3.62314	4001	487.958	214.457
CCAACGATGCACTGAT-1_1	1.23569	0.00359938	4001	250.009	198.853
CCAACGCTTGCCAGGG-1_1	-2.30718	2.77575	4001	110.756	437.984
CCAACTTGATAGATCC-1_1	-7.68083	2.77944	4001	355.204	525.769
CCAAGAAAGTGGGCGA-1_1	-0.875338	2.7543	4001	388.705	256.09
CCAAGACTTCTGCGAA-1_1	-0.433372	-0.874342	4001	177.133	293.727
CCAAGCGTAACTCGTA-1_1	2.28982	-3.58421	4001	263.006	328.063
CCAAGGAACAGAGAGG-1_1	1.70258	-0.596247	4001	137.55	240.452
CCAAGTTTCTACAGAT-1_1	0.257048	-1.89154	4001	137.793	88.5143
CCAATAGATTTCATCT-1_1	0.942946	-2.48406	4001	230.408	58.2798
CCAATAGTGCCGTCGA-1_1	0.539434	-0.892652	4001	269.783	217.897
CCAATCGGTAGATCGA-1_1	-0.685478	3.52445	4001	137.307	377.237
CCAATGTCACAGCAAG-1_1	0.165667	-0.763446	4001	289.592	244.518
CCAATTACGGGTCGAG-1_1	-0.481312	0.607511	4001	170.321	411.468
CCAATTGAATGTTAAT-1_1	-0.541967	0.403637	4001	177.202	232.945
CCACAATGTACGTCTT-1_1	-0.0796978	1.82949	4001	236.455	381.199
CCACACTGAGATATTA-1_1	2.58413	-3.32112	4001	302.798	244.553
CCACAGCTGAAATCAT-1_1	-0.0734453	-0.608786	4001	98.0017	164.414
CCACAGTACCCATCCT-1_1	0.261232	-4.02924	4001	362.016	407.993
CCACATACTGCACCCA-1_1	-8.37803	2.7579	4001	388.288	506.829
CCACATGGCTCTTTAT-1_1	-0.297283	5.33999	4001	408.862	77.5673
CCACCAACTTTACTGT-1_1	-1.63783	-3.59287	4001	388.81	210.495
CCACCCAAGGAAAGTG-1_1	-0.797137	3.45056	4001	289.418	343.284
CCACGAATTTAACCTC-1_1	-3.18959	3.52064	4001	315.621	472.528
CCACGAGAAGAGAATC-1_1	-0.00534832	-0.335743	4001	157.185	343.076
CCACGGAGCCATAAGA-1_1	-0.234762	4.30857	4001	355.83	161.043
CCACGGCAGGTGTAGG-1_1	-1.13343	-4.02386	4001	514.44	176.507
CCACGGTGCCCGGTAG-1_1	-1.46662	3.66263	4001	276.003	464.848
CCACGTAAATTAGACT-1_1	-5.20964	1.88833	4001	269.296	521.842
CCACTATCCGGGTCAC-1_1	-2.78012	3.58917	4001	242.884	498.975
CCACTCAGATCCGCAA-1_1	-5.71551	2.08821	4001	520.765	362.676
CCACTGGTGGCTGGTT-1_1	-0.485244	-0.722827	4001	302.971	138.175
CCACTGTTTGGATTAA-1_1	-6.98711	2.78961	4001	428.045	461.303
CCACTTTCCTTCTAGG-1_1	-7.11761	2.91405	4001	553.606	488.132
CCAGAAACTGATGCGA-1_1	-6.6335	2.68681	4001	500.678	503.215
CCAGAAAGCAACTCAT-1_1	-0.649813	-1.77292	4001	388.81	195.308
CCAGAGACAAAGCCGG-1_1	-0.577898	-0.689631	4001	197.22	138.002
CCAGATAGTTGAGTGA-1_1	1.30131	-0.361991	4001	229.852	377.376
CCAGATGTAAATGGGT-1_1	-1.89126	0.667507	4001	170.113	525.456
CCAGCCTGGACCAATA-1_1	0.88148	-2.29119	4001	289.487	305.3
CCAGCGGGATCACCAG-1_1	-3.49447	2.72106	4001	256.056	529.418
CCAGCTACGCCTCATA-1_1	-0.291648	1.45588	4001	104.57	191.034
CCAGCTCGAACGCATT-1_1	-0.0562084	-3.92651	4001	461.338	305.613
CCAGCTGATGGTACTT-1_1	-0.194099	-1.09307	4001	289.765	138.141
CCAGCTTCCGCCCGCA-1_1	-0.0541705	-0.854993	4001	236.907	122.85
CCAGGCGAGATGGTCT-1_1	-1.53954	-3.13115	4001	547.593	119.583
CCAGGCTGGCGTCTGA-1_1	-7.71057	2.87837	4001	414.7	522.085
CCAGGGACGTGGCCTC-1_1	-0.688381	1.64761	4001	223.458	259.6
CCAGTAGTCTGATCCA-1_1	-0.00333559	-0.0964964	4001	223.215	403.962
CCAGTCAAATCTCTTA-1_1	-1.04457	-3.35947	4001	322.884	88.8271
CCAGTCCATTATTCGA-1_1	1.85695	0.154085	4001	111.277	141.651
CCAGTCTAGACGGCGC-1_1	0.717065	-0.911644	4001	203.406	384.952
CCAGTCTTGTCATAGA-1_1	-0.160621	-3.63567	4001	434.961	282.745
CCAGTGTACAGACCGA-1_1	-1.71277	-3.72321	4001	521.147	127.124
CCAGTTCGGTAACTCA-1_1	-5.72612	3.41975	4001	527.298	396.907
CCATAAACAACCCGAC-1_1	0.747871	-1.18033	4001	137.376	346.829
CCATAACCTGTGCAGT-1_1	0.162905	5.14634	4001	382.415	77.4978
CCATACCTTTACTTGT-1_1	0.55624	3.06116	4001	242.954	445.804
CCATACTCGCCTCTCC-1_1	0.362073	-2.21186	4001	256.855	58.3145
CCATAGAGGCTGCCAG-1_1	-1.57373	-3.20621	4001	441.911	73.8141
CCATAGGTTGGCGTGG-1_1	-0.0839111	0.15038	4001	163.892	293.692
CCATAGTCAGTAACCC-1_1	-0.344435	-1.67462	4001	144.361	122.711
CCATATGGAAACTATA-1_1	-5.76256	1.89528	4001	394.996	449.87
CCATATTGGATCATGA-1_1	-0.564547	-0.00605783	4001	117.95	99.8784
CCATCCATACCAAGTC-1_1	0.706164	0.612276	4001	137.619	202.467
CCATCGCAGTTAAACT-1_1	2.26638	-2.0981	4001	375.43	294.04
CCATCTCACCAGTGAA-1_1	-2.29062	3.86341	4001	295.882	430.686
CCATCTTGTTCACAAT-1_1	0.620899	-0.0446432	4001	91.3293	213.797
CCATGCCCTAGATTTC-1_1	-5.01122	3.29596	4001	414.874	430.895
CCATGCCTGTTTAGTA-1_1	0.864062	-2.29106	4001	276.316	259.705
CCATGCTCTGCAGGAA-1_1	0.805272	-0.406808	4001	183.84	221.546
CCATGGCAAACGCTCA-1_1	-1.32513	-3.04464	4001	534.214	210.738
CCATGGCCCTTGTACC-1_1	0.632449	-0.261119	4001	256.716	141.894
CCATGTTCATCTATAT-1_1	-0.6836	-3.70815	4001	494.631	165.074
CCATTAGCGATAATCC-1_1	0.496354	-1.66949	4001	256.577	217.863
CCATTCCCTGCCCACA-1_1	0.79377	-2.27615	4001	263.215	206.499
CCATTGTTTCCTCCAT-1_1	-2.75422	2.60695	4001	236.212	525.56
CCATTTCTACCTATTA-1_1	-0.473138	-3.13494	4001	408.445	328.306
CCCAAACATGCTGCTC-1_1	-0.0715897	0.0870428	4001	269.505	392.667
CCCAACATACGTCGCG-1_1	0.108475	-1.88382	4001	329.348	191.416
CCCAACCACACTAACA-1_1	0.941408	-0.816903	4001	97.7585	308.775
CCCAAGACAGAGTATG-1_1	1.09771	-0.906757	4001	71.4162	247.958
CCCAAGTCATTACACT-1_1	-5.30819	3.28756	4001	494.214	423.423
CCCAATGAGATTTGCA-1_1	-0.0263189	4.93829	4001	441.668	210.599
CCCAATTTCACAACTT-1_1	0.220258	-1.52315	4001	302.902	183.771
CCCACTCCACGGTATC-1_1	-1.54742	-3.10115	4001	369.209	69.8871
CCCAGAGGAGGGCGTA-1_1	-0.128118	0.241822	4001	183.458	457.098
CCCAGATTCCCGTGAC-1_1	-1.70164	-3.17482	4001	547.454	203.162
CCCAGGAAGAATTCGA-1_1	-0.580584	4.60869	4001	534.075	309.505
CCCAGGTCTGAAGGCT-1_1	-6.99871	2.84502	4001	394.961	480.243
CCCAGTAAACTTGGGA-1_1	-0.101903	5.18826	4001	388.983	104.118
CCCAGTTAAGGCGCCG-1_1	0.624536	-3.87646	4001	322.433	369.939
CCCATATAGGTCGATT-1_1	-7.06214	3.01492	4001	474.231	503.18
CCCGAAGTTTCGCGAA-1_1	-0.808976	-2.53765	4001	342.693	100.226
CCCGACCATAGTCCGC-1_1	0.741777	-0.804689	4001	177.029	339.322
CCCGAGTTTCTCCGTA-1_1	-5.72882	1.53279	4001	361.911	468.81
CCCGATAGCCTCGCCT-1_1	-3.49296	2.50116	4001	289.07	540.851
CCCGCAAATAATCATC-1_1	-1.35394	-3.71384	4001	553.953	267.767
CCCGCAGCGCGAACTA-1_1	0.144334	3.78176	4001	368.792	313.05
CCCGCAGGGCCCAAAG-1_1	0.163662	-1.60834	4001	117.498	358.193
CCCGCCATGCTCCCGT-1_1	-0.0144602	-0.705453	4001	170.634	213.936
CCCGCGCAATGCACCC-1_1	0.514871	0.154691	4001	170.738	145.543
CCCGGCACGTGTCAGG-1_1	-6.27624	2.2578	4001	547.037	453.901
CCCGGCTAGGTGAGAA-1_1	0.316572	-1.92823	4001	111.381	65.6473
CCCGGGTCGTTCAGGG-1_1	-1.12368	5.25895	4001	474.613	275.239
CCCGGTGGAAGAACCT-1_1	-0.220721	0.218591	4001	210.426	138.002
CCCGGTGTATCGGAAT-1_1	-0.33477	5.88803	4001	395.552	123.128
CCCGTAAGTCTAGGCC-1_1	0.574638	-1.22929	4001	309.54	164.761
CCCGTAGCTGGGAAGA-1_1	0.0395879	5.37111	4001	421.859	206.742
CCCGTCAGCGTCTGAC-1_1	0.246329	-1.52393	4001	197.011	251.955
CCCGTGACAGTGCCTT-1_1	-5.80282	3.34082	4001	553.745	404.518
CCCGTGAGGGCGGTGA-1_1	0.734573	-2.00881	4001	336.125	73.6403
CCCGTTTCGCAGATGT-1_1	-5.78991	1.61216	4001	388.358	461.234
CCCTACCCACACCCAG-1_1	-5.56095	3.23745	4001	533.901	400.695
CCCTACTTGAACAATG-1_1	-5.02586	3.58859	4001	507.489	385.473
CCCTAGCTCTAAGGTC-1_1	-1.3409	-3.81491	4001	553.988	260.156
CCCTAGGCAACAAGAG-1_1	-0.289919	-2.40472	4001	355.969	69.8871
CCCTAGTGTCAGGTGT-1_1	1.40807	-0.337116	4001	111.277	134.04
CCCTATGTAGAGCAGA-1_1	-1.51678	-0.132171	4001	441.772	149.783
CCCTCAAGCTCTTAGT-1_1	-0.605642	-0.353544	4001	177.48	73.3623
CCCTCAGATCGAGAAC-1_1	-1.27978	-3.38919	4001	521.112	157.533
CCCTCATCACAGAGTA-1_1	-1.59092	-3.42224	4001	554.162	153.779
CCCTCATTCTGGAATT-1_1	-0.103509	0.103535	4001	150.791	225.3
CCCTCCTCGCTCGTAT-1_1	-5.74453	1.6381	4001	375.152	461.234
CCCTCGATAATACACA-1_1	-0.91447	-3.99031	4001	501.234	168.897
CCCTGAAATGAGTTGA-1_1	0.793036	-1.3267	4001	249.974	206.464
CCCTGACTAACAAATT-1_1	0.232211	5.67587	4001	296.438	103.979
CCCTGATGTAACTCGT-1_1	0.644828	-0.202494	4001	137.758	118.888
CCCTGCCCAATCCGCT-1_1	-0.542604	-1.5915	4001	316.212	130.599
CCCTGCGCTACGCATA-1_1	0.660251	-0.42565	4001	269.922	149.505
CCCTGGCTGTTCCTTC-1_1	0.295926	5.17587	4001	355.969	77.4631
CCCTGGGAGGGATCCT-1_1	-0.995132	-4.06241	4001	547.246	332.337
CCCTGTTGGCAAAGAC-1_1	-0.819271	0.961506	4001	124.553	96.0904
CCCTTTAATGGAGTTC-1_1	-7.38839	3.0626	4001	461.06	472.771
CCCTTTGACAGGTCTT-1_1	-0.450259	-3.49651	4001	375.465	271.277
CCGAAACACGACCTCT-1_1	-1.67949	-3.46761	4001	547.663	73.9878
CCGAAAGTGGTGAGCA-1_1	0.990201	0.026523	4001	157.498	160.73
CCGAACACTGGGCCTC-1_1	0.325466	-1.63412	4001	336.056	126.811
CCGAACCTTCCCGGCC-1_1	0.102389	-4.09699	4001	368.758	328.236
CCGAAGCATTGACCAA-1_1	-1.36317	-2.9963	4001	448.514	77.6368
CCGAAGGGCGTACCGC-1_1	-2.98222	2.90923	4001	236.212	533.171
CCGAAGTATATTGTTC-1_1	-0.592031	0.378898	4001	190.582	141.79
CCGACAAACACATGAG-1_1	0.4911	0.106687	4001	150.964	111.312
CCGACAAAGGGAGTGC-1_1	0.466431	-0.821227	4001	263.319	138.106
CCGACAATAGGCCGCC-1_1	-7.23474	2.92207	4001	421.407	480.278
CCGACGGGCATGAGGT-1_1	-0.775721	6.02194	4001	402.12	157.324
CCGACGTAAACACAAC-1_1	-2.16443	4.18141	4001	130.634	426.62
CCGAGAAGTCGCATAA-1_1	-0.513386	-5.79696	4001	348.671	483.962
CCGAGCTGTGCTTGTC-1_1	-1.24952	-0.385823	4001	163.579	483.649
CCGAGGGATGTTAGGC-1_1	0.23267	-1.2466	4001	84.5526	293.553
CCGATCTCAACCTTAT-1_1	-2.81389	3.12703	4001	289.244	442.085
CCGATTCGAGGGACCC-1_1	-0.796868	-3.00942	4001	296.368	134.353
CCGCACAAAGACCAAC-1_1	3.1066	-4.90946	4001	282.78	347.072
CCGCACACGAACGTGT-1_1	-7.14521	2.81676	4001	341.998	525.734
CCGCACGTGACCTCGG-1_1	0.794538	-1.50795	4001	230.235	157.046
CCGCATGTGGTACGAT-1_1	-0.281934	-3.90453	4001	415.083	309.331
CCGCCGGAACTTCTCG-1_1	0.396124	6.14502	4001	402.189	104.153
CCGCCGGTCAACACAC-1_1	-0.556419	0.664323	4001	130.877	267.037
CCGCCGTTGAGGATAA-1_1	-5.86825	1.66641	4001	341.998	510.547
CCGCCTGCGAATTGGT-1_1	-0.655921	3.45672	4001	143.84	426.62
CCGCCTTGCGATGTCG-1_1	-0.707383	-2.54848	4001	329.522	85.0391
CCGCGATTTGGTAGGT-1_1	-0.917844	-2.96157	4001	303.041	92.5804
CCGCGCAAGATACCCA-1_1	-1.15992	-3.10836	4001	461.755	70.0608
CCGCGGAATGCGTCAC-1_1	1.82923	-3.71416	4001	382.137	229.47
CCGCGGGTACGAAGAA-1_1	1.35814	-1.82767	4001	256.681	157.081
CCGCGTAGGTAAGGGC-1_1	-1.00966	-0.549411	4001	243.475	141.859
CCGCTATCAGCACCAG-1_1	-0.919189	-3.46588	4001	342.381	297.793
CCGCTCCAGGGCGATC-1_1	-1.57652	-3.51122	4001	514.196	320.869
CCGCTCCGGATAAGCT-1_1	-1.84457	-3.6802	4001	534.387	111.972
CCGCTCTTCCGAACTA-1_1	-5.849	2.45242	4001	461.129	434.787
CCGCTTACCTCACTCT-1_1	-0.763383	-2.89552	4001	355.76	191.451
CCGCTTGCTGACATGG-1_1	0.29322	-3.11342	4001	223.076	487.541
CCGGAAGTGCAATATG-1_1	-6.61655	2.48887	4001	540.434	457.689
CCGGAATGGTTTCAGT-1_1	0.677684	-0.510311	4001	203.753	179.809
CCGGAGCGTACTTTCT-1_1	-0.531513	-3.38537	4001	428.358	271.347
CCGGAGGTCTTATGGT-1_1	0.523357	1.54087	4001	163.545	506.447
CCGGCACGACCGTTTC-1_1	-3.06061	3.55268	4001	275.969	480.035
CCGGCCGCGAGCATAT-1_1	-1.37412	-3.38932	4001	428.705	66.2033
CCGGCGCATATTGGAT-1_1	-0.00247153	-0.0937277	4001	137.48	270.86
CCGGCGTGAGACTCTG-1_1	-1.63433	-3.0945	4001	355.934	100.261
CCGGGACCCGCAGAGA-1_1	0.347581	0.5713	4001	150.721	255.673
CCGGGCGGTCTCGTCA-1_1	-0.200594	-2.30378	4001	256.368	347.037
CCGGGCTAAGAATTTC-1_1	-0.885211	-3.62055	4001	507.906	134.7
CCGGGCTGCTCCATAC-1_1	-1.37361	2.63908	4001	282.745	385.091
CCGGGTTCGAGGTTAC-1_1	-0.156777	-0.783431	4001	296.299	179.948
CCGGTAATGGCTAGTC-1_1	-3.35205	3.24742	4001	295.778	491.468
CCGGTATCTGGCGACT-1_1	-5.64865	3.11023	4001	553.779	381.755
CCGGTGCGAGTGATAG-1_1	0.241533	-1.56885	4001	91.5378	84.6221
CCGGTTTGTAATTGTG-1_1	-1.30533	-2.69235	4001	415.222	218.141
CCGTAAGTTGGTCCCA-1_1	0.751628	0.0374365	4001	262.971	350.86
CCGTACCCAAGCGCCA-1_1	-0.145429	0.912088	4001	124.414	187.246
CCGTAGGAAATCCCTG-1_1	-5.60751	3.25776	4001	441.321	423.354
CCGTAGGGTTGTTTAC-1_1	-6.69244	2.4128	4001	441.286	453.727
CCGTATCTCGTCGTAG-1_1	-0.219255	5.58509	4001	395.482	161.112
CCGTATTAGCGCAGTT-1_1	-1.88403	2.59614	4001	156.977	479.861
CCGTCAACCTCTGGCG-1_1	-1.34396	-3.01349	4001	494.735	111.903
CCGTGAGGCATTCATG-1_1	-3.42814	2.9932	4001	282.502	514.266
CCGTGCCCATGACGGC-1_1	-0.666138	1.42118	4001	124.309	240.452
CCGTGGAACGATCCAA-1_1	0.392034	-2.86171	4001	203.267	460.921
CCGTGTTAAATTCCAT-1_1	-0.727406	-2.79341	4001	362.363	195.239
CCGTTACGTTAGAACA-1_1	0.448307	-0.28297	4001	176.959	392.493
CCGTTCCGAATCTCGG-1_1	-0.469783	-2.86503	4001	309.574	141.964
CCGTTTCCTTTCCGTG-1_1	-1.68558	-3.58903	4001	547.42	233.571
CCTAAAGGCTGACGCT-1_1	-2.20423	4.0239	4001	137.341	369.626
CCTAAATTAACGGTTC-1_1	0.485552	-3.84759	4001	322.502	316.768
CCTAAATTGTATCCTA-1_1	-7.51154	2.95563	4001	388.323	491.642
CCTAACCCAAACAAGT-1_1	2.27934	-4.33172	4001	368.653	396.629
CCTAACTAAGGCTCTA-1_1	-1.58375	0.182836	4001	183.527	411.503
CCTACAGTTGAGGGAG-1_1	-5.98871	2.51257	4001	553.779	374.144
CCTACATTCACAGACG-1_1	-0.435965	-2.42297	4001	382.242	183.875
CCTACGGCTCAGTCGA-1_1	0.636424	-1.2366	4001	150.86	179.705
CCTACTGCGGCGGCCA-1_1	-1.76121	0.742774	4001	189.922	536.89
CCTACTGCTTACACTT-1_1	-0.0490411	-1.47953	4001	223.458	244.414
CCTAGGCGTAGCGATC-1_1	1.54044	-3.7095	4001	282.711	392.667
CCTAGGTAAAGGTAGC-1_1	0.293956	5.38605	4001	382.381	100.295
CCTAGTTAGTCGCATG-1_1	0.789281	-0.344837	4001	124.17	331.642
CCTATAATGAGTGCCC-1_1	-0.113199	-3.97966	4001	408.375	366.29
CCTATACCGTCCTGTC-1_1	-0.30408	-2.32745	4001	408.584	229.54
CCTATATCGTGTCACG-1_1	0.542108	5.11367	4001	441.877	96.6116
CCTATATTTGTCCTGG-1_1	-0.662459	-3.10865	4001	454.839	256.195
CCTATCTATATCGGAA-1_1	1.06922	-0.377762	4001	170.426	350.686
CCTATGAAGTGGTGCC-1_1	-3.13757	3.53095	4001	289.175	480.069
CCTATGGCTCCTAGTG-1_1	0.291937	4.7147	4001	455.013	149.818
CCTATGGGTTACCGTC-1_1	-0.320531	-1.31469	4001	236.56	320.417
CCTATGGTCAAAGCTG-1_1	-0.535661	-3.66744	4001	494.387	317.046
CCTATGTCCACTCCAC-1_1	-5.07065	3.35973	4001	454.561	408.167
CCTATTATTCCGGCCG-1_1	-1.44777	-3.88297	4001	474.961	70.0608
CCTCAACGATCGCTGT-1_1	-0.889604	-3.03788	4001	389.053	58.523
CCTCACCAATCTTGAC-1_1	0.0249574	-1.04722	4001	157.463	191.103
CCTCACCTGAGGGAGC-1_1	-0.176633	-2.57373	4001	229.748	445.769
CCTCACCTTAGCATCG-1_1	0.792099	0.409751	4001	223.18	426.759
CCTCATGCAGCTACGA-1_1	-0.0281577	0.389738	4001	111.208	172.024
CCTCCCGACAATCCCT-1_1	0.248877	-0.912445	4001	104.396	297.411
CCTCCGACAATTCAAG-1_1	0.422039	-0.193863	4001	263.249	183.701
CCTCCTAGCTAGAGTC-1_1	-1.3059	-3.68225	4001	488.132	108.08
CCTCCTGAGCCCACAT-1_1	-1.3966	-2.08999	4001	296.438	88.7576
CCTCCTGTTGTGTCGT-1_1	-5.942	3.21302	4001	454.526	423.354
CCTCGAAGTGGACGGG-1_1	4.53631	-4.40966	4001	144.014	327.854
CCTCGCCAGCAAATTA-1_1	0.586334	-1.04204	4001	163.823	339.288
CCTCGCGCGATATAGG-1_1	-0.250798	-0.191814	4001	183.527	419.114
CCTCGCGCTGTGCGAT-1_1	-0.681126	-2.98717	4001	421.72	282.745
CCTCGGACCGGGATAG-1_1	1.0456	-3.4017	4001	315.795	381.338
CCTCGGATGCTACCTG-1_1	0.00691695	-1.56081	4001	256.785	96.2989
CCTCGGTTTCCTTGCC-1_1	-1.17694	-3.90716	4001	507.802	203.093
CCTCTAATCTGCCAAG-1_1	0.313368	-0.300279	4001	196.872	335.534
CCTCTACAAGGATTGG-1_1	-0.953717	-3.77958	4001	488.028	161.286
CCTCTATCGATTAGCA-1_1	-0.869931	4.90754	4001	388.879	157.324
CCTCTCTCCCATCTAG-1_1	1.14238	-0.935821	4001	269.818	195.1
CCTCTGGCCTAGACGG-1_1	-0.298633	-0.636613	4001	143.979	343.041
CCTCTGTACTATTCTA-1_1	-0.650408	-3.72315	4001	395.274	290.287
CCTGAACGATATATTC-1_1	0.403921	-3.80665	4001	289.348	381.303
CCTGAATATTTACATA-1_1	0.606372	0.342937	4001	196.907	327.958
CCTGACAAACTCGCGC-1_1	-0.0945562	-0.965791	4001	170.877	69.5743
CCTGACCACCGATGGT-1_1	-0.604103	3.57633	4001	342.381	290.217
CCTGAGAATAAATGCA-1_1	-1.66822	-3.42944	4001	514.44	184.118
CCTGATTCGCGAAGAA-1_1	-5.46729	3.4204	4001	540.504	412.094
CCTGCCCGTTGTCTAG-1_1	-0.692822	-2.11699	4001	276.629	92.5456
CCTGCGATAGAACTGT-1_1	-0.321193	2.71037	4001	98.0712	134.04
CCTGCGTTCTACGCTT-1_1	0.759753	-0.707764	4001	256.751	111.486
CCTGCTACAACCATAC-1_1	-6.68682	2.52946	4001	553.64	465.334
CCTGCTATTTGAGAAG-1_1	0.131047	-0.0681863	4001	216.855	248.202
CCTGGAAACGTTCTGC-1_1	-3.2032	3.35829	4001	302.381	487.68
CCTGGCTAGACCCGCC-1_1	1.08071	-1.18734	4001	236.733	221.651
CCTGGTCGAATGTGGG-1_1	-1.65453	3.79174	4001	434.891	320.765
CCTGTAAGACATGATA-1_1	1.46182	-1.45324	4001	289.626	214.144
CCTGTACTCACGCCCA-1_1	0.627359	-0.430429	4001	309.574	149.574
CCTGTCACCCGGGCTC-1_1	0.0951374	-0.83013	4001	236.594	312.806
CCTGTCCCTCACGTTA-1_1	-3.11513	3.51404	4001	282.537	491.468
CCTGTCGCCCGTAAAT-1_1	0.509262	-1.31204	4001	282.884	293.901
CCTGTCGTGTATGAAG-1_1	-0.948524	-3.15847	4001	507.976	89.1399
CCTGTGAAACCGTAAC-1_1	0.226789	-2.459	4001	270.061	65.9253
CCTGTTCAACCTCGGG-1_1	-0.295317	5.39443	4001	514.335	252.511
CCTGTTTGAAGACACG-1_1	-5.15503	3.37997	4001	428.115	415.708
CCTTAAGTACGCAATT-1_1	-5.73903	3.21443	4001	540.469	427.315
CCTTCAGTTAAAGTGA-1_1	-0.0137161	-2.17429	4001	448.236	237.185
CCTTCCGCAACGCTGC-1_1	-1.14335	-3.65036	4001	514.544	115.725
CCTTCGTATAGAATCC-1_1	0.340752	3.96639	4001	501.025	290.46
CCTTCTCAGCGTTCCT-1_1	-0.319188	-2.5831	4001	329.453	115.413
CCTTCTTGATCCAGTG-1_1	-0.726767	0.292178	4001	170.426	335.5
CCTTGACCACTTTATT-1_1	-7.11849	2.82838	4001	408.202	472.667
CCTTGTGAACGTGGTT-1_1	-0.410515	4.76684	4001	520.938	241.112
CCTTTAAGGGAGCACT-1_1	2.1805	-0.00482157	4001	428.393	248.549
CCTTTCAATGAAGAAA-1_1	0.651274	-1.43844	4001	209.974	419.149
CCTTTGAATTATGGCT-1_1	-0.154858	5.2785	4001	428.671	81.3901
CGAAACATAGATGGCA-1_1	-0.139125	0.0248443	4001	117.533	350.617
CGAAACGCAATTCATG-1_1	-0.396986	-2.00237	4001	316.108	183.771
CGAACAGTATGGGCGT-1_1	-3.45067	3.15366	4001	375.222	423.215
CGAACCCGCATGCGTC-1_1	-0.728653	-3.42109	4001	368.897	244.657
CGAACCTCTTTCCTAG-1_1	-1.2938	-3.3175	4001	521.147	134.735
CGAACGCCCAGTGCCG-1_1	-0.32585	-0.141308	4001	137.411	324.066
CGAACGGCCGGACAAC-1_1	-0.545694	-2.95749	4001	355.899	115.447
CGAAGACGGTGAGTGC-1_1	0.679459	-2.5529	4001	263.423	69.7133
CGAAGATCAGTTTCAT-1_1	-0.73118	5.04767	4001	534.04	324.726
CGAAGCCACAGCATGG-1_1	-1.58736	-3.17445	4001	521.216	89.1399
CGAAGCTATAAATTCA-1_1	-1.41659	1.30044	4001	170.217	457.063
CGAAGGGTTTCAGATT-1_1	-1.63353	-3.50535	4001	481.494	111.868
CGAAGTTGCTCTGTGT-1_1	0.265529	-0.374292	4001	263.215	191.277
CGAATCTGCTCGACGC-1_1	-1.74102	-3.37407	4001	455.013	142.207
CGAATGAAGTCATTGC-1_1	-0.0639672	5.11381	4001	455.013	134.631
CGAATGACGCATAATG-1_1	-0.793114	5.27264	4001	461.407	275.204
CGAATGGTAGGTCGTC-1_1	-0.93385	-3.70879	4001	527.68	168.931
CGACAATTTGATCTAA-1_1	0.0800286	-3.13905	4001	328.931	419.357
CGACACGCTCCGACAG-1_1	1.15795	-4.06727	4001	348.775	415.569
CGACAGTTCGCGTTAT-1_1	1.862	0.240899	4001	283.023	217.932
CGACATGCGATCTTCT-1_1	0.196286	-0.700976	4001	97.7932	301.199
CGACCCTTAACGCCGG-1_1	-0.0642583	3.60073	4001	362.537	104.083
CGACCGTTGGTATTCG-1_1	-1.2303	-3.32187	4001	540.921	161.355
CGACCTACTAGACAAT-1_1	-0.149388	-2.42279	4001	349.401	58.4535
CGACGCATCCGTACCT-1_1	-0.0852745	6.1241	4001	375.778	96.5074
CGACTCAGGATGTTAT-1_1	0.438928	-1.29419	4001	196.768	396.316
CGACTTGCCGGGAAAT-1_1	-1.46201	-3.64888	4001	554.196	123.406
CGACTTTGTATAGCCT-1_1	-2.07134	3.87394	4001	262.763	472.424
CGAGACCCTAGAGTGT-1_1	1.9574	-0.432474	4001	329.175	290.182
CGAGACTACTGCTGCT-1_1	-4.9753	3.40738	4001	520.626	431.069
CGAGAGATGTGAACCT-1_1	-0.512912	-0.114095	4001	236.525	335.604
CGAGAGCGCGTAGATA-1_1	-1.57661	-2.95879	4001	342.728	85.0391
CGAGAGCTTTCACTAC-1_1	-5.72337	3.47875	4001	467.802	392.98
CGAGAGGGTAGCCGCG-1_1	-6.10731	2.00796	4001	414.839	453.692
CGAGATTTCGCTCGGG-1_1	-3.38806	3.20226	4001	322.189	499.114
CGAGCACTTCAAGTTT-1_1	-0.251598	-0.0620953	4001	197.185	153.189
CGAGCCGAGCACTCGA-1_1	-1.25917	-1.98954	4001	117.984	69.47
CGAGCGTTGATCAGCC-1_1	-0.284021	1.40351	4001	124.344	232.841
CGAGCTGGGCTTTAGG-1_1	-0.166749	0.34992	4001	157.255	312.702
CGAGGAGCTTCCATAT-1_1	-1.75596	0.331731	4001	196.594	502.693
CGAGGATCGGGAACGA-1_1	-1.98164	3.412	4001	229.644	506.551
CGAGGCCAGGCATTGG-1_1	0.423888	-0.208276	4001	137.724	141.685
CGAGGCTAAATATGGC-1_1	-0.443395	0.485937	4001	236.56	328.028
CGAGGGACTGCGGTCG-1_1	-0.167704	-3.38962	4001	296.021	354.718
CGAGGGTATCCAGGTG-1_1	-0.242039	4.80645	4001	468.01	286.603
CGAGTACTAAAGAGGA-1_1	-0.298017	-1.49795	4001	342.554	191.416
CGAGTGAAGGTACCAG-1_1	0.101393	5.66394	4001	408.688	168.723
CGAGTGCTATAGTTCG-1_1	-0.417685	0.643702	4001	111.173	202.433
CGAGTTCTGTCCCACC-1_1	-0.520178	-1.2941	4001	223.249	381.164
CGAGTTTATCGGACTG-1_1	-0.548401	5.71737	4001	289.314	411.677
CGATAATACTCAGGTT-1_1	-0.63605	-5.71992	4001	328.792	502.937
CGATACCTCGCGGACA-1_1	-0.192575	-0.832364	4001	309.401	240.765
CGATAGCGATACAGTG-1_1	-1.36636	-3.31905	4001	481.529	96.6811
CGATAGTCGTACTGCA-1_1	-6.04206	3.13467	4001	481.043	393.015
CGATATTAGCCGCAGG-1_1	-0.710783	-0.206346	4001	91.364	190.999
CGATCCACCATTGTTG-1_1	-0.342206	5.50524	4001	520.904	263.91
CGATCCGACCCAGTGC-1_1	0.208975	-5.2548	4001	296.195	248.341
CGATCCTCGCAACATA-1_1	-0.943347	-3.65791	4001	481.355	210.669
CGATCGAGAAGCACCA-1_1	-0.311629	5.32603	4001	534.075	301.929
CGATCTGTTGGAGGAC-1_1	0.0150452	-2.18611	4001	349.227	149.644
CGATGGACCCTACGCC-1_1	0.237524	0.0454931	4001	190.13	422.902
CGATGTTGTTATCTAC-1_1	0.156639	5.18191	4001	428.636	104.188
CGATTAAATATCTCCT-1_1	-0.779665	-3.72757	4001	415.083	294.109
CGATTCGCCTGGCTGC-1_1	-0.0792637	-3.72831	4001	421.651	335.917
CGATTTGTCATTAATG-1_1	-1.34507	-3.49682	4001	540.921	153.779
CGCAAACACGAGTTAC-1_1	1.46719	0.818518	4001	223.562	198.818
CGCAATCGATCATTAG-1_1	-0.405763	-0.936523	4001	203.962	58.2102
CGCAATTACTTTCGGT-1_1	-0.100686	1.79567	4001	197.15	183.597
CGCAATTAGGGTAATA-1_1	0.616913	-0.639671	4001	230.13	225.439
CGCAATTCTACAATAA-1_1	-0.488598	-0.271096	4001	216.994	164.622
CGCACATGTCCACTAC-1_1	-1.31906	-3.81438	4001	302.554	388.914
CGCACGTCTGTTTATG-1_1	0.222102	-5.69107	4001	494.631	180.295
CGCACGTGCGCTATCA-1_1	-1.94661	3.54243	4001	302.485	434.509
CGCAGAAACATTTGCG-1_1	2.6763	-3.03766	4001	97.828	278.401
CGCAGATCTTCACCCG-1_1	0.285562	-3.38249	4001	209.835	487.541
CGCAGGCGATCCAAAC-1_1	-6.02445	2.04133	4001	388.393	446.047
CGCAGTTCTATCTTTC-1_1	-6.96931	2.68849	4001	546.968	491.92
CGCATCATGGCTTCAG-1_1	1.02247	-0.969345	4001	104.257	380.99
CGCATCCATCAGCCAG-1_1	-1.9914	3.88258	4001	229.644	498.975
CGCATGCCGAATGCGT-1_1	-5.66752	3.40358	4001	487.646	396.838
CGCATGGTGCGATGCT-1_1	0.513884	0.304379	4001	309.296	309.157
CGCATTAGCTAATAGG-1_1	-0.230359	-0.595953	4001	223.423	274.787
CGCCAAGAAGCCGAGT-1_1	-0.450668	-1.45579	4001	303.006	122.989
CGCCAATTATTGCGTT-1_1	0.0344813	2.43596	4001	91.5725	69.4353
CGCCACAGGTCGCGAT-1_1	0.396322	6.2454	4001	369.175	92.6846
CGCCACCCGCATTAAC-1_1	-2.15569	-1.00036	4001	84.8653	126.394
CGCCAGTAGTACCTTG-1_1	-1.84399	-3.09337	4001	534.422	89.1746
CGCCATCCGATTATGA-1_1	-0.130379	4.20547	4001	203.44	362.155
CGCCCAGCACGCCTAG-1_1	-0.796919	-3.38716	4001	434.996	252.372
CGCCCAGCGTTTCACG-1_1	-5.67598	3.3844	4001	474.405	396.803
CGCCCGCTTCCGTACA-1_1	-0.573268	-0.422206	4001	163.788	362.085
CGCCCTAATTGTTCAA-1_1	-1.51123	-3.17324	4001	488.132	100.504
CGCCCTTGAAGGCTGA-1_1	0.323871	0.172016	4001	203.823	134.214
CGCCGACTATTCGCTA-1_1	-0.184903	-0.916964	4001	276.629	77.3241
CGCCGCCCATGCCTGT-1_1	0.117475	-3.79395	4001	302.589	373.727
CGCCGCGTTCTGAACG-1_1	0.105605	4.87583	4001	527.576	229.713
CGCCGTCTACCCATCG-1_1	-3.36727	2.79915	4001	295.708	521.877
CGCCGTTCAGCATAGT-1_1	-6.45611	2.3058	4001	428.045	453.727
CGCCTCCCTCCTCTAT-1_1	0.469945	-4.06473	4001	329.105	335.778
CGCCTGGCCTACGTAA-1_1	-0.17043	-0.89408	4001	316.177	160.973
CGCCTTTAGCATGCTC-1_1	-0.169407	-5.82649	4001	342.033	502.971
CGCGAAGTGGCATACT-1_1	-6.61241	3.20813	4001	467.767	423.388
CGCGACACTGCGCAGC-1_1	-0.220034	-0.522796	4001	203.892	103.805
CGCGACCGCGACAGAT-1_1	-1.90938	3.69266	4001	434.822	366.325
CGCGAGAGGGACTTGT-1_1	0.249511	4.58057	4001	150.374	468.427
CGCGAGTCTGCCGGGT-1_1	-1.16469	4.93835	4001	388.914	134.526
CGCGCAAATGTCCAGA-1_1	-0.34437	5.91794	4001	415.326	149.748
CGCGCAAGGAACTACA-1_1	-0.680754	-0.276797	4001	78.1581	168.167
CGCGCATGTTTGATTG-1_1	-0.752282	-2.76542	4001	375.5	263.666
CGCGCCCGACTTAATA-1_1	-0.330749	2.27458	4001	183.632	343.11
CGCGGCAGTATTACGG-1_1	-0.19717	-0.578963	4001	124.518	118.888
CGCGGCTCAACTTGAA-1_1	1.1949	-2.11006	4001	328.931	426.933
CGCGGGAATTAGGCAG-1_1	-0.558343	-0.369313	4001	229.887	362.189
CGCGGGAATTCCTTTC-1_1	-4.87933	3.78727	4001	520.73	377.897
CGCGGTAAGTCTAGCT-1_1	-3.01892	3.49733	4001	242.85	506.586
CGCGGTACGGTATACA-1_1	-8.39795	2.74142	4001	454.387	506.933
CGCGGTCACAAACCAA-1_1	0.958094	5.85409	4001	163.614	460.851
CGCGTGGGCCTGTGTT-1_1	-1.28426	-2.95218	4001	508.045	66.3423
CGCGTTCATGAAATAC-1_1	0.0427625	-0.56648	4001	223.458	252.024
CGCTACGGGACATTTA-1_1	-0.214824	-2.2894	4001	296.195	240.73
CGCTAGAGACCGCTGC-1_1	-1.57512	-0.231341	4001	302.45	442.085
CGCTATACCGCCCACT-1_1	-0.363175	-0.240321	4001	137.619	194.891
CGCTATTCAATGTATG-1_1	-0.176768	1.17485	4001	170.704	175.951
CGCTATTCTTAGGCTC-1_1	-0.586348	3.76144	4001	296.125	286.325
CGCTCGACATAATGAT-1_1	-0.198673	-0.518281	4001	183.84	229.157
CGCTCTCCGTAGATTA-1_1	0.369042	0.0450515	4001	263.215	198.888
CGCTGAGGACGTCCAA-1_1	-0.329385	-1.4348	4001	71.4857	209.974
CGCTGGTGACTACCCT-1_1	-3.75254	3.26994	4001	361.981	430.791
CGCTGTGACGCCGCAC-1_1	-0.0587978	-1.44942	4001	210.252	236.803
CGCTGTGTGGATGTTG-1_1	-0.750744	-3.4416	4001	435.065	221.964
CGCTTAGTATTGATAC-1_1	-0.174687	4.34225	4001	481.251	256.229
CGCTTATTCCCGGTCG-1_1	0.63523	-1.82857	4001	322.745	172.407
CGCTTCCACTGAAATC-1_1	-0.178047	-0.885345	4001	164.031	217.724
CGCTTGGACGGATAGA-1_1	-8.47103	2.73954	4001	461.025	503.145
CGCTTTCATACCGGTG-1_1	0.32821	0.140512	4001	137.515	248.063
CGCTTTCCGCCAAGGT-1_1	-0.642168	-3.77881	4001	527.367	351.312
CGCTTTCTTGCATTCG-1_1	-1.664	0.763842	4001	249.696	381.234
CGGAAAGAATCAAACG-1_1	1.89211	-0.330672	4001	428.393	240.973
CGGAAAGCAAATGTGC-1_1	0.198933	-2.30248	4001	164.24	80.9383
CGGAACGTAAACATAG-1_1	0.102916	-3.30335	4001	355.725	229.435
CGGACCTCTGTAGTTA-1_1	0.232712	4.83122	4001	547.385	256.368
CGGACCTTTACGTCCC-1_1	-1.36939	-3.693	4001	514.196	328.48
CGGACGTTACTTGAAG-1_1	-0.638356	-2.33442	4001	322.919	81.2163
CGGAGCAATTTAATCG-1_1	-0.586104	-3.09672	4001	401.877	286.499
CGGAGCATGGCGATCC-1_1	0.358353	-1.60216	4001	302.693	312.945
CGGAGCTTATAACACC-1_1	-1.58403	0.524584	4001	110.86	384.778
CGGAGTTTGAGAGACA-1_1	0.101561	-1.19898	4001	243.406	187.454
CGGATAAGCGGACATG-1_1	0.563129	0.120156	4001	170.808	122.745
CGGATCCTCAAGGACT-1_1	-0.0920796	-4.47625	4001	441.425	362.537
CGGATGAATGCTGTGA-1_1	-1.33116	-3.81503	4001	507.906	142.311
CGGATTCTGCCTTATG-1_1	-1.16715	-3.58704	4001	554.127	169.001
CGGCAAACATCGTGCG-1_1	0.19122	2.98591	4001	388.636	309.262
CGGCAATAAGATCGCC-1_1	-6.96919	2.79771	4001	401.564	468.879
CGGCACCGTTAGCGCC-1_1	0.506706	-1.42983	4001	117.463	396.212
CGGCACTCAAGAAAGT-1_1	-0.557096	0.866993	4001	124.448	164.448
CGGCAGGGTCGGGTTG-1_1	-0.965168	-2.33711	4001	256.229	415.43
CGGCCACGCACAAAGT-1_1	0.456954	-0.117776	4001	276.281	282.502
CGGCCAGAGCGACCAT-1_1	-1.24254	-3.15226	4001	487.889	244.865
CGGCCCAACCTGTAGT-1_1	-0.766127	-1.16246	4001	229.679	483.753
CGGCCCAGGTATATCC-1_1	-3.13588	3.6808	4001	328.897	457.341
CGGCGCCATCAATCCC-1_1	-5.04079	3.38595	4001	434.718	411.92
CGGCTCTAAAGCTGCA-1_1	-0.544866	-5.82166	4001	348.671	476.386
CGGCTCTTCGTCGAAC-1_1	-1.18292	1.96055	4001	97.6195	384.778
CGGCTTTGTATGATAA-1_1	1.15304	-1.24059	4001	97.828	270.791
CGGGAACGCCCTGCAT-1_1	-0.565467	-3.15627	4001	514.579	92.9279
CGGGAAGTACCGTGGC-1_1	-0.730213	-3.30265	4001	507.976	104.327
CGGGAATATAGTATAC-1_1	-3.58951	3.12193	4001	355.343	457.376
CGGGAATTTATGTAAA-1_1	-0.285899	-1.31098	4001	342.346	305.404
CGGGAGCTTCAGTGTA-1_1	-5.7048	1.57597	4001	368.653	404.205
CGGGAGTATACCGCCG-1_1	-0.128582	-0.26287	4001	170.808	115.135
CGGGATCAATGTAAGA-1_1	0.0665741	-0.300743	4001	196.977	282.363
CGGGCAGCTAAACCGC-1_1	1.47808	0.0703577	4001	256.473	271.069
CGGGCCATAGCCGCAC-1_1	-0.114564	1.39351	4001	137.724	126.499
CGGGCCTTCTTTGTAA-1_1	1.64313	-0.995724	4001	315.969	267.35
CGGGCGATGGATCACG-1_1	-1.93228	3.60114	4001	500.956	343.666
CGGGTGTACCCATTTA-1_1	1.08507	-0.37981	4001	256.299	385.022
CGGGTTTGTTAGGGCT-1_1	-8.37979	2.76585	4001	414.77	491.677
CGGTACGGCAAACCCA-1_1	-0.777366	-3.15716	4001	395.656	62.3458
CGGTACTAGAATCAAA-1_1	-0.452968	-3.10866	4001	329.036	373.762
CGGTAGAGGTGCAGGT-1_1	-0.461601	-1.603	4001	190.13	407.715
CGGTATAGGTATTAGC-1_1	-0.413325	6.75343	4001	117.394	434.196
CGGTATGGGCACTCTG-1_1	-4.47244	3.33485	4001	540.608	351.312
CGGTCAAGTGGGAACC-1_1	-0.13192	-1.13463	4001	216.681	362.189
CGGTCCATGAGACTCC-1_1	-1.85633	0.873615	4001	176.751	506.481
CGGTCCGTCGCAAGCC-1_1	-0.508588	-3.0511	4001	461.442	252.407
CGGTCTATCAACCCGT-1_1	0.0769924	-0.538955	4001	163.753	369.696
CGGTGAAGACTAAAGT-1_1	0.526899	-0.379702	4001	276.525	145.717
CGGTGCAGATAGAACG-1_1	-0.272109	4.86585	4001	322.711	195.204
CGGTGCGCGTTGGTCC-1_1	-0.0945163	-3.03995	4001	368.966	206.672
CGGTGGGCTCCAGCCT-1_1	-0.898067	5.17669	4001	143.84	434.231
CGGTGTACTTGATCCC-1_1	-0.508156	0.444241	4001	157.498	175.917
CGGTTATCCAACAGTG-1_1	0.728824	1.37049	4001	242.989	430.617
CGGTTCAAGTAGGTGT-1_1	-0.82117	1.28889	4001	203.336	430.547
CGGTTCCGGCTTCTTG-1_1	-0.0939951	0.32872	4001	104.605	168.236
CGGTTGACCTGGCATA-1_1	1.63239	-0.217807	4001	302.937	153.362
CGGTTGAGTATCCTTC-1_1	-0.651963	-3.97349	4001	481.39	172.65
CGGTTGGGCAGGGTCC-1_1	-1.54394	-3.97534	4001	527.402	343.701
CGGTTTACTGAACATT-1_1	-0.920005	-3.41552	4001	481.599	66.2728
CGTAAACGCTTGAGTG-1_1	0.714383	-1.41805	4001	117.88	145.439
CGTAAAGCAAGAAATC-1_1	-1.14257	-3.66733	4001	507.871	165.109
CGTAAATAACAAAGGG-1_1	-0.603353	5.27221	4001	540.747	267.732
CGTAACTTCGACACTT-1_1	-1.44368	-3.65911	4001	494.492	248.653
CGTAATAATTACGAGT-1_1	1.24236	-0.962025	4001	137.828	80.9036
CGTACCGAAAGTCTAG-1_1	-0.365963	0.245895	4001	111.347	103.666
CGTACCTGATAGGCCT-1_1	-0.408224	2.1702	4001	190.304	316.525
CGTAGAGAGTAATTAT-1_1	-6.14788	3.16029	4001	487.646	389.227
CGTAGCGAATTGTCAG-1_1	0.597642	-1.07804	4001	130.773	327.854
CGTAGCGCCGACGTTG-1_1	-0.279541	-0.627983	4001	91.225	259.392
CGTATTAAGAGATCTA-1_1	-0.612665	1.93072	4001	256.507	263.458
CGTATTGTTTCCTAAT-1_1	-1.84451	0.87046	4001	196.56	533.102
CGTATTGTTTGGCGCC-1_1	-1.59316	-3.66355	4001	514.648	62.5543
CGTCAAATGGTCGCAG-1_1	-1.73969	0.566743	4001	176.716	529.279
CGTCAAGGCTATAAAT-1_1	0.77588	-1.28611	4001	243.545	111.486
CGTCAATCTTTAACAT-1_1	0.535603	0.144484	4001	117.95	92.2676
CGTCACGTCCATTGGT-1_1	-0.9366	4.16366	4001	355.656	252.233
CGTCAGCTATTTACTC-1_1	0.606858	-1.36193	4001	157.602	99.9479
CGTCAGTGCGCACAAG-1_1	-0.514865	1.22796	4001	117.706	244.24
CGTCATACCATATCCA-1_1	-0.236039	-0.49221	4001	177.376	134.144
CGTCCAGATGGCTCCA-1_1	-0.558463	-0.937393	4001	124.622	58.0712
CGTCCTCATCGCGTGC-1_1	-6.93028	2.796	4001	513.953	480.452
CGTCGCATGTGAGCCA-1_1	-3.45644	3.9626	4001	474.509	351.208
CGTCGCGGCGGGATTT-1_1	0.396511	-0.196765	4001	124.553	111.277
CGTCGCTTGGTTATAC-1_1	1.71204	0.33353	4001	461.616	153.64
CGTCGGATAGTGTTGA-1_1	-0.310841	1.37157	4001	269.435	423.041
CGTCGGGTCTAAGCGC-1_1	-0.389155	6.1039	4001	402.12	142.137
CGTCGTCCTTCGCGAA-1_1	-1.34019	4.02159	4001	415.013	347.315
CGTCTGGAAGGGCCCG-1_1	-0.0263317	3.18365	4001	150.686	293.692
CGTCTTGAGTGTGACG-1_1	-5.44653	1.30997	4001	315.552	533.31
CGTGAACTGACCCGAT-1_1	-1.19717	-3.56214	4001	534.457	66.3771
CGTGAAGTTAATTCAC-1_1	-0.244855	-2.31428	4001	309.366	271.138
CGTGACATTGGGTCGT-1_1	-0.180905	-0.432756	4001	143.944	373.449
CGTGACCAGTCCTCTG-1_1	-0.153309	5.10856	4001	461.407	267.593
CGTGCACACCACTGTA-1_1	-5.54947	3.5729	4001	520.695	400.695
CGTGCAGACTGGGACA-1_1	0.250666	2.80591	4001	309.262	339.531
CGTGCATTGTCGACGC-1_1	0.387718	-1.41033	4001	302.902	176.16
CGTGCCCTCCCGAAGA-1_1	-1.57971	3.03039	4001	329.07	350.964
CGTGCTGGCCTAGTCG-1_1	1.58207	-0.773084	4001	104.674	130.252
CGTGCTTCTACCTAAA-1_1	-0.491025	4.57606	4001	454.978	165.004
CGTGGAAGCCTCGTAC-1_1	-7.42241	3.01371	4001	361.842	514.37
CGTGGCCGAATATCTA-1_1	-3.09745	3.52781	4001	355.343	442.189
CGTGGTACCCAAAGGC-1_1	-0.523885	-3.28772	4001	481.321	218.245
CGTGTATGGGAGCTGA-1_1	-7.7235	3.0244	4001	474.266	480.382
CGTGTCCCATTCGCGA-1_1	1.04304	-0.771886	4001	230.13	210.217
CGTGTCTCGTTACGAC-1_1	-0.419866	5.1105	4001	441.703	187.802
CGTGTGTTAAACCCTG-1_1	-3.02726	3.54225	4001	256.09	499.01
CGTTAAACTAGTTAGG-1_1	-5.95711	1.92674	4001	368.514	480.208
CGTTAATGTCCCGACG-1_1	-3.16415	3.63092	4001	434.752	389.122
CGTTAGCTCACAACTG-1_1	0.391745	-1.58029	4001	137.272	400.035
CGTTATCATACTTCCA-1_1	-0.0785223	-2.67867	4001	342.763	62.2415
CGTTCAAGGAAACGGA-1_1	-1.17356	-3.55724	4001	507.732	233.501
CGTTCAGACCCGCGAA-1_1	-0.980646	-3.54774	4001	474.613	290.426
CGTTCATGGTGCGCGT-1_1	0.0613933	4.85193	4001	362.467	134.457
CGTTCTTCGCACACCT-1_1	-1.03891	0.820914	4001	170.217	472.285
CGTTGAATACCGCGCT-1_1	-0.233125	-4.01469	4001	421.616	351.138
CGTTGAGCGACCGTCG-1_1	0.0411901	-4.07268	4001	335.708	339.566
CGTTGAGTAATTGCGT-1_1	-0.679392	6.1349	4001	117.359	441.772
CGTTGCCCGCGTGGGA-1_1	-0.349105	-2.75292	4001	474.718	229.644
CGTTGTAAACGTCAGG-1_1	0.732518	-0.91613	4001	184.049	107.559
CGTTGTAAGATTGATT-1_1	0.621886	2.50381	4001	216.473	468.566
CGTTGTCGGCAATTGA-1_1	-0.878536	-2.80135	4001	467.941	309.401
CGTTGTTTCAATTCCC-1_1	-0.296317	-1.23738	4001	269.818	210.287
CGTTTAAGCGGAGCAC-1_1	-0.117892	1.83747	4001	130.877	282.259
CGTTTACAAGGCAGCT-1_1	-1.64083	0.264401	4001	183.388	502.693
CGTTTCACTTCGGGCG-1_1	0.136549	-1.25814	4001	163.718	407.68
CGTTTCGCTCATTACA-1_1	1.54322	0.841236	4001	276.351	244.483
CGTTTCGGTTATATGC-1_1	-7.02996	2.74443	4001	533.727	499.496
CGTTTGGTGTTGTGGG-1_1	-8.39422	2.79219	4001	454.387	514.544
CGTTTGTGTAGAGGGT-1_1	-0.292535	-1.47484	4001	408.619	214.318
CTAAACGGGTGTAATC-1_1	0.209766	-0.590786	4001	71.4857	217.55
CTAAAGAATGCCTACT-1_1	0.381114	-1.01564	4001	283.058	195.135
CTAAAGGATGAGATAC-1_1	-1.07962	-3.53938	4001	553.884	305.752
CTAAAGGGAAATAGGA-1_1	-0.725135	3.76637	4001	335.778	294.005
CTAAATCCGGTGTACA-1_1	-1.24318	4.22765	4001	448.306	191.59
CTAAATCCTATTCCGG-1_1	0.983297	0.101499	4001	216.646	377.376
CTAACAGCACAATAAC-1_1	-0.796232	-3.27222	4001	448.549	62.4153
CTAACCGCGCGCCCGT-1_1	0.880364	-1.67883	4001	289.661	191.347
CTAACGAAACTTGCTG-1_1	-0.189729	0.358	4001	243.023	415.395
CTAACTGATAATCGCC-1_1	-5.9503	1.91763	4001	428.045	446.116
CTAACTGGTCCGGTTC-1_1	-0.588047	-3.5726	4001	375.604	195.274
CTAAGGGAATGATTGG-1_1	-0.216765	-3.95367	4001	335.708	331.99
CTAATGCGCCCAACAA-1_1	2.71886	-3.25628	4001	71.7289	58.0017
CTAATTCGCACGCGCT-1_1	0.136005	-1.94255	4001	230.165	187.42
CTAATTCTCAGATATT-1_1	1.1793	2.25257	4001	223.11	457.168
CTAATTTCAACAACAC-1_1	-0.543393	-0.558755	4001	183.944	160.765
CTACAAGAAATAACCC-1_1	-1.21228	-2.71689	4001	428.462	210.565
CTACACTAGCTTGTTC-1_1	1.52929	-4.01197	4001	71.4857	202.363
CTACACTCGCAGATGG-1_1	-5.87557	1.81493	4001	421.442	442.294
CTACATATCGCGGGAC-1_1	-1.35028	-3.70534	4001	494.735	104.292
CTACCCTAAGGTCATA-1_1	0.988974	-0.0403864	4001	249.661	404.031
CTACGACTAGCTATAA-1_1	0.897774	-1.47972	4001	296.334	149.54
CTACGATCCTATCCTA-1_1	-1.29894	-3.44537	4001	501.303	130.912
CTACGCACGGAGTACC-1_1	-1.5404	-2.85948	4001	276.316	274.891
CTACGCCATTTCCGAT-1_1	0.572195	-1.20249	4001	124.101	362.016
CTACGTGTTGCCACCA-1_1	-0.315374	2.05847	4001	84.7958	149.192
CTACTATCATAGGTTT-1_1	-0.377816	6.20929	4001	395.517	153.536
CTACTATCTTTCAGAG-1_1	1.45541	-0.764776	4001	236.42	411.607
CTACTCAAGGTATAGT-1_1	-0.796672	-2.90864	4001	441.668	218.175
CTACTCTAGGCCCGGC-1_1	-0.0347754	-0.0432725	4001	250.078	153.293
CTACTGCCACCTGACC-1_1	-0.512319	2.57023	4001	223.388	297.585
CTAGACTGCATTTCGT-1_1	-1.302	5.54968	4001	110.791	422.798
CTAGATAAACTCCTCG-1_1	-1.86034	3.92656	4001	91.3988	153.015
CTAGATGTGAGTGTAA-1_1	0.63671	2.16802	4001	262.798	449.626
CTAGATTTACGACGGC-1_1	0.00216521	3.63192	4001	322.467	339.566
CTAGCATAGTATAATG-1_1	0.390698	-0.726026	4001	269.644	309.088
CTAGCCACAGGCGAGC-1_1	-7.68419	3.00337	4001	434.579	503.11
CTAGCCCGGGAGACGA-1_1	-1.52675	-3.59848	4001	554.092	199.374
CTAGCCGATGTTATGA-1_1	1.58812	0.477954	4001	196.699	441.911
CTAGCTTAATGGTCCC-1_1	-2.13374	1.73813	4001	355.204	533.38
CTAGGCGCCCTATCAG-1_1	-2.49455	3.77347	4001	381.859	404.24
CTAGGCGGCAGAGAAT-1_1	-0.0125386	-1.77122	4001	71.5552	179.566
CTAGGGATAGGGACAA-1_1	-0.667052	-2.89371	4001	514.37	222.103
CTAGGTCTGAAGGAAT-1_1	0.220367	-4.2189	4001	282.606	453.449
CTAGGTTCGGACGTGA-1_1	-0.134049	-4.12068	4001	428.254	324.553
CTAGTAGAAAGGGATT-1_1	-5.02953	2.16002	4001	461.234	366.394
CTAGTATTCGGAATTA-1_1	0.614939	-0.243736	4001	137.341	362.05
CTAGTCACGTCTTAAG-1_1	2.18147	-0.76059	4001	289.453	320.521
CTAGTGAAGGACAGGA-1_1	2.22585	0.13911	4001	269.818	202.711
CTAGTTACAACCCGGT-1_1	0.524919	-3.60562	4001	395.239	313.084
CTAGTTGGGCCCGGTA-1_1	-0.20275	0.371285	4001	216.751	316.594
CTATAAGAGCCAATCG-1_1	0.0603764	-5.5341	4001	216.542	438.158
CTATAAGTAGGGTTTG-1_1	-1.47184	-2.68475	4001	527.819	100.539
CTATACTTAAAGCGAG-1_1	-1.5494	-3.28558	4001	455.117	73.8488
CTATAGGCGTTGATGT-1_1	-1.40884	-3.30017	4001	454.909	203.023
CTATATCCAGCCTGGC-1_1	-0.792421	-3.11198	4001	501.234	176.507
CTATCACAACGCTGGA-1_1	-5.63019	2.94696	4001	533.97	355.1
CTATCGACGAAATACA-1_1	-3.46541	3.83881	4001	395.065	411.851
CTATCGCGTAGAGAAC-1_1	-7.43384	3.02365	4001	427.976	506.898
CTATCGGGTCTCAACA-1_1	0.824411	-2.20595	4001	276.247	320.487
CTATGAACACCTTGCC-1_1	-1.25354	-3.58881	4001	521.077	165.143
CTATGCCCGAATGCAA-1_1	-0.908547	-3.94242	4001	461.373	282.815
CTATGGGAAGCGGAAT-1_1	-5.76405	1.66342	4001	401.599	453.658
CTATGTCACTAGCCCA-1_1	-0.383939	-2.51651	4001	243.197	309.018
CTATGTCTATTGAAAC-1_1	0.551878	-0.242114	4001	117.672	267.037
CTATGTGAGTCACGGC-1_1	0.450713	-3.08938	4001	342.659	123.023
CTATTCATGTGTCCCA-1_1	0.303199	-2.28156	4001	388.671	294.075
CTATTGTGTTTGGTCA-1_1	-0.740335	6.34442	4001	130.599	441.807
CTATTTGCTTGGAGGA-1_1	-0.742678	5.25395	4001	507.628	301.894
CTATTTGGTTACGGAT-1_1	-0.256616	-2.29212	4001	282.745	369.87
CTCAAACCACTGCCCG-1_1	-0.939995	-3.40541	4001	468.115	210.634
CTCAACTAACCCGGAT-1_1	-7.12555	2.99003	4001	461.234	381.581
CTCAAGACATTAGCGC-1_1	1.45899	5.21948	4001	137.202	445.63
CTCACACGCAAGCCTA-1_1	-1.59301	0.737292	4001	163.51	521.633
CTCACATTTACTAAAT-1_1	1.96476	0.371539	4001	454.735	316.977
CTCACCAGTACAAGTG-1_1	0.389957	-1.95487	4001	256.82	65.8905
CTCACTGTGATACTTA-1_1	0.182767	3.82175	4001	461.303	343.597
CTCACTTGGCTGGTAA-1_1	-0.674661	-1.52409	4001	309.574	157.185
CTCAGAGCTAATGTCG-1_1	-0.407746	5.36283	4001	527.506	282.919
CTCAGATTGTGATAAG-1_1	-0.852857	-2.85289	4001	329.522	77.4283
CTCAGGACTCACCTGT-1_1	-0.110694	-0.150068	4001	150.895	172.094
CTCAGTCACGACAAAT-1_1	0.871552	1.5788	4001	203.336	422.937
CTCATAAATGTGTATA-1_1	-6.83179	2.6321	4001	533.797	461.477
CTCATCACTTAGTGAT-1_1	-2.84034	2.71818	4001	229.609	529.348
CTCATGGCTCACAATC-1_1	-1.17671	5.10154	4001	130.843	297.446
CTCATGGTAATTTGCG-1_1	-0.755747	5.83781	4001	375.673	157.289
CTCATTAACGTTGCCC-1_1	-3.17901	2.54541	4001	236.212	540.782
CTCATTCGTGAACATC-1_1	0.642665	-1.9153	4001	223.771	69.6438
CTCATTGCTCTAACAA-1_1	-1.87143	3.92664	4001	441.425	354.961
CTCATTTGATGGGCGG-1_1	0.417419	-1.47063	4001	190.339	293.762
CTCCCTCCTTTCGATC-1_1	0.0220434	6.11494	4001	382.276	145.891
CTCCCTTGTATCAAGG-1_1	-1.27543	-3.67031	4001	541.025	92.9626
CTCCGCCCACATGAGG-1_1	0.855577	-1.85073	4001	329.314	206.603
CTCCGGCCTAATATGC-1_1	0.431567	-0.941597	4001	170.53	282.328
CTCCGGCTTGTAGACA-1_1	0.711807	-0.887036	4001	144.327	130.287
CTCCTAAGTTATGTCT-1_1	-0.279583	1.47529	4001	124.448	172.059
CTCCTAGTAATCGTGA-1_1	-1.47264	-3.64571	4001	547.559	149.991
CTCCTCCAGCTCACAC-1_1	-0.0531426	-3.34669	4001	454.839	248.584
[truncated: 8,342 more rows]

[truncated: 22 more sheets: Figure 4e, Figure 4f, Figure 5a-b-c-d, Figure 5e-f supp figure 16c-d, Figure 5g, Figure 6a, Figure 6b, Figure 6c, Figure 6d, Supplementary Table 1, Supplementary figure 6, Supplementary figure 7a, Supplementary figure 7b, Supplementary figure 7c, Supplementary figure 8, Supplementary figure 11a, Supplementary figure 11b, Supplementary figure 13, Supplementary figure 14-15, Supplementary figure 17 …]
